# Supplementary material for: A nowhere-to-hide mechanism ensures complete piRNA-directed DNA methylation
Source: Nature. Author manuscript; Available in PMC 2026 Feb 19. (PMC7618654; doi:10.1038/s41586-025-09940-w)
Supplement: Source Data Extended Data Figure 1 [file EMS212078-supplement-Source_Data_Extended_Data_Figure_1.xlsx]

## Sheet: ED Fig. 1
SPOCD1-HA 1			HA-MIWI2 1			HA-DNMT3L 1			HA-DNMT3C 1			C19ORF84 1			SPIN1 1			SPOCD1-HA 2			HA-MIWI2 2			HA-DNMT3L 2			HA-DNMT3C 2			C19ORF84 2			SPIN1 2
Distance_(microns)	SPOCD1	HP1B	Distance_(microns)	MIWI2	HP1B	Distance_(microns)	DNMT3L	HP1B	Distance_(microns)	DNMT3C	HP1B	Distance_(microns)	C19ORF84	HP1B	Distance_(microns)	SPIN1	HP1B	Distance_(microns)	SPOCD1	H3K4me3	Distance_(microns)	MIWI2	H3K4me3	Distance_(microns)	DNMT3L	H3K4me3	Distance_(microns)	DNMT3C	H3K4me3	Distance_(microns)	C19ORF84	H3K4me3	Distance_(microns)	SPIN1	H3K4me3
0	36	57	0	50	24	0	153	19	0	8	13	0	35	0	0	667	283	0	54	68	0	6	7	0	57	173	0	12	51	0	116	334	0	5	29
0.0353	46.186	46.585	0.0353	49.274	25.253	0.0353	165.082	17.405	0.0353	8.261	16.156	0.0353	37.177	0	0.0353	671.534	240.411	0.0353	58.897	69.01	0.0353	5.477	8.375	0.0353	56.805	169.277	0.0353	11.481	49.893	0.0353	110.079	306.197	0.0353	5.166	33.491
0.0706	52.439	36.709	0.0706	46.701	25.764	0.0706	181.189	16.509	0.0706	8.037	21.659	0.0706	37.943	0	0.0706	654.669	194.521	0.0706	60.589	66.406	0.0706	5	8.955	0.0706	57.314	160.985	0.0706	11.797	48.851	0.0706	97.99	276.925	0.0706	6.637	35.36
0.1059	53.391	28.922	0.1059	46.612	25.533	0.1059	195.813	17.305	0.1059	6.403	28.833	0.1059	38.618	0	0.1059	631.883	153.308	0.1059	59.983	62.025	0.1059	5.557	7.635	0.1059	58.452	150.521	0.1059	12.801	46.075	0.1059	86.548	261.175	0.1059	9.827	36.336
0.1412	51.007	23.286	0.1412	49.544	25.045	0.1412	209.114	21.395	0.1412	5.14	36.065	0.1412	38.45	0	0.1412	617.468	121.927	0.1412	57.804	55.58	0.1412	6.5	6.091	0.1412	59.19	140.656	0.1412	13	41.55	0.1412	76.779	266.193	0.1412	14.1	39.112
0.1765	50	17.747	0.1765	59.439	24.556	0.1765	219.638	31.012	0.1765	5	42.256	0.1765	36.997	0	0.1765	628.703	104.311	0.1765	56.353	51.935	0.1765	7.614	4.125	0.1765	59.063	131.245	0.1765	13.589	36.092	0.1765	67.045	289.914	0.1765	19.593	44.858
0.2118	52.593	10.559	0.2118	74.099	24.052	0.2118	229.127	48.272	0.2118	5.79	47.068	0.2118	33.377	0	0.2118	677.348	101.451	0.2118	55.891	51.93	0.2118	8	3	0.2118	58.663	121.916	0.2118	14.198	31	0.2118	61.599	326.835	0.2118	27.38	50.555
0.2471	56.818	1.216	0.2471	94.626	24.478	0.2471	235.479	76.439	0.2471	7.509	50.891	0.2471	29.569	0	0.2471	760.021	114.761	0.2471	58.663	53.634	0.2471	8	3	0.2471	58.506	111.572	0.2471	14.879	27.06	0.2471	62.942	372.761	0.2471	36.438	54.643
0.2824	58.09	0	0.2824	114.122	24.997	0.2824	236.229	114.512	0.2824	9.531	54.945	0.2824	28.707	0	0.2824	840.046	146.189	0.2824	59.649	53.546	0.2824	6.364	3	0.2824	57.297	99.749	0.2824	15	24.316	0.2824	74.018	431.153	0.2824	39.474	51.282
0.3177	51.966	0	0.3177	125.387	26.742	0.3177	230.607	160.611	0.3177	11.038	61.629	0.3177	29.474	0.949	0.3177	879.523	195.284	0.3177	58.108	50.32	0.3177	5.33	3	0.3177	54.617	89.381	0.3177	14.74	22.785	0.3177	89.83	509.161	0.3177	37.047	46.399
0.353	38.887	0	0.353	126.241	29.208	0.353	221.797	211.82	0.353	12.515	71.739	0.353	35.187	14.497	0.353	866.21	259.828	0.353	53.375	44.053	0.353	5.227	3.523	0.353	49.876	81.194	0.353	14	22.795	0.353	104.83	613.26	0.353	29.551	42.504
0.3883	24.369	12.119	0.3883	115.273	32.684	0.3883	219.172	266.444	0.3883	13	83.879	0.3883	42.128	58.721	0.3883	810.555	335.159	0.3883	46.311	37.759	0.3883	5.75	4.281	0.3883	41.788	80.221	0.3883	13.617	22.766	0.3883	118.08	739.744	0.3883	21.891	42.877
0.4236	14.819	50.197	0.4236	98.943	36.844	0.4236	227.949	322.153	0.4236	13.137	96.642	0.4236	50.702	113.399	0.4236	722.435	412.418	0.4236	39.497	34.212	0.4236	6.273	5	0.4236	33.871	85.133	0.4236	13.219	23.56	0.4236	136.533	868.919	0.4236	21.965	45.64
0.4589	13.626	111.895	0.4589	82.651	41.581	0.4589	249.246	376.209	0.4589	13.399	108.222	0.4589	59.608	177.239	0.4589	620.458	491.279	0.4589	34.317	36.503	0.4589	6.795	4.984	0.4589	26.441	95.922	0.4589	13	24.527	0.4589	172.991	977.485	0.4589	29.924	49.585
0.4942	17.885	199.028	0.4942	74.934	45.931	0.4942	273.099	426.767	0.4942	14.679	117.717	0.4942	64.844	248.392	0.4942	526.323	585.364	0.4942	30.864	40.141	0.4942	7.34	5.022	0.4942	22.558	111.338	0.4942	13.848	25.378	0.4942	236.119	1047.21	0.4942	46.918	53.784
0.5295	23.722	306.045	0.5295	78.573	49.526	0.5295	293.46	470.638	0.5295	17.308	126.482	0.5295	66.433	330.59	0.5295	469.624	723.211	0.5295	29.283	48.437	0.5295	7.182	4.216	0.5295	21.892	128.71	0.5295	14.018	26.141	0.5295	326.61	1073.43	0.5295	71.927	63.929
0.5648	29.866	422.321	0.5648	92.181	52.628	0.5648	309.639	499.896	0.5648	22.186	138.075	0.5648	66.381	432.636	0.5648	472.691	933.438	0.5648	29.346	56.414	0.5648	7.364	3.826	0.5648	26.464	140.58	0.5648	14.427	26.561	0.5648	445.104	1062.88	0.5648	97.222	82.162
0.6001	37.528	535.323	0.6001	109.838	56.91	0.6001	323.225	511.975	0.6001	28.536	155.015	0.6001	66.359	578.771	0.6001	537.146	1224.25	0.6001	30.178	66.877	0.6001	8.864	5.694	0.6001	33.053	145.013	0.6001	14.828	26.39	0.6001	593.948	1020.82	0.6001	120.105	105.117
0.6354	51.862	629.066	0.6354	125.678	61.891	0.6354	337.055	505.502	0.6354	34.302	177.848	0.6354	66.6	801.697	0.6354	654.22	1580.12	0.6354	31.188	78.388	0.6354	12.042	12.532	0.6354	41.061	140.565	0.6354	14.308	25.736	0.6354	775.78	949.831	0.6354	135.46	134.864
0.6707	81.425	691.188	0.6707	136.199	67.557	0.6707	351.263	475.992	0.6707	39.208	207.059	0.6707	68.576	1140.21	0.6707	805.723	1974.05	0.6707	32.365	90.528	0.6707	16.078	23.426	0.6707	49.099	127.805	0.6707	12.992	25.134	0.6707	988.079	855.515	0.6707	139.704	165.111
0.706	129.996	714.575	0.706	136.16	72.99	0.706	365.257	419.459	0.706	43.884	239.482	0.706	73.409	1635.77	0.706	963.1	2384.34	0.706	33.209	101.957	0.706	23.591	40.31	0.706	57.618	111.158	0.706	11.676	24.969	0.706	1218.32	752.476	0.706	137.094	187.463
0.7413	193.269	699.764	0.7413	120.211	75.911	0.7413	382.932	352.129	0.7413	48.528	274.668	0.7413	88.85	2304.82	0.7413	1108.05	2794.81	0.7413	34.22	110.407	0.7413	32.17	59.498	0.7413	65.346	96.81	0.7413	11	25.835	0.7413	1449.82	660.102	0.7413	131.466	206.342
0.7766	261.892	653.811	0.7766	91.937	75.275	0.7766	403.569	279.639	0.7766	53.458	311.488	0.7766	115.256	3128.51	0.7766	1246.09	3175.57	0.7766	35.691	114.231	0.7766	43	75.75	0.7766	73.851	88.313	0.7766	11.19	27.488	0.7766	1655.87	596.423	0.7766	132.165	231.649
0.8119	330.464	582.573	0.8119	59.421	70.124	0.8119	422.984	212.62	0.8119	59.189	347.698	0.8119	150.327	4096.28	0.8119	1399.12	3471.68	0.8119	38.723	111.796	0.8119	54.082	85.841	0.8119	82.348	86.384	0.8119	12.09	29.057	0.8119	1802.9	564.507	0.8119	133.785	251.41
0.8472	392.045	497.975	0.8472	36.829	60.867	0.8472	442.637	159.565	0.8472	65.142	378.413	0.8472	192.293	5169.56	0.8472	1596.98	3611.9	0.8472	42.864	105.126	0.8472	67.884	88	0.8472	91.821	90.003	0.8472	12.463	28.523	0.8472	1863.73	559.891	0.8472	145.553	265.548
0.8824	449.214	407.53	0.8824	26.047	50.439	0.8824	468.108	120.643	0.8824	70.017	401.527	0.8824	237.112	6350.5	0.8824	1837.53	3558.57	0.8824	49.092	98.967	0.8824	83.419	86.407	0.8824	101.932	94.716	0.8824	12.982	27.111	0.8824	1843.9	581.33	0.8824	166.461	269.297
0.9177	509.542	317.884	0.9177	23.194	40.839	0.9177	508.725	96.336	0.9177	73.618	412.862	0.9177	289.054	7548.44	0.9177	2060.09	3332.22	0.9177	56.141	95.157	0.9177	101.429	83.909	0.9177	113.969	98.984	0.9177	13.551	26.64	0.9177	1794.84	646.493	0.9177	193.118	262.346
0.953	586.274	236.602	0.953	24.701	33.91	0.953	575.462	83.128	0.953	74.8	411.758	0.953	349.888	8744.47	0.953	2187.43	2974.68	0.953	65.045	98.072	0.953	119.746	83.919	0.953	128.058	104.127	0.953	13.242	29.357	0.953	1760.39	780.522	0.953	231.224	256.945
0.9883	687.57	170.161	0.9883	27.292	31.566	0.9883	680.428	77.341	0.9883	75.472	398.389	0.9883	421.947	9865.46	0.9883	2206.85	2537.69	0.9883	75.548	106.162	0.9883	137.351	83.405	0.9883	144.236	111.665	0.9883	12.843	34.72	0.9883	1769.6	996.253	0.9883	292.732	268.995
1.0236	802.796	121.564	1.0236	29.479	33.737	1.0236	835.296	77.707	1.0236	75.31	375.679	1.0236	499.281	10897.9	1.0236	2155.95	2074.62	1.0236	85.835	119.076	1.0236	150.215	79.624	1.0236	158.865	124.862	1.0236	12.718	42.248	1.0236	1833.26	1279.48	1.0236	386.764	303.305
1.0589	899.588	90.226	1.0589	35.036	39.391	1.0589	1016.57	78.672	1.0589	76.097	349.234	1.0589	578.342	11840.6	1.0589	2079.22	1640.07	1.0589	97.419	134.421	1.0589	156.768	68.363	1.0589	171.872	144.458	1.0589	12.093	49.931	1.0589	1948.46	1591.62	1.0589	503.115	355.19
1.0942	938.39	71.556	1.0942	48.077	46.615	1.0942	1195.63	79.516	1.0942	79.139	320.108	1.0942	648.178	12688.4	1.0942	2017.43	1279	1.0942	108.949	153.066	1.0942	157.117	53.927	1.0942	179.855	170.718	1.0942	12.098	56.869	1.0942	2089.46	1881.87	1.0942	656.175	418.997
1.1295	899.743	61.45	1.1295	73.396	51.495	1.1295	1327.68	79.776	1.1295	85.007	292.164	1.1295	697.293	13457.1	1.1295	1980.29	1019.33	1.1295	120.8	173.186	1.1295	152.405	39.231	1.1295	187.036	200.059	1.1295	12.985	62.095	1.1295	2204.42	2109.71	1.1295	842.686	477.295
1.1648	791.571	53.754	1.1648	110.216	54.649	1.1648	1401.39	80.317	1.1648	92.395	268.533	1.1648	723.096	14137.5	1.1648	1967.41	857.624	1.1648	131.257	192.865	1.1648	143.688	30.219	1.1648	193.176	231.289	1.1648	14.856	67.687	1.1648	2239.17	2252.85	1.1648	1068.88	527.654
1.2001	643.18	43.545	1.2001	150.876	56.001	1.2001	1425.35	83.136	1.2001	101.218	248.7	1.2001	727.704	14668.8	1.2001	1973.38	771.604	1.2001	141.344	208.234	1.2001	132.808	26.697	1.2001	198.068	262.885	1.2001	17.609	77.612	1.2001	2187.51	2314.55	1.2001	1341.44	587.788
1.2354	492.16	28.551	1.2354	192.406	58.397	1.2354	1407.27	89.852	1.2354	108.264	231.8	1.2354	727.945	15000.7	1.2354	1980.27	727.881	1.2354	149.623	218.407	1.2354	122.396	29.802	1.2354	200.999	292.391	1.2354	20.477	94.413	1.2354	2096.96	2324.3	1.2354	1657.9	678.758
1.2707	370.531	8.52	1.2707	224.849	65.068	1.2707	1372.6	99.966	1.2707	112.671	216.903	1.2707	722.063	15095.2	1.2707	1974.49	707.507	1.2707	156.23	229.445	1.2707	113.554	38.24	1.2707	197.46	310.839	1.2707	24.473	120.474	1.2707	2036.29	2316.42	1.2707	1973.5	832.385
1.306	294.026	0	1.306	253.691	78.527	1.306	1329.89	112.737	1.306	113.682	203.159	1.306	732.534	14863.1	1.306	1957.45	699.058	1.306	161.626	246.168	1.306	107.091	51.59	1.306	190.318	320.506	1.306	28.322	153.619	1.306	2056.53	2306.95	1.306	2255.33	1032.84
1.3413	256.038	0	1.3413	268.492	100.863	1.3413	1288.43	124.442	1.3413	111.189	191.531	1.3413	754.78	14335.7	1.3413	1948.89	685.541	1.3413	165.6	274.526	1.3413	103.825	67.636	1.3413	180.949	322.452	1.3413	31.905	190.195	1.3413	2175.77	2284.28	1.3413	2454.44	1253.44
1.3766	247.092	0.55	1.3766	275.415	130.383	1.3766	1259.58	129.667	1.3766	106.358	179.554	1.3766	797.239	13504.1	1.3766	1986.56	651.694	1.3766	169.047	314.145	1.3766	104.977	83.693	1.3766	173.762	318.57	1.3766	35.455	229.646	1.3766	2391.14	2222.87	1.3766	2573.22	1482.24
1.4119	256.698	19.807	1.4119	270.465	162.32	1.4119	1243.94	128.305	1.4119	100.857	168.581	1.4119	858.365	12387.6	1.4119	2089.9	593.552	1.4119	171.592	360.268	1.4119	109.083	98.091	1.4119	169.152	313.004	1.4119	38.383	270.717	1.4119	2682.73	2101.59	1.4119	2646.43	1697.21
1.4472	280.134	67.275	1.4472	267.488	195.114	1.4472	1229.87	119.694	1.4472	95.586	158.825	1.4472	937.795	11109.1	1.4472	2215.62	520.177	1.4472	173.113	409.039	1.4472	112.443	106.877	1.4472	170.413	306.962	1.4472	40.671	312.391	1.4472	3011.23	1932.94	1.4472	2700.31	1866.93
1.4825	314.163	128.811	1.4825	268.158	224.468	1.4825	1204.85	107.212	1.4825	91.604	149.838	1.4825	1043.82	9697.61	1.4825	2317.86	447.762	1.4825	173.529	454.327	1.4825	112.614	107.909	1.4825	175.385	298.972	1.4825	42.098	353.934	1.4825	3313.38	1756.62	1.4825	2762.37	1989.98
1.5178	357.067	190.535	1.5178	263.18	253.789	1.5178	1180.29	93.867	1.5178	88.936	140.576	1.5178	1157.98	8298.09	1.5178	2372.69	392.728	1.5178	173.089	490.115	1.5178	108.675	97.85	1.5178	182.816	289.714	1.5178	42.463	390.452	1.5178	3513.36	1614.57	1.5178	2816.99	2041.72
1.5531	405.598	241.168	1.5531	247.27	286.268	1.5531	1171.3	81.302	1.5531	88.342	132.111	1.5531	1271	6964.96	1.5531	2380.89	366.202	1.5531	172.427	513.593	1.5531	105	80.5	1.5531	190.523	275.92	1.5531	43.013	418.208	1.5531	3552.03	1539.12	1.5531	2879.99	2027.68
1.5884	451.758	274.644	1.5884	225.517	324.923	1.5884	1189.79	73.094	1.5884	89.992	124.613	1.5884	1366.04	5765.33	1.5884	2350.07	372.367	1.5884	171.705	522.853	1.5884	102.091	58.948	1.5884	199.787	260.939	1.5884	44.491	439.592	1.5884	3407.9	1542.61	1.5884	2949.81	1973.12
1.6237	481.806	288.327	1.6237	214.543	376.602	1.6237	1234.62	68.008	1.6237	93.906	117.646	1.6237	1438.06	4721.78	1.6237	2294.02	405.561	1.6237	170.173	520.105	1.6237	103.56	40.842	1.6237	210.513	243.464	1.6237	47.638	459.653	1.6237	3107.48	1614.6	1.6237	2988.56	1889.04
1.659	482.185	282.847	1.659	220.533	435.081	1.659	1281.34	68.094	1.659	98.913	111.649	1.659	1483.8	3840.39	1.659	2218.97	457.62	1.659	165.989	504.626	1.659	104.411	34.819	1.659	221.505	225.811	1.659	52.444	481.959	1.659	2717.59	1727.29	1.659	2994.67	1804
1.6943	447.133	261.971	1.6943	241.61	497.05	1.6943	1316.86	74.007	1.6943	102.741	107.491	1.6943	1506.93	3118.91	1.6943	2147.65	521.915	1.6943	158.603	476.616	1.6943	108.43	39.785	1.6943	232.589	209.047	1.6943	58.264	508.548	1.6943	2320.4	1852.26	1.6943	2935.21	1763.24
1.7296	384.292	232.49	1.7296	263.836	548.799	1.7296	1345.39	83.258	1.7296	105.116	104.129	1.7296	1514.4	2560.57	1.7296	2128	590.649	1.7296	148.106	440.123	1.7296	112.583	56.062	1.7296	240.092	196.856	1.7296	63.354	538.92	1.7296	1971.62	1957.96	1.7296	2864.29	1787.63
1.7649	312.962	205.372	1.7649	278.714	578.131	1.7649	1353.4	93.835	1.7649	105.188	101.427	1.7649	1508.96	2178.7	1.7649	2175.62	653.479	1.7649	136.672	401.549	1.7649	119.099	78.123	1.7649	242.693	188.106	1.7649	67.539	564.235	1.7649	1696.34	2026.28	1.7649	2880.84	1918.12
1.8002	257.245	190.007	1.8002	283.211	583.62	1.8002	1363.12	102.077	1.8002	102.093	99.032	1.8002	1496.24	1944.3	1.8002	2248.49	702.935	1.8002	125.711	368.598	1.8002	126.637	106.411	1.8002	236.902	184.492	1.8002	69.931	584.696	1.8002	1503.34	2051.23	1.8002	2935.02	2122
1.8355	234.49	192.133	1.8355	273.38	553.624	1.8355	1360.2	108.834	1.8355	97.748	96.767	1.8355	1477.28	1812.15	1.8355	2299.25	744.674	1.8355	117.884	346.172	1.8355	133.818	139.107	1.8355	226.125	187.562	1.8355	70.922	598.96	1.8355	1400.87	2031.53	1.8355	3002.79	2352.97
1.8708	248.565	210.364	1.8708	255.152	502.449	1.8708	1329.55	113.566	1.8708	93.122	94.041	1.8708	1458.1	1748.91	1.8708	2324.13	781.065	1.8708	112.779	335.471	1.8708	137.352	174.627	1.8708	211.996	200.233	1.8708	70.596	604.976	1.8708	1396.68	1970.89	1.8708	3045.98	2556.99
1.9061	286.361	233.058	1.9061	238.998	428.519	1.9061	1266.74	114.985	1.9061	89.215	91.392	1.9061	1440.92	1720.89	1.9061	2350.12	821.52	1.9061	110.336	333.175	1.9061	135.295	206.444	1.9061	200.257	229.97	1.9061	70.187	601.731	1.9061	1487.36	1881.26	1.9061	3023.02	2685.86
1.9414	329.895	247.987	1.9414	236.591	350.196	1.9414	1186.74	112.42	1.9414	85.697	88.664	1.9414	1419.65	1715.8	1.9414	2399.14	864.665	1.9414	110.934	337.315	1.9414	127.375	231.188	1.9414	194.493	273.726	1.9414	68.964	591.833	1.9414	1653.31	1779.41	1.9414	2974.83	2741.65
1.9767	365.461	247.088	1.9767	253.649	273.482	1.9767	1106.65	106.1	1.9767	83.283	85.868	1.9767	1401.71	1733.47	1.9767	2466.01	901.461	1.9767	113.953	342	1.9767	117.942	244.62	1.9767	198.061	328.956	1.9767	67.797	571.08	1.9767	1870.13	1678.84	1.9767	2936.55	2731.49
2.012	384.019	230.63	2.012	274.825	209.551	2.012	1070.16	93.619	2.012	81.094	83.776	2.012	1399.89	1783.58	2.012	2528.57	919.737	2.012	118.224	345	2.012	110.104	249.339	2.012	210.185	386.074	2.012	66.91	546.876	2.012	2101.99	1580.29	2.012	2934	2667.67
2.0473	379.825	206.464	2.0473	280.635	161.183	2.0473	1086.3	78.497	2.0473	80.679	81.202	2.0473	1417.21	1874.69	2.0473	2595.43	921.463	2.0473	122.319	343.855	2.0473	106.616	248.567	2.0473	226.751	438.19	2.0473	66.686	524.172	2.0473	2319.94	1484.3	2.0473	2908.35	2603.43
2.0826	353.938	184.781	2.0826	269.067	129.043	2.0826	1131.87	64.033	2.0826	81.962	76.847	2.0826	1448.28	2013.5	2.0826	2688.57	923.195	2.0826	125.204	338.616	2.0826	107.409	244.51	2.0826	241.11	466.991	2.0826	66	506.537	2.0826	2500.6	1400.16	2.0826	2809.14	2560.9
2.1179	318.667	173.135	2.1179	246.372	110.287	2.1179	1195.17	51.364	2.1179	85.662	72.051	2.1179	1489.38	2175.87	2.1179	2819.26	930.729	2.1179	126.163	332.857	2.1179	110.355	240.384	2.1179	250.53	465.828	2.1179	65.994	492.107	2.1179	2620.76	1347.54	2.1179	2594.11	2550
2.1532	289.468	174.626	2.1532	238.548	102.753	2.1532	1271.44	42.144	2.1532	91.805	67.648	2.1532	1545.05	2334.91	2.1532	2963.21	939.13	2.1532	125.495	327.847	2.1532	113.543	233.935	2.1532	253.121	433.606	2.1532	66.306	481.465	2.1532	2659.55	1344.16	2.1532	2363.81	2570.46
2.1885	277.842	186.557	2.1885	253.308	101.769	2.1885	1344.2	36.562	2.1885	98.636	65.012	2.1885	1613.42	2450.49	2.1885	3061.51	939.588	2.1885	124.49	321.018	2.1885	114.195	230.822	2.1885	249.746	389.09	2.1885	64.639	467.081	2.1885	2609.83	1391.76	2.1885	2234.93	2601.32
2.2238	285.249	204.086	2.2238	294.833	105.992	2.2238	1414.76	34.574	2.2238	103.075	64.763	2.2238	1682.34	2509.83	2.2238	3039.15	921.391	2.2238	122.702	309.66	2.2238	114.095	225.918	2.2238	244.677	352.162	2.2238	63.043	452.381	2.2238	2488.77	1476.94	2.2238	2240	2639
2.2591	304.142	221.95	2.2591	343.009	111.522	2.2591	1479.46	35.017	2.2591	105.129	67.714	2.2591	1764.05	2503.47	2.2591	2885.29	880.976	2.2591	119.896	295.14	2.2591	115.43	221.479	2.2591	238.769	337.243	2.2591	62.667	442.909	2.2591	2344.15	1592.86	2.2591	2387.36	2696.73
2.2944	323.818	234.987	2.2944	390.652	117.355	2.2944	1538.77	39.193	2.2944	105.771	74.04	2.2944	1863.35	2436.1	2.2944	2638.28	826.579	2.2944	116.2	280.515	2.2944	119.377	215.152	2.2944	234.34	346.605	2.2944	62.881	440.125	2.2944	2217.75	1732.88	2.2944	2572.42	2770.82
2.3297	335.27	238.453	2.3297	420.856	120.916	2.3297	1582.24	45.683	2.3297	106.346	82.012	2.3297	1966.93	2329.16	2.3297	2391.53	772.943	2.3297	112.948	271.22	2.3297	125	215.875	2.3297	230.289	369.569	2.3297	64.789	447.064	2.3297	2140.69	1904.27	2.3297	2742.33	2855.04
2.365	334.876	229.781	2.365	427.83	121.459	2.365	1602.67	54.063	2.365	106.848	89.716	2.365	2068.97	2195.65	2.365	2235.57	739.24	2.365	110.568	267.68	2.365	130.361	228.421	2.365	229.237	393.096	2.365	67.136	459.579	2.365	2124.06	2107.6	2.365	2838.12	2917.21
2.4003	321.599	207.384	2.4003	405.959	118.303	2.4003	1592.95	62.689	2.4003	107.134	94.96	2.4003	2134.47	2102.87	2.4003	2194.29	732.764	2.4003	111.487	265.853	2.4003	132.207	264.083	2.4003	231.493	414.726	2.4003	68.709	473.095	2.4003	2156.45	2323.1	2.4003	2904.93	2945.47
2.4356	296.08	172.652	2.4356	363.538	111.95	2.4356	1551.23	69.405	2.4356	106.506	97.155	2.4356	2157.33	2105.37	2.4356	2228.78	747.214	2.4356	113.653	261.64	2.4356	131.589	324.871	2.4356	240.295	433.425	2.4356	69.503	482.773	2.4356	2211.5	2516.38	2.4356	2961.35	2945.72
2.4709	259.424	129.975	2.4709	320.312	104.971	2.4709	1491.32	72.944	2.4709	104.372	96.264	2.4709	2114.15	2322.51	2.4709	2306.37	771.532	2.4709	115.471	255.063	2.4709	130.077	406.391	2.4709	251.001	452.566	2.4709	68.461	485.624	2.4709	2261.54	2660.17	2.4709	3032.77	2940.87
2.5062	214.12	85.12	2.5062	296.649	101.191	2.5062	1434.18	73.221	2.5062	100.213	93.865	2.5062	2021.07	2789.05	2.5062	2430.08	790.534	2.5062	115.665	248.002	2.5062	130.799	506.276	2.5062	262.536	476.329	2.5062	67.198	483.414	2.5062	2290.58	2751.35	2.5062	3155.4	2962.46
2.5415	167.069	44.733	2.5415	302.131	101.725	2.5415	1390.34	69.998	2.5415	95.041	90.741	2.5415	1911.5	3506.17	2.5415	2601.35	799.045	2.5415	113.148	245.717	2.5415	134.868	608.843	2.5415	271.469	500.515	2.5415	66.311	481.54	2.5415	2295.55	2810.84	2.5415	3307.57	2996.97
2.5768	128.312	14.656	2.5768	327.236	107.148	2.5768	1380.76	65.837	2.5768	90.743	87.404	2.5768	1823.4	4422.56	2.5768	2787.37	799.838	2.5768	108.984	246.158	2.5768	141.057	700.145	2.5768	276.378	528.177	2.5768	66.088	489.013	2.5768	2286.43	2861.03	2.5768	3479.36	3032.64
2.612	104.173	0.635	2.612	365.877	115.474	2.612	1389.63	62.019	2.612	88.038	83.66	2.612	1782.85	5469.04	2.612	2901.38	800.989	2.612	104.49	249.223	2.612	148.201	753.076	2.612	274.03	543.89	2.612	67.868	515.263	2.612	2287.75	2919.62	2.612	3615.8	3090.97
2.6473	98.647	0.605	2.6473	407.727	122.174	2.6473	1413.78	59.15	2.6473	87.243	78.76	2.6473	1762.49	6607.36	2.6473	2911.55	801.44	2.6473	101.464	250.86	2.6473	154.572	762.286	2.6473	266.47	550.204	2.6473	69.757	556.348	2.6473	2332.95	2988.04	2.6473	3688.97	3230.83
2.6826	106.041	7.585	2.6826	458.785	124.881	2.6826	1446.87	59.795	2.6826	88.676	72.512	2.6826	1735.02	7792.75	2.6826	2827.79	801.224	2.6826	99.695	250.762	2.6826	158.934	728.273	2.6826	256.308	540.094	2.6826	72.598	606.391	2.6826	2451.13	3054.59	2.6826	3765.48	3431.93
2.7179	122.299	27.423	2.7179	517.719	119.715	2.7179	1486.27	61.56	2.7179	91.755	65.927	2.7179	1663.73	9017.79	2.7179	2674.12	801.524	2.7179	98.719	249.87	2.7179	160.312	669	2.7179	248.83	514.057	2.7179	75.013	657.511	2.7179	2641.95	3103.18	2.7179	3880.47	3689.06
2.7532	147.731	56.549	2.7532	585.692	109.725	2.7532	1533.54	63.273	2.7532	95.453	60.326	2.7532	1556.66	10191	2.7532	2496.63	803.825	2.7532	97.696	248.914	2.7532	157.701	593.518	2.7532	246.203	482.078	2.7532	76.743	701.004	2.7532	2863.45	3113.96	2.7532	3996.6	3995.32
2.7885	185.711	88.985	2.7885	653.599	96.188	2.7885	1569.49	63.3	2.7885	99.231	57.423	2.7885	1457.67	11242.1	2.7885	2352.03	815.382	2.7885	95.489	247.28	2.7885	152.924	518.592	2.7885	256.952	446.63	2.7885	78.196	728.856	2.7885	3052.55	3072.78	2.7885	4082.57	4296.22
2.8238	240.449	119.495	2.8238	714.9	84.661	2.8238	1600.6	61.682	2.8238	102.719	57.49	2.8238	1388.72	12000.9	2.8238	2281.19	840.698	2.8238	92.689	245.651	2.8238	147.099	456.19	2.8238	276.192	412.183	2.8238	80.049	740.701	2.8238	3155.87	2981.32	2.8238	4133.35	4577.6
2.8591	312.054	144.915	2.8591	737.702	75.44	2.8591	1622.48	59.284	2.8591	104.606	61.342	2.8591	1342.98	12450.1	2.8591	2288.08	877.659	2.8591	90.729	242.428	2.8591	142.374	412.852	2.8591	300.527	375.854	2.8591	82.499	740.39	2.8591	3156.71	2839.3	2.8591	4128.8	4807.17
2.8944	390.413	162.888	2.8944	723.578	70.009	2.8944	1642.44	58.525	2.8944	102.347	67.023	2.8944	1295.94	12626.5	2.8944	2349.39	929.983	2.8944	90.923	237.319	2.8944	137.81	382.219	2.8944	323.758	338.913	2.8944	86.039	734.876	2.8944	3053.16	2683.19	2.8944	4076.73	4925.65
2.9297	460.318	173.022	2.9297	657.177	68.015	2.9297	1673.63	60.314	2.9297	96.062	72.823	2.9297	1241.71	12630.7	2.9297	2434.84	990.908	2.9297	93.561	232.009	2.9297	134.487	357.813	2.9297	340.888	304.723	2.9297	90.98	733.217	2.9297	2850.69	2558.44	2.9297	3962.89	4921.7
2.965	503.905	175.075	2.965	568.959	68.035	2.965	1710.82	64.006	2.965	86.771	77.17	2.965	1186.3	12581.9	2.965	2516.51	1055.26	2.965	98.898	229.115	2.965	129.599	339.207	2.965	348.773	280.258	2.965	95.27	736.511	2.965	2569.87	2500.31	2.965	3765.74	4776.14
3.0003	505.717	168.652	3.0003	475.789	69.171	3.0003	1754.15	68.813	3.0003	78.199	79.798	3.0003	1142.24	12603.8	3.0003	2546.3	1126.78	3.0003	105.34	227.594	3.0003	126.682	331.142	3.0003	345.12	272.499	3.0003	98.009	739.671	3.0003	2248.64	2520.23	3.0003	3488.16	4521.67
3.0356	463.088	153.318	3.0356	403.199	70.176	3.0356	1793.84	74.411	3.0356	71.625	80.501	3.0356	1111.91	12714.4	3.0356	2520.46	1215.88	3.0356	112.246	228.326	3.0356	124.441	338.046	3.0356	334.184	280.625	3.0356	98.411	732.403	3.0356	1936.03	2601.79	3.0356	3202.59	4246.68
3.0709	391.906	129.246	3.0709	367.294	70.692	3.0709	1825.36	80.508	3.0709	67.195	80.012	3.0709	1117.18	13024.9	3.0709	2441.43	1314.86	3.0709	118.517	228.991	3.0709	124.025	362.112	3.0709	317.754	302.339	3.0709	97.107	709.982	3.0709	1670.02	2712.87	3.0709	2919.76	3983.65
3.1062	320.698	99	3.1062	357.609	72.057	3.1062	1867.72	87.082	3.1062	63.235	80	3.1062	1149.54	13474.4	3.1062	2341.55	1390.22	3.1062	123.127	230.365	3.1062	126	397	3.1062	300.852	331.794	3.1062	95.013	677.27	3.1062	1469.52	2820.19	3.1062	2677.7	3748.82
3.1415	277.484	68.462	3.1415	369.34	74.547	3.1415	1926.14	93.019	3.1415	58.935	80.881	3.1415	1223.41	14092.1	3.1415	2281.39	1409.41	3.1415	125.984	230.864	3.1415	128.343	443.895	3.1415	282.752	368.402	3.1415	92.835	641.385	3.1415	1336.48	2914.69	3.1415	2527.08	3500.05
3.1768	270.525	44.215	3.1768	384.761	78.355	3.1768	2002.06	97.047	3.1768	55.399	81.846	3.1768	1322.3	14797	3.1768	2288.5	1367.26	3.1768	124.537	237.429	3.1768	130.886	487.906	3.1768	266.462	402.455	3.1768	91.208	606.768	3.1768	1269.97	2993.98	3.1768	2469.39	3233.84
3.2121	288.132	31.938	3.2121	385.094	83.379	3.2121	2077.97	96.422	3.2121	53.435	83.791	3.2121	1426.18	15470.8	3.2121	2345.48	1281.39	3.2121	121.91	248.528	3.2121	132.716	511.914	3.2121	249.754	426.383	3.2121	90.609	576.19	3.2121	1269.67	3057.45	3.2121	2532.56	2961.05
3.2474	313.87	33.443	3.2474	385.475	89.853	3.2474	2120.51	93.305	3.2474	53.968	85.403	3.2474	1523.39	16052.3	3.2474	2422.42	1177.88	3.2474	118.588	272.47	3.2474	133.764	515.264	3.2474	233.281	437.146	3.2474	91.026	548.62	3.2474	1330.53	3095.49	3.2474	2687.32	2720.94
3.2827	337.02	45.223	3.2827	379.231	95.154	3.2827	2138.61	89.585	3.2827	57.953	87.551	3.2827	1600.58	16438.4	3.2827	2518.17	1088.79	3.2827	115.69	301.592	3.2827	136.295	489.153	3.2827	221.106	430.889	3.2827	92.409	527.264	3.2827	1435.67	3090.59	3.2827	2864.16	2543.51
3.318	352.299	61.677	3.318	390.19	98.726	3.318	2148.57	86.99	3.318	64.399	89.533	3.318	1651.38	16585.6	3.318	2639.74	1019.63	3.318	114.424	331.194	3.318	140.175	457.274	3.318	215.093	412.706	3.318	94.608	516.023	3.318	1558.66	3026.46	3.318	3054.79	2434.58
3.3533	360.528	77.937	3.3533	398.516	97.879	3.3533	2184.93	87.988	3.3533	72.349	91.655	3.3533	1685.38	16483	3.3533	2783.19	962.12	3.3533	115.21	353.739	3.3533	146.489	420.342	3.3533	219.069	385.841	3.3533	97.24	511.592	3.3533	1665.03	2902.29	3.3533	3229.93	2393.93
3.3886	368.884	93.642	3.3886	407.923	94.267	3.3886	2255.41	88.473	3.3886	81.251	93.874	3.3886	1705.94	16208.8	3.3886	2902.77	907.754	3.3886	117.259	369.438	3.3886	153.149	379.859	3.3886	230.32	364.107	3.3886	99.537	516.126	3.3886	1727.3	2745.95	3.3886	3372.73	2395.29
3.4239	393.85	109.986	3.4239	410.596	87.846	3.4239	2330.27	87.779	3.4239	90.698	97.707	3.4239	1712.73	15887	3.4239	2924.78	854.645	3.4239	121.772	375.377	3.4239	157.864	331.555	3.4239	249.368	355.114	3.4239	102.559	521.826	3.4239	1750.08	2596.82	3.4239	3469.04	2435.63
3.4592	450.516	128.316	3.4592	414.475	81.542	3.4592	2382.31	84.888	3.4592	100.509	105.479	3.4592	1711.45	15740.6	3.4592	2807.12	801.636	3.4592	126.316	382.691	3.4592	158.028	283.351	3.4592	271.96	364.737	3.4592	106.183	527.041	3.4592	1753.22	2486.51	3.4592	3510.83	2525.84
3.4945	544.314	149.285	3.4945	423.215	76.501	3.4945	2433.94	81.802	3.4945	110.729	118.31	3.4945	1710.76	15945.3	3.4945	2583.4	753.209	3.4945	131.067	383.049	3.4945	153.562	248.312	3.4945	297.07	394.753	3.4945	108.619	538.615	3.4945	1756.61	2426.74	3.4945	3502.7	2664.63
3.5298	662.956	170.712	3.5298	436.854	73.489	3.5298	2515.33	80.138	3.5298	120.985	134.675	3.5298	1702.13	16540.2	3.5298	2348.11	716.942	3.5298	133.251	377.363	3.5298	146.351	237.116	3.5298	318.421	433.398	3.5298	110.181	554.521	3.5298	1768.72	2406.88	3.5298	3436.95	2851.9
3.5651	781.03	190.325	3.5651	453.353	71.139	3.5651	2654.22	81.719	3.5651	129.936	151.711	3.5651	1671.59	17495.8	3.5651	2207.25	701.225	3.5651	133.834	362.083	3.5651	137.951	250.111	3.5651	335.587	470.075	3.5651	108.647	572.824	3.5651	1782.42	2400.05	3.5651	3337.03	3077.94
3.6004	870.25	204.68	3.6004	466.822	69.767	3.6004	2837.94	85.184	3.6004	137.673	166.753	3.6004	1598.36	18634.4	3.6004	2226.77	710.176	3.6004	131.384	338.904	3.6004	129.638	286.914	3.6004	346.944	487.626	3.6004	104.412	585.035	3.6004	1782.6	2376.99	3.6004	3271.25	3320.57
3.6357	910.564	212.104	3.6357	469.472	69.73	3.6357	3017.23	88.652	3.6357	143.62	177.336	3.6357	1478.15	19788.1	3.6357	2396.91	733.591	3.6357	128.684	317.945	3.6357	123.921	330.006	3.6357	356.574	494.103	3.6357	99.292	585.938	3.6357	1760.25	2315.42	3.6357	3244.81	3611.1
3.671	894.85	212.4	3.671	466.213	70.874	3.671	3159.1	89.689	3.671	144.344	181.794	3.671	1346.13	20922.8	3.671	2632.71	758.963	3.671	125.487	302.344	3.671	120.512	362.628	3.671	364.75	482.25	3.671	93.278	573.372	3.671	1725.05	2215.69	3.671	3255.81	3965.61
3.7063	832.896	205.143	3.7063	460.08	75.061	3.7063	3249.44	89.036	3.7063	140.974	181.521	3.7063	1232.33	21878.1	3.7063	2847.55	769.969	3.7063	123.036	293.01	3.7063	120.926	367.433	3.7063	373.039	458.896	3.7063	89.226	556.232	3.7063	1705.09	2104.03	3.7063	3307.63	4400.88
3.7416	744.83	190.771	3.7416	464.592	80.944	3.7416	3262.59	86.834	3.7416	135.02	177.939	3.7416	1146.43	22670.3	3.7416	2961.73	757.994	3.7416	121.573	285.594	3.7416	125.626	355.186	3.7416	378.958	431.607	3.7416	86.913	546.067	3.7416	1726.75	2018.81	3.7416	3363.74	4924.93
3.7769	641.817	170.391	3.7769	473.988	87.776	3.7769	3202.22	85.257	3.7769	128.125	172.551	3.7769	1074.26	23227.2	3.7769	2920.25	728.46	3.7769	120.908	278.66	3.7769	134.892	331.47	3.7769	377.216	400.935	3.7769	86.594	550.098	3.7769	1802.01	1993.12	3.7769	3403.16	5463.37
3.8122	535.671	147.312	3.8122	480.883	94.481	3.8122	3094.68	83.139	3.8122	122.146	165.119	3.8122	999.194	23508	3.8122	2755.63	696.878	3.8122	120.542	270.541	3.8122	148.698	335.674	3.8122	368.11	376.824	3.8122	89.451	565.44	3.8122	1928.76	2038.53	3.8122	3398.71	5917.54
3.8475	439.086	124.87	3.8475	479.479	100.134	3.8475	2964.71	80.679	3.8475	117.154	157.333	3.8475	919.55	23554.4	3.8475	2552.97	676.865	3.8475	121.296	262.056	3.8475	163.7	363.768	3.8475	351.822	363.044	3.8475	93.876	588.235	3.8475	2096.62	2145.55	3.8475	3354.43	6157.45
3.8828	363.523	109.883	3.8828	481.644	105.164	3.8828	2827.77	77.753	3.8828	112.092	149.795	3.8828	852.931	23273.8	3.8828	2373.14	671.381	3.8828	122.24	253.132	3.8828	179	426.375	3.8828	337.259	361.522	3.8828	99.916	601.797	3.8828	2288.61	2294.56	3.8828	3291.72	6181.42
3.9181	312.026	110.624	3.9181	503.602	109.982	3.9181	2709.25	75.187	3.9181	105.167	140.811	3.9181	794.172	22898.3	3.9181	2232.08	671.537	3.9181	124.126	244.877	3.9181	192.673	489.227	3.9181	328.972	365.881	3.9181	106.488	598.499	3.9181	2479.51	2458.34	3.9181	3239.07	6000.47
3.9534	282.176	136.701	3.9534	541.89	115.813	3.9534	2611.78	72.915	3.9534	96.998	130.321	3.9534	755.301	22207.9	3.9534	2123.52	665.964	3.9534	124.474	233.862	3.9534	201.661	544.256	3.9534	336.861	364.065	3.9534	111.99	584.021	3.9534	2648.39	2621.38	3.9534	3226.37	5646.95
3.9887	267.305	194.119	3.9887	580.264	122.599	3.9887	2526.67	71.665	3.9887	89.256	118.885	3.9887	741.223	21474	3.9887	2048.29	651.814	3.9887	123.378	219.704	3.9887	207.992	576.465	3.9887	354.393	356.083	3.9887	116.512	568.404	3.9887	2784.52	2772.26	3.9887	3249.64	5233.39
4.024	265.308	279.138	4.024	595.766	129.359	4.024	2457.91	71.798	4.024	82.709	107.137	4.024	761.881	20603.5	4.024	2028.3	637.448	4.024	120.959	205.345	4.024	208.144	575.931	4.024	378.345	339.684	4.024	119.941	558.927	4.024	2875.4	2904.81	4.024	3278.67	4806.67
4.0593	273.311	380.164	4.0593	584.087	135.278	4.0593	2407.59	73.392	4.0593	78.556	97.294	4.0593	798.508	19763.1	4.0593	2081.99	635.863	4.0593	116.928	197.697	4.0593	203.914	555.525	4.0593	399.997	319.133	4.0593	122.926	559.083	4.0593	2920.72	3030.91	4.0593	3242.45	4398.03
4.0946	284.351	479.622	4.0946	554.894	137.644	4.0946	2381.85	76.01	4.0946	76.07	88.57	4.0946	823.512	19027.4	4.0946	2201.81	659.273	4.0946	114.056	203.25	4.0946	195.207	520.744	4.0946	418.071	298.954	4.0946	123.763	563.403	4.0946	2936.98	3176.51	4.0946	3099.48	4073.91
4.1299	292.406	557.456	4.1299	524.385	135.752	4.1299	2369.59	81.517	4.1299	75.152	82.1	4.1299	816.728	18382.4	4.1299	2346.89	709.272	4.1299	112.394	221.586	4.1299	183.181	484.829	4.1299	427.508	284.438	4.1299	122.636	567.302	4.1299	2941.28	3378.25	4.1299	2886.53	3816.56
4.1652	295.735	605.318	4.1652	505.191	127.345	4.1652	2347.96	87.523	4.1652	75.79	76.222	4.1652	784.196	17834.2	4.1652	2464.93	778.199	4.1652	113.633	248.497	4.1652	172.567	460.573	4.1652	435.397	270.48	4.1652	119.499	567.978	4.1652	2929.33	3662.95	4.1652	2671.66	3634.72
4.2005	299.97	621.541	4.2005	486.031	115.457	4.2005	2306.39	93.048	4.2005	79.245	70.415	4.2005	755.604	17174.5	4.2005	2536.99	854.521	4.2005	114.172	275.359	4.2005	165.209	459.162	4.2005	441.683	257.354	4.2005	114.113	563.845	4.2005	2865.24	4028.95	4.2005	2538.07	3498.96
4.2358	310.845	620.14	4.2358	456.469	103.044	4.2358	2252.8	97.328	4.2358	84.604	62.891	4.2358	747.588	16362.4	4.2358	2590.6	931.893	4.2358	113.622	298.119	4.2358	162.983	491.521	4.2358	450.556	242.667	4.2358	108.599	560.134	4.2358	2745.33	4432.09	4.2358	2497.49	3365.69
4.2711	324.252	623.35	4.2711	416.49	91.544	4.2711	2193.66	98.864	4.2711	90.005	55.067	4.2711	779.248	15239.2	4.2711	2639.63	1020.08	4.2711	110.597	316.885	4.2711	164.562	548.25	4.2711	464.535	226.997	4.2711	102.306	554.324	4.2711	2589.42	4798.95	4.2711	2536.99	3256.31
4.3064	331.321	652.056	4.3064	365.307	83.152	4.3064	2149.66	98.782	4.3064	94.528	47.241	4.3064	835.377	13914	4.3064	2666.86	1124.07	4.3064	106.409	331.215	4.3064	168.285	607.227	4.3064	478.882	208.377	4.3064	96.582	547.706	4.3064	2436.43	5049.45	4.3064	2623.65	3194.58
4.3416	322.169	719.176	4.3416	317.524	76.104	4.3416	2109.03	99.544	4.3416	96.533	39.957	4.3416	913.114	12383.3	4.3416	2678.19	1239.96	4.3416	102.092	340.135	4.3416	170.464	632.435	4.3416	495.496	190.943	4.3416	91.59	542.875	4.3416	2317.36	5122.76	4.3416	2698.71	3202.22
4.3769	300.843	830.11	4.3769	283.385	71.154	4.3769	2070.05	100.697	4.3769	97.054	34.987	4.3769	995.551	10778.4	4.3769	2714.28	1351.47	4.3769	99.78	340.032	4.3769	170.988	622.471	4.3769	510.413	178.278	4.3769	88.129	535.669	4.3769	2239.16	5006.94	4.3769	2737.18	3286.39
4.4122	280.333	972.062	4.4122	276.017	66.671	4.4122	2036.39	103.307	4.4122	97.018	32.186	4.4122	1056.46	9209.33	4.4122	2834.28	1437.33	4.4122	99.827	331.578	4.4122	170.546	581.442	4.4122	522.12	177.806	4.4122	86.373	531.051	4.4122	2196.09	4730.53	4.4122	2753.12	3419.98
4.4475	274.965	1123.81	4.4475	301.891	61.667	4.4475	2019.91	107.341	4.4475	96.736	31.83	4.4475	1073.62	7733.41	4.4475	3021.18	1472.34	4.4475	102.444	316.264	4.4475	170.16	525.402	4.4475	534.112	191.027	4.4475	86.617	531.612	4.4475	2180.47	4342.28	4.4475	2732.36	3575.32
4.4828	281.208	1252.89	4.4828	337.192	56.6	4.4828	2018.14	111.35	4.4828	95.596	33.164	4.4828	1041.16	6427.23	4.4828	3228.97	1460.45	4.4828	105.518	299.759	4.4828	167.47	469.224	4.4828	545.799	222.908	4.4828	88.918	542.589	4.4828	2192.64	3890.57	4.4828	2724.13	3752.54
4.5181	284.672	1331.6	4.5181	363.961	50.533	4.5181	2030.21	115.202	4.5181	92.835	36.218	4.5181	966.252	5254.57	4.5181	3412.61	1424.76	4.5181	107.767	285.868	4.5181	162.711	422.512	4.5181	555.237	267.432	4.5181	91.48	568.408	4.5181	2238.19	3425.53	4.5181	2737.8	3972.38
4.5534	280.176	1340.79	4.5534	364.8	43.835	4.5534	2043.04	118.165	4.5534	88.114	40.985	4.5534	883.66	4249.75	4.5534	3536.34	1388.05	4.5534	108.092	275.355	4.5534	153.173	401.373	4.5534	556.66	322.666	4.5534	93.668	604.668	4.5534	2317.03	2985.68	4.5534	2755.03	4244.86
4.5887	276.368	1277.62	4.5887	344.301	38.834	4.5887	2062.28	121.657	4.5887	83.701	47.098	4.5887	818.069	3382.28	4.5887	3558.87	1363.36	4.5887	107.147	269.641	4.5887	142.96	390.663	4.5887	540.844	381.094	4.5887	94.922	641.482	4.5887	2418.52	2605.99	4.5887	2785.09	4533.17
4.624	292.348	1158.25	4.624	317.782	34.795	4.624	2084.99	125.931	4.624	81.935	54.119	4.624	776.725	2690.75	4.624	3427.55	1358.02	4.624	105.756	267.737	4.624	136.887	397.045	4.624	510.974	437.066	4.624	94.937	666.104	4.624	2529.83	2312.88	4.624	2830.42	4778.31
4.6593	337.556	1010.57	4.6593	312.019	32.963	4.6593	2097.31	131.18	4.6593	82.96	60.952	4.6593	774.478	2193.46	4.6593	3104.31	1372.44	4.6593	104.969	270.998	4.6593	137	404.5	4.6593	468.95	479.486	4.6593	94.325	670.628	4.6593	2633.52	2113.32	4.6593	2924.04	4933.55
4.6946	405.814	870.155	4.6946	340.11	32.027	4.6946	2081.25	133.481	4.6946	86.434	67.771	4.6946	821.633	1902.71	4.6946	2681.34	1401.65	4.6946	105.93	283.193	4.6946	144.164	415.649	4.6946	424.267	505.956	4.6946	93.144	657.607	4.6946	2707.13	1994.1	4.6946	3114.74	4960.33
4.7299	479.489	769.933	4.7299	400.391	32.65	4.7299	2040.05	132.427	4.7299	91.148	74.579	4.7299	913.477	1788.8	4.7299	2293.19	1432.26	4.7299	108.997	308.294	4.7299	152.209	423.469	4.7299	385.024	512.516	4.7299	92.612	626.875	4.7299	2729.02	1931.07	4.7299	3397.07	4866.54
4.7652	535.464	736.523	4.7652	477.142	32.988	4.7652	1976	127.666	4.7652	95.428	80.237	4.7652	1049.89	1848.48	4.7652	2011.26	1449.76	4.7652	114.074	340.022	4.7652	156.291	427.059	4.7652	359.799	499.788	4.7652	90.436	596.26	4.7652	2674.87	1910.87	4.7652	3743.7	4708.14
4.8005	557.464	778.807	4.8005	533.449	34.444	4.8005	1905.7	122.14	4.8005	98.101	85.846	4.8005	1190.42	2033.28	4.8005	1833.97	1450.36	4.8005	120.552	371.683	4.8005	152.463	423.669	4.8005	345.99	481.749	4.8005	88.049	573.519	4.8005	2570.7	1903.04	4.8005	4096.94	4514.47
4.8358	546.375	888.799	4.8358	570.139	36.556	4.8358	1834.16	117.06	4.8358	97.932	91.22	4.8358	1323.61	2388.92	4.8358	1727.35	1453.77	4.8358	127.917	393.309	4.8358	143.236	423.921	4.8358	342.026	454.753	4.8358	85.026	563.951	4.8358	2436.43	1892.3	4.8358	4291.26	4298.4
4.8711	516.745	1044.43	4.8711	569.447	40.699	4.8711	1754.28	112.435	4.8711	95.747	95.272	4.8711	1415.06	2851.46	4.8711	1666.99	1473.15	4.8711	134.919	400.948	4.8711	132.387	431.121	4.8711	341.476	429.282	4.8711	81.756	569.469	4.8711	2292.29	1870.12	4.8711	4327.14	4084.45
4.9064	487.335	1218.74	4.9064	548.638	47.127	4.9064	1664.7	107.661	4.9064	93.279	96.942	4.9064	1452.36	3389.84	4.9064	1621.21	1506.53	4.9064	140.534	393.073	4.9064	124.705	452.956	4.9064	341.262	405.804	4.9064	80.267	586.528	4.9064	2156.55	1840.64	4.9064	4222.42	3902.23
4.9417	471.9	1383.35	4.9417	505.947	55.205	4.9417	1567.46	101.432	4.9417	91.264	97.189	4.9417	1455.58	3878.09	4.9417	1567.51	1542.78	4.9417	143.879	377.023	4.9417	122.752	477.702	4.9417	339.635	389.991	4.9417	80.17	607.803	4.9417	2044.27	1817.62	4.9417	4019.22	3788.19
4.977	475.599	1515.47	4.977	449.615	64.199	4.977	1489.95	92.817	4.977	90.544	96.081	4.977	1422.47	4197.62	4.977	1518.93	1571.06	4.977	147.576	362.293	4.977	127.183	495.356	4.977	340.255	382.111	4.977	82.788	626.032	4.977	1954.26	1815.74	4.977	3770.02	3757.46
5.0123	503.92	1598.92	5.0123	395.935	70.216	5.0123	1469.84	83.093	5.0123	90.881	93.382	5.0123	1361.34	4267.69	5.0123	1521.42	1589.64	5.0123	153.603	355.976	5.0123	137.545	495.259	5.0123	344.077	383.393	5.0123	87.36	635.718	5.0123	1869.93	1836.98	5.0123	3465.45	3757.22
5.0476	554.839	1626.56	5.0476	352.039	73.461	5.0476	1508.2	73.214	5.0476	91.949	89.223	5.0476	1282.18	4081.76	5.0476	1601.39	1607.13	5.0476	162.273	358.052	5.0476	150	477.281	5.0476	351.527	389.117	5.0476	93.52	637.232	5.0476	1785.18	1865.3	5.0476	3133.46	3718.82
5.0829	618.629	1596.71	5.0829	333.913	70.809	5.0829	1614.75	65.84	5.0829	94.871	85.512	5.0829	1185.53	3667.79	5.0829	1713.2	1652.66	5.0829	172.918	365.885	5.0829	161.802	461.612	5.0829	361.491	398.476	5.0829	99.39	627.669	5.0829	1696.49	1886.35	5.0829	2846.32	3618.86
5.1182	673.557	1518.55	5.1182	337.84	65.553	5.1182	1743.79	62.248	5.1182	100.411	82.309	5.1182	1099.94	3145.61	5.1182	1779.75	1748.23	5.1182	183.707	372.825	5.1182	170.432	453.642	5.1182	371.815	408.827	5.1182	105.075	612.262	5.1182	1624.46	1893.41	5.1182	2621.38	3482.77
5.1535	697.588	1405.7	5.1535	366.653	58.618	5.1535	1858.05	62.084	5.1535	109.839	81.37	5.1535	1029.92	2624.28	5.1535	1768.49	1906.91	5.1535	191.914	374.141	5.1535	176.819	456.102	5.1535	379.68	425.724	5.1535	108.862	589.872	5.1535	1588.01	1884.64	5.1535	2494.41	3324.18
5.1888	685.638	1276.92	5.1888	403.355	52.981	5.1888	1933.3	65.553	5.1888	121.99	82.443	5.1888	976.921	2181.22	5.1888	1726.67	2127.51	5.1888	194.352	367.317	5.1888	181.887	461.714	5.1888	382.861	445.198	5.1888	111.254	565.387	5.1888	1591.44	1860.01	5.1888	2506.95	3177.35
5.2241	646.552	1145.9	5.2241	427.772	50.924	5.2241	1945.03	72.582	5.2241	132.604	85.593	5.2241	953.244	1861.68	5.2241	1726.66	2386.93	5.2241	189.367	352.25	5.2241	186.004	470.839	5.2241	380.512	465.417	5.2241	112.887	548.187	5.2241	1627	1821.1	5.2241	2621.5	3060.79
5.2594	593.668	1023.62	5.2594	433.433	51.687	5.2594	1912.01	80.606	5.2594	139.655	89.856	5.2594	950.129	1648.08	5.2594	1775.47	2655.43	5.2594	181.33	335.8	5.2594	190.297	480.481	5.2594	370.068	476.643	5.2594	113.836	542.113	5.2594	1683.78	1776.49	5.2594	2735.2	2969.79
5.2947	542.295	911.798	5.2947	429.706	53.935	5.2947	1845.85	87.602	5.2947	142.98	94.098	5.2947	960.225	1494.34	5.2947	1828.83	2906.63	5.2947	174.316	321.477	5.2947	190.977	500.978	5.2947	353.032	466.863	5.2947	114.384	547.504	5.2947	1753.12	1740.74	5.2947	2796.98	2926.74
5.33	504.305	815.534	5.33	425.676	57.065	5.33	1794.36	90.549	5.33	142.911	97.326	5.33	983.172	1386.21	5.33	1850.15	3134.13	5.33	171.98	316.597	5.33	189.737	519.129	5.33	332.382	438.251	5.33	115.765	562.217	5.33	1839.99	1726.95	5.33	2811.21	2985.39
5.3653	483.573	740.951	5.3653	426.431	61.928	5.3653	1775.11	90.082	5.3653	140.046	97.985	5.3653	1019.42	1296.07	5.3653	1838.04	3347.59	5.3653	175.267	321.073	5.3653	186.066	531.769	5.3653	312.215	400.308	5.3653	117.612	582.662	5.3653	1927.95	1727.58	5.3653	2853.78	3084.52
5.4006	473.778	695.243	5.4006	427.413	68.078	5.4006	1786.7	89.084	5.4006	135.181	96.343	5.4006	1064.98	1275.11	5.4006	1813.12	3555.54	5.4006	181.977	335.011	5.4006	183.982	525.185	5.4006	295.006	365.789	5.4006	119.769	606.636	5.4006	2013.35	1730.33	5.4006	2943.68	3174.64
5.4359	466.324	681.608	5.4359	422.798	74.371	5.4359	1822.05	89.589	5.4359	130.379	92.763	5.4359	1104.76	1261.54	5.4359	1790.61	3754.08	5.4359	186.669	353.548	5.4359	186	526.75	5.4359	281.552	344.331	5.4359	121.874	625.59	5.4359	2086.32	1726.82	5.4359	3072.36	3217.28
5.4712	460.857	695.163	5.4712	417.231	81.308	5.4712	1852.22	93.689	5.4712	124.836	88.097	5.4712	1101.85	1296.49	5.4712	1795.77	3945.35	5.4712	185.059	374.656	5.4712	194.302	545.107	5.4712	272.678	338.917	5.4712	122.638	631.915	5.4712	2129.41	1720.91	5.4712	3179.68	3196.43
5.5065	468.836	717.527	5.5065	412.195	86.158	5.5065	1892.97	98.822	5.5065	119.786	83.77	5.5065	1049.97	1330.15	5.5065	1836.66	4114.77	5.5065	177.107	394.814	5.5065	207.653	618.657	5.5065	266.5	336.25	5.5065	122.083	621.34	5.5065	2126.5	1725.39	5.5065	3259.14	3135.12
5.5418	495.343	727.158	5.5418	407.66	90.279	5.5418	1966.77	101.954	5.5418	116.477	81.453	5.5418	972.214	1368.25	5.5418	1901.85	4240.99	5.5418	165.821	410.509	5.5418	222.185	723.488	5.5418	265.496	331.186	5.5418	119.729	597.895	5.5418	2072.65	1752.62	5.5418	3311.39	3049.08
5.5771	531.201	705.187	5.5771	401.637	93.465	5.5771	2051.49	102.234	5.5771	116.803	82.998	5.5771	898.453	1405.83	5.5771	1966.56	4311.65	5.5771	154.37	422.539	5.5771	228.312	823.778	5.5771	270.021	320.545	5.5771	115.944	574.231	5.5771	1975.72	1806.13	5.5771	3307.93	2991.35
5.6124	558.275	643.624	5.6124	393.632	96.116	5.6124	2123.88	101.169	5.6124	118.551	89.612	5.6124	840.258	1429.24	5.6124	1997.28	4325.25	5.6124	144.773	430.629	5.6124	226.838	897.607	5.6124	281.42	308.644	5.6124	109.979	563.851	5.6124	1847.96	1884.12	5.6124	3224.61	2998.5
5.6477	562.613	548.704	5.6477	390.324	98.499	5.6477	2149.96	99.375	5.6477	119.78	100.509	5.6477	794.087	1439.64	5.6477	1976.4	4290.44	5.6477	137.825	435.868	5.6477	216.364	913.479	5.6477	297.473	308.633	5.6477	103.373	570.768	5.6477	1710.56	1983.34	5.6477	3079.11	3068.66
5.683	541.796	436.545	5.683	390.601	99.425	5.683	2134.48	98.796	5.683	120.921	114.755	5.683	746.677	1432.18	5.683	1925.26	4219.03	5.683	133.78	435.32	5.683	201.716	891.715	5.683	312.926	319.733	5.683	96.952	592.865	5.683	1575.43	2088.99	5.683	2903.57	3204.58
5.7183	499.948	326.129	5.7183	389.167	98.5	5.7183	2098.91	99.19	5.7183	121.13	129.628	5.7183	711.158	1427.21	5.7183	1880.43	4140.44	5.7183	133.424	428.379	5.7183	186.5	829.231	5.7183	325.556	342.883	5.7183	90.826	624.39	5.7183	1455.15	2181.07	5.7183	2745.65	3364.17
5.7536	444.735	229.874	5.7536	375.677	94.759	5.7536	2072.45	99.401	5.7536	122.011	142.243	5.7536	687.599	1437.45	5.7536	1881.25	4082.19	5.7536	136.914	411.01	5.7536	172.075	748.503	5.7536	335.158	368.8	5.7536	86.656	657.721	5.7536	1361.18	2237.08	5.7536	2632.05	3475.47
5.7889	381.265	153.146	5.7889	348.365	89.66	5.7889	2039.19	97.575	5.7889	122.848	152.582	5.7889	688.99	1493.15	5.7889	1951.12	4060.21	5.7889	144.334	389.974	5.7889	160.194	652.855	5.7889	343.756	393.335	5.7889	85.83	683.87	5.7889	1294.12	2237.66	5.7889	2546.69	3503.34
5.8242	313.469	96.227	5.8242	322.552	84.169	5.8242	1990.75	93.858	5.8242	123	163.209	5.8242	715.578	1594.27	5.8242	2084.76	4069.51	5.8242	153.916	368.787	5.8242	151.594	564.25	5.8242	356.044	407.891	5.8242	87.598	697.192	5.8242	1240.64	2173.36	5.8242	2475.96	3421.2
5.8595	250.279	59.214	5.8595	313.2	79.541	5.8595	1913.75	88.393	5.8595	123.183	175.238	5.8595	774.128	1731.66	5.8595	2227.24	4124.6	5.8595	165.534	354.715	5.8595	148.318	491.471	5.8595	369.005	414.064	5.8595	91.711	695.141	5.8595	1183.35	2051.33	5.8595	2436.28	3304.13
5.8948	204.892	41.764	5.8948	322.62	76.189	5.8948	1831.66	82.969	5.8948	124.148	191.349	5.8948	855.88	1889.49	5.8948	2332.55	4210.28	5.8948	177.676	351.523	5.8948	151.795	444.904	5.8948	379.199	404.72	5.8948	95.449	676.059	5.8948	1121.38	1891.81	5.8948	2447.9	3194.08
5.9301	187.282	43.245	5.9301	347.064	73.538	5.9301	1782.56	77.864	5.9301	125.113	211.715	5.9301	941.561	2035.66	5.9301	2381.61	4295.04	5.9301	189.749	359.654	5.9301	161.909	418.331	5.9301	381.59	384.533	5.9301	98.381	648.572	5.9301	1073.51	1720.77	5.9301	2552.09	3146.55
5.9654	196.695	59.69	5.9654	384.031	70.934	5.9654	1795.39	74.31	5.9654	126.308	232.798	5.9654	1024.59	2132.32	5.9654	2380.26	4345.16	5.9654	199.21	378.596	5.9654	177.102	406.158	5.9654	375.449	359.355	5.9654	99.823	613.843	5.9654	1066.35	1569.51	5.9654	2733.16	3186.44
6.0007	224.5	84.526	6.0007	432.044	67.173	6.0007	1888.92	73.865	6.0007	126.256	252.29	6.0007	1104.8	2184.1	6.0007	2355.76	4349.43	6.0007	205.838	399.35	6.0007	192.249	394.786	6.0007	358.97	337.234	6.0007	100.536	579.779	6.0007	1124.65	1463.99	6.0007	2922.97	3278.08
6.036	265.938	114.233	6.036	492.483	62.17	6.036	2017.22	74.937	6.036	125.116	267.978	6.036	1202.73	2165.22	6.036	2318.8	4303.93	6.036	208.649	413.528	6.036	200.29	381.85	6.036	339.184	317.561	6.036	101.069	555.783	6.036	1258.41	1422.16	6.036	3079	3414
6.0712	313.617	142.367	6.0712	558.678	57.652	6.0712	2155.67	77.072	6.0712	124.909	279.739	6.0712	1310.05	2108.38	6.0712	2252.14	4211.09	6.0712	208.999	417.356	6.0712	203.116	364.645	6.0712	317.4	299.501	6.0712	102.386	544.632	6.0712	1452.37	1451.56	6.0712	3144.29	3546.28
6.1065	370.503	166.874	6.1065	613.813	58.622	6.1065	2266.01	78.613	6.1065	124.526	287.269	6.1065	1384.04	2025.46	6.1065	2158.22	4084.71	6.1065	208.187	410.423	6.1065	201.716	357.091	6.1065	300.181	285.235	6.1065	102.83	545.463	6.1065	1667.13	1547.55	6.1065	3171.54	3635.52
6.1418	440.46	187.263	6.1418	652.667	66.796	6.1418	2338.07	80.069	6.1418	125.444	293.757	6.1418	1406.37	1930.64	6.1418	2057.05	3925.43	6.1418	208.754	398.826	6.1418	201.646	352.345	6.1418	286.946	272.604	6.1418	103.308	553.309	6.1418	1851.43	1698.59	6.1418	3169.64	3681.53
6.1771	523.624	202.732	6.1771	662.415	88.631	6.1771	2377.04	79.579	6.1771	125.1	298.221	6.1771	1366.19	1841.16	6.1771	1971.05	3730.44	6.1771	208.863	386.358	6.1771	204.02	362.711	6.1771	281.328	277.833	6.1771	102.819	558.994	6.1771	1970.72	1881.26	6.1771	3151.11	3660.76
6.2124	612.144	213.65	6.2124	651.561	120.361	6.2124	2400.03	77.097	6.2124	125	298.736	6.2124	1285.08	1766.99	6.2124	1896.54	3518.34	6.2124	209.524	375.959	6.2124	209	374	6.2124	278.305	289.598	6.2124	101.759	557.282	6.2124	2025.71	2072.53	6.2124	3096.78	3591.34
6.2477	689.628	220.519	6.2477	615.925	159.896	6.2477	2424.29	74.021	6.2477	124.202	293.124	6.2477	1206.57	1713.66	6.2477	1815.78	3333.72	6.2477	208.148	370.103	6.2477	215.509	393.768	6.2477	278.543	311.938	6.2477	100.054	547.376	6.2477	2030.7	2253.94	6.2477	3000.63	3501.36
6.283	734.016	222.628	6.283	582.774	200.997	6.283	2460.66	70.02	6.283	123.237	279.899	6.283	1157.04	1696.52	6.283	1747.6	3216.34	6.283	204.257	365.414	6.283	217.909	405.877	6.283	279.889	336.981	6.283	98.272	532.91	6.283	2003.81	2403.91	6.283	2866.95	3406.07
6.3183	735.646	218.673	6.3183	550.758	232.247	6.3183	2525.36	66.072	6.3183	122.417	260.186	6.3183	1125.81	1698.48	6.3183	1770.51	3167.45	6.3183	196.299	362.81	6.3183	218.947	419.657	6.3183	283.274	359.893	6.3183	96.284	518.433	6.3183	1961.27	2500.04	6.3183	2732.75	3338.71
6.3536	709.64	208.74	6.3536	554.291	255.685	6.3536	2607.86	62.508	6.3536	121.121	235.779	6.3536	1139.05	1721.3	6.3536	1939.13	3129.75	6.3536	186.395	358.78	6.3536	215.244	432.917	6.3536	288.277	374.482	6.3536	94.98	504.937	6.3536	1915.77	2528.76	6.3536	2625.42	3309.96
6.3889	678.908	193.166	6.3889	588.777	260.588	6.3889	2725.91	60.686	6.3889	120.242	209.86	6.3889	1155.58	1756.86	6.3889	2217.24	3020.91	6.3889	174.596	353.568	6.3889	208.428	458.516	6.3889	294.701	379.33	6.3889	94.749	493.026	6.3889	1879.4	2494.98	6.3889	2560.91	3294.97
6.4242	666.455	172.433	6.4242	647.955	261.419	6.4242	2855.57	61.847	6.4242	121.804	184.119	6.4242	1174.76	1826.15	6.4242	2519.73	2786.39	6.4242	163.994	347.042	6.4242	198.439	492.57	6.4242	302.547	376.906	6.4242	97.169	486.664	6.4242	1868.42	2419.69	6.4242	2593.73	3244.13
6.4595	683.786	148.652	6.4595	693.989	252.26	6.4595	2998.58	64.785	6.4595	125.667	158.973	6.4595	1179.78	1949.97	6.4595	2761.92	2435.01	6.4595	155.511	340.69	6.4595	187.727	526.769	6.4595	311.718	375.158	6.4595	101.21	487.512	6.4595	1899.51	2342.77	6.4595	2701.57	3158.73
6.4948	725.399	124.278	6.4948	712.415	248.838	6.4948	3138.59	68.314	6.4948	130.882	135.208	6.4948	1175.49	2145.84	6.4948	2927.73	2029.4	6.4948	151.164	341.784	6.4948	177.273	547.058	6.4948	321.365	379.183	6.4948	107.121	501.87	6.4948	1965.9	2297.38	6.4948	2837.02	3058.21
6.5301	772.922	101.305	6.5301	669.89	250.06	6.5301	3253.62	70.586	6.5301	136.191	114.185	6.5301	1186.43	2419.78	6.5301	3029.7	1648.36	6.5301	148.606	346.579	6.5301	168.523	537.32	6.5301	328.303	399.029	6.5301	113.062	521.797	6.5301	2042.84	2307.32	6.5301	2966.88	2957.33
6.5654	801.856	82.321	6.5654	592.846	268.846	6.5654	3359.89	71.425	6.5654	141.275	95.727	6.5654	1210.7	2743.37	6.5654	3060.26	1353.39	6.5654	147.706	352.927	6.5654	163.591	503.055	6.5654	332.596	428.004	6.5654	118.81	536.924	6.5654	2102.69	2388.64	6.5654	3027.89	2876.18
6.6007	812.474	72.441	6.6007	481.581	307.559	6.6007	3469.34	71.338	6.6007	144.957	80.302	6.6007	1266.48	3067.62	6.6007	3033.55	1167.85	6.6007	147.847	355.655	6.6007	163.812	453.781	6.6007	334.171	458.221	6.6007	122.686	539.386	6.6007	2135.76	2546.95	6.6007	3004.11	2781.96
6.636	810.251	73.126	6.636	379.476	366.642	6.636	3586.95	71.483	6.636	144.371	69.225	6.636	1341.87	3332.54	6.636	2969.57	1062.76	6.636	148.82	357.773	6.636	169.686	409.38	6.636	335.863	469.5	6.636	124.974	528.519	6.636	2157.11	2773.3	6.636	2904.94	2681.2
6.6713	804.501	84.118	6.6713	302.498	436.852	6.6713	3659.21	74.483	6.6713	138.894	61.477	6.6713	1439.09	3444.74	6.6713	2921.08	1008.25	6.6713	150.95	358.36	6.6713	182.162	381.055	6.6713	338.415	454.596	6.6713	123.807	511.581	6.6713	2189.48	3042.8	6.6713	2777.36	2588.9
6.7066	800.436	103.363	6.7066	262.093	512.565	6.7066	3673.91	78.179	6.7066	130.736	56.973	6.7066	1546.71	3381.94	6.7066	2910.39	991.905	6.7066	154.674	363.207	6.7066	201.662	377.755	6.7066	343.564	405.477	6.7066	120.563	498.406	6.7066	2250.43	3323.93	6.7066	2691.52	2504.82
6.7419	798.684	124.524	6.7419	258.505	584.309	6.7419	3609.5	81.275	6.7419	122.453	54.981	6.7419	1640.1	3137.31	6.7419	2907.77	996.038	6.7419	162	371	6.7419	225.842	387.113	6.7419	348.111	344.289	6.7419	116.408	495.111	6.7419	2319.43	3577.76	6.7419	2666.93	2438.31
6.7772	798.534	140.878	6.7772	275.808	647.046	6.7772	3479.67	83.446	6.7772	115.935	55.599	6.7772	1701.63	2762.47	6.7772	2899.27	1002.93	6.7772	171.104	381.378	6.7772	249.421	396.95	6.7772	350.663	281.29	6.7772	112.083	505.716	6.7772	2371.34	3789.11	6.7772	2709.51	2382.2
6.8125	793.247	150.059	6.8125	297.215	696.377	6.8125	3309.38	82.622	6.8125	112.022	58.519	6.8125	1721.55	2328.71	6.8125	2908.31	1004.76	6.8125	183.081	392.338	6.8125	270.686	396.221	6.8125	349.692	234.117	6.8125	109.547	527.164	6.8125	2391.63	3958.75	6.8125	2786.39	2343.81
6.8478	787.865	150.389	6.8478	305.415	732.156	6.8478	3142.87	79.885	6.8478	110.695	63.804	6.8478	1700.97	1907.89	6.8478	2945.65	1005.84	6.8478	195.33	403.921	6.8478	283.003	382.524	6.8478	345.433	210.461	6.8478	110.557	554.67	6.8478	2379.37	4093.49	6.8478	2891.78	2319.04
6.8831	786.848	145.036	6.8831	298.443	751.96	6.8831	2988.77	74.556	6.8831	111.229	71.283	6.8831	1665.03	1539.29	6.8831	3015.51	994.11	6.8831	206.747	418.262	6.8831	288.01	363.587	6.8831	336.383	213.152	6.8831	114.125	586.012	6.8831	2336.3	4198.05	6.8831	3009.89	2286.95
6.9184	787.125	137.257	6.9184	281.215	760.43	6.9184	2858.72	68.123	6.9184	113.307	80.642	6.9184	1609.06	1251.9	6.9184	3112.07	980.962	6.9184	216.072	433.291	6.9184	277.566	350.008	6.9184	326.768	233.599	6.9184	119.009	617.716	6.9184	2262.86	4271.34	6.9184	3084.05	2243.33
6.9537	780.299	129.225	6.9537	270.364	757.395	6.9537	2736.37	61.65	6.9537	113.051	88.984	6.9537	1537.41	1046.11	6.9537	3211.93	993.322	6.9537	219.399	440.863	6.9537	258.65	350.948	6.9537	316.427	266.769	6.9537	123.368	645.841	6.9537	2160.87	4310.47	6.9537	3121.61	2160.47
6.989	755.913	118.281	6.989	274.123	748.362	6.989	2609.12	55.708	6.989	110.353	95.222	6.989	1432.94	948.836	6.989	3264.25	1057.54	6.989	218.461	438.728	6.989	228.625	376	6.989	309.195	306.269	6.989	127.003	672.253	6.989	2037.08	4297.61	6.989	3113.97	2029.03
7.0243	706.305	102.373	7.0243	294.086	734.514	7.0243	2467.84	52.151	7.0243	104.478	98.323	7.0243	1303.11	963.089	7.0243	3227.78	1177.31	7.0243	209.741	415.81	7.0243	199.582	414.016	7.0243	305.898	343.945	7.0243	127.892	693.783	7.0243	1922.57	4225.19	7.0243	3012.88	1848.93
7.0596	633.707	84.05	7.0596	320.212	718.084	7.0596	2307.65	52.425	7.0596	97.246	101.903	7.0596	1182.79	1086.91	7.0596	3107.1	1339.94	7.0596	200.869	380.963	7.0596	175.124	452.405	7.0596	305.433	374.278	7.0596	127.284	710.088	7.0596	1834.78	4083.96	7.0596	2784.43	1639.68
7.0949	554.271	66.972	7.0949	334.706	699.043	7.0949	2195.74	57.22	7.0949	90.09	107.396	7.0949	1101.94	1301.36	7.0949	2969.89	1512.49	7.0949	190.358	344.906	7.0949	158.923	471.885	7.0949	303.94	396.084	7.0949	126.063	719.229	7.0949	1783.14	3877.21	7.0949	2480.04	1431.81
7.1302	482.642	56.026	7.1302	326.165	674.086	7.1302	2142.73	64.736	7.1302	86.874	114.921	7.1302	1069.94	1563.26	7.1302	2883.44	1658.94	7.1302	180.351	314.613	7.1302	152.376	463.359	7.1302	299.115	408.409	7.1302	124.526	716.575	7.1302	1774.06	3634.52	7.1302	2154.25	1255.1
7.1655	432	54.213	7.1655	297.315	645.74	7.1655	2165.72	74.057	7.1655	88.973	121.093	7.1655	1086.73	1842.4	7.1655	2846.96	1758.54	7.1655	169.083	302.071	7.1655	153.663	432.261	7.1655	291.072	409.643	7.1655	122.803	699.089	7.1655	1810.02	3399.16	7.1655	1918.81	1123.47
7.2008	406.208	59.163	7.2008	261.325	615.817	7.2008	2276.95	81.082	7.2008	95.931	124.766	7.2008	1135.01	2108.09	7.2008	2791.37	1803.74	7.2008	157.063	300.403	7.2008	161.74	402.781	7.2008	281.774	399.554	7.2008	120.451	663.49	7.2008	1879.13	3203.78	7.2008	1792.91	1020.34
7.2361	399.511	67.198	7.2361	231.794	592.355	7.2361	2409.24	85.375	7.2361	106.786	124.001	7.2361	1203.93	2332.74	7.2361	2637.62	1794.14	7.2361	145.193	312.351	7.2361	174.364	387.056	7.2361	277.259	379.35	7.2361	116.465	614.85	7.2361	1956.69	3048.99	7.2361	1764.89	947.91
7.2714	407.51	76.476	7.2714	215.196	576.352	7.2714	2536.99	86.767	7.2714	119.254	119.389	7.2714	1275.21	2521.49	7.2714	2391.08	1732.3	7.2714	135.168	328.689	7.2714	188.866	394.357	7.2714	278.32	351.185	7.2714	111.956	561.757	7.2714	2026.8	2908.45	7.2714	1819.25	906.518
7.3067	429.8	87.372	7.3067	215.153	568.502	7.3067	2629.97	86.033	7.3067	131.725	113.52	7.3067	1336.98	2647.5	7.3067	2131.94	1623	7.3067	129.86	346.214	7.3067	203.2	422.208	7.3067	284.326	319.968	7.3067	107.588	517.4	7.3067	2092.14	2762.21	7.3067	1892.36	902.584
7.342	463.169	104.849	7.342	229.062	562.322	7.342	2691.8	87.053	7.342	141.803	108.003	7.342	1373.37	2703.35	7.342	1936.1	1475	7.342	127.092	357.229	7.342	215.141	477.066	7.342	293	297.5	7.342	104.059	492.079	7.342	2167.32	2608.13	7.342	1947.31	939.887
7.3773	496.038	129.18	7.3773	244.33	555.105	7.3773	2733.61	90.426	7.3773	148.951	103.261	7.3773	1388.39	2682.39	7.3773	1816.48	1305.61	7.3773	126.416	360.216	7.3773	225.875	543.875	7.3773	300.12	288.942	7.3773	100.797	488.282	7.3773	2250.3	2470.35	7.3773	2000.59	1023.52
7.4126	514.068	159.001	7.4126	246.241	540.57	7.4126	2760.74	97.417	7.4126	151.539	99.981	7.4126	1396.67	2586.82	7.4126	1727.37	1134.53	7.4126	127.513	358.712	7.4126	237.43	605.979	7.4126	301.921	297.043	7.4126	97.873	499.384	7.4126	2319.11	2381.36	7.4126	2075.92	1152.5
7.4479	511.417	190.07	7.4479	237.203	526.649	7.4479	2786.35	106.425	7.4479	150.019	98.02	7.4479	1405.33	2453.57	7.4479	1634.55	976.021	7.4479	129.773	358.203	7.4479	248.394	626.421	7.4479	298.314	314.702	7.4479	94.307	517.486	7.4479	2353.5	2361.93	7.4479	2214.44	1310.49
7.4832	494.107	215.964	7.4832	218.247	513.028	7.4832	2816.09	117.707	7.4832	145.837	97.51	7.4832	1410.26	2305.72	7.4832	1532.2	838.557	7.4832	134.958	362.357	7.4832	258.083	607.843	7.4832	289.981	338.871	7.4832	90.373	532.87	7.4832	2354.36	2412.71	7.4832	2407.71	1475.26
7.5185	470.6	233.24	7.5185	199.446	503.697	7.5185	2831.88	134.305	7.5185	139.494	98.179	7.5185	1405.47	2173.29	7.5185	1429.76	733.761	7.5185	140.641	376.767	7.5185	263.456	557.991	7.5185	278.957	363.101	7.5185	87.84	544.703	7.5185	2334.1	2521.58	7.5185	2637.36	1625.63
7.5538	445.12	242.29	7.5538	180.351	494.51	7.5538	2831.76	157.968	7.5538	132.024	98.696	7.5538	1374.57	2090.52	7.5538	1358.14	671.589	7.5538	145.12	394.718	7.5538	266.767	507.32	7.5538	267.851	384.984	7.5538	87.001	547.834	7.5538	2306.2	2671.09	7.5538	2874.25	1765.42
7.5891	419.607	243.731	7.5891	165.037	485.594	7.5891	2782.44	187.405	7.5891	122.822	97.605	7.5891	1339.3	2035.92	7.5891	1341.43	654.99	7.5891	146.673	413.125	7.5891	265.96	478.136	7.5891	258.516	390.897	7.5891	88.33	544.104	7.5891	2281.77	2835.73	7.5891	3050.84	1920.92
7.6244	398.773	240.265	7.6244	159.763	472.812	7.6244	2683.31	222.187	7.6244	114.491	95.739	7.6244	1316.47	2024.25	7.6244	1369.37	673.767	7.6244	146.089	425.605	7.6244	264.893	483.141	7.6244	252.214	376.783	7.6244	91.254	536.555	7.6244	2250.13	2985.47	7.6244	3149.6	2129.49
7.6597	395.116	233.675	7.6597	163.538	457.692	7.6597	2571.74	256.977	7.6597	109.491	93.858	7.6597	1321.46	2035.38	7.6597	1397.6	708.925	7.6597	143.303	429.537	7.6597	255.748	519.916	7.6597	249.004	341.654	7.6597	94.728	530.288	7.6597	2195.27	3087.28	7.6597	3115.8	2398.18
7.695	419.996	223.068	7.695	172.215	441.801	7.695	2479.62	289.026	7.695	109.71	92.751	7.695	1352.15	2051.7	7.695	1400.74	736.617	7.695	141.172	423.314	7.695	243.519	562.417	7.695	247.21	292.534	7.695	96.697	527.191	7.695	2108.54	3116.92	7.695	2978.16	2694.83
7.7303	475.884	207.56	7.7303	179.562	428.776	7.7303	2437.61	313.718	7.7303	114.025	91.975	7.7303	1390.92	2067.76	7.7303	1396.3	739.598	7.7303	139.699	410.562	7.7303	227.25	589.425	7.7303	246.296	243.492	7.7303	97.047	533.058	7.7303	2001.76	3073.37	7.7303	2781.57	2963.75
7.7656	556.844	189.792	7.7656	184.784	425.48	7.7656	2434.07	331.282	7.7656	122.682	91.772	7.7656	1431.19	2052.53	7.7656	1417.02	710.15	7.7656	138.702	395.401	7.7656	215	606	7.7656	244.486	213.973	7.7656	94.537	544.94	7.7656	1898.05	2981.9	7.7656	2543.25	3174.44
7.8008	649.431	172.116	7.8008	191.339	428.561	7.8008	2448.82	342.899	7.8008	133.091	91.198	7.8008	1458.93	2035.55	7.8008	1467.89	657.231	7.8008	138.277	383.832	7.8008	205.268	615.151	7.8008	240.492	209.629	7.8008	90.516	558.005	7.8008	1808.97	2889.67	7.8008	2338.22	3274.53
7.8361	739.564	158.151	7.8361	200.273	440.988	7.8361	2468.59	350.932	7.8361	142.793	89.669	7.8361	1459.98	1998.55	7.8361	1548.34	603.238	7.8361	139.089	377.749	7.8361	197.31	635.865	7.8361	233.922	227.888	7.8361	86.602	563.539	7.8361	1736.01	2851.28	7.8361	2238.76	3263.38
7.8714	820.106	150.889	7.8714	204.142	455.158	7.8714	2465.32	358.089	7.8714	150.073	88.38	7.8714	1411.32	1966.75	7.8714	1658.85	574.45	7.8714	140.67	373.95	7.8714	191.173	675.104	7.8714	227.117	267.072	7.8714	82.402	558.836	7.8714	1683.47	2882.52	7.8714	2264.14	3147.77
7.9067	881.383	149.58	7.9067	202.109	467.895	7.9067	2444.44	365.868	7.9067	154.19	86.653	7.9067	1309.88	1918.01	7.9067	1778.65	584.242	7.9067	143.534	367.934	7.9067	187.132	735.752	7.9067	220.497	309.497	7.9067	79.582	541.884	7.9067	1654.7	2999.35	7.9067	2428.42	2904.43
7.942	912.084	151.947	7.942	199.148	477.845	7.942	2394.46	373.52	7.942	155.924	85.231	7.942	1179.73	1838.43	7.942	1887.7	629.116	7.942	146.645	358.476	7.942	186.508	793.918	7.942	215.974	343.138	7.942	77.573	517.924	7.942	1645.92	3197.22	7.942	2642.75	2576.99
7.9773	904.701	153.743	7.9773	198.958	480.395	7.9773	2290.95	374.823	7.9773	154.55	83.862	7.9773	1059.25	1722.82	7.9773	1974	693.401	7.9773	148.333	350.144	7.9773	187.933	826.751	7.9773	213.863	358.761	7.9773	76.539	495.058	7.9773	1639	3450.26	7.9773	2823.1	2238.66
8.0126	859.082	154.005	8.0126	199.638	480.167	8.0126	2157.06	369.403	8.0126	150.788	80.868	8.0126	980.756	1580.84	8.0126	2041.98	753.852	8.0126	148.044	347.443	8.0126	188.33	812.698	8.0126	213.006	358.839	8.0126	75.954	478.025	8.0126	1615.31	3718.23	8.0126	2924.15	1954.13
8.0479	789.551	149.879	8.0479	198.707	476.454	8.0479	2001.83	356.897	8.0479	145.855	77.792	8.0479	960.008	1465.59	8.0479	2089.95	798.471	8.0479	144.349	352.368	8.0479	187.946	763.777	8.0479	214.702	344.595	8.0479	75.361	467.88	8.0479	1577.77	3954.89	8.0479	2962	1801.67
8.0832	715.844	143.475	8.0832	189.548	474.061	8.0832	1844.22	332.994	8.0832	139.858	74.717	8.0832	963.301	1398.33	8.0832	2112.74	816.836	8.0832	138.895	362.941	8.0832	186.661	697.443	8.0832	218.255	330.638	8.0832	75.624	462.697	8.0832	1549.21	4113.92	8.0832	2985.01	1785.76
8.1185	648.015	136.003	8.1185	176.596	474.282	8.1185	1718.25	305.804	8.1185	135.854	72.582	8.1185	988.202	1399.33	8.1185	2110.34	801.552	8.1185	132.46	373.699	8.1185	186.561	630.323	8.1185	225.639	325.489	8.1185	76.812	459.717	8.1185	1553.27	4165.06	8.1185	3022.3	1856.67
8.1538	584.95	128.51	8.1538	159.252	481.327	8.1538	1631.46	277.051	8.1538	134.51	72.283	8.1538	1020.36	1431.06	8.1538	2086.96	753.582	8.1538	127.343	379.241	8.1538	187.469	572.906	8.1538	234.796	331.032	8.1538	78.082	460.771	8.1538	1585.91	4110.51	8.1538	3083.21	1997.15
8.1891	529.861	122.547	8.1891	143.863	496.155	8.1891	1619.15	251.291	8.1891	136.513	72.102	8.1891	1072.01	1468.22	8.1891	2044.94	684.243	8.1891	123.802	378.391	8.1891	187.529	527.645	8.1891	244.429	343.426	8.1891	79.289	465.899	8.1891	1633.67	3990.41	8.1891	3162.59	2157.81
8.2244	495.934	120.577	8.2244	131.895	521.773	8.2244	1639.53	232.065	8.2244	140.285	71.154	8.2244	1143.96	1476.65	8.2244	2007.84	612.168	8.2244	122.452	371.497	8.2244	185.487	497.258	8.2244	251.397	360.919	8.2244	80.389	475.49	8.2244	1681.38	3867.15	8.2244	3250.86	2325.03
8.2597	497.086	123.163	8.2597	123.622	561.958	8.2597	1675.94	222.417	8.2597	145.659	68.815	8.2597	1239.63	1447.01	8.2597	2024.03	554.466	8.2597	123.415	363.542	8.2597	180.018	474.541	8.2597	253.438	373.938	8.2597	80.036	491.883	8.2597	1724.67	3806.5	8.2597	3320.41	2501.3
8.295	520.952	130.105	8.295	119.166	613.105	8.295	1706.49	220.681	8.295	149.62	65.469	8.295	1345.12	1384.96	8.295	2107.98	524.301	8.295	125.429	357.963	8.295	171.647	453.908	8.295	250.603	380.216	8.295	78.938	509.527	8.295	1773.08	3848.63	8.295	3342.41	2664.63
8.3303	541.044	140.416	8.3303	121.589	673.879	8.3303	1709.73	220.913	8.3303	153.435	61.591	8.3303	1439.09	1310.27	8.3303	2224.83	519.035	8.3303	130.229	353.229	8.3303	165.587	431.537	8.3303	243.679	377.641	8.3303	77.843	522.249	8.3303	1837.19	4002.24	8.3303	3330.84	2796.35
8.3656	534.383	149.699	8.3656	134.057	734.708	8.3656	1693.1	218.397	8.3656	155.461	58.008	8.3656	1506.23	1254.46	8.3656	2299.09	533.164	8.3656	136.23	350.591	8.3656	163.737	409.861	8.3656	234.008	373.228	8.3656	75.992	523.84	8.3656	1926.41	4239.73	8.3656	3302.26	2888.98
8.4009	509.248	158.449	8.4009	156.423	784.828	8.4009	1674.68	209.451	8.4009	154.887	57	8.4009	1534.14	1212.17	8.4009	2267.9	565.352	8.4009	144.059	348.786	8.4009	166.75	388.042	8.4009	223.03	367.229	8.4009	74.93	513.858	8.4009	2030.71	4510.03	8.4009	3309.85	2941.1
8.4362	496.998	163.719	8.4362	190.182	818.402	8.4362	1678.37	197.666	8.4362	151.828	57.93	8.4362	1542.15	1219.19	8.4362	2163.37	611.954	8.4362	152.866	348.726	8.4362	169.083	365.119	8.4362	213.459	368.228	8.4362	74.769	489.621	8.4362	2123.87	4763.23	8.4362	3316.96	2970.01
8.4715	512.466	168.324	8.4715	227.998	828.971	8.4715	1710.54	186.816	8.4715	147.742	60.815	8.4715	1535.42	1262.42	8.4715	2068.98	672.016	8.4715	162.288	350.466	8.4715	168.388	346	8.4715	206.731	372.086	8.4715	75.141	455.581	8.4715	2185.97	4945.26	8.4715	3267.43	3000.15
8.5068	547.395	174.449	8.5068	263.451	816.031	8.5068	1768.99	183.091	8.5068	145.571	65.313	8.5068	1524.18	1382.31	8.5068	2053.06	741.867	8.5068	171.677	354.2	8.5068	163.852	338.08	8.5068	204.28	377.056	8.5068	77.643	418.941	8.5068	2210.83	5014.38	8.5068	3156.98	3042.44
8.5421	579.501	182.527	8.5421	282.4	783.489	8.5421	1813.07	185.529	8.5421	150.903	71.011	8.5421	1512.95	1599.44	8.5421	2109.14	816.411	8.5421	180.362	362.048	8.5421	157.75	351.875	8.5421	206.662	382.553	8.5421	80.609	389.006	8.5421	2208.54	4947.63	8.5421	3028.62	3097.79
8.5774	587.016	188.631	8.5774	283.705	738.651	8.5774	1829.34	189.878	8.5774	161.178	75.774	8.5774	1491.93	1929.86	8.5774	2180.2	887.693	8.5774	188.32	374.873	8.5774	152.996	381.582	8.5774	212.842	379.849	8.5774	84.38	373.235	8.5774	2200.52	4744.57	8.5774	2964.09	3121.71
8.6127	561.743	188.989	8.6127	272.4	688.095	8.6127	1830.16	192.997	8.6127	174.272	78.983	8.6127	1456.4	2363.75	8.6127	2224.55	952.343	8.6127	192.058	391.89	8.6127	152.789	424.099	8.6127	222.342	373.59	8.6127	86.337	377.458	8.6127	2207.69	4422.44	8.6127	2988.45	3084.36
8.648	513.328	177.574	8.648	252.178	642.778	8.648	1856.5	191.188	8.648	186.047	80.496	8.648	1421.65	2846.57	8.648	2281.61	1014.17	8.648	191.224	407.299	8.648	154.53	459.933	8.648	231.999	364.631	8.648	85.756	393.22	8.648	2238.56	4006.24	8.648	3094.77	2960.07
8.6833	457.892	158.339	8.6833	228.979	609.202	8.6833	1921.83	186.528	8.6833	191.966	81.605	8.6833	1399.03	3316.15	8.6833	2359.05	1071.3	8.6833	183.935	414.63	8.6833	157.62	480.833	8.6833	240.646	355.906	8.6833	83.468	409.974	8.6833	2282.44	3532.48	8.6833	3213.44	2787.85
8.7186	402.915	133.449	8.7186	204.001	592.638	8.7186	2006.34	179.943	8.7186	189.084	80.953	8.7186	1403.43	3722.9	8.7186	2438.77	1123.55	8.7186	171.873	409.338	8.7186	160.343	483.554	8.7186	245.57	345.168	8.7186	81.242	422.202	8.7186	2317.84	3046.16	8.7186	3337.93	2592.41
8.7539	351.783	105.731	8.7539	179.538	592.077	8.7539	2065.88	172.347	8.7539	176.416	78.851	8.7539	1431.82	3990.01	8.7539	2494.2	1172.7	8.7539	157.366	392.678	8.7539	163.008	480.678	8.7539	247.004	332.879	8.7539	78.911	426.003	8.7539	2326.33	2602.72	8.7539	3439.73	2413.55
8.7892	305.927	78.406	8.7892	158.404	601.352	8.7892	2072.62	164.422	8.7892	156.648	75.495	8.7892	1454.13	4170.73	8.7892	2528.27	1224.04	8.7892	142.916	370.08	8.7892	168.273	480.694	8.7892	244.907	324.634	8.7892	78.459	424.813	8.7892	2300.54	2250.64	8.7892	3487.06	2318.99
8.8245	271.505	54.228	8.8245	139.767	613.29	8.8245	2010.01	155.215	8.8245	135.078	69.898	8.8245	1461.94	4239.75	8.8245	2536.97	1269.27	8.8245	129.824	352.672	8.8245	178.525	503.435	8.8245	242.863	328.229	8.8245	80.339	421.728	8.8245	2243.39	2011.44	8.8245	3482.54	2271.27
8.8598	258.415	37.069	8.8598	125.2	618.978	8.8598	1883.23	142.583	8.8598	118.301	63.27	8.8598	1462.88	4235.67	8.8598	2545.73	1308.19	8.8598	119.66	342.562	8.8598	195.654	552.302	8.8598	243.813	350.865	8.8598	83.803	422.957	8.8598	2165.92	1873.52	8.8598	3406.97	2273.67
8.8951	268.124	31.005	8.8951	113.36	618.683	8.8951	1741.02	129.085	8.8951	110.508	56.585	8.8951	1469.77	4189.66	8.8951	2584.34	1347.62	8.8951	112.772	344.087	8.8951	216.074	628.083	8.8951	245.549	385.617	8.8951	88.26	441.488	8.8951	2075.74	1812.17	8.8951	3257.33	2353.42
8.9304	297.676	36.214	8.9304	106.168	606.943	8.9304	1597.73	114.362	8.9304	111.528	51.151	8.9304	1486.34	4101.54	8.9304	2647.92	1396.9	8.9304	108.788	350.038	8.9304	233.219	707.156	8.9304	254.592	420.548	8.9304	92.702	473.911	8.9304	1972.77	1805.21	8.9304	3109.99	2480.83
8.9657	332.883	51.642	8.9657	101.802	587.71	8.9657	1506.66	101.483	8.9657	119.269	47.454	8.9657	1495.94	3977.4	8.9657	2754.64	1468.83	8.9657	107.907	356.447	8.9657	245.427	774.69	8.9657	264.521	443.138	8.9657	96.646	518.021	8.9657	1853.52	1837.67	8.9657	3036.4	2635.78
9.001	355.922	74.754	9.001	102.614	558.725	9.001	1450.11	90.19	9.001	130.607	44.178	9.001	1481.08	3853.39	9.001	2967.95	1572.28	9.001	108.236	359.714	9.001	252.972	820.434	9.001	275.212	449.31	9.001	100.672	561.63	9.001	1732.56	1890.15	9.001	3101.12	2806.17
9.0363	357.511	104.49	9.0363	112.056	522.202	9.0363	1411.21	80.41	9.0363	143.001	41.911	9.0363	1457.71	3669.65	9.0363	3295.54	1703.84	9.0363	109.243	360.209	9.0363	257.025	848.124	9.0363	285.982	436.598	9.0363	103.951	591.403	9.0363	1650.55	1947.21	9.0363	3309.58	2948.94
9.0716	342.668	138.614	9.0716	131.62	477.097	9.0716	1395.87	71.412	9.0716	150.526	38.821	9.0716	1417.5	3528.57	9.0716	3687.56	1869.17	9.0716	109.12	362.956	9.0716	258.239	863.147	9.0716	294.069	410.145	9.0716	105.666	604.752	9.0716	1650.77	2016.34	9.0716	3549.87	3038.32
9.1069	328.773	172.088	9.1069	147.579	424.885	9.1069	1392.35	63.728	9.1069	151.685	37.062	9.1069	1370.21	3371.93	9.1069	4022.14	2067.61	9.1069	108.441	372.162	9.1069	257.675	865.371	9.1069	301.315	375.622	9.1069	106.911	610.72	9.1069	1739.47	2129.92	9.1069	3790.45	3057.43
9.1422	331.917	198.779	9.1422	152.043	370.844	9.1422	1402.45	56.749	9.1422	148.45	36.075	9.1422	1310.07	3245.75	9.1422	4189.02	2293.97	9.1422	108.17	386.205	9.1422	253.467	849.764	9.1422	305.523	347.316	9.1422	107.895	623.884	9.1422	1876.02	2315.64	9.1422	4010.99	2972.06
9.1775	356.336	209.85	9.1775	140.802	317.279	9.1775	1424.69	49.517	9.1775	142.752	36.87	9.1775	1240.49	3136.9	9.1775	4156.69	2534.74	9.1775	110.791	402.047	9.1775	247.112	816.207	9.1775	305.938	333.312	9.1775	108.965	649.208	9.1775	2007.15	2565.13	9.1775	4254.61	2826.65
9.2128	387.418	203.563	9.2128	123.989	274.17	9.2128	1437.91	43.921	9.2128	137.148	37.854	9.2128	1181.95	3009.97	9.2128	3995.98	2772.51	9.2128	115.223	414.445	9.2128	241.182	775.101	9.2128	300.834	336.109	9.2128	110.523	679.081	9.2128	2098.93	2823.41	9.2128	4520.6	2647.08
9.2481	406.993	184.21	9.2481	110.272	242.336	9.2481	1435.22	39.786	9.2481	134.231	38.409	9.2481	1140.38	2886.03	9.2481	3775.2	2993.66	9.2481	121.495	416.369	9.2481	241.624	741.888	9.2481	290.693	346.74	9.2481	113.604	707.015	9.2481	2141.86	3032.75	9.2481	4754.01	2464.24
9.2834	404.399	159.735	9.2834	104.564	228.961	9.2834	1414.55	39.251	9.2834	135.566	38.423	9.2834	1118.13	2735.79	9.2834	3562.87	3197.91	9.2834	126.026	408.686	9.2834	248.798	727.975	9.2834	277.06	356.751	9.2834	116.766	721.089	9.2834	2134.38	3162.9	9.2834	4885.22	2330.22
9.3187	382.446	139.969	9.3187	103.792	230.33	9.3187	1398.09	42.295	9.3187	142.129	38.731	9.3187	1114.51	2552.5	9.3187	3454.09	3386.98	9.3187	126.507	391.151	9.3187	264	727	9.3187	264.651	361.05	9.3187	118.82	721.465	9.3187	2073.05	3210.16	9.3187	4935.34	2235.03
9.354	351.56	131.894	9.354	102.223	245.567	9.354	1394.23	48.317	9.354	154.694	40.143	9.354	1132.44	2352.77	9.354	3473.26	3563.2	9.354	123.541	371.575	9.354	275.466	709.972	9.354	254.861	355.598	9.354	119.318	712.864	9.354	1968.92	3177.93	9.354	4905.13	2181.43
9.3893	327.731	136.067	9.3893	100.675	268.455	9.3893	1410.83	56.517	9.3893	169.868	42.491	9.3893	1161.79	2127.56	9.3893	3527.78	3733.99	9.3893	119.45	357.993	9.3893	285.109	674.449	9.3893	249.758	341.521	9.3893	117.379	697.721	9.3893	1845	3068.59	9.3893	4766.44	2166.07
9.4246	325.047	152.946	9.4246	104.692	294.94	9.4246	1433.13	64.582	9.4246	183.12	45.371	9.4246	1190.39	1933.56	9.4246	3489.48	3911.4	9.4246	114.688	351.457	9.4246	285.699	636.499	9.4246	247.99	318.941	9.4246	111.994	674.436	9.4246	1727.85	2893.4	9.4246	4580.66	2151.68
9.4599	343.099	175.304	9.4599	112.243	321.597	9.4599	1427.99	75.571	9.4599	190.575	47.742	9.4599	1207.27	1807.61	9.4599	3382.9	4106.97	9.4599	111.445	351.634	9.4599	282.975	619.05	9.4599	250.411	290.849	9.4599	104.954	645.42	9.4599	1636.73	2685.72	9.4599	4379.62	2128.9
9.4952	372.589	199.956	9.4952	126.029	342.317	9.4952	1374.77	91.772	9.4952	192.207	48.721	9.4952	1211.14	1767.96	9.4952	3255.7	4328.58	9.4952	108.888	350.819	9.4952	273.345	641.436	9.4952	254.148	265.126	9.4952	97.846	615.918	9.4952	1584.22	2492.03	9.4952	4153.14	2086.63
9.5304	402.232	225.348	9.5304	137.933	357.421	9.5304	1273.84	114.39	9.5304	190.288	48.221	9.5304	1206.64	1809.95	9.5304	3128.31	4552.56	9.5304	107.233	348.899	9.5304	261.494	694.024	9.5304	258.128	248.612	9.5304	91.136	593.811	9.5304	1562.8	2354.49	9.5304	3874.99	2021.22
9.5657	427.804	251.138	9.5657	151.703	358.697	9.5657	1154.3	142.04	9.5657	187.952	47.867	9.5657	1208.02	1931.09	9.5657	2983.96	4729.1	9.5657	105.708	344.516	9.5657	245.717	761.217	9.5657	258.704	252.659	9.5657	86.663	579.538	9.5657	1558.51	2289.99	9.5657	3568.86	1945.12
9.601	453.402	275.927	9.601	160.613	351.356	9.601	1045.01	173.665	9.601	186.814	48.407	9.601	1216.88	2072.51	9.601	2820.63	4808.77	9.601	103.639	343.332	9.601	230.479	819.893	9.601	256.941	270.831	9.601	83.711	570.616	9.601	1563.12	2289.64	9.601	3250.74	1884.26
9.6363	484.852	296.08	9.6363	177.112	332.66	9.6363	957.831	199.441	9.6363	186.578	50.195	9.6363	1254.21	2239.67	9.6363	2657.66	4766.85	9.6363	102.233	342.687	9.6363	214.065	844.587	9.6363	251.758	299.152	9.6363	82.307	563.862	9.6363	1581.66	2329.59	9.6363	3000.58	1877.22
9.6716	522.754	308.362	9.6716	200.521	307.243	9.6716	894.714	215.482	9.6716	186.457	53.474	9.6716	1310.78	2371.28	9.6716	2503.66	4605.89	9.6716	101.436	341.481	9.6716	197.988	829.992	9.6716	248.453	327.015	9.6716	81.573	556.212	9.6716	1622.54	2381.47	9.6716	2884.14	1898.29
9.7069	568.812	310.128	9.7069	238.689	275.582	9.7069	852.89	218.021	9.7069	186.21	56.528	9.7069	1400.01	2463.38	9.7069	2360.74	4357.62	9.7069	103.288	337.026	9.7069	182.156	784.188	9.7069	249.237	350.134	9.7069	80.877	549.715	9.7069	1681.11	2414.78	9.7069	2890.9	1929.48
9.7422	627.833	302.565	9.7422	288.076	242.861	9.7422	833.712	205.011	9.7422	184.881	58.761	9.7422	1526.77	2484.53	9.7422	2218.58	4062.14	9.7422	108.196	332.458	9.7422	169.471	728.967	9.7422	253.136	364.6	9.7422	80.72	547.895	9.7422	1736.39	2408.39	9.7422	2956.87	1948.62
9.7775	694.574	290.047	9.7775	346.674	212.474	9.7775	813.813	180.351	9.7775	184.184	59.553	9.7775	1681.19	2424.28	9.7775	2069.3	3754.3	9.7775	116.146	331.373	9.7775	161.45	686.155	9.7775	258.349	373.621	9.7775	80.35	550.047	9.7775	1756.46	2376.4	9.7775	3012.61	1949.52
9.8128	749.158	277.679	9.8128	405.282	186.238	9.8128	785.754	148.455	9.8128	184.629	58.497	9.8128	1819.46	2313.11	9.8128	1900.66	3466.18	9.8128	126.937	337.988	9.8128	160.41	658.724	9.8128	262.647	380.029	9.8128	79.376	559.648	9.8128	1744.16	2320.76	9.8128	3060.09	1951.6
9.8481	763.412	268.731	9.8481	448.615	165.769	9.8481	746.654	116.227	9.8481	186.267	55.341	9.8481	1901.99	2162.07	9.8481	1719.07	3221.78	9.8481	137.029	352.062	9.8481	163.386	641.572	9.8481	266.306	389.579	9.8481	79.378	574.209	9.8481	1717.55	2263.51	9.8481	3114.58	1969.04
9.8834	721.762	264.385	9.8834	470.758	147.61	9.8834	701.486	87.797	9.8834	186.64	51.791	9.8834	1885.05	2021.34	9.8834	1541.97	3019.82	9.8834	143.713	370.31	9.8834	168.223	634.479	9.8834	269.308	407.102	9.8834	79.243	587.684	9.8834	1707.35	2221.7	9.8834	3232.68	2009.79
9.9187	635.511	263.018	9.9187	457.318	132.695	9.9187	665.156	65.052	9.9187	184.586	47.05	9.9187	1828.86	1902.4	9.9187	1393.19	2836.75	9.9187	145.72	389.808	9.9187	171.635	638.981	9.9187	273.918	431.706	9.9187	79.839	597.889	9.9187	1736.41	2198.05	9.9187	3400.08	2069.78
9.954	533.612	262.036	9.954	422.261	119.61	9.954	649.907	50.57	9.954	180.457	43.302	9.954	1773.63	1818.78	9.954	1279.64	2623.29	9.954	141.372	407.106	9.954	173.468	665.269	9.954	278.251	456.809	9.954	80.874	597.395	9.954	1802.23	2180.92	9.954	3581.74	2128.21
9.9893	458.36	260.431	9.9893	372.845	108.44	9.9893	644.782	41.806	9.9893	174.417	41.016	9.9893	1754.89	1765.03	9.9893	1192.95	2332.11	9.9893	134.234	423.508	9.9893	170.494	696.803	9.9893	281.957	472.11	9.9893	81.193	595.249	9.9893	1875.1	2148.74	9.9893	3730.92	2172.97
10.0246	427.84	259.04	10.0246	326.967	99.908	10.0246	642.191	37.204	10.0246	165.368	41.35	10.0246	1783.89	1734.75	10.0246	1115.87	1954.53	10.0246	126.469	442.02	10.0246	164.975	732.893	10.0246	282.142	468.945	10.0246	80.573	591.998	10.0246	1913.2	2081.15	10.0246	3799.71	2224.86
10.0599	441.89	258.379	10.0599	300.537	93.789	10.0599	634.471	35.761	10.0599	155.751	43.548	10.0599	1831.47	1730.71	10.0599	1031.72	1531.84	10.0599	120.193	461.66	10.0599	159.73	747.808	10.0599	280.198	449.138	10.0599	79.319	584.609	10.0599	1895.59	1977.14	10.0599	3839.67	2278.67
10.0952	490.953	258.734	10.0952	289.957	90.11	10.0952	626.276	35.794	10.0952	146.169	45.952	10.0952	1863.2	1770.42	10.0952	927.084	1115.08	10.0952	117.429	481.774	10.0952	160.625	740.875	10.0952	279.578	410.594	10.0952	77.67	568.287	10.0952	1816.75	1837.77	10.0952	3859.23	2334.28
10.1305	565.574	261.239	10.1305	296.371	87.619	10.1305	616.958	35.393	10.1305	136.184	48.834	10.1305	1868.93	1883.78	10.1305	797.422	758.41	10.1305	117.071	501.499	10.1305	166.268	713.131	10.1305	282.564	368.582	10.1305	75.895	540.521	10.1305	1708.42	1688.98	10.1305	3972.62	2387.72
10.1658	658.617	268.366	10.1658	304.804	87.223	10.1658	595.589	34.21	10.1658	128.091	52.09	10.1658	1846.84	2062.78	10.1658	666.576	491.744	10.1658	116.308	513.071	10.1658	176.091	670.463	10.1658	290.178	329.598	10.1658	74.255	505.986	10.1658	1610.68	1562.85	10.1658	4160.67	2412.65
10.2011	762.667	283.734	10.2011	318.295	87.236	10.2011	557.48	32.382	10.2011	122.809	54.882	10.2011	1797.35	2267.39	10.2011	562.558	317.605	10.2011	115.306	522.884	10.2011	184.434	629.356	10.2011	301.583	302.834	10.2011	73.119	474.13	10.2011	1549.58	1485.58	10.2011	4371.74	2428.52
10.2364	870.936	306.89	10.2364	331.721	87.786	10.2364	504.241	29.636	10.2364	120.546	58.874	10.2364	1706.77	2460.07	10.2364	493.361	211.457	10.2364	112.398	522.287	10.2364	188.429	590.519	10.2364	313.881	287.182	10.2364	72.92	455.479	10.2364	1527.85	1472.72	10.2364	4529.33	2440.7
10.2717	973.378	333.31	10.2717	340.542	87.146	10.2717	442.786	27.692	10.2717	121.356	65.192	10.2717	1591.46	2571.37	10.2717	458.751	150.122	10.2717	109.906	517.45	10.2717	190.503	566.571	10.2717	321.432	279.779	10.2717	72.052	450.794	10.2717	1540.73	1528.26	10.2717	4550.1	2431.05
10.307	1053.31	357.533	10.307	335.728	85.189	10.307	390.357	27.678	10.307	122.501	74.15	10.307	1473.84	2594.84	10.307	460.975	117.148	10.307	108.639	497.379	10.307	192.099	555.364	10.307	324.449	275.93	10.307	72.357	460.95	10.307	1597.66	1648.83	10.307	4455.09	2403.28
10.3423	1092.46	372.22	10.3423	319.04	82.533	10.3423	347.448	29.407	10.3423	122.758	84.66	10.3423	1379.22	2522.01	10.3423	492.578	97.341	10.3423	109.67	469.479	10.3423	196.273	555.116	10.3423	319.903	274.984	10.3423	71.18	472.664	10.3423	1718.2	1824.45	10.3423	4281.82	2335.16
10.3776	1080.54	371.099	10.3776	299.448	79.764	10.3776	321.385	36.327	10.3776	120.541	95.13	10.3776	1311.39	2371.18	10.3776	538.126	82.197	10.3776	113.696	432.822	10.3776	200.092	565.575	10.3776	308.718	281.012	10.3776	69.69	478.975	10.3776	1898.09	2029.67	10.3776	4028.68	2189.14
10.4129	1022.62	352.846	10.4129	290.522	76.211	10.4129	317.975	47.19	10.4129	116.467	103.279	10.4129	1245.18	2171.01	10.4129	595.29	66.047	10.4129	119.446	403.658	10.4129	201.834	580.114	10.4129	295.062	297.058	10.4129	68.958	481.25	10.4129	2104.76	2244.34	10.4129	3775.2	1988.37
10.4482	936.016	320.327	10.4482	298.058	73.187	10.4482	332.988	61.118	10.4482	110.962	106.294	10.4482	1158.09	1949.59	10.4482	662.465	51.768	10.4482	127.126	386.228	10.4482	199	588.05	10.4482	279.8	332.04	10.4482	68.293	487.649	10.4482	2286.29	2448.47	10.4482	3565.9	1741.18
10.4835	836.142	277.741	10.4835	316.014	69.672	10.4835	367.594	75.992	10.4835	104.272	103.062	10.4835	1048.56	1725.71	10.4835	708.107	40.294	10.4835	135.144	379.379	10.4835	191.938	577.562	10.4835	269.404	375.553	10.4835	68.263	505.412	10.4835	2405.17	2618.43	10.4835	3404.16	1500.58
10.5188	738.454	229.79	10.5188	339.902	65.438	10.5188	415.489	87.913	10.5188	96.889	95.14	10.5188	951.745	1552.11	10.5188	712.991	33.088	10.5188	142.791	373.149	10.5188	181.533	543.159	10.5188	267.07	424.175	10.5188	68.607	537.823	10.5188	2461.32	2726.26	10.5188	3274.31	1317.33
10.5541	643.588	182.908	10.5541	367.453	61.097	10.5541	463.951	94.924	10.5541	90.771	86.127	10.5541	889.419	1418.52	10.5541	677.713	32.006	10.5541	148.361	363.302	10.5541	170.553	499.77	10.5541	273.984	466.668	10.5541	69.681	582.664	10.5541	2489.24	2746.18	10.5541	3161.68	1193.84
10.5894	550.131	142.378	10.5894	395.369	56.92	10.5894	507.387	96.838	10.5894	86.733	78.31	10.5894	887.953	1372.06	10.5894	609.423	35.736	10.5894	151.253	347.498	10.5894	160.05	456.463	10.5894	287.027	505.743	10.5894	72.187	631.814	10.5894	2533.74	2665.55	10.5894	3027.28	1115.34
10.6247	465.464	113.16	10.6247	418.073	53.744	10.6247	530.657	92.7	10.6247	84.717	72.75	10.6247	926.568	1395.77	10.6247	513.913	39.639	10.6247	151.924	333.427	10.6247	151.91	427.916	10.6247	308.616	528.747	10.6247	76.37	677.196	10.6247	2625.85	2500.6	10.6247	2891.37	1058.38
10.66	404.983	100.231	10.66	429.55	52.982	10.66	525.61	86.764	10.66	84.815	69.683	10.66	980.543	1483.88	10.66	413.555	42.738	10.66	151.419	328.112	10.66	146.152	413.03	10.66	331.587	547.328	10.66	82.693	704.915	10.66	2775.89	2294.69	10.66	2782.59	1005.42
10.6953	380.571	108.739	10.6953	439.018	53.254	10.6953	501.774	81.366	10.6953	87.384	69.463	10.6953	1027.21	1606.94	10.6953	339.625	45.784	10.6953	152.853	334.369	10.6953	143.681	410.442	10.6953	353.678	556.267	10.6953	90.651	711.127	10.6953	2970.63	2091.73	10.6953	2671.18	976.713
10.7306	395.408	147.53	10.7306	433.563	54.512	10.7306	471.324	77.692	10.7306	91.756	70.895	10.7306	1061.29	1722.53	10.7306	296.852	50.641	10.7306	158.09	353.925	10.7306	144.38	412.223	10.7306	367.923	557.891	10.7306	98.67	693.585	10.7306	3179.37	1925.93	10.7306	2589.96	975.815
10.7659	429.85	223.944	10.7659	414.814	53.886	10.7659	451.16	74.294	10.7659	98.644	72.624	10.7659	1085.34	1785	10.7659	265.818	60.049	10.7659	164.86	382.496	10.7659	150.468	417.648	10.7659	374.84	556.072	10.7659	103.401	654.708	10.7659	3353.62	1815.16	10.7659	2540.73	1012.03
10.8012	461.755	338.978	10.8012	376.336	51.999	10.8012	436.218	69.826	10.8012	107.968	74.031	10.8012	1122.98	1786.75	10.8012	235.612	74.976	10.8012	172.478	415.38	10.8012	157.699	426.625	10.8012	372.156	543.392	10.8012	104.799	614.356	10.8012	3433.45	1764.45	10.8012	2498.44	1075.79
10.8365	480.972	484.408	10.8365	326.112	47.064	10.8365	409.598	62.888	10.8365	116.299	74.897	10.8365	1179.34	1711.23	10.8365	218.575	90.693	10.8365	176.833	440.186	10.8365	166.902	466.944	10.8365	365.701	524.963	10.8365	103.275	574.723	10.8365	3373.92	1773.51	10.8365	2486.93	1156.77
10.8718	490.174	643.637	10.8718	281.644	40.2	10.8718	370.714	54.912	10.8718	124.098	73.007	10.8718	1259.88	1587.77	10.8718	221.615	100.159	10.8718	177.415	450.861	10.8718	172.5	542	10.8718	355.633	498.787	10.8718	99.653	540.581	10.8718	3175.71	1842.54	10.8718	2492.4	1250.9
10.9071	499.97	796.083	10.9071	247.755	32.206	10.9071	324.635	47.079	10.9071	128.985	67.865	10.9071	1357.91	1451.12	10.9071	241.671	97.875	10.9071	172.504	445.545	10.9071	174.527	667.258	10.9071	342.785	475.198	10.9071	96.715	512.119	10.9071	2899.61	1962.68	10.9071	2496.1	1321.69
10.9424	513.413	925.78	10.9424	242.769	26.385	10.9424	288.633	40.166	10.9424	129.588	60.928	10.9424	1454.17	1315.68	10.9424	258.193	83.121	10.9424	165.059	434.77	10.9424	171.354	817.842	10.9424	328.983	457.13	10.9424	95.24	490.958	10.9424	2633.96	2106.26	10.9424	2460.68	1355.99
10.9777	519.319	1022.74	10.9777	256.892	21.513	10.9777	263.267	35.198	10.9777	126.52	53.723	10.9777	1527.53	1198.48	10.9777	249.565	61.857	10.9777	156.863	426.163	10.9777	163.92	965.318	10.9777	313.399	444.288	10.9777	95.833	477.054	10.9777	2435.53	2240.48	10.9777	2345.49	1350.53
11.013	501.408	1086.86	11.013	286.601	20.258	11.013	238.55	30.621	11.013	122.276	49.665	11.013	1569.3	1107.99	11.013	220.537	42.859	11.013	151.67	419.204	11.013	155.355	1093.21	11.013	298.75	433	11.013	97.911	476.903	11.013	2312.62	2334.79	11.013	2120.18	1302.86
11.0483	455.794	1126.99	11.0483	324.048	20.621	11.0483	204.015	25.729	11.0483	118.579	47.887	11.0483	1581.93	1017.4	11.0483	187.017	29.94	11.0483	150.209	410.071	11.0483	145.841	1159.17	11.0483	287.265	417.7	11.0483	100.754	486.135	11.0483	2241.39	2373.59	11.0483	1806.3	1217.74
11.0836	389.317	1148.69	11.0836	352.647	22.955	11.0836	163.452	20.145	11.0836	116.009	48.801	11.0836	1578.24	936.621	11.0836	164.518	23.836	11.0836	153.417	393.088	11.0836	136.948	1174.22	11.0836	275.656	399.793	11.0836	104.216	503.757	11.0836	2192.65	2356.82	11.0836	1448.57	1096.01
11.1189	315.939	1154.1	11.1189	376.869	26.03	11.1189	125.128	14.775	11.1189	113.041	51.515	11.1189	1564.32	839.686	11.1189	156.377	21.182	11.1189	158.573	368.438	11.1189	130.023	1124.51	11.1189	262.979	380.825	11.1189	106.163	529.437	11.1189	2151.06	2293.36	11.1189	1081.78	912.634
11.1542	251.432	1141.02	11.1542	369.847	28.697	11.1542	101.475	10.616	11.1542	108.209	54.737	11.1542	1529.5	754.637	11.1542	152.566	18.338	11.1542	163.251	338.833	11.1542	126.153	1050.88	11.1542	250.024	359.605	11.1542	107.272	561.052	11.1542	2119.83	2189.13	11.1542	756.743	712.957
11.1895	211.542	1102.54	11.1895	337.062	29.867	11.1895	95.172	8.311	11.1895	103.236	59.355	11.1895	1478.51	693.42	11.1895	142	16	11.1895	165.385	318.081	11.1895	127.178	971.109	11.1895	240.103	338.275	11.1895	107.913	591.989	11.1895	2111.61	2051.78	11.1895	508.101	524.714
11.2248	208.133	1031.98	11.2248	287.282	29.018	11.2248	97.319	7.163	11.2248	98.878	64.714	11.2248	1425.42	671.974				11.2248	164.146	310.526	11.2248	133.192	909.906	11.2248	238.321	319.848	11.2248	107.468	619.555	11.2248	2129.74	1884.45	11.2248	339.882	366.163
11.26	251.057	926.893	11.26	236.187	28.213	11.26	102.21	7.712	11.26	95.624	70.813	11.26	1384.48	684.362				11.26	161.853	318.517	11.26	144.312	861.156	11.26	241.541	303.614	11.26	106.892	635.432	11.26	2158.56	1692.98	11.26	244.566	253.59
11.2953	320.161	789.247	11.2953	217.853	28	11.2953	104.043	7.598	11.2953	92.94	75.219	11.2953	1357.28	704.288				11.2953	160.425	340.416	11.2953	157.074	813.595	11.2953	247.462	291.935	11.2953	106.836	634.574	11.2953	2164.36	1490.84	11.2953	191.834	175.221
11.3306	388.378	632.363	11.3306	213.211	29.742	11.3306	99.346	7.41	11.3306	91.377	78.311	11.3306	1338.89	703.979				11.3306	159.79	372.819	11.3306	167.294	758.683	11.3306	255.858	295.8	11.3306	108.131	625.008	11.3306	2111.87	1293.43	11.3306	165.175	122.655
11.3659	429.747	475.237	11.3659	235.911	35.153	11.3659	87.339	6.607	11.3659	89.075	80.827	11.3659	1331.98	692.683				11.3659	159.837	411.235	11.3659	170.949	690.177	11.3659	265.994	311.849	11.3659	110.838	608.171	11.3659	1978.23	1110.45	11.3659	158.977	97.843
11.4012	430.813	337.088	11.4012	262.984	44.551	11.4012	71.39	5.873	11.4012	86.38	83.146	11.4012	1344.15	676.285				11.4012	158.813	447.176	11.4012	165.533	613.978	11.4012	278.988	335.788	11.4012	114.72	591.786	11.4012	1761.14	946.203	11.4012	153.148	86.259
11.4365	394.375	230.079	11.4365	299.763	58.316	11.4365	59.038	5.105	11.4365	83.311	88.105	11.4365	1367.29	712.851				11.4365	155.979	468.125	11.4365	151.405	542.583	11.4365	291.848	350.318	11.4365	119.6	577.649	11.4365	1479.2	805.936	11.4365	145.41	83.017
11.4718	334.409	158.566	11.4718	329.144	74.46	11.4718	51.144	5	11.4718	80.307	96.173	11.4718	1403.67	854.165				11.4718	150.099	473.736	11.4718	133.419	493.125	11.4718	300.738	350.199	11.4718	123.194	566.962	11.4718	1171.59	681.286	11.4718	135.604	89.432
11.5071	272.015	119.768	11.5071	344.177	91.795	11.5071	46.739	5.931	11.5071	79.107	107.363	11.5071	1439.68	1158.49				11.5071	143.57	462.108	11.5071	117.451	473.727	11.5071	303.301	329.381	11.5071	125.856	560.937	11.5071	881.105	569.908	11.5071	133.795	106.518
11.5424	222.665	104.964	11.5424	341.396	104.48	11.5424	42.338	7.299	11.5424	80.141	121.987	11.5424	1489.21	1697.99				11.5424	138.228	443.728	11.5424	104.375	463.407	11.5424	301.075	298.43	11.5424	125.735	562.68	11.5424	639.738	475.794	11.5424	142.806	128.667
11.5777	192.281	103.23	11.5777	324.938	112.635	11.5777	37.254	8.727	11.5777	83.276	140.51	11.5777	1547.24	2535.28				11.5777	135.099	420.92	11.5777	97	445.397	11.5777	299.561	267.503	11.5777	123.406	567.146	11.5777	455.97	401.822	11.5777	162.136	152.002
11.613	178.218	106.78	11.613	304.973	117.203	11.613	34.649	9.64	11.613	89.386	162.301	11.613	1601	3737.66				11.613	134.397	400.409	11.613	93.073	413.693	11.613	303.126	251.225	11.613	118.376	565.27	11.613	321.506	345.847	11.613	186.884	172.636
11.6483	169.605	107.131	11.6483	277.138	122.469	11.6483	33.882	10.235	11.6483	97.022	186.039	11.6483	1645.17	5313.81				11.6483	134.671	381.452	11.6483	97.625	385.75	11.6483	311.073	245.941	11.6483	112.496	550.195	11.6483	221.725	303.223	11.6483	204.082	193.633
11.6836	155.039	99.683	11.6836	243.54	130.638	11.6836	34	10	11.6836	103.131	209.595	11.6836	1642.37	7278.19				11.6836	133.838	367.061	11.6836	107.286	366.404	11.6836	320.326	257.491	11.6836	106.578	522.301	11.6836	147.278	269.781	11.6836	214.599	211.085
11.7189	128.318	84.195	11.7189	209.829	142.266				11.7189	107.114	229.4	11.7189	1596.91	9407.51				11.7189	131.86	353.388	11.7189	123.839	376.777	11.7189	324.965	278.313	11.7189	101.494	491.598	11.7189	92.924	239.683	11.7189	223.194	221.292
11.7542	95.144	63.948	11.7542	187.864	158.401				11.7542	108.863	243.199	11.7542	1503.51	11659				11.7542	130.006	337.527	11.7542	140.434	391.991	11.7542	319.011	305.188	11.7542	96.332	469.992	11.7542	53.931	210.572	11.7542	228.05	225.363
11.7895	65.456	42.911	11.7895	196.48	174.898				11.7895	108.682	251.491	11.7895	1378.85	13700.7				11.7895	128.583	316.338	11.7895	154.611	406.237	11.7895	307.188	338.615	11.7895	90.393	461.342	11.7895	27.671	183.026	11.7895	224.57	227.272
11.8248	49.587	25.361	11.8248	231.47	191.58				11.8248	108.348	255.873	11.8248	1246.76	15454.7				11.8248	128.609	290.847	11.8248	165.328	405.271	11.8248	291.705	376.728	11.8248	84.545	464.548	11.8248	11.42	157.737	11.8248	210.973	226.732
11.8601	47.482	14.537	11.8601	274.436	206.439				11.8601	107.245	258.588	11.8601	1122.18	16740.8				11.8601	129.953	262.452	11.8601	172.132	400.413	11.8601	278.926	416.376	11.8601	79.512	471.002	11.8601	3.046	139.288	11.8601	183.675	220.953
11.8954	50.132	9.828	11.8954	305.227	218.993				11.8954	104.992	261.471	11.8954	1012.53	17521				11.8954	130.773	235.512	11.8954	176.386	388.487	11.8954	270.41	453.144	11.8954	76.042	476.718	11.8954	1.34	129.328	11.8954	163.982	209.603
11.9307	49.519	8.446	11.9307	312.639	227.29				11.9307	100.004	268.303	11.9307	918.203	17889.2				11.9307	130.338	212.344	11.9307	176.931	379.241	11.9307	266.297	480.547	11.9307	74.093	478.993	11.9307	0.806	125.931	11.9307	161.662	191.844
11.966	40.339	8.859	11.966	294.836	229.831				11.966	94.05	280.198	11.966	830.916	17813.3				11.966	125.92	192.475	11.966	175.341	367.24	11.966	263.342	484.819	11.966	71.589	479.075	11.966	1.376	124.538	11.966	179.727	172.899
12.0013	25.669	9.127	12.0013	263.772	224.215				12.0013	87.952	297.548	12.0013	739.88	17387.5				12.0013	118.702	172.17	12.0013	172.107	363.372	12.0013	259.844	473.502	12.0013	67.782	485.322	12.0013	4.806	121.801	12.0013	211.737	162.174
12.0366	11.951	10.452	12.0366	236.077	212.308				12.0366	84.304	317.496	12.0366	650.673	16575.6				12.0366	109.332	151.833	12.0366	169.969	370.594	12.0366	256.801	441.121	12.0366	63.176	493.17	12.0366	8.754	117.403	12.0366	253.655	160.095
12.0719	5.138	12.189	12.0719	221.897	193.109				12.0719	83.33	335.446	12.0719	556.035	15453.3				12.0719	99.623	132.313	12.0719	168.465	391.825	12.0719	256.745	400.497	12.0719	57.566	500.82	12.0719	13.059	113.023	12.0719	313	173
12.1072	3.113	14.713	12.1072	222.276	170.352				12.1072	85.471	345.805	12.1072	477.112	14043.2				12.1072	91.542	117.471	12.1072	167.109	415.46	12.1072	260.748	358.344	12.1072	52.409	503.144	12.1072	14.441	109.766
12.1425	2.346	17.144	12.1425	228.163	145.992				12.1425	89.125	345.253	12.1425	409.617	12390.2				12.1425	85.335	107.969	12.1425	164.479	431.504	12.1425	266.976	330.962	12.1425	47.47	497.265	12.1425	13.203	105.058
12.1778	0.967	18.651	12.1778	227.822	122.088				12.1778	92.359	331.843	12.1778	351.339	10524.9				12.1778	80.632	101.362	12.1778	160.353	428.215	12.1778	273.569	318.842	12.1778	44.431	484.235	12.1778	12.252	95.467
12.2131	0	19.599	12.2131	219.259	100.057				12.2131	92.101	308.571	12.2131	299.435	8482.08				12.2131	79.118	94.949	12.2131	155.099	406.204	12.2131	279.307	322.18	12.2131	44.332	469.422	12.2131	13.493	82.468
12.2484	0	20.073	12.2484	193.422	81.451				12.2484	89.117	279.383	12.2484	251.111	6393.38				12.2484	78.05	86.103	12.2484	151.662	378.697	12.2484	286.444	333.581	12.2484	47.545	455.997	12.2484	14	68
12.2837	0	20.892	12.2837	155.09	66.4				12.2837	82.836	245.41	12.2837	207.403	4383.16				12.2837	77.386	75.51	12.2837	150.219	361.851	12.2837	297.252	347.302	12.2837	52.807	445.304
12.319	0.14	21.139	12.319	109.552	53.61				12.319	74.893	207.167	12.319	169.124	2641.44				12.319	76.192	66.085	12.319	148.544	368.334	12.319	314.629	362.368	12.319	58.496	437.427
12.3543	3.451	21.803	12.3543	73.455	42.3				12.3543	66.684	167.415	12.3543	137.61	1282.91				12.3543	72.52	57.881	12.3543	147.858	398.305	12.3543	336.733	381.739	12.3543	63.065	429.44
12.3896	7.396	22.431	12.3896	58.572	33.541				12.3896	58.075	129.053	12.3896	107.885	375.827				12.3896	67.02	51.925	12.3896	144.995	451.193	12.3896	361.207	406.117	12.3896	64.501	425.638
12.4249	8.148	24.128	12.4249	61.017	27.451				12.4249	49.418	94.666	12.4249	80.909	0				12.4249	59.623	46.406	12.4249	143	512	12.4249	382.669	438.343	12.4249	62.846	423.258
12.4602	6.7	25.271	12.4602	81.846	25.587				12.4602	41.171	66.307	12.4602	55.918	0				12.4602	51.225	40.638	12.4602	138.952	574.449	12.4602	399.547	468.484	12.4602	58.855	425.215
12.4955	5.007	24.894	12.4955	114.412	27.243				12.4955	32.904	45.722	12.4955	33.631	0				12.4955	43.822	32.465	12.4955	134.032	612.636	12.4955	407.281	478.912	12.4955	54.274	431.039
12.5308	6	23	12.5308	156.54	30.625				12.5308	25.819	32.016	12.5308	14.375	0				12.5308	36.471	25.463	12.5308	129.941	625.763	12.5308	411.47	466.221	12.5308	49.003	434.276
			12.5661	215.509	35.208				12.5661	20.741	23.653	12.5661	1.748	0				12.5661	29.513	19.723	12.5661	129.021	603.93	12.5661	414.647	430.407	12.5661	45.061	436.046
			12.6014	283.256	37.715				12.6014	17.34	19.016	12.6014	0.1	0				12.6014	23.657	16.668	12.6014	133.66	551.702	12.6014	420.372	384.082	12.6014	41.738	429.761
			12.6367	369.984	38.605				12.6367	15.342	16.943	12.6367	3.237	0				12.6367	18.542	15.126	12.6367	140.204	482.16	12.6367	426.319	341.137	12.6367	38.665	415.088
			12.672	454.081	37.859				12.672	13.376	16.137	12.672	10.631	0				12.672	15.408	15.298	12.672	145.215	415.376	12.672	435.892	320.62	12.672	36.437	392.819
			12.7073	536.741	36.491				12.7073	11.153	15.828	12.7073	19.211	0				12.7073	14.006	15.77	12.7073	145.554	369.942	12.7073	444.365	318.285	12.7073	35.941	362.031
			12.7426	592.908	36.296				12.7426	9.084	15.014	12.7426	25.386	0				12.7426	13.476	16.312	12.7426	141.326	347.923	12.7426	452.613	333.562	12.7426	36.716	327.761
			12.7779	619.511	36.305				12.7779	6.812	14.038	12.7779	27.422	0				12.7779	13.895	15.594	12.7779	133.371	337.227	12.7779	460.417	358.996	12.7779	38.684	294.926
			12.8132	610.03	37.821				12.8132	4.694	12.531	12.8132	26.005	0				12.8132	13.648	13.221	12.8132	123.656	323.406	12.8132	466.935	386.36	12.8132	41.057	269.525
			12.8485	571.732	38.555				12.8485	3.925	10.211	12.8485	21.869	0				12.8485	13.906	10.555	12.8485	114.041	296.471	12.8485	470.312	407.688	12.8485	44.111	256.233
			12.8838	535.245	37.166				12.8838	3.431	8.148	12.8838	18	0				12.8838	15.233	9.766	12.8838	104.539	260.44	12.8838	470.104	424.025	12.8838	45.523	255.432
			12.9191	510.493	35.623				12.9191	3.693	6.132							12.9191	16.749	12.184	12.9191	96.474	229.531	12.9191	468.246	433.703	12.9191	45.311	261.211
			12.9544	517.617	34.672				12.9544	3.961	5.039							12.9544	18.264	16.45	12.9544	88.42	211.967	12.9544	468.331	435.285	12.9544	43.488	266.803
			12.9896	544.561	34.587				12.9896	4.193	4.807							12.9896	19.78	22.243	12.9896	78.182	206.859	12.9896	472.376	430.899	12.9896	40.188	268.072
			13.0249	599.854	36.511				13.0249	4	5							13.0249	21.202	26.173	13.0249	66.83	206.222	13.0249	481.161	423.321	13.0249	35.992	263.062
			13.0602	688.351	38.987				13.0602	3.974	5							13.0602	22.571	29.102	13.0602	57.1	210.494	13.0602	491.965	421.058	13.0602	32.452	249.422
			13.0955	807.164	41.28				13.0955	3	5							13.0955	22.835	30.662	13.0955	51.288	219.913	13.0955	502.481	428.756	13.0955	29.698	228.399
			13.1308	951.846	42.231													13.1308	22.827	32.599	13.1308	53.017	236.665	13.1308	509.28	447.658	13.1308	28.692	202.957
			13.1661	1061.69	42.483													13.1661	22.866	35.581	13.1661	60.234	255.982	13.1661	511.307	473.542	13.1661	28.941	178.204
			13.2014	1119.67	41.364													13.2014	22.215	39.187	13.2014	71.125	268.25	13.2014	505.054	494.788	13.2014	30.257	158.291
			13.2367	1105.5	39.728													13.2367	22.048	41.461	13.2367	82.425	271.675	13.2367	490.468	511.534	13.2367	31.422	145.485
			13.272	1053.51	37.081													13.272	21.088	42.716	13.272	94.132	265.934	13.272	466.57	520.587	13.272	31.751	137.296
			13.3073	977.778	34.516													13.3073	20.884	42.769	13.3073	107.417	258.276	13.3073	430.309	517.527	13.3073	31.013	130.777
			13.3426	886.5	33.107													13.3426	20.042	42.196	13.3426	120.23	249.451	13.3426	389.861	498.581	13.3426	30.653	123.495
			13.3779	777.827	33.366													13.3779	19.031	42.574	13.3779	129.795	243.111	13.3779	346.433	459.023	13.3779	30.162	116.322
			13.4132	646.692	36.517													13.4132	17.749	43.4	13.4132	133.455	244.537	13.4132	307.102	407.416	13.4132	28.718	106.307
			13.4485	507.3	42.134													13.4485	15.874	48.107	13.4485	133.682	256.646	13.4485	275.089	351.48	13.4485	28.154	95.424
			13.4838	374.881	47.533													13.4838	14	53	13.4838	131.551	278.656	13.4838	256.626	309.896	13.4838	27.424	84.893
			13.5191	263.991	51.393																13.5191	130.057	305.859	13.5191	248	292.696	13.5191	26.314	75.47
			13.5544	180.191	52.378																13.5544	130.264	330.868	13.5544	249.231	306.657	13.5544	25.589	67.484
			13.5897	126.646	49.079																13.5897	131.375	349.469	13.5897	252.104	339.022	13.5897	24.671	59.738
			13.625	97.282	43.201																13.625	132.157	353.379	13.625	252.937	380.252	13.625	23.753	53.259
			13.6603	82.039	36.191																13.6603	128.609	335.93	13.6603	245.924	416.943	13.6603	22.468	49.332
			13.6956	71.997	29.117																13.6956	120.318	302.955	13.6956	233.413	442.716	13.6956	20.234	48.296
			13.7309	61.708	24.462																13.7309	108.228	266.57	13.7309	219.03	452.311	13.7309	18	52
			13.7662	51.982	20.677																13.7662	96.569	226.685	13.7662	205.328	446.297
			13.8015	44.003	17.709																13.8015	88.152	187.287	13.8015	192.587	426.575
			13.8368	39.803	15.958																13.8368	84.24	146.24	13.8368	178.717	393.311
			13.8721	37.852	14.888																13.8721	86.597	107.769	13.8721	160.577	358.021
			13.9074	39.958	14.561																13.9074	92.687	78.187	13.9074	137.81	321.545
			13.9427	45.882	14.854																13.9427	102.15	60.791	13.9427	113.488	286.394
			13.978	55.186	14.747																13.978	112	51.5	13.978	91.983	248.233
			14.0133	62.725	13.918																14.0133	120.793	48.545	14.0133	77.28	208.215
			14.0486	65.331	14.089																14.0486	128.141	47.914	14.0486	68.187	166.624
			14.0839	65.407	14.539																14.0839	135.966	53.084	14.0839	61.971	130.829
			14.1192	62.666	16.308																14.1192	145.653	65.479	14.1192	55.577	100.962
			14.1545	60.135	18.583																14.1545	155.997	90.302	14.1545	48.978	76.48
			14.1898	58.322	21.792																14.1898	165.113	117.029	14.1898	42.284	59.817
			14.2251	60	25																14.2251	173.034	137.576	14.2251	37.285	46.848
																					14.2604	179.136	140.76	14.2604	34.191	39.606
																					14.2957	184.995	129.242	14.2957	32.78	36.062
																					14.331	189.982	110.924	14.331	31.856	34.894
																					14.3663	192.781	94.812	14.3663	30.336	36.318
																					14.4016	190.273	84.917	14.4016	28.269	35.788
																					14.4369	183.346	79.469	14.4369	25.165	34.173
																					14.4722	171.996	77.72	14.4722	20.862	30.49
																					14.5075	156.521	74.272	14.5075	15.978	26.938
																					14.5428	138.847	70.223	14.5428	12.295	25.637
																					14.5781	121.074	65.851	14.5781	8.387	25.584
																					14.6134	106.653	63.023	14.6134	5.719	25.069
																					14.6487	93.966	61.117	14.6487	4.401	23.112
																					14.6839	85.843	56.116	14.6839	3	19
																					14.7192	79.364	49.682
																					14.7545	75	44.125
																					14.7898	70.855	41.23
																					14.8251	69.475	43.975
																					14.8604	69.904	52.576
																					14.8957	73.938	65.912
																					14.931	80.126	80.614
																					14.9663	85.223	92.587
																					15.0016	87.102	98.42
																					15.0369	84.137	94.429
																					15.0722	79.206	83.623
																					15.1075	74.384	70.983
																					15.1428	72.719	59.469
																					15.1781	73.738	49.659
																					15.2134	75	41.381
																					15.2487	74.488	34.694
																					15.284	70.488	31.331
																					15.3193	64.235	32.448
																					15.3546	59.49	38.105
																					15.3899	58.12	45.583
																					15.4252	60.686	50.843
																					15.4605	67.587	53.773
																					15.4958	76.425	56.164
																					15.5311	87	63
