# Supplementary material for: A nowhere-to-hide mechanism ensures complete piRNA-directed DNA methylation
Source: Nature. Author manuscript; Available in PMC 2026 Feb 19. (PMC7618654; doi:10.1038/s41586-025-09940-w)
Supplement: Source Data Extended Data Figure 2 [file EMS212078-supplement-Source_Data_Extended_Data_Figure_2.xlsx]

## Sheet: Extended Data Fig. 2
Pearson's R of nuclear piRNA pathway factors SPOCD1-HA, MIWI2 and DNMT3L with H3K4me3 - Timeline
Time Point	Germ cell	Has foci	channel 1	channel 2	Pearson's R (above threshold)	Cell too small/damaged	Cell overlapping with somatic cell
E14.5	1	No	SPOCD1	H3K4me3	0.59
E14.5	2	No	SPOCD1	H3K4me3	0.62
E14.5	3	No	SPOCD1	H3K4me3	-0.07
E15.5	1	No	SPOCD1	H3K4me3	0.64
E15.5	2	No	SPOCD1	H3K4me3	0.51
E15.5	3	No	SPOCD1	H3K4me3	0.45
E15.5	4	No	SPOCD1	H3K4me3	0.65
E15.5	5	No	SPOCD1	H3K4me3	0.54
E15.5	6	No	SPOCD1	H3K4me3	0.69
E15.5	7	No	SPOCD1	H3K4me3	0.55
E15.5	8	No	SPOCD1	H3K4me3	0.67
E15.5	9	No	SPOCD1	H3K4me3	0.68
E15.5	10	No	SPOCD1	H3K4me3	0.56
E15.5	11	No	SPOCD1	H3K4me3	0.69
E15.5	12	No	SPOCD1	H3K4me3	0.58
E15.5	13	No	SPOCD1	H3K4me3	0.79
E15.5	14	No	SPOCD1	H3K4me3	0.63
E15.5	15	No	SPOCD1	H3K4me3	0.2
E15.5	16	No	SPOCD1	H3K4me3	0.34
E15.5	17	No	SPOCD1	H3K4me3	0.7
E16.5	1	No	SPOCD1	H3K4me3	0.67
E16.5	2	No	SPOCD1	H3K4me3	-0.27	Yes
E16.5	3	No	SPOCD1	H3K4me3	0.59
E16.5	4	No	SPOCD1	H3K4me3	-0.57	Yes
E16.5	5	No	SPOCD1	H3K4me3	0.49
E16.5	6	No	SPOCD1	H3K4me3	0.03
E16.5	7	No	SPOCD1	H3K4me3	0.59
E16.5	8	No	SPOCD1	H3K4me3	0.71
E16.5	9	No	SPOCD1	H3K4me3	0.68
E16.5	10	No	SPOCD1	H3K4me3	0.36
E16.5	11	No	SPOCD1	H3K4me3	0.61
E16.5	12	No	SPOCD1	H3K4me3	0.6
E16.5	13	No	SPOCD1	H3K4me3	0.55
E16.5	14	No	SPOCD1	H3K4me3	0.59
E16.5	15	No	SPOCD1	H3K4me3	0.55
E16.5	16	No	SPOCD1	H3K4me3	0.63
E16.5	17	No	SPOCD1	H3K4me3	0.64
E16.5	18	No	SPOCD1	H3K4me3	0.6
E16.5	19	No	SPOCD1	H3K4me3	0.58
E16.5	20	No	SPOCD1	H3K4me3	0.59
E16.5	21	No	SPOCD1	H3K4me3	0.52
E18.5	1	No	SPOCD1	H3K4me3	0.54
E18.5	2	Yes	SPOCD1	H3K4me3	0.34
E18.5	3	Yes	SPOCD1	H3K4me3	0.59
E18.5	4	No	SPOCD1	H3K4me3	0.42
E18.5	5	No	SPOCD1	H3K4me3	0.56
E18.5	6	No	SPOCD1	H3K4me3	0.42
P1	1	No	SPOCD1	H3K4me3	0.66
P1	2	No	SPOCD1	H3K4me3	0.62
P1	3	No	SPOCD1	H3K4me3	0.51
P1	4	No	SPOCD1	H3K4me3	0.39
P1	5	No	SPOCD1	H3K4me3	0.66
E15.5	1	No	MIWI2	H3K4me3	-0.31	Yes	Yes
E15.5	2	No	MIWI2	H3K4me3	-0.18
E15.5	3	No	MIWI2	H3K4me3	0.16
E15.5	4	No	MIWI2	H3K4me3	-0.15
E15.5	5	No	MIWI2	H3K4me3	0.32
E15.5	6	No	MIWI2	H3K4me3	-0.1
E15.5	7	No	MIWI2	H3K4me3	0.08
E15.5	8	No	MIWI2	H3K4me3	-0.46
E15.5	9	No	MIWI2	H3K4me3	-0.46
E15.5	10	No	MIWI2	H3K4me3	-0.02
E15.5	11	No	MIWI2	H3K4me3	-0.22
E15.5	12	No	MIWI2	H3K4me3	-0.48	Yes
E15.5	13	No	MIWI2	H3K4me3	-0.24	Yes
E15.5	14	No	MIWI2	H3K4me3	0.21
E15.5	15	No	MIWI2	H3K4me3	0.1
E15.5	16	No	MIWI2	H3K4me3	0.03	Yes
E16.5	1	No	MIWI2	H3K4me3	-0.11	Yes
E16.5	2	No	MIWI2	H3K4me3	0.13
E16.5	3	No	MIWI2	H3K4me3	0.29
E16.5	4	No	MIWI2	H3K4me3	0.49
E16.5	5	No	MIWI2	H3K4me3	0.47
E16.5	6	No	MIWI2	H3K4me3	0.68
E16.5	7	No	MIWI2	H3K4me3	0.42
E16.5	8	No	MIWI2	H3K4me3	-0.27	Yes
E16.5	9	No	MIWI2	H3K4me3	0.39
E16.5	10	No	MIWI2	H3K4me3	0.48
E16.5	11	No	MIWI2	H3K4me3	0.67
E16.5	12	No	MIWI2	H3K4me3	0.21
E16.5	13	No	MIWI2	H3K4me3	0.59
E16.5	14	No	MIWI2	H3K4me3	0.5
E18.5	1	Yes	MIWI2	H3K4me3	0.67
E18.5	2	Yes	MIWI2	H3K4me3	0.63
E18.5	3	Yes	MIWI2	H3K4me3	0.71
E18.5	4	Yes	MIWI2	H3K4me3	0.64
E18.5	5	No	MIWI2	H3K4me3	0.66
E18.5	6	Yes	MIWI2	H3K4me3	0.53
E18.5	7	Yes	MIWI2	H3K4me3	0.01		Yes
E18.5	8	No	MIWI2	H3K4me3	0.69
P1	1	No	MIWI2	H3K4me3	0.04		Yes
P1	2	No	MIWI2	H3K4me3	0.42		Yes
P1	3	No	MIWI2	H3K4me3	0.05		Yes
P1	4	No	MIWI2	H3K4me3	0.33
P1	5	No	MIWI2	H3K4me3	0.54		Yes
P1	6	No	MIWI2	H3K4me3	0.51
P1	7	No	MIWI2	H3K4me3	0.41
P1	8	No	MIWI2	H3K4me3	0.56
P1	9	No	MIWI2	H3K4me3	0.64
P1	10	No	MIWI2	H3K4me3	0.7
P1	11	No	MIWI2	H3K4me3	0.64	Yes
E15.5	1	No	DNMT3L	H3K4me3	0.6
E15.5	2	No	DNMT3L	H3K4me3	0.66
E15.5	3	No	DNMT3L	H3K4me3	0.65
E15.5	4	No	DNMT3L	H3K4me3	0.47
E15.5	5	No	DNMT3L	H3K4me3	0.69
E15.5	6	No	DNMT3L	H3K4me3	0.61
E15.5	7	No	DNMT3L	H3K4me3	0.63
E15.5	8	No	DNMT3L	H3K4me3	0.77
E15.5	9	No	DNMT3L	H3K4me3	0.65
E15.5	10	No	DNMT3L	H3K4me3	0.76
E15.5	11	No	DNMT3L	H3K4me3	0.66
E15.5	12	No	DNMT3L	H3K4me3	0.69
E15.5	13	No	DNMT3L	H3K4me3	0.64
E15.5	14	No	DNMT3L	H3K4me3	0.54
E15.5	15	No	DNMT3L	H3K4me3	0.62
E15.5	16	No	DNMT3L	H3K4me3	0.68
E16.5	1	No	DNMT3L	H3K4me3	0.58
E16.5	2	No	DNMT3L	H3K4me3	0.46
E16.5	3	No	DNMT3L	H3K4me3	0.39
E16.5	4	No	DNMT3L	H3K4me3	0.35
E16.5	5	No	DNMT3L	H3K4me3	0.49
E16.5	6	No	DNMT3L	H3K4me3	0.56
E16.5	7	No	DNMT3L	H3K4me3	0.65
E16.5	8	No	DNMT3L	H3K4me3	0.35
E16.5	9	No	DNMT3L	H3K4me3	0.65
E18.5	1	No	DNMT3L	H3K4me3	0.21
E18.5	2	No	DNMT3L	H3K4me3	0.07
E18.5	3	No	DNMT3L	H3K4me3	0.29
E18.5	4	No	DNMT3L	H3K4me3	0.66
E18.5	5	No	DNMT3L	H3K4me3	0.42
E18.5	6	No	DNMT3L	H3K4me3	0.29
E18.5	7	No	DNMT3L	H3K4me3	0.24
E18.5	8	No	DNMT3L	H3K4me3	0.39
P1	1	No	DNMT3L	H3K4me3	0.48
P1	2	No	DNMT3L	H3K4me3	0.64
P1	3	No	DNMT3L	H3K4me3	0.46
P1	4	No	DNMT3L	H3K4me3	0.58
P1	5	No	DNMT3L	H3K4me3	0.7
