# Supplementary material for: A nowhere-to-hide mechanism ensures complete piRNA-directed DNA methylation
Source: Nature. Author manuscript; Available in PMC 2026 Feb 19. (PMC7618654; doi:10.1038/s41586-025-09940-w)
Supplement: Source Data Extended Data Figure 5 [file EMS212078-supplement-Source_Data_Extended_Data_Figure_5.xlsx]

## Sheet: Extended Data Fig. 5c
Protein IDs	Majority protein IDs	Protein names	Gene names	Only identified by site	Reverse	Potential contaminant	Student's T-test Significant WT-anti-SPOCD1_Spocd1-delTPR1	Student's T-test significant	Peptides	Unique peptides	Sequence coverage [%]	Mol. weight [kDa]	Score	Intensity	-Log Student's T-test p-value WT-anti-SPOCD1_Spocd1-delTPR	Student's T-test Difference WT-anti-SPOCD1_Spocd1-delTPR	Student's T-test Test statistic WT-anti-SPOCD1_Spocd1-delTPR	Spocd1-delTPR_1	Spocd1-delTPR_2	Spocd1-delTPR_3	WT-anti-SPOCD1_1	WT-anti-SPOCD1_2	WT-anti-SPOCD1_3
Q3UHL7;E9QN70;B9EKB0;P02469;Q9CRX6;Q8K271;Q0V927;Q3TNZ8;Q3UR38	Q3UHL7;E9QN70;B9EKB0;P02469;Q9CRX6;Q8K271	Laminin subunit beta-1	Lamb1						11	11	7.7	202.44	23.011	4114700000	0.883424	-6.49503	-1.89634	18.2737	28.9373	28.0601	18.7428	18.1562	18.8869
Q5PR09;P62911	Q5PR09;P62911	60S ribosomal protein L32	Rpl32				+	WT-anti-SPOCD1_Spocd1-delTPR1	5	5	29.6	15.874	46.125	152050000	2.49016	0.991853	6.30514	21.983	22.0234	22.1664	23.3425	22.9266	22.8793
K3W4R2;Q6URW6-2;Q6URW6;Q6URW6-3;Q7TQH2;A0A140LI60	K3W4R2;Q6URW6-2;Q6URW6;Q6URW6-3	Myosin-14	Myh14				+	WT-anti-SPOCD1_Spocd1-delTPR1	4	2	2.6	228.56	3.9415	5806700	2.29662	1.55896	5.58189	18.0231	17.2788	17.7036	19.3624	19.4444	18.8755
A0A158SIT8;Q9DBD5;Q9D4T3	A0A158SIT8;Q9DBD5	Proline-, glutamic acid- and leucine-rich protein 1	Pelp1				+	WT-anti-SPOCD1_Spocd1-delTPR1	11	11	18.8	118.07	44.322	72112000	2.10068	0.896311	4.91973	21.6324	21.9082	21.7087	22.8251	22.3215	22.7917
Q7M739;Q3V1L5;Q32P08;Q8BU18;Q05CS8;Q8BK71	Q7M739;Q3V1L5	Translocated Promoter Region (Tpr)	Tpr				+	WT-anti-SPOCD1_Spocd1-delTPR1	45	2	24.6	266.92	201.63	125110000	1.99083	4.81868	4.57611	18.2162	18.1668	17.3788	20.7211	23.974	23.5226
K7TDV0;Q9JL75;K7T930;X5J572;K7TRS2;A0N274	K7TDV0;Q9JL75;K7T930								5	4	67	11.751	14.326	136940000	0.695958	-3.94737	-1.52733	26.7042	22.8785	17.8636	18.4379	19.1952	17.9711
Q9CRH8;Q8K370;D3Z7X0;D3Z2B3	Q9CRH8;Q8K370;D3Z7X0;D3Z2B3	Acyl-CoA dehydrogenase family member 10	Acad10;Acad12				+	WT-anti-SPOCD1_Spocd1-delTPR1	4	4	9.7	70.082	8.8108	13455000	1.71651	2.68875	3.79366	19.3725	18.1457	17.4316	20.4566	21.8432	20.7162
K7TRH5;A0N1R4;A0N1R6	K7TRH5;A0N1R4;A0N1R6								4	2	44.8	11.615	74.826	24715000	1.11349	-3.80866	-2.36782	23.3832	22.2787	18.2506	18.0238	17.7357	16.7271
Q99L48;A0A0A6YY59;Q99L48-2	Q99L48	60S ribosomal export protein NMD3	Nmd3				+	WT-anti-SPOCD1_Spocd1-delTPR1	5	5	14.3	57.611	8.3286	6790400	1.65418	1.6405	3.62935	17.4067	17.9651	18.3847	20.1982	19.497	18.9828
A0A140T8N7	A0A140T8N7								5	0	40	12.739	323.31	131360000	0.763189	-3.33087	-1.65873	23.2638	22.5893	17.3517	16.9256	17.0805	19.2061
Q5M9K7;P63325;Q3U9P0;Q3UW83	Q5M9K7;P63325;Q3U9P0;Q3UW83	40S ribosomal protein S10	Rps10				+	WT-anti-SPOCD1_Spocd1-delTPR1	12	12	57	18.916	240.79	4846200000	1.64213	0.419776	3.59811	27.9525	28.0209	28.0215	28.6309	28.239	28.3843
X5J5L6;X5J5B1;X5J4E2;X5J4E1	X5J5L6;X5J5B1;X5J4E2								3	1	35.7	11.11	14.762	12250000	1.2796	-3.20857	-2.7284	18.9457	22.6063	21.5391	16.9929	17.9369	18.5354
Q9EQS3;Q3V1X1;Q8C5M8;A2A7K5	Q9EQS3;Q3V1X1;Q8C5M8;A2A7K5	C-Myc-binding protein	Mycbp				+	WT-anti-SPOCD1_Spocd1-delTPR1	2	2	19.4	11.97	2.865	2942300	1.56138	1.69948	3.39297	17.3109	17.0831	18.1906	18.4897	19.6433	19.55
Q922V4;D3Z4V1;F8WI31	Q922V4;D3Z4V1;F8WI31	Pleiotropic regulator 1	Plrg1				+	WT-anti-SPOCD1_Spocd1-delTPR1	10	10	34.9	56.937	48.049	32578000	1.54352	0.600902	3.34856	20.3878	20.9814	20.8017	21.2588	21.3306	21.3843
Q3UDR2;Q3URP6;Q3UBY9;Q3U738;Q3TWE3;Q3THC3;Q3TF72;P09103;Q3UJA8;Q3UA23;Q3TIM0;Q3TGS0;Q3TT76;Q3TIQ5;E9Q8G8	Q3UDR2;Q3URP6;Q3UBY9;Q3U738;Q3TWE3;Q3THC3;Q3TF72;P09103;Q3UJA8;Q3UA23;Q3TIM0;Q3TGS0;Q3TT76	Protein disulfide-isomerase	P4hb						11	11	29.1	56.6	20.464	26643000	0.773387	-2.62681	-1.67873	20.2952	23.6031	19.6052	17.3613	20.448	17.8138
A2BE28-2;A2BE28	A2BE28-2;A2BE28	Ribosomal biogenesis protein LAS1L	Las1l				+	WT-anti-SPOCD1_Spocd1-delTPR1	12	12	23.2	87.577	44.125	53382000	1.52296	0.832463	3.29783	20.9026	21.5658	21.6349	22.0604	22.1563	22.3841
P08249;A0A0G2JF23;A0A0G2JGY4	P08249	Malate dehydrogenase, mitochondrial	Mdh2						10	10	36.7	35.611	18.796	11422000	0.873694	-2.58093	-1.87694	18.1644	22.6525	21.5025	18.2324	17.6859	18.6584
E9Q4T8;Q6ZQ84;Q9JLV5	E9Q4T8;Q6ZQ84;Q9JLV5	Cullin-3	Cul3;mKIAA0617						3	3	7.4	81.11	5.7556	870910000	0.405777	-2.57807	-0.956809	26.5692	25.5845	26.7524	26.9158	25.8354	18.4206
Q3TPN0;O88322;Q8R5G0;Q8CFA3;Q3US45;Q8C6Z2	Q3TPN0;O88322;Q8R5G0;Q8CFA3;Q3US45;Q8C6Z2	Nidogen-2	Nid2;NID-2						11	10	14.3	153.94	74.872	12831000	1.0708	-2.57441	-2.27817	19.3691	22.5507	20.6913	17.1457	18.3384	19.4038
S4R2J9;A0A0A0MQ79;Q3TLH4-5;Q3TLH4;S4R294;S4R209;S4R2L9;S4R2E2;S4R298	S4R2J9;A0A0A0MQ79;Q3TLH4-5;Q3TLH4;S4R294	Protein PRRC2C	Prrc2c				+	WT-anti-SPOCD1_Spocd1-delTPR1	24	24	13.2	302.43	67.69	51238000	1.44498	0.842929	3.10937	21.3782	21.6533	20.7732	22.1436	21.9647	22.2252
B7FAU9;Q8BTM8;B7FAV1;B9EKP5;Q6KAM8;Q3U7N9;F6XC15;Q4FZG4;J3JS91;Q8BTM8-2;I7HPX4;F6Z2C0	B7FAU9;Q8BTM8;B7FAV1;B9EKP5;Q6KAM8	Filamin-A	Flna						42	40	25.1	280.5	177.73	75710000	1.18555	-2.31064	-2.52182	22.6157	24.9459	22.741	21.1138	22.0233	20.2336
Q3TML0;Q3TJL8;Q3THH1;Q922R8;Q9DAB4	Q3TML0;Q3TJL8;Q3THH1;Q922R8;Q9DAB4	Protein disulfide-isomerase A6	Pdia6						8	8	24	48.689	22.012	376250000	0.490258	-2.29925	-1.12533	21.798	23.6814	18.9447	17.5609	17.7734	22.192
Q8CGC4;Q4KL69;Q8BM41;Q3TS70	Q8CGC4;Q4KL69;Q8BM41	Protein LSM14 homolog B	Lsm14b						6	6	27.8	42.309	33.864	17002000	1.15735	-2.28042	-2.46114	18.2388	20.6359	21.2772	17.8333	17.8261	17.6511
Q9JL74;A0A140T8N9	Q9JL74;A0A140T8N9								6	3	57.6	10.939	7.6389	291010000	0.337054	-2.15466	-0.816206	19.0435	25.4042	23.5045	24.191	18.5713	18.7259
Q8VIJ1	Q8VIJ1		J558						3	1	33.3	13.806	2.2605	5582800	0.818774	-2.13566	-1.76805	22.5943	19.4609	18.9061	18.5675	17.4344	18.5524
Q8BP71;Q8BP71-7;Q8BP71-8;Q8BP71-3;Q8BP71-2;Q8BP71-5;Q8BP71-9;Q8BP71-4;Q8BP71-6;Q9JJ43-5;Q9JJ43-2;Q9JJ43-4;Q9JJ43-6;Q9JJ43;Q9JJ43-3	Q8BP71;Q8BP71-7;Q8BP71-8;Q8BP71-3;Q8BP71-2;Q8BP71-5	RNA binding protein fox-1 homolog 2	Rbfox2						5	5	24.3	47.33	24.886	26725000	0.923002	-2.09923	-1.97562	21.1827	21.2316	20.1365	17.7676	20.7524	17.733
F8VPX1;E9PXY8;Q6A4J8-3;Q6A4J8;Q6A4J8-2;G3UWR8	F8VPX1;E9PXY8;Q6A4J8-3;Q6A4J8;Q6A4J8-2;G3UWR8	Ubiquitin carboxyl-terminal hydrolase;Ubiquitin carboxyl-terminal hydrolase 7	Usp7						2	2	2.9	128.47	3.4352	4247900	0.778116	-2.09789	-1.68802	20.6047	17.5009	20.7314	18.0653	16.2101	18.2679
P62305;E9Q4F4;E9Q0W8	P62305;E9Q4F4;E9Q0W8	Small nuclear ribonucleoprotein E	Snrpe						4	4	65.2	10.803	315.39	278720000	0.350026	-2.09138	-0.843059	24.8289	23.875	24.3132	17.3244	24.9438	24.4748
Q6ZWM8;Q3U7K1;P63087;P63087-2;A0A0G2JGC1;A0A0G2JFF1	Q6ZWM8;Q3U7K1;P63087;P63087-2;A0A0G2JGC1;A0A0G2JFF1	Serine/threonine-protein phosphatase;Serine/threonine-protein phosphatase PP1-gamma catalytic subunit	Ppp1cc						13	2	52.9	36.983	7.9287	27110000	0.860095	-2.08601	-1.84988	21.9296	21.4071	21.0742	18.0318	21.5628	18.5582
Q8QZY1	Q8QZY1	Eukaryotic translation initiation factor 3 subunit L	Eif3l				+	WT-anti-SPOCD1_Spocd1-delTPR1	21	21	47.3	66.612	323.31	369270000	1.43732	0.469405	3.09117	24.3987	24.2257	24.4262	25.0827	24.6141	24.7622
A0A097PUG1	A0A097PUG1								5	0	12	51.332	6.6597	758370000	0.375815	-2.05718	-0.895989	18.1977	17.854	24.8554	17.7613	18.7361	18.2381
E9QPX1;P39061-2;P39061-1;P39061;A0A1W2P6N8	E9QPX1;P39061-2;P39061-1;P39061	Collagen alpha-1(XVIII) chain;Endostatin	Col18a1						8	8	9.1	182.29	49.467	18550000	0.659781	-2.01555	-1.45684	18.9584	23.2867	21.3936	18.2659	19.0437	20.2824
Q3U661;Q6A006;Q8BU11;H3BL89;Q80W03;Q3UVQ1;A2A473;E9Q0B9;A2A472;Q66JW3	Q3U661;Q6A006;Q8BU11;H3BL89;Q80W03	TOX high mobility group box family member 4;TOX high mobility group box family member 3	Tox4;Tox3				+	WT-anti-SPOCD1_Spocd1-delTPR1	3	3	6.5	66.003	5.4751	3232200	1.43197	1.47612	3.07851	18.1019	17.2979	17.7333	19.5422	18.3515	19.6679
Q9CPP6;D3YTQ8	Q9CPP6;D3YTQ8	NADH dehydrogenase [ubiquinone] 1 alpha subcomplex subunit 5	Ndufa5				+	WT-anti-SPOCD1_Spocd1-delTPR1	2	2	31	13.36	5.5366	6817100	1.38819	2.51523	2.97582	17.9169	17.8629	17.9161	20.4297	21.8696	18.9424
P11087-2;P11087;Q99LL6;Q61022	P11087-2;P11087;Q99LL6	Collagen alpha-1(I) chain	Col1a1						4	4	3.8	117.82	6.4816	11975000	0.730592	-1.99064	-1.59494	18.2502	22.4157	20.5189	17.8753	18.3311	19.0064
Q5DTS3;Q8C2A3;Q3UNN1;E9Q9F5;E9Q1G8;O55131;Q3UGE0;A0A0R4J233;S4R2P6;A0A1W2P6J7;Q8C650-2;Q9DA97;Q8C650	Q5DTS3;Q8C2A3;Q3UNN1;E9Q9F5;E9Q1G8;O55131;Q3UGE0	Septin-7	2007-09-01						3	3	12.5	45.013	6.2687	7727700	1.29998	-1.97754	-2.77409	18.435	19.8602	20.8406	17.6735	17.5231	18.0067
A0A5E3	A0A5E3		LOC100046793						14	1	62	26.044	27.293	22719000	0.968427	-1.97177	-2.06745	21.055	20.3231	18.1004	17.8307	17.2657	18.4669
A0A1W2P7L7;P59708	A0A1W2P7L7;P59708	Splicing factor 3B subunit 6	Sf3b6						3	3	36	13.037	7.0161	10941000	0.801552	-1.96511	-1.7341	19.8309	19.7917	20.2551	20.0713	16.2136	17.6975
A2AW05;Q05DR5;Q08943;Q08943-2	A2AW05;Q05DR5;Q08943;Q08943-2	FACT complex subunit SSRP1	Ssrp1						13	13	24.1	71.527	117.36	131720000	0.403625	-1.89734	-0.952462	22.9965	23.2091	24.2752	17.6951	23.4024	23.6914
G3UX45;E9Q7L1;Q80U74;B9EKU4	G3UX45;E9Q7L1;Q80U74;B9EKU4		Urb2						2	2	4.2	145.72	2.7159	20663000	0.508826	-1.88145	-1.16194	19.8016	17.9736	22.9199	17.6013	17.6339	19.8155
Z4YK85;M0QWP1;A2ASQ1-3;A2ASQ1-2;A2ASQ1;Q5EBX5;Q6PCM6;Z4YJS5;Q8K326;O08860	Z4YK85;M0QWP1;A2ASQ1-3;A2ASQ1-2;A2ASQ1;Q5EBX5;Q6PCM6;Z4YJS5	Agrin;Agrin N-terminal 110 kDa subunit;Agrin C-terminal 110 kDa subunit;Agrin C-terminal 90 kDa fragment;Agrin C-terminal 22 kDa fragment	Agrn						6	6	4.7	204.95	12.343	9723500	0.713795	-1.84839	-1.56213	18.8069	21.4185	21.2898	20.303	17.8555	17.8115
Q5SUH7;Q3UPG6;Q3UGL3;Q5SUH6;Q99KN9;Q99KN9-2;Q3TJF5	Q5SUH7;Q3UPG6;Q3UGL3;Q5SUH6;Q99KN9;Q99KN9-2	Clathrin interactor 1	Clint1						4	4	8.2	67.73	5.7947	4648900	0.935775	-1.83784	-2.00135	20.1856	18.1026	18.8891	16.1313	18.4959	17.0366
Q9CRB2	Q9CRB2	H/ACA ribonucleoprotein complex subunit 2	Nhp2						2	2	21.6	17.247	37.646	7780100	0.918337	-1.831	-1.96624	20.4104	21.1442	19.4088	18.175	17.318	19.9774
Q8VED9	Q8VED9	Galectin-related protein	Lgalsl						2	2	17.4	18.955	3.9287	5509200	0.762713	-1.7947	-1.6578	18.2969	18.4192	21.5459	17.2927	17.9962	17.589
D3Z3S1;Q3UAP1;Q9WUQ2;F6XLZ3;A0A0J9YU39	D3Z3S1;Q3UAP1;Q9WUQ2;F6XLZ3;A0A0J9YU39	Prolactin regulatory element-binding protein	Preb				+	WT-anti-SPOCD1_Spocd1-delTPR1	2	2	9.1	37.965	3.4711	836910	1.3764	0.258436	2.94846	18.2593	18.4095	18.3833	18.6001	18.4851	18.7423
Q76CU3;Q541Q1;P26150;P26149;O35469;B1ARP0;A0A087WPY5;Q5FW73;E9PXG7;Q7TPU0;Q3UIU9;E9Q007;Q61767;Q61694	Q76CU3;Q541Q1;P26150;P26149;O35469;B1ARP0;A0A087WPY5;Q5FW73;E9PXG7;Q7TPU0;Q3UIU9;E9Q007;Q61767;Q61694	3 beta-hydroxysteroid dehydrogenase/Delta 5-->4-isomerase type 3;3-beta-hydroxy-Delta(5)-steroid dehydrogenase;Steroid Delta-isomerase;3 beta-hydroxysteroid dehydrogenase/Delta 5-->4-isomerase type 2;3-beta-hydroxy-Delta(5)-steroid dehydrogenase;Steroid Delta-isomerase;3 beta-hydroxysteroid dehydrogenase/Delta 5-->4-isomerase type 6;3-beta-hydroxy-Delta(5)-steroid dehydrogenase;Steroid Delta-isom…	Hsd3b6;Hsd3b3;Hsd3b2;Gm4450;Hsd3b4;Hsd3b5						2	1	5.9	41.949	2.4964	28088000	0.629365	-1.77972	-1.3976	18.4777	22.3643	19.2362	18.4545	17.3755	18.909
F8WIX8;Q149V4;B2RWH3;Q64523;Q6GSS7	F8WIX8;Q149V4;B2RWH3;Q64523;Q6GSS7	Histone H2A;Histone H2A type 2-C;Histone H2A type 2-A	Hist1h2al;Hist2h2ac;Hist2h2aa1						7	1	42.4	13.607	13.62	230210000	0.295776	-1.77908	-0.729558	19.3043	23.8193	22.9959	24.2011	17.6479	18.9332
Q3U344;Q8BSL7;P84078;P61205;D3YV25;E9Q2C2;Q14BR4;Q9DD04;P84084;P61750	Q3U344;Q8BSL7;P84078;P61205;D3YV25;E9Q2C2;Q14BR4;Q9DD04;P84084;P61750	ADP-ribosylation factor 2;ADP-ribosylation factor 1;ADP-ribosylation factor 3;ADP-ribosylation factor 5;ADP-ribosylation factor 4	Arf3;Arf2;Arf1;Arf4;Arf5						2	2	13.8	20.601	2.3512	2184200	0.898305	-1.77246	-1.92607	21.3362	18.6995	18.4668	17.741	17.6983	17.7457
A0A087WRN1;Q3TSZ0;A0A087WQA0;Q3UR37;F8WI22;Q3UDL9;Q8K019-3;Q8K019-2;Q8K019;Q3TRC6;Q05C67	A0A087WRN1;Q3TSZ0;A0A087WQA0;Q3UR37;F8WI22;Q3UDL9;Q8K019-3;Q8K019-2;Q8K019;Q3TRC6	Bcl-2-associated transcription factor 1	Bclaf1						3	3	6.2	67.703	4.6237	10804000	0.542701	-1.7559	-1.22845	19.4209	17.3291	22.2541	17.8506	17.8137	18.0722
A0A075B5K2;A0A0G2JDR3	A0A075B5K2;A0A0G2JDR3		Igkv9-124						6	6	57.9	10.419	227.79	743490000	0.267382	0.291297	0.668734	25.0258	24.3622	23.5902	24.8831	24.4749	24.4941
A0A075B5K5;P01627	A0A075B5K5;P01627	Ig kappa chain V-II region VKappa167	Igkv2-112;Gm5153						2	1	26.1	13.223	2.1601	1274100	0.0960135	0.190562	0.268417	17.5716	19.1605	19.7163	19.3048	19.3121	18.4032
A0A075B5K8;F6XWB2	A0A075B5K8;F6XWB2		Igkv1-99;Igkv1-115						4	1	29.4	13.031	2.4695	2716200	NaN	0	NaN	18.8286	16.506	17.4964	18.3556	18.8755	18.6931
A0A075B5L4;A0A0G2JGW8	A0A075B5L4;A0A0G2JGW8		Igkv12-89						2	1	24.3	11.967	9.7166	58308000	0.47525	2.13498	1.09565	20.5633	17.0069	18.4045	20.6424	23.7259	18.0114
A0A075B5L5;A0A0G2JGE7	A0A075B5L5;A0A0G2JGE7		Igkv4-86						5	1	54	12.335	3.0434	3409700	NaN	0	NaN	19.2929	17.5395	16.8925	18.1381	18.101	18.6837
A0A075B5M3;A0A0G2JGI6;P01680;A0A0G2JH00;A0A075B5L2	A0A075B5M3;A0A0G2JGI6;P01680	Ig kappa chain V-IV region S107B	Igkv4-58						3	1	52.6	10.293	251.08	212550000	0.124528	-0.662591	-0.34036	23.2521	23.5337	22.282	25.3359	22.9447	18.7994
A0A075B5M7;A0A0M4KPD8;A0A0G2JDV4	A0A075B5M7;A0A0M4KPD8;A0A0G2JDV4		Igkv5-39						4	3	53.7	10.345	323.31	2654400000	1.28273	1.99286	2.7354	25.6112	23.5609	23.4312	26.2826	25.8482	26.4512
A0A075B5M8;A0A0G2JEI7	A0A075B5M8;A0A0G2JEI7		Igkv12-38						4	4	54.4	12.428	154.56	37779000	0.0420482	-0.190092	-0.12343	22.3037	18.0077	17.8906	18.8003	20.2314	18.6
A0A075B5N3;A0A0G2JE47	A0A075B5N3;A0A0G2JE47		Igkv8-28						3	1	38.6	10.903	9.6707	44372000	0.0286494	-0.14227	-0.0852473	22.8312	18.0321	18.786	18.5849	21.1513	19.4863
A0A075B5N4;A0N262;A0A0G2JF28	A0A075B5N4;A0N262;A0A0G2JF28		Igkv8-27;Vk						5	2	54	10.976	185.02	167770000	0.381959	-0.445389	-0.908517	23.2731	23.3488	21.9084	22.6874	22.2217	22.2851
A0A0G2JGT0;A0A075B5N6;A0A0G2JDG9	A0A0G2JGT0;A0A075B5N6;A0A0G2JDG9		Igkv8-16						3	3	31.6	12.725	64.743	527700000	0.530768	0.595915	1.20505	23.5204	23.9901	23.5863	24.2275	25.1443	23.5127
A0A075B5N7;A0A0G2JGY3	A0A075B5N7;A0A0G2JGY3		Igkv6-13						5	3	57.9	10.44	175.61	246780000	0.089613	0.298026	0.251867	24.1674	23.7707	20.4937	23.5321	22.8756	22.9182
A0A075B5P6;A0A075B6A0;P01872;P01872-2	A0A075B5P6;A0A075B6A0;P01872;P01872-2	Ig mu chain C region	Ighm						5	4	14.5	49.943	14.692	29902000	NaN	0	NaN	18.8568	17.3575	18.1145	18.2843	17.1312	19.4171
K7TDT3;K7U6K0;K7T9F6;A0A075B5P7;A0A0A6YVX8;X5J4D5	K7TDT3;K7U6K0;K7T9F6;A0A075B5P7;A0A0A6YVX8;X5J4D5		Ighv5-2						3	2	48.6	12.472	9.3955	1867900	NaN	0	NaN	18.2611	18.4272	18.1227	19.4975	17.4821	18.2906
A0A075B5P9;Q99KA4;X5J575;X5J4L5;X5J521;X5J4U5;X5J553;X5J4T0;K7U6J5;K7TRP7;X5J5E1;K7TD38;K7U5H8;K7TD05;K7U6I4;K7TD63;K7TGY7;K7TDP0;K7T9U6;K7TDE9;K7U6F6;K7TRU7	A0A075B5P9;Q99KA4;X5J575;X5J4L5;X5J521		Ighv5-4;Igh-VJ558						5	3	53.8	12.965	9.602	70181000	0.621141	1.23545	1.38158	18.7963	16.8608	18.6689	20.5838	18.4515	18.997
A0A075B5Q2;A2NVV9;K7T9R4	A0A075B5Q2;A2NVV9;K7T9R4		Ighv5-9						4	2	37.6	12.795	90.71	135770000	0.77906	1.90503	1.68987	18.0789	17.6355	18.4286	18.9685	22.1559	18.7336
K7TDR8;K7T9S8;A2NVV8;X5J4N4;K7U5M3;A0A075B5Q3;A0A0A6YY69;X5J5E8;K7TDU6;A0A075B5Q1	K7TDR8;K7T9S8;A2NVV8;X5J4N4;K7U5M3;A0A075B5Q3;A0A0A6YY69;X5J5E8;K7TDU6		Ighv2-5						3	3	37.9	11.538	323.31	46527000	0.529821	1.20398	1.20319	21.2985	19.5001	18.2264	19.9827	21.1889	21.4653
A0A075B5Q4;X5J4L1;X5J4W6;P18525	A0A075B5Q4;X5J4L1;X5J4W6;P18525	Ig heavy chain V region 5-84	Ighv5-12						5	2	50.4	13.075	66.571	143030000	1.03146	2.80393	2.19653	17.8347	21.9993	18.9897	22.8845	21.8619	22.4891
A0A075B5Q9;A0A0A6YWC7	A0A075B5Q9;A0A0A6YWC7		Ighv5-15						4	0	49.1	12.943	5.67	42937000	NaN	0	NaN	18.7018	16.9054	18.6478	18.9208	18.3458	18.1607
A0A075B5R0;A0A0B4J1P4;K7U686;K7T9L3	A0A075B5R0;A0A0B4J1P4		Ighv5-16						4	3	49.1	13.217	323.31	267420000	0.192284	-0.309508	-0.50165	24.1698	23.8406	23.0066	24.3037	23.2366	22.5481
A0A075B5R2;X5J4J9;K7TRG2;X5J5G7;X5J5E7;X5J4H2;K7U5K6;K7TQY2;K7T942;K7TD58;K7U5S0;K7TRS8;K7TRH7;K7TR54;X5J5K4;X5J560;X5J4H9;X5J4V3;X5J4J4;X5J4J8;X5J4V0;X5J5Q2;K7U672;A0N9N8;X5J5S1	A0A075B5R2;X5J4J9;K7TRG2;X5J5G7;X5J5E7;X5J4H2;K7U5K6;K7TQY2;K7T942;K7TD58;K7U5S0;K7TRS8;K7TRH7;K7TR54;X5J5K4;X5J560;X5J4H9;X5J4V3;X5J4J4;X5J4J8;X5J4V0;X5J5Q2;K7U672		Ighv7-3						6	0	70.8	13.457	63.466	12523000	0.0851876	-0.260443	-0.240332	19.7978	17.1908	19.1832	19.7316	17.1513	18.5076
A0A075B5R3;Q5R3W9;A0A0A6YX91	A0A075B5R3;Q5R3W9;A0A0A6YX91		Ighv7-2						2	1	16.9	13.351	8.7424	6849800	0.291853	0.39363	0.721219	19.123	17.7865	18.6557	19.4944	19.0527	18.1991
A0A075B5R4;X5J4W7;K7TDQ0;K7TR86;K7U5S6;X5J522;K7U657;K7TRJ3;K7TRI7;K7TR49;K7TH46;K7TRN8;K7TRM7;K7TDJ2;K7TDF9;K7T9N2;Q5R3U9;K7TQW9;K7TRP3;K7TR29;X5J551;K7TRF0;K7T9J8;X5J4Z3;K7U5T7;A0A075B5R9;A0NA69;X5J5P8;X5J535;X5J5T4;X5J5P7;X5J5P6;X5J4S9;K7U681;K7TRJ0;K7TDN5;Q9JL85;X5J4S7;X5J534	A0A075B5R4;X5J4W7;K7TDQ0;K7TR86;K7U5S6;X5J522;K7U657;K7TRJ3;K7TRI7;K7TR49;K7TH46;K7TRN8;K7TRM7;K7TDJ2;K7TDF9;K7T9N2;Q5R3U9;K7TQW9;K7TRP3;K7TR29;X5J551;K7TRF0;K7T9J8;X5J4Z3;K7U5T7;A0A075B5R9;A0NA69		Ighv14-1;Ighv14-3						3	1	30.8	12.991	17.126	53666000	NaN	0	NaN	18.292	18.5483	18.0704	17.146	17.3371	18.4979
A0A075B5R5;X5J5L1;X5J4R8;X5J4U6;X5J4P9;X5J5L8;X5J5B4;X5J505;X5J503;X5J4P8;X5J4P6;X5J5B3;X5J4E0;X5J5M0;X5J4P7;P01809;X5J4Q2;X5J4K0;X5J506;X5J5B5;X5J4E5;X5J5L4;X5J5B0;X5J5B2	A0A075B5R5;X5J5L1;X5J4R8		Ighv4-1						7	2	63.8	12.874	323.31	4057500000	0.437504	0.517893	1.02054	27.8795	27.0144	26.1999	27.5195	27.3061	27.8218
A0A075B5R8;A0A075B5R6	A0A075B5R8;A0A075B5R6		Ighv11-2;Ighv11-1						2	2	28.2	13.167	4.5618	1359000	NaN	0	NaN	18.1734	17.706	17.8471	18.9111	17.1737	19.4818
X5J524;X5J4F8;X5J5K9;X5J540;X5J4T4;X5J4P0;X5J5K7;X5J4R5;X5J5C9;A0A075B5R7;X5J525;X5J520;X5J541	X5J524;X5J4F8;X5J5K9;X5J540;X5J4T4;X5J4P0;X5J5K7;X5J4R5;X5J5C9;A0A075B5R7;X5J525;X5J520;X5J541		Ighv14-2						3	2	22.5	11.439	3.0836	14808000	0.650299	1.18728	1.43837	18.5475	18.6122	17.124	19.5577	20.275	18.0128
A0A075B5S1;A0A0B4J1P3	A0A075B5S1;A0A0B4J1P3		Ighv9-1						5	4	68.4	11.089	51.119	43057000	NaN	0	NaN	18.4299	18.1013	18.4339	19.6867	15.8148	18.5605
A2NU19;A0A075B5S2;P01795	A2NU19;A0A075B5S2		Ighv7-1						7	2	68.9	13.516	323.31	629500000	0.773721	1.24778	1.67939	24.5349	24.3262	23.0229	24.1432	25.3779	26.1063
A0A075B5S3;X5J4Z7;A0A0A6YVR1	A0A075B5S3;X5J4Z7;A0A0A6YVR1		Ighv14-4						3	1	39.6	12.134	10.779	6871600	0.529441	0.496421	1.20245	18.4217	17.8471	18.8358	19.4349	18.4349	18.7242
A0A075B5S4;X5J4L4;A0A0A6YWL2	A0A075B5S4;X5J4L4;A0A0A6YWL2		Ighv3-3						2	2	29.6	11.239	38.374	2248500	0.197804	-0.387502	-0.514295	19.4285	19.2522	18.5655	20.105	18.0474	17.9314
A0A075B5S5;A0A0A6YXL5	A0A075B5S5;A0A0A6YXL5		Ighv7-4						6	1	69.2	13.452	11.223	40826000	0.0153064	-0.0499274	-0.0461945	18.0054	18.5855	19.3561	19.1785	16.638	19.9808
X5J4V9;X5J4F0;A0A075B5S6	X5J4V9;X5J4F0;A0A075B5S6		Ighv3-1						2	1	27.2	10.405	14.963	44351000	0.438346	0.637022	1.02223	19.2628	18.238	17.5562	19.4614	18.2435	19.2631
A0A075B5S9;A0A0A6YWH6;Q925S1;Q99LA6	A0A075B5S9;A0A0A6YWH6		Ighv9-4						3	2	40.8	10.934	7.2737	23979000	0.211051	-0.716227	-0.544382	20.7732	20.7302	17.6902	20.6725	18.0976	18.2749
A0A075B5T2	A0A075B5T2		Ighv6-3						5	0	43.2	13.259	122.51	1076400000	0.306413	0.429171	0.752074	23.7715	25.2275	23.8648	25.2465	24.7725	24.1323
A0A075B5T3;A0A0A6YWS9;J3QK03	A0A075B5T3		Ighv6-6						7	3	68.1	13.293	234.67	575380000	0.00940664	-0.0246531	-0.0285738	25.958	24.0639	23.1025	24.1002	24.2004	24.7499
A0A075B5T5;A0A0A6YWG2	A0A075B5T5;A0A0A6YWG2		Ighv1-5						4	4	74.5	10.846	52.381	151030000	0.0438836	0.139009	0.128585	24.6926	22.0958	22.2048	23.9421	23.6626	21.8055
A0A075B5T6;K7U669;Q2VT28	A0A075B5T6;K7U669;Q2VT28		Ighv10-3						5	2	40.3	13.544	5.1676	34408000	0.804941	1.48253	1.74077	18.4349	19.0391	17.9676	20.389	21.0735	18.4268
X5J5J8;X5J4P1;X5J4C6;X5J510;A0A075B5T7;X5J5A6;X5J4R4;K7TDI0;X5J548;X5J4I0	X5J5J8;X5J4P1;X5J4C6;X5J510;A0A075B5T7;X5J5A6;X5J4R4;K7TDI0;X5J548;X5J4I0		Ighv1-7						4	1	63.2	11.958	33.507	13155000	NaN	0	NaN	18.23	18.3298	17.7961	17.8436	17.6704	17.8608
X5J516;A0A075B5T9;A0A0A6YW37;X5J4X2;X5J5N1;K7T9R7;K7TDU3;K7TH85;X5J5M9;K7TRG3;K7TDI1;X5J4I4;K7T9I5;K7TH02	X5J516;A0A075B5T9;A0A0A6YW37;X5J4X2;X5J5N1		Ighv1-9						3	2	69.6	11.362	67.261	85032000	0.541688	1.28963	1.22646	20.1766	19.4068	18.172	19.6991	22.2901	19.6351
A0A075B5U0;A0A0A6YXJ9;A0A075B665;Q9DCD9	A0A075B5U0;A0A0A6YXJ9;A0A075B665;Q9DCD9		Ighv1-12						5	2	70.4	10.778	15.505	4313500	0.531987	0.32482	1.20744	17.6949	17.8614	18.3766	17.9574	18.4367	18.5133
A0A075B5U5;A0A0A6YWX0;X5J4Y7	A0A075B5U5;A0A0A6YWX0;X5J4Y7		Ighv1-19						5	2	58.6	12.856	150.49	35283000	0.575481	0.923867	1.29255	18.703	17.7997	17.7326	18.2915	20.2851	18.4304
X5J533;A0A075B5U7;X5J4H7;X5J5Q0;P01758	X5J533;A0A075B5U7;X5J4H7;X5J5Q0		Ighv1-22						6	2	58.4	12.613	46.459	53918000	NaN	0	NaN	19.6765	16.7675	18.1588	19.0428	18.9001	19.2681
A0A075B5V0	A0A075B5V0		Ighv1-26						8	0	58.1	12.91	323.31	322640000	0.69398	0.704685	1.52348	22.8406	22.6301	21.5903	23.1404	23.4517	22.583
A0A075B5V1;A0A0A6YWK5;X5J5G8;X5J4V5	A0A075B5V1;A0A0A6YWK5;X5J5G8;X5J4V5		Ighv1-31						9	0	68.4	10.966	323.31	2124300000	0.0345455	-0.102217	-0.102172	28.9227	26.5925	25.7299	27.5842	26.66	26.6942
A0A075B5V2	A0A075B5V2		Ighv1-34						7	1	41	13.032	2.1694	2590100	0.0975728	-0.186216	-0.272425	18.6792	18.7285	16.71	17.7278	18.169	17.6624
X5J4K7;A0A075B5V4;A0A0A6YW32;X5J559	X5J4K7;A0A075B5V4;A0A0A6YW32;X5J559		Ighv1-37						5	1	45.8	11.983	3.2713	10380000	NaN	0	NaN	18.1786	19.1436	17.756	19.5683	18.0404	19.8561
X5J577;A0A075B5V5	X5J577;A0A075B5V5		Ighv1-39						3	2	66.7	10.879	323.31	82812000	0.410481	0.586325	0.966298	21.8475	21.4375	20.1519	21.772	22.2782	21.1456
A0A075B5V6;A0A0A6YY38;A0A0M4LB22;X5J4L2	A0A075B5V6;A0A0A6YY38		Ighv1-42						7	2	86.7	10.776	217.11	45892000	0.0729301	-0.330369	-0.207966	22.4145	21.2607	19.1052	21.8171	21.8917	18.0804
A0A075B5V7;A0A0A6YXN5;X5J544;K7TDJ4	A0A075B5V7;A0A0A6YXN5;X5J544		Ighv1-43						8	3	88.8	10.761	18.695	77314000	1.03532	3.72196	2.20451	18.117	17.8686	17.9557	23.8085	22.9316	18.3671
X5J4Q4;A0A075B5V8;X5J4C7;X5J4N9;A0A0A6YY41;X5J597;X5J5E2;X5J4H4	X5J4Q4;A0A075B5V8;X5J4C7;X5J4N9;A0A0A6YY41;X5J597;X5J5E2;X5J4H4		Ighv1-47						3	3	41.5	10.567	7.8422	7329200	0.607617	-1.06439	-1.35523	18.985	20.1805	19.3429	17.0668	18.8731	19.3753
A0A075B5V9;A0A0A6YWX2	A0A075B5V9;A0A0A6YWX2		Ighv1-49						2	2	49	10.869	5.9669	53991000	NaN	0	NaN	17.8797	17.4232	19.1387	19.6558	19.0141	18.4702
X5J4Z0;A0A075B5W2;A0A0A6YXC3;X5J4P3;X5J5N2	X5J4Z0;A0A075B5W2;A0A0A6YXC3;X5J4P3		Ighv1-52						5	1	63.4	12.708	21.912	41889000	0.310607	0.870672	0.760915	18.7158	17.8238	19.516	18.5159	21.6251	18.5266
X5J4X0;X5J4C4;A0A075B5W3;Q924Q1;X5J4E9;X5J523;X5J5K6;X5J4E8;Q924P8;X5J5G1;X5J4Z1;X5J5C7	X5J4X0;X5J4C4;A0A075B5W3;Q924Q1;X5J4E9;X5J523;X5J5K6;X5J4E8;Q924P8;X5J5G1;X5J4Z1;X5J5C7		Ighv1-53						6	2	70.3	11.352	23.699	52710000	NaN	0	NaN	18.2392	17.8262	17.6899	18.0892	19.3133	18.8533
A0A075B5W5;K7THE6;K7T9B2	A0A075B5W5;K7THE6;K7T9B2		Ighv1-54						5	2	62.4	12.75	16.813	85647000	0.734903	3.08269	1.60336	17.7904	20.0162	17.9933	18.8658	24.9948	21.1873
X5J5L3;X5J4P2;A0A075B5W9	X5J5L3;X5J4P2;A0A075B5W9		Ighv1-58						2	2	41.8	12.088	65.637	19068000	NaN	0	NaN	17.6699	18.769	18.6955	18.6239	18.4516	18.617
X5J5N4;X5J5A1;A0A075B5X0;A0A0A6YXE0;Q91V67	X5J5N4;X5J5A1;A0A075B5X0;A0A0A6YXE0;Q91V67		Ighv1-59;VH186.2-D-J-C mu						2	1	37.4	11.845	20.661	24993000	0.324101	0.704381	0.78922	18.8399	17.5519	17.9052	17.6747	20.3634	18.372
A0A075B5X2;K7T988	A0A075B5X2		Ighv1-63						3	1	29.1	12.9	3.6263	3249200	0.00300306	-0.00833766	-0.00918811	19.1067	17.6082	17.9123	19.4561	18.386	16.76
X5J5B8;X5J4F4;A0A075B5X3;X5J5R5;K7TD54;X5J5C6;X5J5R3;X5J5D0;X5J5H4;X5J4W2;X5J4Q5;X5J4T6;X5J4D6;X5J5M4	X5J5B8;X5J4F4;A0A075B5X3;X5J5R5;K7TD54;X5J5C6;X5J5R3;X5J5D0;X5J5H4;X5J4W2;X5J4Q5;X5J4T6;X5J4D6		Ighv1-64						5	0	72.4	10.887	7.0619	39553000	0.634986	1.82	1.40855	19.5351	17.0656	18.0396	20.2626	21.7688	18.069
A2KTK5;X5J500;X5J4F9;I0ITL1;A0A075B5X9;Q924R6;Q924R2;Q924Q4;Q924R0;Q924Q5;Q924R4;Q924R3;Q924R1;Q924Q9;Q924Q7;Q924Q6;Q924P7;Q924R8;Q924Q3;P01754;P01751;A2KTK0;Q924Q8	A2KTK5;X5J500;X5J4F9;I0ITL1;A0A075B5X9;Q924R6;Q924R2;Q924Q4;Q924R0;Q924Q5;Q924R4;Q924R3;Q924R1;Q924Q9;Q924Q7;Q924Q6;Q924P7;Q924R8;Q924Q3;P01754;P01751;A2KTK0;Q924Q8	Ig heavy chain V region 1-62-3;Ig heavy chain V region B1-8/186-2	IGHVDJ;IgVH;Ighv1-72;VH186.2-D-J-C mu;Ighm;Ighv1-62-3						3	1	44.7	11.576	48.238	83958000	0.147473	-0.503153	-0.396357	18.0455	19.7533	19.1123	18.3306	16.5166	20.5545
A2KTK4;A2KTK2;X5J5Q5;X5J543;X5J4D4;X5J5M6;A0A075B5Y1;A0A0G2JGK2;P01750;X5J5T7;X5J538;X5J4R3;X5J5H2;X5J4L0;X5J5C0;A2MXS7;A2KTK7;K7T9M0;X5J5F3;K7TRE7;X5J5C3;Q924R5;Q924R7;Q91VA2;Q924P5;A2N1N0;Q8VCV5;P06328;A0N8K0;X5J4W1;K7TDQ8;X5J5R9;X5J4J6;X5J4J7;X5J5G6;X5J5H6;A2KTK1;X5J558;X5J4J2;X5J4T3;X5J569;X5J4G1;K7THA4;X5J4U3;K7U6A3;K7T9N4;X5J4T8;X5J4I2;Q9JL81;U5JE27;X5J5F7;Q7TPE3;Q924P6;Q2TAW9;P01753;P01748…	A2KTK4;A2KTK2;X5J5Q5;X5J543;X5J4D4;X5J5M6;A0A075B5Y1;A0A0G2JGK2;P01750;X5J5T7;X5J538;X5J4R3	Ig heavy chain V region 102	IGHVDJ;Ighv1-74						6	1	46.2	11.806	6.0195	93045000	0.5514	1.82912	1.24548	21.6916	21.5129	17.3882	22.8768	21.6357	21.5676
A0A075B5Y2	A0A075B5Y2		Ighv1-75						5	2	62.4	12.957	28.347	18301000	NaN	0	NaN	18.7826	17.9738	18.5193	18.4862	18.0693	18.5865
A0A075B5Y3;X5J5C1;X5J515;X5J4G2;X5J5M1;K7TR43	A0A075B5Y3;X5J5C1;X5J515;X5J4G2;X5J5M1;K7TR43		Ighv1-80						5	0	58.1	12.763	191.92	100310000	0.689208	3.07392	1.51417	18.7169	17.6131	18.8568	21.9232	24.6698	17.8155
X5J4Q6;A0A075B5Y4;X5J5S9;X5J5F0;X5J4I1;U5JE79;X5J5C5;K7TGX3;K7U6I8;K7TDF1;K7U6E0;K7TH34;X5J4I6;K7TDB3;K7TH06;K7T9T8;K7T9P5;Q9Z1C4;A0A0M3SU23;Q3KQK2;Q8K0Z4;X5J4K6;X5J567;X5J4K4;X5J5H8;K7T9Q4;K7TD97;P01747;P01746	X5J4Q6;A0A075B5Y4;X5J5S9;X5J5F0;X5J4I1;U5JE79		Ighv1-81						7	0	65.1	12.097	323.31	126400000	0.825921	1.92951	1.78217	18.9645	21.4855	22.5953	22.8945	22.7395	23.1998
A0A075B5Y5	A0A075B5Y5		Ighv1-84						3	0	30.8	12.967	28.748	40651000	NaN	0	NaN	18.071	17.5263	17.9853	17.4528	17.6359	18.1791
A0A075B666	A0A075B666		Igkv12-47						3	2	32.2	12.709	8.8844	5908700	NaN	0	NaN	18.7479	18.0025	18.7824	18.3287	17.6509	17.2577
A0A075B674;A0A0G2JGN3	A0A075B674;A0A0G2JGN3		Ighv1-78						5	3	65.3	11.047	204.84	310040000	0.973581	2.93262	2.07793	21.4603	21.0079	20.7685	21.5404	24.1192	26.375
A0A075B677;A0A0G2JFC6	A0A075B677;A0A0G2JFC6		Igkv4-53						3	3	41.2	10.366	200.65	321500000	0.565637	-1.11086	-1.27332	25.6749	24.497	22.732	23.302	23.4176	22.8517
A0A075B680;X5J4R7;X5J4Z6;A0A0G2JFL3;A0A0A6YXZ4;K7TRR2;X5J4D7;K7TR77	A0A075B680;X5J4R7;X5J4Z6;A0A0G2JFL3;A0A0A6YXZ4;K7TRR2;X5J4D7;K7TR77		Ighv1-62-2						5	3	65	11.224	75.529	114130000	0.840954	1.11319	1.81191	21.5691	21.1366	20.253	21.9133	21.3823	23.0027
X5J4N1;A0A075B697;K7THG4;K7THD7;K7TH54;P01820;P01819	X5J4N1;A0A075B697;K7THG4;K7THD7;K7TH54;P01820;P01819	Ig heavy chain V region PJ14;Ig heavy chain V region MOPC 141	Ighv2-9-1						2	1	30.2	11.453	2.8246	492980	NaN	0	NaN	17.8279	17.5925	18.6119	18.7061	18.4027	18.9169
A0A075B6D5;A0A0G2JFZ3	A0A075B6D5;A0A0G2JFZ3		Igkv19-93						3	1	30.7	12.734	12.92	222730000	0.238798	-1.9266	-0.606308	26.6287	17.0668	17.1829	17.9135	18.7565	18.4285
Q6P5E5;Q1HL32;Q9CW03;Q6PIE1;Q6PFZ4;Q3UNU2;Q3US85;Q3TPG9;Q3TMK9	Q6P5E5;Q1HL32;Q9CW03;Q6PIE1;Q6PFZ4;Q3UNU2	Structural maintenance of chromosomes protein;Structural maintenance of chromosomes protein 3	Smc3						7	7	7.8	141.44	13.607	11967000	0.810761	-1.75435	-1.75224	20.5748	20.7063	19.9938	18.5003	17.07	20.4415
E9PW43;Q9CQS8;Q9WUG7	E9PW43;Q9CQS8;Q9WUG7	Protein transport protein Sec61 subunit beta	Gm10320;Sec61b;Arl6ip3						2	2	18.6	11.788	3.1715	15368000	0.780144	-1.74559	-1.692	18.8475	21.933	20.4151	19.6493	18.4162	17.8934
A0A0E4B366;A0A0A6YY53;F6TQW2;P01864;K7U6I0;K7T918;B5UB70;K7U5Y3;K7TRN5;U5JE77;A2NPL2	A0A0E4B366;A0A0A6YY53;F6TQW2;P01864	Ig gamma-2A chain C region secreted form	Ighg2c				+	WT-anti-SPOCD1_Spocd1-delTPR1	20	0	47.5	51.819	29.054	269970000	1.33727	2.39521	2.85855	19.6707	22.3402	21.9544	23.6881	23.5767	23.8861
E9Q3W4;Q6S390;Q6S388;Q6S392;Q6S393;Q6S387;Q6S385;Q9QXS1-15;Q9QXS1-10;Q9QXS1-9;Q9QXS1-12;Q9QXS1-11;Q9QXS1-13;Q9QXS1-5;Q9QXS1-3;Q9QXS1-16;Q9QXS1-4;Q9QXS1-14;Q9QXS1-6;Q9QXS1-7;Q9QXS1-8;Q9QXS1-2;Q9QXS1;F6R059;A0A0R4J218;E9PW24;A0A0R4J223;Q05CR3;Q8C8S5;E9Q9J6;A0A0R4J221;Q499F9	E9Q3W4;Q6S390;Q6S388;Q6S392;Q6S393;Q6S387;Q6S385;Q9QXS1-15;Q9QXS1-10;Q9QXS1-9;Q9QXS1-12;Q9QXS1-11;Q9QXS1-13;Q9QXS1-5;Q9QXS1-3;Q9QXS1-16;Q9QXS1-4;Q9QXS1-14;Q9QXS1-6;Q9QXS1-7;Q9QXS1-8;Q9QXS1-2;Q9QXS1	Plectin	Plec						34	33	11.3	499.1	223.34	153620000	0.32883	-1.72586	-0.799093	20.0096	24.1473	25.3482	21.9519	23.6282	18.7474
A0A087WPN7;A0A0A6YWN3	A0A087WPN7;A0A0A6YWN3		Ighv13-2						4	3	49	11.343	12.33	45222000	0.240099	-0.803849	-0.609179	22.4037	21.4031	20.7249	21.4289	18.316	22.3753
P10493	P10493	Nidogen-1	Nid1						9	8	10.4	136.54	12.408	5269700	0.735089	-1.71714	-1.60373	17.9924	21.5639	20.3698	18.0078	18.6778	18.0891
Q8BWT1;Q3UKH3	Q8BWT1;Q3UKH3	3-ketoacyl-CoA thiolase, mitochondrial	Acaa2						8	8	35.8	41.829	19.4	10302000	0.565275	-1.70058	-1.27261	19.3053	22.4182	17.9014	18.0767	18.1441	18.3023
E9Q8N1;E9Q8K5;A2ASS6;A2ASS6-2;F7CR78;A2ASS6-3	E9Q8N1;E9Q8K5;A2ASS6;A2ASS6-2	Titin	Ttn						4	4	0.1	3716	5.2038	21220000	0.558973	-1.68159	-1.26029	20.0065	20.6221	16.9266	16.8931	16.7404	18.877
P0DP28;P0DP27;P0DP26;Q3UKW2	P0DP28;P0DP27;P0DP26;Q3UKW2		Calm1						5	3	61.7	16.837	20.213	17009000	0.619488	-1.66048	-1.37836	18.5365	20.9503	21.5316	17.8365	17.9607	20.2399
Q80UU9	Q80UU9	Membrane-associated progesterone receptor component 2	Pgrmc2						4	3	30.9	23.334	25.287	3803800	1.13518	-1.65629	-2.41382	19.0123	20.7654	18.7926	18.3519	17.884	17.3654
Q9CZ58;Q3UWT6;P49722;Q8BKE0	Q9CZ58;Q3UWT6;P49722;Q8BKE0	Proteasome subunit alpha type;Proteasome subunit alpha type-2	Psma2						2	2	14.1	26.011	4.6954	18549000	0.335146	-1.61745	-0.812242	19.1085	16.5554	23.2973	18.2661	17.4013	18.4414
Q7JCZ0;A3R404;A0A141CM32;P03930;A0A075DCI0	Q7JCZ0;A3R404;A0A141CM32;P03930;A0A075DCI0	ATP synthase protein 8	mt-Atp8;ATP8;Mtatp8						2	2	34.3	7.7662	5.0196	17202000	0.60758	-1.60642	-1.35516	18.7651	18.5185	22.1346	18.0727	17.914	18.6122
A0MNP4;Q9ERF3;D6RDC7;Q8BVQ0;Q8BKW0;D6RJ72	A0MNP4;Q9ERF3;D6RDC7;Q8BVQ0;Q8BKW0	WD repeat-containing protein 61;WD repeat-containing protein 61, N-terminally processed	Wdr61						4	4	27.2	33.772	108.8	31414000	0.498888	-1.60587	-1.14236	21.235	20.6185	22.0209	20.4583	17.0662	21.5322
Q3UWP8;B2MWM9;P14211	Q3UWP8;B2MWM9;P14211	Calreticulin	Calr						10	10	36.1	42.195	34.861	42793000	0.676575	-1.60233	-1.48955	21.64	24.2757	20.8933	20.6226	21.2488	20.1307
P54071;A0A0U1RP68;D6RIL6	P54071	Isocitrate dehydrogenase [NADP], mitochondrial	Idh2						4	4	11.3	50.906	72.712	2696700	0.89079	-1.59964	-1.91105	18.3029	20.9004	19.4695	17.8016	17.4107	18.6615
P11679	P11679	Keratin, type II cytoskeletal 8	Krt8						15	5	31.4	54.565	24.09	19329000	0.921919	-1.58373	-1.97345	20.1882	20.784	18.5276	17.4363	18.3937	18.9185
A0A0A6YWI9	A0A0A6YWI9		Ighv1-11						7	6	60.7	12.864	323.31	2222000000	1.20696	0.348825	2.56825	25.8576	26.3083	26.1082	26.3643	26.4825	26.4738
A0A0A6YWU3	A0A0A6YWU3		Ighv6-7						2	1	16.8	13.658	7.2395	213340000	0.771581	0.828903	1.67519	17.9271	16.9633	18.6208	18.8529	18.6964	18.4485
A0A0A6YX19;J3QNN6	A0A0A6YX19;J3QNN6		Ighv6-4						3	2	29.4	13.354	3.9018	2036600	NaN	0	NaN	18.8236	18.0628	17.6792	18.7711	16.8457	18.4355
X5J5B7;K7TR90;X5J5A8;X5J4D2;A0A0A6YXA5;X5J5N3	X5J5B7;K7TR90;X5J5A8;X5J4D2;A0A0A6YXA5;X5J5N3		Ighv1-15						4	1	64.6	10.959	170.1	112930000	0.0562782	0.100819	0.162949	23.0609	22.1419	21.0386	22.5594	22.1186	21.8658
A0A0A6YXN4;A0A075B5U4	A0A0A6YXN4;A0A075B5U4		Ighv1-18						7	3	58.1	12.912	323.31	160320000	0.533579	1.36586	1.21057	22.5112	21.8353	22.8326	25.6947	23.6567	21.9254
Q8VDD5;Q3UFT0;Q811J9;Q99JJ3;Q7TQJ6;Q8BIE2;Q8BIM8;Q14B05;F2Z494;A2VCK0;O89055	Q8VDD5	Myosin-9	Myh9						35	24	24.5	226.37	218.35	114700000	0.836156	-1.563	-1.80241	22.6944	24.9184	23.0118	21.3551	23.0096	21.5709
A0A0A6YY60;B5DC71	A0A0A6YY60		Ighv8-5						3	2	26.1	13.172	31.374	136990000	0.314981	1.2294	0.770112	18.7916	18.7095	18.8827	18.4639	23.2149	18.3932
Q5DQJ3;Q3UCD2;Q3UBZ3;P47754;A0A0N4SVM0;D6RCW7;Q3U7G3	Q5DQJ3;Q3UCD2;Q3UBZ3;P47754;A0A0N4SVM0;D6RCW7	F-actin-capping protein subunit alpha-2	Capza2						3	2	13.6	32.967	5.1875	13877000	1.24429	-1.56199	-2.65005	18.6621	20.1598	18.7397	18.1775	17.029	17.6691
Q9D1R9;A0A0G2JEY6;A0A0G2JGY8;D3YWC0	Q9D1R9;A0A0G2JEY6;A0A0G2JGY8	60S ribosomal protein L34	Rpl34				+	WT-anti-SPOCD1_Spocd1-delTPR1	6	6	36.8	13.293	16.316	488170000	1.32769	0.730988	2.83673	23.8599	24.5375	24.4387	25.3009	24.9049	24.8233
A0A0B4J1H6;P01630	A0A0B4J1H6;P01630	Ig kappa chain V-II region 7S34.1	Igkv2-137						4	2	29.2	13.131	151.3	649680000	0.273829	-0.764182	-0.682642	23.683	23.2299	21.334	22.2999	20.3671	23.2874
A0A0D4DAH6;A0A0B4J1I1	A0A0D4DAH6;A0A0B4J1I1		Igkv16-104						3	3	29.3	10.112	323.31	214190000	0.270685	1.423	0.675867	23.9959	23.2321	17.3629	22.6798	22.8232	23.3569
A0A0B4J1I3	A0A0B4J1I3		Igkv4-74						3	1	63.9	12.891	2.1536	1742200	0.693851	-1.69413	-1.52322	20.34	19.3924	18.1707	15.7709	18.5352	18.5146
A0A0B4J1J0	A0A0B4J1J0		Igkv4-50						2	1	25.6	12.808	17.306	5423900	0.233385	0.597015	0.594338	19.4648	17.8292	18.1132	18.875	17.6663	20.6569
A0A0B4J1J1	A0A0B4J1J1		Igkv5-45						3	2	40	12.718	110.98	35567000	0.69294	3.13532	1.52145	19.6224	18.1471	17.0938	18.3987	20.8697	25.0008
A0A0B4J1J2	A0A0B4J1J2		Igkv5-43						2	1	23.5	12.6	61.395	106370000	0.458742	2.338	1.06289	22.5356	17.5231	17.5891	18.6851	22.7111	23.2656
A0A0B4J1J4	A0A0B4J1J4		Ighv9-2						4	2	55.6	13.354	7.994	6784700	NaN	0	NaN	18.8954	18.4042	18.2819	18.4996	17.6211	18.374
A0A0B4J1J5	A0A0B4J1J5		Ighv9-3						5	3	57.3	12.996	323.31	206180000	0.410883	0.477423	0.967109	23.3545	22.1948	21.7841	22.6691	22.9072	23.1894
X5J5K8;A0A0B4J1J6;X5J4K8	X5J5K8;A0A0B4J1J6;X5J4K8		Ighv10-1						6	2	46.9	12.667	46.231	104720000	0.296181	0.426884	0.730418	22.6234	21.6105	20.7612	21.6379	22.2887	22.3492
A0A0B4J1K5	A0A0B4J1K5		Iglv3						4	4	59.8	13.416	9.1919	68130000	NaN	0	NaN	19.0601	18.4398	17.3267	18.0874	17.9688	19.1945
Q8VCQ8;S4R1T7;E9Q0M9;E9QA16;D3Z6I7;E9QA15;Q3UGC3;Q7TMN5;Q3TUS1;E9Q9F3;F6ZAW1;F6QLP8	Q8VCQ8;S4R1T7;E9Q0M9;E9QA16;D3Z6I7;E9QA15;Q3UGC3		Cald1						7	7	17.4	60.452	13.705	9908500	1.0548	-1.55231	-2.24485	19.568	21.0239	19.7252	17.9259	19.5747	18.1595
A0A0B4J1N0;A0A0G2JFE9;X5J5L2	A0A0B4J1N0;A0A0G2JFE9;X5J5L2		Ighv1-76						6	3	86.7	10.879	7.1629	199650000	0.707658	2.15714	1.55015	22.7052	22.3859	18.3863	23.3825	23.1642	23.4021
A0A0B6VMB2;A0A075B5P4;A0A0A6YWR2;P01868;P01869	A0A0B6VMB2;A0A075B5P4;A0A0A6YWR2;P01868;P01869	Ig gamma-1 chain C region secreted form;Ig gamma-1 chain C region, membrane-bound form	HC;Ighg1						17	1	55.2	50.724	251.32	815070000	0.997032	1.02497	2.12577	24.6115	24.1828	23.3998	25.1929	24.4796	25.5966
A0A0B6VQ20;A0A125T904;Q52L95;P01837;A0A075B5P2	A0A0B6VQ20;A0A125T904;Q52L95;P01837;A0A075B5P2	Ig kappa chain C region	LC;Igk;Igkc						15	0	67.1	25.854	45.903	133530000	0.265878	1.17093	0.665482	18.2563	21.8971	18.471	21.1172	18.2758	22.7442
Q544B1;Q3UJW1;Q3U9J7;Q3U6I3;Q3TVM2;P47738;A0A0G2JEU1;A0A0G2JF60;A0A0G2JFQ0	Q544B1;Q3UJW1;Q3U9J7;Q3U6I3;Q3TVM2;P47738;A0A0G2JEU1;A0A0G2JF60;A0A0G2JFQ0	Aldehyde dehydrogenase, mitochondrial	Aldh2						4	4	10.4	56.537	9.6685	2013700	0.959151	-1.54965	-2.04862	19.2969	20.7444	18.1395	17.7541	17.9731	17.8046
A0A0D5ZY64;A0A125T908;Q65ZC0;A2P1G9;A0A125T906;A0A140T8M0;A2NVX3;A2NVX2;A2NVX0;A0A0B4J1I0;A0A140T8N1;A0A075B5N0;A0A0G2JDE5	A0A0D5ZY64;A0A125T908;Q65ZC0;A2P1G9;A0A125T906		Igkc						17	0	71.8	26.292	46.723	26580000	NaN	0	NaN	17.9713	17.2535	15.7038	18.7898	18.1241	19.3087
Q3USR8;Q3UYZ8;Q61164;Q05CK6;A2APF3;A2APF3-2	Q3USR8;Q3UYZ8;Q61164	Transcriptional repressor CTCF	Ctcf				+	WT-anti-SPOCD1_Spocd1-delTPR1	5	5	14.1	68.349	57.017	24059000	1.30464	-2.43708	-2.78458	20.5107	21.3913	22.1874	20.31	18.6316	17.8366
A0A0F7R1P3;A0A075B5P3;A0A0F7QZE4	A0A0F7R1P3;A0A075B5P3;A0A0F7QZE4		Ighg2b						17	3	41.8	51.193	323.31	5054000000	0.576522	0.432711	1.29458	27.2736	27.1966	26.436	27.0548	27.7499	27.3997
Q3U5M2;Q9D287;Q05CL7	Q3U5M2;Q9D287;Q05CL7	Pre-mRNA-splicing factor SPF27	Bcas2						4	4	24	26.132	19.273	25055000	0.780515	-1.53381	-1.69273	20.9343	21.3715	22.0723	18.2641	20.5047	21.0079
Q8R5L1;O35658	Q8R5L1;O35658	Complement component 1 Q subcomponent-binding protein, mitochondrial	C1qbp						5	5	31.9	31.025	323.31	78733000	0.489878	-1.53365	-1.12458	23.2887	22.2137	22.2796	18.4302	22.5429	22.208
Q3TIG9;Q642K0;A0A1W2P6F6;A0A1W2P7Q9;Q60605-2;Q60605;B0LAC7;A0A1W2P6G5;Q8CI43	Q3TIG9;Q642K0;A0A1W2P6F6;A0A1W2P7Q9;Q60605-2;Q60605;B0LAC7;A0A1W2P6G5;Q8CI43	Myosin light polypeptide 6;Myosin light chain 6B	Myl6;Myl6b						2	2	23.8	11.725	4.2873	4028900	0.70041	-1.53363	-1.53601	19.0384	20.4188	18.6042	17.4388	16.6024	19.4193
F8VPK0;Q6ZQC8;Q3UYZ5;B2X2D9	F8VPK0		Ttc37						15	15	14.5	173.94	33.363	15356000	0.668006	-1.48096	-1.47286	18.4586	17.4507	20.7013	17.4602	16.8432	17.8643
H3BKM0;H3BIY9;Q5SWR1;Q9DBG3;Q9DBG3-2;Q5SVG5;Q5SVG4;Q3U1K9;Q3TVN4;Q8CC13;O35643	H3BKM0;H3BIY9;Q5SWR1;Q9DBG3;Q9DBG3-2;Q5SVG5;Q5SVG4;Q3U1K9;Q3TVN4;Q8CC13;O35643	AP complex subunit beta;AP-2 complex subunit beta;AP-1 complex subunit beta-1	Ap2b1;Ap1b1						6	6	10	101.36	15.917	10856000	1.08406	-1.48037	-2.30589	20.7706	19.8528	19.2323	17.8524	19.3727	18.1895
Q5FW97;P17182;B0QZL1;Q6PHC1;Q8CF78;A0A0N4SUI6;B1ARR6;B1ARR7;D3YVD3;D3Z2S4;D3Z6E4;Q922A0;A0A0N4SUX5;Q545V3;Q3UJ20;P17183;A0A0N4SUW8;Q5SX61;J3QPZ9	Q5FW97;P17182;B0QZL1;Q6PHC1;Q8CF78	Alpha-enolase;Enolase	EG433182;Eno1						6	4	20.5	47.14	31.483	76959000	0.479078	-1.46724	-1.10323	20.7927	21.2781	24.9693	20.743	21.221	20.6744
X5J5P9	X5J5P9								6	1	65.2	12.33	12.251	2289800	1.24644	-1.46457	-2.6548	20.4523	19.7127	19.4189	19.2431	18.2773	17.6698
Q3U518;Q3TWG2;O08795;O08795-2	Q3U518;Q3TWG2;O08795;O08795-2	Glucosidase 2 subunit beta	Prkcsh				+	WT-anti-SPOCD1_Spocd1-delTPR1	2	2	3.8	58.792	2.5554	1322200	1.31937	-1.46143	-2.81786	19.287	19.9232	18.592	18.4119	17.2059	17.8001
Q9JJD1;Q9ESU1;Q6ZWP4;Q9Z0H3;F6U415;Q9ESU0;Q3UDA4;Q9Z0H3-2	Q9JJD1;Q9ESU1;Q6ZWP4;Q9Z0H3;F6U415;Q9ESU0;Q3UDA4;Q9Z0H3-2	SWI/SNF-related matrix-associated actin-dependent regulator of chromatin subfamily B member 1	Smarcb1						3	3	15.8	31.824	5.0461	12698000	0.913891	-1.45934	-1.95731	18.133	20.1358	20.158	18.6566	17.6058	17.7864
Q3UWX1;A0A0R4J1Y7;E9PXX7;Q3UBW8;Q3TEE8;Q91W90	Q3UWX1;A0A0R4J1Y7;E9PXX7;Q3UBW8;Q3TEE8;Q91W90	Thioredoxin domain-containing protein 5	Txndc5						2	2	12.1	31.242	5.5607	3145500	0.873695	-1.43462	-1.87694	19.599	20.0007	18.3634	17.7752	16.9345	18.9496
P17751;H7BXC3	P17751;H7BXC3	Triosephosphate isomerase	Tpi1						7	7	31.1	32.191	29.561	25828000	0.3415	-1.43135	-0.825427	19.4916	17.7556	23.5959	19.0103	18.6874	18.8513
Q5SVY2;Q3UAJ1;Q3TE63;P17742;Q9CZK9;A0A1L1SRX5;V9GXC1;V9GX31;A0A1L1SST0	Q5SVY2;Q3UAJ1;Q3TE63;P17742;Q9CZK9	Peptidyl-prolyl cis-trans isomerase;Peptidyl-prolyl cis-trans isomerase A;Peptidyl-prolyl cis-trans isomerase A, N-terminally processed	Ppia						3	2	25.6	17.971	5.1351	6694200	0.53891	-1.39356	-1.22102	19.8052	21.0972	18.1735	17.0336	19.6801	18.1815
Q497K3;P62307;Q3UX80;Q6NZQ3	Q497K3;P62307;Q3UX80;Q6NZQ3	Small nuclear ribonucleoprotein F	Snrpf						3	3	43	9.7251	305.93	57358000	0.39509	-1.38626	-0.935193	22.4173	22.4952	21.4443	17.8553	21.9725	22.3702
Q3V2C6;Q3V1K9;P31001;Q9JJY2	Q3V2C6;Q3V1K9;P31001	Desmin	Des						8	4	17.3	53.513	8.5451	1292700	1.26362	-1.38499	-2.69283	17.938	19.4308	19.4549	17.4714	17.7809	17.4165
Q921A6	Q921A6								4	0	20.7	26.086	2.6545	44007000	0.245823	-1.37671	-0.621773	23.8165	17.2661	17.0908	18.1239	17.9028	18.0166
E9PZ16;B1B0C7;Q3UHH3;Q5RKM8;Q52KG8;Q2XQV0	E9PZ16;B1B0C7;Q3UHH3	Perlecan (heparan sulfate proteoglycan 2)	Hspg2				+	WT-anti-SPOCD1_Spocd1-delTPR1	25	7	8.9	469.78	50.717	51351000	1.35246	-3.62285	-2.89328	20.1916	24.2227	20.8206	18.0966	18.1398	18.1299
Q3UJS2;P35550;A0A140LIR6;Q80WS3	Q3UJS2;P35550	rRNA 2-O-methyltransferase fibrillarin	Fbl						4	4	19	34.375	7.9995	13283000	0.761841	-1.34891	-1.65609	20.5932	21.0286	20.7172	18.0883	19.335	20.869
E9PVP3;Q5F2B1;F6XX36;Q8C9V6;Q8R0J2;Q9R0Q9;F6ZGG4	E9PVP3;Q5F2B1;F6XX36;Q8C9V6;Q8R0J2;Q9R0Q9;F6ZGG4	Mannose-P-dolichol utilization defect 1 protein	Mpdu1						2	2	20.8	12.838	4.3224	8502200	1.05647	-1.34647	-2.24833	20.0549	19.7165	20.8649	19.5073	19.1921	17.8976
Q3UK68;Q60817;P70670	Q3UK68;Q60817;P70670	Nascent polypeptide-associated complex subunit alpha;Nascent polypeptide-associated complex subunit alpha, muscle-specific form	Naca						3	3	20.2	22.58	53.194	23453000	0.390788	-1.34634	-0.926467	20.7792	20.7443	20.5521	21.1082	20.4616	16.4666
Q8R2Y8	Q8R2Y8	Peptidyl-tRNA hydrolase 2, mitochondrial	Ptrh2						3	3	29.3	19.526	5.7996	7703700	0.384385	-1.33978	-0.913455	19.3116	16.7114	21.7913	17.8997	17.9722	17.9229
A0A0R3P9C8;Q9DC69	A0A0R3P9C8;Q9DC69	NADH dehydrogenase [ubiquinone] 1 alpha subcomplex subunit 9, mitochondrial	Ndufa9						6	6	25.2	42.121	32.521	21769000	0.298393	-1.33535	-0.735111	19.5484	21.9045	20.8866	18.9127	22.5898	16.831
Q3UHL6;Q3UGY5;A0A087WR50;P11276;Q3UH17;A0A087WS56;B9EHT6;A0A087WSN6;B7ZNJ1;Q3TCF1;Q3TBB4;Q3UHR1;Q3TCL7;Q3UZF9;Q8R3F3;Q99KD0;Q4KL80;A0A087WS99;A0A087WQE0;Q9Z1Z8	Q3UHL6;Q3UGY5;A0A087WR50;P11276;Q3UH17;A0A087WS56;B9EHT6;A0A087WSN6;B7ZNJ1;Q3TCF1;Q3TBB4;Q3UHR1;Q3TCL7	Fibronectin;Anastellin	Fn1				+	WT-anti-SPOCD1_Spocd1-delTPR1	30	30	20.2	260.13	88.088	47681000	1.35867	-4.5299	-2.90755	19.8005	24.8505	21.6337	18.261	16.5978	17.8362
O54916;D3Z2E3;E9Q632;O54916-4;F6R6F1;O54916-3;D6RIN6;A0A1L1SRE4;F6YT69;F7AB82;O54916-2;Q3UHF8;Q3UHE9;B1AV20;A2AFI8;B9EI38;Q80XA6	O54916;D3Z2E3;E9Q632;O54916-4;F6R6F1;O54916-3	RalBP1-associated Eps domain-containing protein 1	Reps1						11	11	21.3	86.518	58.003	51648000	0.282513	-1.3201	-0.701283	21.6277	22.3448	21.638	16.8224	22.2153	22.6125
Q9DBS1	Q9DBS1	Transmembrane protein 43	Tmem43						3	3	9.2	44.783	5.3593	7816400	0.52308	-1.31513	-1.18996	18.4642	21.1604	20.3049	19.5212	19.3322	17.1307
Q9D104;G5E8T3;Q9CRF7;D6RHP8;Q8BZ07;Q9D7A6	Q9D104;G5E8T3;Q9CRF7		Srp19						3	3	36.1	16.094	7.9089	7037800	1.24099	-1.29527	-2.64279	19.087	18.6488	20.2532	17.8257	18.1548	18.1226
I6L9E1;A0A075B5K0	I6L9E1								15	2	60.2	26.299	5.5094	21943000	0.309726	-1.2946	-0.759059	23.582	18.958	18.4646	20.0346	18.4152	18.6711
P51655	P51655	Glypican-4;Secreted glypican-4	Gpc4						3	2	8.6	62.586	6.038	9407000	1.09712	-1.29411	-2.33332	19.1854	20.4823	20.8187	18.622	19.3566	18.6255
Q9R1R9;Q9R1R8;Q9QYF1	Q9R1R9;Q9R1R8;Q9QYF1	Retinol dehydrogenase 11	Rdh11						3	3	14.7	32.442	6.6694	6834900	0.723876	-1.28989	-1.58182	18.185	20.4898	18.7313	18.0277	17.0336	18.4751
A0A0R4J2A1;F6UR10;Q9D958	A0A0R4J2A1;F6UR10;Q9D958	Signal peptidase complex subunit 1	Spcs1						2	2	27.5	11.777	3.406	11508000	0.533707	-1.28743	-1.21082	20.6227	20.7768	20.2339	20.0076	17.1815	20.5821
Q3UKJ7;Q3UKJ7-2	Q3UKJ7;Q3UKJ7-2	WD40 repeat-containing protein SMU1;WD40 repeat-containing protein SMU1, N-terminally processed	Smu1						6	6	13.8	57.543	11.798	6365700	0.509928	-1.27887	-1.16411	18.0089	20.7546	17.891	18.7334	16.8375	17.247
P60766;Q3UL78	P60766;Q3UL78	Cell division control protein 42 homolog	Cdc42						3	2	19.9	21.258	3.2422	4464700	0.686294	-1.2784	-1.50849	20.3367	20.385	18.8197	17.2223	19.2935	19.1904
Q9EST1;Q32M21-3;Q32M21	Q9EST1	Gasdermin-A	Gsdma						3	3	7	49.592	4.6929	40243000	0.382375	-1.27433	-0.909365	18.4718	20.0747	22.9055	18.675	18.6789	20.2751
Q1A602;Q3ULT2;Q3UDJ7;A0A1L1SV25;P57780;E9Q2W9;Q8BP35;A0A1L1SVJ6;Q8K3Q4;Q5FW75;Q9JI91;Q61064;D3Z761;D3Z0L8;O88990	Q1A602;Q3ULT2;Q3UDJ7;A0A1L1SV25;P57780;E9Q2W9	Alpha-actinin-4	Actn4						7	2	9.4	104.91	31.676	69783000	0.203906	-1.26761	-0.528197	18.3211	22.4964	24.1991	18.637	23.6941	18.8826
P09055;P09055-2;Q8BUD1	P09055;P09055-2	Integrin beta-1	Itgb1						12	12	17.9	88.231	25.292	65956000	1.14351	-1.26126	-2.43154	21.9616	23.3414	22.8511	20.8172	21.6707	21.8824
Q9D9P1;Q91VG6;D3Z0L4;Q9CRB9;S4R238	Q9D9P1;Q91VG6;D3Z0L4;Q9CRB9;S4R238	MICOS complex subunit Mic19	Chchd3						3	3	20	20.375	6.628	9642200	0.861587	-1.26021	-1.85285	20.311	20.7834	19.8778	19.17	20.0944	17.9272
Q3U4N4;O54724;Q3TER0	Q3U4N4;O54724;Q3TER0	Polymerase I and transcript release factor	Ptrf						4	4	31.3	21.254	10.708	5291500	0.605876	-1.25702	-1.35184	20.0639	19.8186	18.84	19.8441	16.901	18.2064
Q9DBR1-2;Q9DBR1	Q9DBR1-2;Q9DBR1	5-3 exoribonuclease 2	Xrn2						6	6	10.2	108.11	9.4759	11805000	0.903496	-1.25053	-1.93647	18.634	20.4994	20.1811	18.7637	17.9401	18.8591
A0A140T8P5;A2N1N1	A0A140T8P5;A2N1N1								4	2	29.8	13.264	123.64	142250000	0.384849	-1.24948	-0.9144	23.6762	23.264	22.5065	23.2626	23.1815	19.2542
Q8CE60;B2RXW1;P35492;Q9D3I5	Q8CE60;B2RXW1;P35492	Histidine ammonia-lyase	Hal						9	9	18.9	72.279	20.362	79523000	0.422941	-1.24479	-0.991367	22.4569	22.1639	23.5394	22.7411	22.5753	19.1094
Q3TPD9;Q3U2X5;Q64133;Q3UJ53	Q3TPD9;Q3U2X5;Q64133;Q3UJ53	Amine oxidase [flavin-containing] A	Maoa						4	4	13.9	58.786	10.275	9721700	0.413873	-1.21153	-0.973134	19.2325	21.1856	20.101	17.3875	21.1028	18.3942
E9PYY0;E9Q3Y1;Q8BZR2;E9Q6X2;E9Q108;E9Q0P9;K7E6F1;Q4FJQ6;Q3U3L3;F8WIV2;Q60854;E9PZQ9;E9Q4R2	E9PYY0;E9Q3Y1;Q8BZR2;E9Q6X2;E9Q108;E9Q0P9;K7E6F1;Q4FJQ6;Q3U3L3;F8WIV2;Q60854;E9PZQ9;E9Q4R2	Serpin B6	Serpinb6a;Serpinb6						2	2	19.2	12.821	3.2631	7039500	0.777428	-1.19583	-1.68666	19.43	19.6386	19.0659	16.8577	19.1733	18.516
A0A0R4J0Q5;P21619;Q3V159;P21619-2	A0A0R4J0Q5;P21619;Q3V159;P21619-2	Lamin-B2	Lmnb2						7	5	13	69.084	8.6264	12149000	0.435954	-1.19564	-1.01745	19.1242	20.9495	17.2941	18.385	16.8948	18.501
Q8JZU2;F6VVY4	Q8JZU2;F6VVY4	Tricarboxylate transport protein, mitochondrial	Slc25a1						3	3	11.3	33.931	4.4355	5043000	0.985093	-1.19281	-2.10138	19.9702	19.5176	18.5265	17.4748	18.1903	18.7707
Q3UHW2;Q3TT11;P51660	Q3UHW2;Q3TT11;P51660	Peroxisomal multifunctional enzyme type 2;(3R)-hydroxyacyl-CoA dehydrogenase;Enoyl-CoA hydratase 2	Hsd17b4						3	3	5.2	79.423	5.8854	6698400	0.374325	-1.19211	-0.892947	19.4639	17.6386	20.9915	17.586	19.9728	16.9588
Q9D051	Q9D051	Pyruvate dehydrogenase E1 component subunit beta, mitochondrial	Pdhb						4	4	15	38.937	4.7877	3146800	0.847585	-1.1839	-1.82505	19.1575	20.3526	18.6235	17.4318	18.782	18.3681
Q8K0Z5;E9Q5J9;A0A0R4J1P2;P21107	Q8K0Z5;E9Q5J9;A0A0R4J1P2;P21107	Tropomyosin alpha-3 chain	Tpm3						4	1	12	33.149	8.8121	31045000	0.304347	-1.1786	-0.747712	21.1727	21.3696	22.4063	20.9347	22.857	17.6212
P62137;Q3U8W0;Q3TYF5;A0A0J9YUU8	P62137;Q3U8W0;Q3TYF5	Serine/threonine-protein phosphatase PP1-alpha catalytic subunit;Serine/threonine-protein phosphatase	Ppp1ca						15	5	55.2	37.54	323.31	440080000	1.06115	-1.17399	-2.25807	25.7601	26.3925	24.9194	23.9362	24.9166	24.6973
Q3UF24;Q3TB79;Q8C2J1;Q80Y25;Q3UDG8;Q3TI07;O35350	Q3UF24;Q3TB79;Q8C2J1;Q80Y25;Q3UDG8;Q3TI07;O35350	Calpain-1 catalytic subunit	Capn1						2	2	4.2	63.059	3.6734	1430100	1.08125	-1.17132	-2.30002	19.2393	18.0296	19.6001	17.9927	17.4185	17.9437
A0A140T8M4;B5UB69;A0A0G2JFN8	A0A140T8M4;B5UB69;A0A0G2JFN8		Igkv8-19						3	1	38.6	11.116	292.2	145490000	0.45167	-0.733134	-1.04881	23.8365	22.8549	21.6383	22.4905	22.1414	21.4984
A0A140T8M5;Q8VIJ0	A0A140T8M5;Q8VIJ0		Igkv6-14						4	3	33.9	12.757	22.363	195150000	0.445777	-1.57071	-1.03707	23.6432	23.1403	21.5871	23.2458	21.8352	18.5774
V9GZK9;V9GZG9;V9GZQ6;V9GZJ5;B2RXW7;B2RWX2;P01029;Q62237	V9GZK9;V9GZG9;V9GZQ6;V9GZJ5;B2RXW7;B2RWX2;P01029;Q62237	Complement C4-B;Complement C4 beta chain;Complement C4 alpha chain;C4a anaphylatoxin;Complement C4 gamma chain	Slp;C4b						2	1	3.7	81.216	4.0299	2648100	0.610595	-1.17068	-1.36103	19.3791	19.1718	17.2813	16.7471	18.5098	17.0632
A0A140T8N2;P01642	A0A140T8N2;P01642	Ig kappa chain V-V region L7	Gm10881						3	2	40	12.615	37.777	313070000	0.524326	0.459304	1.19241	23.7449	23.5469	22.5325	23.5967	23.7135	23.892
X00003	X00003	SPOCD1-delTPR	Spocd1				+	WT-anti-SPOCD1_Spocd1-delTPR1	48	0	60.7	110.76	323.31	2016900000	1.38725	-2.01499	-2.97362	28.5326	28.7997	27.2991	25.2044	26.6886	26.6935
Q9DCD8;Q58EV4;O70435;E0CZ34;F8WH02;E0CYL6	Q9DCD8;Q58EV4;O70435;E0CZ34;F8WH02;E0CYL6	Proteasome subunit alpha type;Proteasome subunit alpha type-3	Psma3						3	3	16.5	28.49	34.633	11689000	0.391322	-1.16771	-0.927551	19.9778	17.8752	21.2731	17.1866	19.88	18.5564
F6TQS9;Q3UVK0	F6TQS9;Q3UVK0	Endoplasmic reticulum metallopeptidase 1	Ermp1				+	WT-anti-SPOCD1_Spocd1-delTPR1	2	2	8.2	46.441	2.8837	2495100	1.46383	-1.1661	-3.15437	18.3539	18.2332	19.3884	17.5806	17.4785	17.4181
A0A140T8P2;A0A075B5N2;A0A0G2JEI6;P01634	A0A140T8P2;A0A075B5N2;A0A0G2JEI6;P01634	Ig kappa chain V-V region MOPC 21	Igkv6-29						4	2	40	12.64	10.196	77577000	0.00764397	-0.0415815	-0.0232652	18.3879	22.6529	20.7193	21.8771	21.8006	17.9577
Q5XJE5	Q5XJE5	RNA polymerase-associated protein LEO1	Leo1						6	6	14.4	75.596	14.634	34488000	0.292601	-1.15771	-0.72281	21.4858	21.0927	21.4867	17.0303	21.4323	22.1296
P02104;Q9D0B2;Q9CR49	P02104;Q9D0B2;Q9CR49	Hemoglobin subunit epsilon-Y2	Hbb-y						3	2	22.4	16.136	4.371	6413400	0.937182	-1.15748	-2.00419	18.6436	20.0431	18.1685	17.5466	17.9876	17.8485
Q6GQT9	Q6GQT9	Nodal modulator 1	Nomo1						4	4	4.4	133.42	6.4766	4513600	0.725345	-1.15439	-1.58468	18.4345	19.9777	19.8705	17.6475	19.3316	17.8405
Q5I0W0;Q3UF04;Q3TJD4;Q9CQQ7;A0A0G2JGX3;Q64218	Q5I0W0;Q3UF04;Q3TJD4;Q9CQQ7;A0A0G2JGX3	ATP synthase F(0) complex subunit B1, mitochondrial	Atp5f1						7	7	30.1	28.948	10.396	36750000	0.428688	-1.14993	-1.0029	21.6522	22.6679	21.256	18.5822	21.6243	21.92
Q5M9N9;Q61171;D3Z4A4	Q5M9N9;Q61171	Peroxiredoxin-2	Prdx2						3	3	14.1	21.79	3.8738	187010000	0.149406	-1.14888	-0.401003	17.5888	23.6415	24.5447	18.616	24.4676	19.2449
Q3U9V4;E9QKR0;P62880;D3YZX3;D3Z1M1;D3Z1T4;E9PWM7;Q3U2F9;Q3THF3;P29387;Q8BMQ1;Q3TY18;Q54AE3;Q61011	Q3U9V4;E9QKR0;P62880;D3YZX3;D3Z1M1;D3Z1T4	Guanine nucleotide-binding protein G(I)/G(S)/G(T) subunit beta-2	Gnb2						9	5	37.9	37.331	25.535	22285000	0.268561	-1.14322	-0.671282	17.5132	21.8281	21.3696	17.4602	20.9511	18.87
Q3U0T9;Q6PHN9	Q3U0T9;Q6PHN9	Ras-related protein Rab-35	Rab35						2	2	12.9	23.025	3.7802	1636400	0.571105	-1.13697	-1.284	19.5235	19.5252	17.5987	18.1189	16.553	18.5646
Q6P5H2-2;Q6P5H2	Q6P5H2-2;Q6P5H2	Nestin	Nes						8	8	7.7	201.77	20.793	8192600	0.399633	-1.13105	-0.944392	18.4332	18.212	21.1808	18.8419	16.6987	18.8922
Q8C3U1;Q8C9K6;B7ZNN5;Q8BRB1;G1K381;P29319-3;P29319;Q62413	Q8C3U1;Q8C9K6;B7ZNN5;Q8BRB1;G1K381;P29319-3;P29319;Q62413	Receptor protein-tyrosine kinase;Ephrin type-A receptor 3;Ephrin type-A receptor 6	Epha3;Epha6						2	2	3.2	110.07	2.599	10812000	0.264541	-1.12149	-0.662587	22.934	17.8307	18.2168	19.355	18.2761	17.9859
D3YYT1;Q922P9	D3YYT1;Q922P9	Putative oxidoreductase GLYR1	Glyr1				+	WT-anti-SPOCD1_Spocd1-delTPR1	7	7	20.7	60.435	26.236	20033000	1.46712	-1.56052	-3.16227	20.7094	21.2393	21.9024	19.0222	20.005	20.1423
Q9WTP6-2;Q9WTP6	Q9WTP6-2;Q9WTP6	Adenylate kinase 2, mitochondrial;Adenylate kinase 2, mitochondrial, N-terminally processed	Ak2						3	3	18.1	25.605	6.627	2396800	0.702779	-1.11632	-1.54064	19.7573	20.4253	18.0531	18.5193	18.3867	17.9807
A1A4T2;Q8BHN3;Q8BHN3-2;Q8BHN3-3;Q3UE86	A1A4T2;Q8BHN3;Q8BHN3-2;Q8BHN3-3	Neutral alpha-glucosidase AB	Ganab						7	7	11.6	109.4	66.677	4549100	0.295142	-1.11356	-0.728212	18.8368	21.7759	17.5277	19.7235	18.3686	16.7075
Q4FJR7;Q3UC76;Q8BMJ3;Q60872;J3QPQ5;Q8BX20;Q3UTA4;Q3UT53;Q3TQZ4;M0QWL1;J3QQ02;J3QPI8;J3QP87;J3QNT6;J3QMW5;D3Z367;A0A1W2P883	Q4FJR7;Q3UC76;Q8BMJ3;Q60872;J3QPQ5;Q8BX20;Q3UTA4;Q3UT53;Q3TQZ4;M0QWL1;J3QQ02;J3QPI8;J3QP87;J3QNT6;J3QMW5;D3Z367;A0A1W2P883	Eukaryotic translation initiation factor 1A, X-chromosomal;Eukaryotic translation initiation factor 1A	Eif1a;Eif1ax;Gm10264;Gm5662;Gm8300;Gm4027;Gm2016;Gm21936;Gm2056;Gm6803;Gm2035;Gm5039;Gm2075;Gm2046						2	2	18.1	16.502	3.3923	4453900	0.46952	-1.10738	-1.08429	19.6436	17.1325	19.5326	18.1988	16.4451	18.3427
A0A1E1GJG6;A0A140T8N0;P01639	A0A1E1GJG6;A0A140T8N0;P01639	Ig kappa chain V-V region MOPC 41	Gm5571						6	5	18.3	25.763	323.31	548970000	0.0592451	0.0962207	0.171063	24.6218	24.2902	22.9914	23.889	24.5801	23.7229
Q8K4L4	Q8K4L4	Protein POF1B	Pof1b						3	3	5.3	67.784	7.8683	85440000	0.323528	-1.10736	-0.788022	22.245	20.2467	25.0726	21.1986	21.6199	21.4237
Q8BKG3;Q3V2W2	Q8BKG3	Inactive tyrosine-protein kinase 7	Ptk7						11	11	14.4	117.53	22.911	21186000	0.524184	-1.09839	-1.19213	19.7554	22.3099	21.1566	18.878	20.4425	20.6062
B2RQQ8;P08122	B2RQQ8;P08122	Collagen alpha-2(IV) chain;Canstatin	Col4a2						2	2	1.3	167.32	3.4938	733170	1.06212	-1.09334	-2.26008	18.9939	19.5045	19.7432	17.5592	19.0488	18.3536
Q3UTE4;Q3TG35;A1L367;A1L366;Q61550;Q6ZQJ6	Q3UTE4;Q3TG35;A1L367;A1L366;Q61550;Q6ZQJ6	Double-strand-break repair protein rad21 homolog	Rad21						3	3	6.3	68.059	5.3166	4081000	0.40811	-1.09295	-0.961518	19.66	18.3849	20.1796	20.2388	17.8518	16.8551
Q9CXX1;Q9DB05	Q9CXX1;Q9DB05	Alpha-soluble NSF attachment protein	Napa						2	2	10.5	33.176	3.3571	1758100	1.01843	-1.07349	-2.16967	20.0071	19.6247	18.555	17.9897	18.7799	18.1967
E9PWW2;Q921T2-3;Q921T2-2;Q921T2	E9PWW2;Q921T2-3;Q921T2-2;Q921T2	Torsin-1A-interacting protein 1	Tor1aip1						2	2	7.4	44.042	3.0273	8959500	0.423286	-1.07288	-0.99206	18.9468	17.9438	19.7319	18.2681	15.9736	19.1623
P62869;A6PWE0	P62869	Transcription elongation factor B polypeptide 2	Tceb2						4	4	52.5	13.17	6.8859	23360000	0.49518	-1.06254	-1.13505	21.4619	20.8536	20.5789	18.1209	20.5812	21.0047
B2RQQ7;Q7TT50;Q05CL1;D6RI32;Q6DI71;E9Q6J9;H7BX44;D3YYN8;E9PVY0;B2RXX8;A0A1D5RLQ9;P54265-4;P54265-6;P54265-5;P54265-7;P54265-10;P54265-2;P54265-3;P54265-9;P54265;P54265-8;Q3UU96-2;Q3UU96	B2RQQ7;Q7TT50	Non-specific serine/threonine protein kinase;Serine/threonine-protein kinase MRCK beta	Cdc42bpb						13	13	9.9	194.73	24.189	26066000	0.499261	-1.05986	-1.1431	21.0869	21.6491	21.3345	18.4776	21.076	21.3372
Q923G3;Q3TVK4;P47757-2;P47757;Q3TRH8;A2AMW0;P47757-4;A0A0A0MQI9;F6YHZ8;F7CAZ6	Q923G3;Q3TVK4;P47757-2;P47757;Q3TRH8;A2AMW0;P47757-4;A0A0A0MQI9;F6YHZ8;F7CAZ6	F-actin-capping protein subunit beta	Capzb						4	4	18.8	30.628	8.0099	8420300	0.551391	-1.05188	-1.24546	18.7154	20.192	20.4621	17.9263	20.0166	18.271
Q91V38;Q3UAD6;P08113;Q3UBU0;Q3TUD6;Q8CCY5;F7C312;Q8C2R2;Q9CW12	Q91V38;Q3UAD6;P08113;Q3UBU0;Q3TUD6;Q8CCY5;F7C312	Endoplasmin	Hsp90b1						17	16	29.7	92.489	43.507	94226000	0.537769	-1.04999	-1.21878	22.8944	24.9549	22.0854	22.1932	22.1113	22.4802
Q9CZX9	Q9CZX9	ER membrane protein complex subunit 4	Emc4						2	2	15.8	20.116	3.3653	1162500	0.667596	-1.04836	-1.47206	19.0236	19.5174	17.8501	16.7241	18.2323	18.2896
Q8BH15-4;Q8BH15-3;Q8BH15-2;Q8BH15;A0A1L1SS47;A0A1L1SQF2;A0A1L1SQA7;Q8BH15-5;Q3TJV1;A0A1L1SSE2	Q8BH15-4;Q8BH15-3;Q8BH15-2;Q8BH15;A0A1L1SS47;A0A1L1SQF2;A0A1L1SQA7;Q8BH15-5	CCR4-NOT transcription complex subunit 10	Cnot10						4	4	8.8	58.643	6.0831	1595000	1.27941	-1.0467	-2.72798	18.9711	18.5434	18.2335	17.2519	17.184	18.1719
A0A0B4J1E2;Q9CSN1;Q3TM37;Q9CV75;Q80VH1	A0A0B4J1E2;Q9CSN1;Q3TM37	SNW domain-containing protein 1	Snw1						6	6	18.1	61.461	15.284	12925000	0.701477	-1.03522	-1.5381	18.7198	20.5161	18.8558	18.5303	17.6549	18.8008
Q61142;Q61142-2;Q3TQU6;Q3UX91;Q3TQU2;Q3UWM7;Q3TLF7	Q61142;Q61142-2;Q3TQU6;Q3UX91;Q3TQU2;Q3UWM7	Spindlin-1	Spin1						15	13	66.4	29.642	134.96	1010800000	0.959828	-1.02558	-2.04999	27.4046	27.7997	26.6299	25.5678	26.8072	26.3825
A2NMA2	A2NMA2								3	1	40.2	13.058	81.933	36392000	0.286384	-1.02262	-0.70956	21.9026	17.7903	17.9577	19.227	17.5576	17.7981
P14733;Q8C553	P14733;Q8C553	Lamin-B1	Lmnb1				+	WT-anti-SPOCD1_Spocd1-delTPR1	29	27	54.1	66.785	135.16	322410000	1.47957	-2.00404	-3.19223	24.2802	26.3767	25.6252	23.5158	23.1586	23.5955
E9QK16;Q8BNA6	E9QK16;Q8BNA6	Protocadherin Fat 3	Fat3						2	2	0.6	501.59	3.5584	2768300	0.623923	-1.01322	-1.387	20.455	18.8928	18.6755	17.8406	17.8784	19.2647
B1AX98;E9PV22;Q505F5	B1AX98;E9PV22;Q505F5	Leucine-rich repeat-containing protein 47	Lrrc47						2	2	5.3	63.589	3.3157	9331000	0.660465	-1.01125	-1.45817	18.3514	18.1215	19.4046	17.5989	16.6352	18.6096
Q3V2Z4;Q99JX6;Q3TUI1;F8WIT2;Q3UI56;P14824;Q8CEX0;Q3UDK4	Q3V2Z4;Q99JX6;Q3TUI1;F8WIT2;Q3UI56;P14824;Q8CEX0;Q3UDK4	Annexin;Annexin A6	Anxa6						8	8	25.5	62.29	20.023	23330000	0.264704	-1.0107	-0.662939	17.8646	22.1201	20.7723	18.8494	20.8963	17.9792
A0A0N4SVT3;A0A0N4SW28;Q9DAS9	A0A0N4SVT3;A0A0N4SW28;Q9DAS9	Guanine nucleotide-binding protein G(I)/G(S)/G(O) subunit gamma-12	Gng12						3	3	63.1	7.1971	6.0212	4296100	0.458811	-0.999215	-1.06303	17.4331	20.6171	19.0407	18.4153	17.7656	17.9123
D3YU17;Q8VCM8;F6S731	D3YU17;Q8VCM8;F6S731	Nicalin	Ncln						2	2	3.9	62.779	3.0465	551010	0.449274	-0.991869	-1.04404	19.1233	17.7274	20.0127	17.2123	17.3587	19.3168
Q9Z2L2	Q9Z2L2		Hspb1						3	1	42.7	9.4115	2.1955	9358500	0.316528	-0.983565	-0.773359	18.8585	18.7745	22.1542	19.4478	17.7207	19.668
Q03145	Q03145	Ephrin type-A receptor 2	Epha2						2	2	2.1	108.85	3.2286	45365000	0.227094	-0.973432	-0.580359	21.6662	16.1089	17.5616	17.6599	17.0518	17.7046
G3X9I1;G5E911;Q6NSU0;Q91VU0;E9Q8C5;E9Q6F0	G3X9I1;G5E911;Q6NSU0;Q91VU0;E9Q8C5;E9Q6F0	Protein FAM3C	Fam3c						3	3	19.8	21.486	5.1578	4990100	0.558837	-0.968829	-1.26002	19.0784	19.4136	19.0559	19.6981	17.7563	17.1869
Z4YJW0;A1L2Z3;Q8C7X2-2;Q8C7X2	Z4YJW0;A1L2Z3;Q8C7X2-2;Q8C7X2	ER membrane protein complex subunit 1	Emc1						6	6	11.1	111.56	20.252	6467500	0.550389	-0.966773	-1.2435	19.426	20.0672	18.3222	18.7294	19.0411	17.1446
Q8R0W0	Q8R0W0	Epiplakin	Eppk1						4	3	6.4	723.3	36.095	19418000	0.186808	-0.965731	-0.48904	18.8411	16.7439	23.3633	18.2592	18.5504	19.2416
Q6ZWQ9;Q3THE2;Q9D6E6;Q9CXD2;D3Z249;Q922W7;D3YV37;Q9CQ19	Q6ZWQ9;Q3THE2;Q9D6E6;Q9CXD2;D3Z249;Q922W7;D3YV37;Q9CQ19	Myosin regulatory light chain 12B;Myosin regulatory light polypeptide 9	Myl12a;Myl12b;Myl9						4	4	28.5	19.895	16.361	19118000	0.272398	-0.955259	-0.679559	17.7773	21.7926	18.7247	19.2294	17.0522	19.1472
Q9CZB4;Q78IK4;B1AV14	Q9CZB4;Q78IK4;B1AV14	MICOS complex subunit Mic27	Apool						3	3	13.5	29.328	4.3715	1870300	0.658553	-0.955098	-1.45445	18.9783	20.2549	19.1926	17.8269	18.1843	19.5493
Q9DAM4;Q80X68;Q9CZU6;Q0QEL9	Q9DAM4;Q80X68;Q9CZU6;Q0QEL9	Citrate synthase;Citrate synthase, mitochondrial	Csl;Cs						2	2	5.8	52.353	2.1817	1244800	0.479351	-0.948658	-1.10377	18.724	19.7751	18.2176	16.7704	19.2775	17.8228
Q3UXK8;Q3TNY9;Q3TAF9;P28653;Q7TMW3;Q6PG76	Q3UXK8;Q3TNY9;Q3TAF9;P28653;Q7TMW3	Biglycan	Bgn						6	5	24.4	41.657	23.429	59571000	0.206539	-0.946191	-0.534174	18.8781	24.2821	22.9955	19.7293	21.6406	21.9472
F6TBV1;F6WHL0;A2ADH1;Q9CQY5-2;Q9CQY5-3;Q9CQY5	F6TBV1;F6WHL0;A2ADH1;Q9CQY5-2;Q9CQY5-3;Q9CQY5	Magnesium transporter protein 1	Magt1						4	4	13.8	35.154	5.2501	3514300	0.452785	-0.942358	-1.05104	18.7738	20.2233	17.4036	18.2553	17.1068	18.2115
Q9D1D4;Q9D1D4-2;Q3UFG5	Q9D1D4	Transmembrane emp24 domain-containing protein 10	Tmed10						7	7	34.2	24.911	26.666	68495000	1.07895	-0.933872	-2.29521	22.2348	23.2626	23.2873	21.6167	22.0132	22.3532
Q3U9U5;Q61335	Q3U9U5;Q61335	B-cell receptor-associated protein 31	Bcap31						5	5	25.3	27.986	61.614	30314000	0.435096	-0.933551	-1.01573	21.4279	21.8189	21.377	18.8047	21.3155	21.7029
B2RXQ8;Q8BFQ4;A0A1L1SRB6	B2RXQ8;Q8BFQ4	WD repeat-containing protein 82	Wdr82						5	5	22.4	35.079	18.915	10960000	0.597404	-0.932835	-1.33532	17.9333	20.0427	19.8934	18.635	18.0754	18.3605
Q9DCC5;Q32P00;P23198;I6L9I7;D3Z313;D3Z1A9	Q9DCC5;Q32P00;P23198;I6L9I7	Chromobox protein homolog 3	Cbx3						7	5	42.6	20.811	22.815	86856000	1.24291	-0.927762	-2.64702	22.6326	23.2461	23.1828	21.7737	21.83	22.6746
P27773;F6Q404	P27773	Protein disulfide-isomerase A3	Pdia3						20	20	49.1	56.678	64.316	114130000	0.548508	-0.924907	-1.23982	22.8123	24.8913	22.5268	22.5301	22.4153	22.5103
Q91VB8;Q8BPF4;Q9QWJ3;Q9CWS5;Q9CY10;Q9CY06;A8DUV3;P01942;Q61649;Q61287;A8DUV1	Q91VB8;Q8BPF4;Q9QWJ3;Q9CWS5;Q9CY10;Q9CY06;A8DUV3;P01942;Q61649;Q61287;A8DUV1	Hemoglobin subunit alpha	haemaglobin alpha 2;Hbat1;Hba						6	6	62	15.112	20.013	120610000	0.65929	-0.923239	-1.45588	23.093	24.3884	22.2912	22.3043	22.6424	22.0561
Q544Y7;P18760;F8WGL3;Q9CX22;Q3UHW9;P45591	Q544Y7;P18760;F8WGL3;Q9CX22	Cofilin-1	Cfl1						7	7	54.2	18.559	36.839	69756000	1.18637	-0.922138	-2.52359	22.4487	23.0254	22.9742	22.4534	21.8671	21.3614
Q7TQK4;A0A1S6GWI6;F6TGV1	Q7TQK4;A0A1S6GWI6;F6TGV1	Exosome complex component RRP40	Exosc3						6	6	38	29.546	14.434	11626000	0.408516	-0.921186	-0.962336	18.347	19.1129	21.22	18.7378	19.316	17.8626
Q9EP69	Q9EP69	Phosphatidylinositide phosphatase SAC1	Sacm1l						2	2	3.2	66.943	2.8023	1868000	0.727103	-0.920627	-1.58812	18.287	19.4078	18.3501	18.3617	18.0446	16.8767
Q6NV50;Q545R0;Q3TGQ3;P26231	Q6NV50;Q545R0;Q3TGQ3;P26231	Catenin alpha-1	Ctnna1						3	3	3.9	100.11	5.703	2268900	0.546155	-0.920626	-1.23521	18.1916	20.0158	18.2666	17.0883	17.9927	18.6312
Q6PF96;Q921G7	Q6PF96;Q921G7	Electron transfer flavoprotein-ubiquinone oxidoreductase, mitochondrial	Etfdh						4	4	10.3	61.16	9.0652	2236500	0.336151	-0.916763	-0.81433	18.6075	20.6299	16.9695	18.5377	17.2297	17.6892
P38647	P38647	Stress-70 protein, mitochondrial	Hspa9						7	7	14.7	73.46	10.954	2543000	0.257536	-0.913899	-0.647376	19.2119	21.2988	16.8284	18.5669	17.0806	18.95
E0CXB1;Q9QUM9	E0CXB1;Q9QUM9	Proteasome subunit alpha type-6	Psma6						3	3	17.6	25.264	7.3867	3019300	0.482879	-0.912194	-1.11075	18.063	18.198	20.5349	17.7605	17.9461	18.3527
D3Z315;O89079;E9Q6I5;Q9D1J2	D3Z315;O89079;E9Q6I5;Q9D1J2	Coatomer subunit epsilon	Cope						2	2	18.5	25.37	2.7271	632650	0.60697	-0.911913	-1.35397	19.8292	19.0846	18.377	19.2357	17.734	17.5853
Q3UFE4;O08912;A2RRI8;Q8CF93;Q8CF93-2	Q3UFE4;O08912	Polypeptide N-acetylgalactosaminyltransferase 1;Polypeptide N-acetylgalactosaminyltransferase 1 soluble form	Galnt1						3	3	11.5	38.061	3.685	32355000	0.615344	-0.90977	-1.37029	18.7831	20.2565	18.68	18.3423	17.5861	19.0618
Q9CQ75	Q9CQ75	NADH dehydrogenase [ubiquinone] 1 alpha subcomplex subunit 2	Ndufa2						2	2	23.2	10.916	8.3849	2957100	0.56032	-0.905538	-1.26292	18.0488	20.1235	18.0146	17.6956	17.6204	18.1543
Q8BTE9;Q8BTE8;Q8BJ82;Q6A058;Q8BJ81;Q91VZ8	Q8BTE9;Q8BTE8;Q8BJ82;Q6A058;Q8BJ81	Armadillo repeat-containing X-linked protein 2	Armcx2						4	4	10.2	74.431	8.6334	11087000	0.289646	-0.897124	-0.716519	19.4531	18.4835	22.4616	19.6655	18.5092	19.5321
A0A140T8N8	A0A140T8N8								2	2	26.5	12.815	172	79251000	0.169458	-0.891458	-0.448632	21.6877	22.7973	17.783	21.1708	17.3064	21.1164
E9Q7G0;A0A1B0GSW3;Q3TH77;A0A1B0GT61;Q3UNM2;F6ZQA3;Q91W16;A0A1B0GT38;A0A1B0GSH2;Q99KG8	E9Q7G0;A0A1B0GSW3		Numa1						23	23	14	235.63	50.121	23936000	0.272835	-0.888952	-0.680501	17.9375	22.239	20.8037	18.9589	19.2884	20.0661
P63024;Q8CHR4;O35619;B0QZN5;P63044	P63024;Q8CHR4;O35619;B0QZN5;P63044	Vesicle-associated membrane protein 3;Vesicle-associated membrane protein 2	Vamp3;Vamp2						3	3	38.8	11.48	24.535	17382000	0.473317	-0.884362	-1.09182	20.7835	20.7911	20.8999	18.3223	20.763	20.736
Q8K2B3	Q8K2B3	Succinate dehydrogenase [ubiquinone] flavoprotein subunit, mitochondrial	Sdha						3	3	6.2	72.585	5.9105	931400	0.476576	-0.878524	-1.09828	17.7348	19.8498	18.5763	17.5828	17.1137	18.8289
Q9D0K3;Q4KL82;Q9WUK4	Q9D0K3;Q4KL82;Q9WUK4	Replication factor C subunit 2	Rfc2						2	2	8.6	38.824	3.4803	2646700	1.11833	-0.874814	-2.37806	18.5692	19.5368	18.8666	17.969	18.5692	17.8099
Q7TPT7;Q790I0;Q3U3D3;G3UY93;Q9Z1Q9;Q3TII4;G3UZ22	Q7TPT7;Q790I0;Q3U3D3;G3UY93;Q9Z1Q9;Q3TII4	Valine--tRNA ligase	Vars						3	3	3.4	140.23	5.083	2545000	0.773656	-0.8684	-1.67926	19.5077	19.0463	17.9537	18.436	17.705	17.7616
P62141;A0A0J9YUG2	P62141	Serine/threonine-protein phosphatase PP1-beta catalytic subunit	Ppp1cb						14	5	59.3	37.186	18.358	47901000	0.705176	-0.8646	-1.54531	22.3259	22.9478	21.4679	20.6786	21.6114	21.8579
P48771	P48771	Cytochrome c oxidase subunit 7A2, mitochondrial	Cox7a2						2	2	27.7	9.2908	10.604	20712000	0.337388	-0.863258	-0.816899	20.5573	21.9293	20.8164	18.3057	21.0657	21.342
Q3TWG9;Q3TJK3;P19324;Q8BVU9;Q8BV87;Q3TMD2;A0A140LHR4;A0A140LHK0	Q3TWG9;Q3TJK3;P19324;Q8BVU9;Q8BV87;Q3TMD2	Serpin H1	Serpinh1						17	17	53.7	46.529	64.756	151730000	0.971105	-0.861753	-2.07289	23.8656	24.8071	23.3995	23.1208	23.1281	23.2381
B7ZWK3;A3KGU5;B9EKJ1;B2RXX6;A3KGU7;E9Q447;A3KGU9;P16546-2;P16546;Q3URW8;Q3V1V5;Q3TYI8;A3KGU4;Q6PA04;Q58ES7	B7ZWK3;A3KGU5;B9EKJ1;B2RXX6;A3KGU7;E9Q447;A3KGU9;P16546-2;P16546;Q3URW8;Q3V1V5	Spectrin alpha chain, non-erythrocytic 1	Sptan1						18	18	11.2	282.89	63.654	24008000	0.26648	-0.86013	-0.666785	18.7573	22.3846	21.704	18.8082	20.9421	20.5153
Q8R016;E9PY26;E9QA53	Q8R016;E9PY26	Bleomycin hydrolase	Blmh						4	4	9.9	52.511	7.3427	8495900	0.277408	-0.858736	-0.690337	18.66	18.4019	22.1071	19.2533	19.1685	18.1709
D6RI20;Q9CR20;J3QMQ2	D6RI20;Q9CR20;J3QMQ2	Immediate early response 3-interacting protein 1	Hdhd2;Ier3ip1;Gm10784						2	2	18.4	16.254	12.823	4884800	0.384741	-0.855357	-0.914178	17.5003	20.2864	19.0836	18.8652	17.2335	18.2055
D3YY73;D3Z2N9;Q4FZH3;E9Q317;O55128	D3YY73;D3Z2N9;Q4FZH3;E9Q317;O55128	Histone deacetylase complex subunit SAP18	Sap18;Gm10094						3	3	31.5	10.384	6.7968	9252900	0.301385	-0.847949	-0.741448	19.3481	20.0395	16.8073	16.915	18.9364	17.7997
B1AU25;Q9Z0X1;Q2QKE3;Q1L6K5	B1AU25;Q9Z0X1;Q2QKE3	Apoptosis-inducing factor 1, mitochondrial	Aifm1;Pdcd8						10	10	24	66.113	17.289	14247000	0.448502	-0.838837	-1.0425	20.3778	21.3589	20.3575	18.3921	20.5726	20.613
Q922Q1	Q922Q1	Mitochondrial amidoxime reducing component 2	2002-03-01						2	2	7.4	38.194	3.3315	1746200	0.558732	-0.834505	-1.25982	20.0078	19.7026	18.0126	18.0891	18.2723	18.8581
P48678-2;P48678;P48678-3;D3YUF7;Q9CTL2	P48678-2;P48678;P48678-3	Prelamin-A/C;Lamin-A/C	Lmna						14	14	28.4	65.445	64.649	70836000	0.211438	-0.829449	-0.545256	21.2128	22.5533	23.6811	21.0632	24.2182	19.6775
Q545G0;Q9R1P1;Q8VHB3;D3YUM8	Q545G0;Q9R1P1	Proteasome subunit beta type;Proteasome subunit beta type-3	Psmb3						4	4	30.2	22.965	11.909	24926000	0.148946	-0.826122	-0.399899	19.0887	18.3703	23.3102	17.7005	22.1486	18.4417
Q542B0;Q921I9	Q542B0;Q921I9	Exosome complex component RRP41	Exosc4						3	3	15.5	26.249	4.4747	7227400	0.648364	-0.82341	-1.4346	19.9238	19.0994	17.9468	18.1388	18.2214	18.1396
A4FU62;Q9D8W4;A0A0G2JE99;P01843;A2NVW2;A0A075B664;P01728;A2NVW5;A2NVW4;A2MXS5;A2NVW3;Q9ET13;A2MY58;Q8CGS1;Q8VDE2;P01729;P01726	A4FU62;Q9D8W4;A0A0G2JE99;P01843	Beta-2-microglobulin;Ig lambda-1 chain C region	LOC207685;Iglv1						9	1	57.9	24.875	323.31	5226300000	0.831771	-0.815673	-1.79373	29.0409	28.5347	28.0818	27.6988	28.3795	27.132
H3BJ02;Q8K1E0-2;Q8K1E0;H3BJ89;H3BKP3;I1E4X1;H3BJE3	H3BJ02;Q8K1E0-2;Q8K1E0;H3BJ89;H3BKP3;I1E4X1	Syntaxin-5	Stx5a;Stx5						3	3	19.7	29.376	6.7216	3615100	0.63386	-0.814438	-1.40635	18.7214	19.9731	17.9914	18.0435	18.1239	18.0751
A8DUM2	A8DUM2		Hbbt1						12	0	83	15.78	33.885	150040000	0.620414	-0.812846	-1.38016	23.6763	24.6478	22.6676	22.8111	23.1139	22.6281
A2MY50;A0A0B4J1H7;I6L998;A0A0B4J1H8;U5JE44	A2MY50;A0A0B4J1H7;I6L998;A0A0B4J1H8;U5JE44		Igkv1-135;Igkv1-133						7	5	65.8	12.456	49.045	283420000	0.3017	1.9746	0.742115	18.6782	17.6597	23.1958	24.4588	17.7917	23.207
Q9DC70	Q9DC70	NADH dehydrogenase [ubiquinone] iron-sulfur protein 7, mitochondrial	Ndufs7						3	3	14.3	24.683	3.9083	2417400	0.796716	-0.810636	-1.72458	19.1693	19.4861	19.1238	17.824	18.1864	19.3368
A2NHM3;A2NVX1;A2NV19	A2NHM3		Igkc						18	1	79	24.165	323.31	39705000000	0.0260571	0.0394586	0.0777433	31.2066	30.3457	30.0105	30.7705	31.0546	29.8562
Q80X90	Q80X90	Filamin-B	Flnb						3	1	1.3	277.82	2.2348	322170	0.765506	-0.807588	-1.66328	18.8582	18.595	17.4499	17.185	17.3733	17.922
A2NN81	A2NN81		Igh-V7183						5	1	20.4	29.325	3.1305	7028100	0.341439	-1.00134	-0.825303	20.6779	16.5554	18.1904	17.4621	17.8058	17.1517
A2NTS3;A2NV20	A2NTS3;A2NV20		Ighv5-9						3	2	28.2	12.838	8.0504	5164600	0.425178	-0.672679	-0.995856	18.3591	20.0939	18.8474	17.5585	18.9092	18.8147
Q6LEM8	Q6LEM8								3	1	44.6	12.443	18.013	29611000	0.4512	-0.80582	-1.04788	19.2132	19.5781	17.7063	18.9363	17.983	17.1608
Q8BQ03;Q52KC3;P49718;Q8C2I9	Q8BQ03;Q52KC3;P49718;Q8C2I9	DNA helicase;DNA replication licensing factor MCM5	Mcm5						4	4	7.1	82.348	6.0795	7459600	0.561828	-0.802408	-1.26587	19.3798	19.3416	19.3276	19.4786	18.826	17.3372
A2NW56;Q920E6;A0A140T8Q1;P01635	A2NW56;Q920E6;A0A140T8Q1;P01635	Ig kappa chain V-V region K2							5	2	66.4	11.685	269.91	186990000	0.0414607	-0.0788492	-0.121777	24.1491	23.2171	22.0154	23.342	23.1223	22.6807
Q9CR68	Q9CR68	Cytochrome b-c1 complex subunit Rieske, mitochondrial;Cytochrome b-c1 complex subunit 11	Uqcrfs1						4	4	25.2	29.367	12.926	11204000	0.268679	-0.79401	-0.671537	18.204	21.4338	20.2525	18.459	20.5947	18.4546
Q8CJG0;Q8R3Q7;Q8CGT9;Q6P239;Q6PHA2;H3BJ70;Q8BJP2;A2VDG1;Q8CJG1;Q8CGU0;Q8CGT8;Q8CJF8-2;Q8CJF9;Q8CJF8;Q8CGT7;Q7M738	Q8CJG0;Q8R3Q7;Q8CGT9;Q6P239	Protein argonaute-2;Piwi-like protein	Ago2						11	10	17.8	97.303	20.304	17711000	0.346241	-0.788991	-0.835242	21.3331	19.6676	20.1141	20.7441	19.9621	18.0417
Q3TYS2;X1WI15;A0A0A0MQK0	Q3TYS2;X1WI15;A0A0A0MQK0	Uncharacterized protein C17orf62 homolog	BC017643						2	2	11.2	20.921	3.012	2202500	0.456949	-0.788676	-1.05932	18.5396	19.6525	17.0984	17.4768	17.6723	17.7753
Q3U379;Q9QZF2;Q3U3U3;Q8CD04	Q3U379;Q9QZF2;Q3U3U3;Q8CD04	Glypican-1;Secreted glypican-1	Gpc1						7	7	17.8	61.359	13.542	18567000	0.288017	-0.783389	-0.713046	20.3281	20.9995	20.3736	17.6319	20.7712	20.9479
U3M993;Q8VE30;Q7TPY3;Q3US15;Q9R1J0	U3M993;Q8VE30;Q7TPY3;Q3US15;Q9R1J0	Sterol-4-alpha-carboxylate 3-dehydrogenase, decarboxylating	Nsdhl						5	5	18.2	40.686	7.9436	12688000	0.36686	-0.782172	-0.877676	20.484	21.1842	18.912	18.3046	19.6329	20.2963
B7ZMS4;Q542H2;Q3UIT9;Q3TN31;Q9Z2U0;Q9CWH6;Q3THL2;B7ZMS3	B7ZMS4;Q542H2;Q3UIT9;Q3TN31;Q9Z2U0;Q9CWH6;Q3THL2;B7ZMS3	Proteasome subunit alpha type;Proteasome subunit alpha type-7;Proteasome subunit alpha type-7-like	Psma8;Psma7						3	3	23.8	23.449	7.5784	16691000	0.230288	-0.779193	-0.587465	18.4017	17.9321	21.7919	18.388	19.6	17.8002
Q3UGC7;Q2YDW1;Q66JS6;Q66JW9;Q99JK5	Q3UGC7;Q2YDW1;Q66JS6	Eukaryotic translation initiation factor 3 subunit J-A;Eukaryotic translation initiation factor 3 subunit J-B	Eif3j1;Eif3j;Eif3j2						5	5	27.2	29.343	16.835	13081000	0.672053	-0.778609	-1.48074	20.3845	20.2568	20.0511	20.0589	19.8735	18.4242
Q4FJL0;P61027;Q3U621	Q4FJL0;P61027;Q3U621	Ras-related protein Rab-10	Rab10						3	2	17	22.541	2.855	13171000	0.212153	-0.773912	-0.546868	18.4816	20.6446	21.8188	19.1466	17.9989	21.4778
P50543	P50543	Protein S100-A11	S100a11						2	2	27.6	11.083	3.5671	6958700	0.236904	-0.773097	-0.602126	18.4986	17.5655	21.3406	18.088	17.4873	19.5101
Q3UYV9;Q3TLK3	Q3UYV9	Nuclear cap-binding protein subunit 1	Ncbp1						9	9	16.3	91.926	16.411	19288000	0.310854	-0.76638	-0.761435	20.3492	20.2498	20.9938	17.8077	20.8061	20.6799
Q9D824;D3Z3F1;Q9D824-4;Q9D824-3;Q9D824-2	Q9D824;D3Z3F1;Q9D824-4;Q9D824-3;Q9D824-2	Pre-mRNA 3-end-processing factor FIP1	Fip1l1						6	6	15.5	64.958	17.396	14022000	0.398475	-0.761249	-0.942048	20.2166	20.5771	20.0802	17.9703	20.0482	20.5716
P24549	P24549	Retinal dehydrogenase 1	Aldh1a1						3	3	9	54.467	3.462	906420	0.439066	-0.76085	-1.02367	18.7081	19.8106	17.3802	17.4895	18.3214	17.8053
Q91ZW3;Q3U0F8;Q3URV3;B2RT32;Q05DE7;Q6PGB8;Q6PGB8-2;F6Z6F4	Q91ZW3	SWI/SNF-related matrix-associated actin-dependent regulator of chromatin subfamily A member 5	Smarca5						12	12	12	121.63	40.499	33337000	0.268994	-0.754608	-0.672218	20.8948	20.9708	21.7499	18.4351	20.7442	22.1724
E9Q557;E9PZW0;Q9CV95;Q8BP77	E9Q557;E9PZW0	Desmoplakin	Dsp						49	49	20	332.91	323.31	1408500000	0.204497	-0.749556	-0.529542	25.5764	24.2835	29.0207	25.5159	25.6766	25.4394
Q7TMX6;Q9D0M0;Q6ZQJ0;A0A1L1ST25	Q7TMX6;Q9D0M0;Q6ZQJ0	Exosome complex exonuclease RRP42	Exosc7				+	WT-anti-SPOCD1_Spocd1-delTPR1	7	7	34.7	31.826	19.56	34429000	1.5095	-0.556295	-3.26487	21.0257	21.4524	21.5827	20.7458	20.8088	20.8373
Q8BK67;A2AWQ2	Q8BK67	Protein RCC2	Rcc2						8	8	24.8	55.983	14.663	22611000	0.315886	-0.744576	-0.772013	21.0479	20.8473	20.5654	20.7006	21.3248	18.2014
Q922E1;Q8C1W8;Q61941;Q3TWH2;E9Q8F4;Q8C9V5;Q8C3H2;Q8BGK0;Q3TGH1;Q8C337	Q922E1;Q8C1W8;Q61941;Q3TWH2;E9Q8F4;Q8C9V5;Q8C3H2;Q8BGK0;Q3TGH1	NAD(P) transhydrogenase, mitochondrial	Nnt						10	10	12.7	113.88	20.454	16430000	0.506594	-0.742555	-1.15754	20.3894	21.8587	20.6973	19.491	20.1505	21.0762
Q9DCY1;P24369;Q6ZQM2	Q9DCY1;P24369	Peptidyl-prolyl cis-trans isomerase;Peptidyl-prolyl cis-trans isomerase B	Ppib						6	6	35.2	23.713	11.15	25006000	1.20109	-0.738371	-2.55551	21.5427	21.7576	20.9114	20.7764	20.3916	20.8286
Q564F4;Q3UJZ8;Q3TII0;P80315;G5E839;G3UYW5	Q564F4;Q3UJZ8;Q3TII0;P80315;G5E839	T-complex protein 1 subunit delta	Cct4						9	9	27.3	58.066	18.309	36677000	0.241376	-0.737958	-0.611993	21.5694	21.3257	20.8917	21.463	21.9479	18.162
Q9CPT5;D3Z7M5	Q9CPT5;D3Z7M5	Nucleolar protein 16	Nop16						5	5	39.3	21.139	12.984	28669000	0.312929	-0.731385	-0.765799	18.8261	18.0683	20.6105	19.4982	17.4726	18.34
A2NU20	A2NU20								7	1	70.6	13.357	23.36	104570000	0.190399	-0.729382	-0.497316	22.7128	18.2285	19.921	19.2245	18.6106	20.8392
Q9WTI7-2;Q9WTI7-3;Q9WTI7;Q9WTI7-4	Q9WTI7-2;Q9WTI7-3;Q9WTI7;Q9WTI7-4	Unconventional myosin-Ic	Myo1c						15	15	20.7	118.15	50.776	46657000	0.302626	-0.72731	-0.744073	21.3647	22.2004	22.0112	19.2974	21.6591	22.4379
P05213;Q99KA2;O89052	P05213;Q99KA2	Tubulin alpha-1B chain	Tuba1b						18	0	58.1	50.151	323.31	335850000	1.00344	-0.724331	-2.1389	24.914	25.6003	24.4995	24.0683	24.422	24.3504
Q9CQB4;Q9D855	Q9CQB4;Q9D855	Cytochrome b-c1 complex subunit 7	Uqcrb						2	2	21.6	13.561	3.2182	8829200	0.275471	-0.722889	-0.686175	18.9328	20.8563	17.7556	19.4213	17.5475	18.4072
A2AMQ5;Q99L43;Q6PBC0;F6S4G2;Q8BX08	A2AMQ5;Q99L43;Q6PBC0;F6S4G2;Q8BX08	Phosphatidate cytidylyltransferase;Phosphatidate cytidylyltransferase 2	Cds2						2	2	6.8	49.293	8.7199	1042400	0.407462	-0.715822	-0.960211	18.1833	19.2643	19.5607	18.3849	17.1729	19.3031
O89058;A0A0A6YY72;Q3UPJ2;Q3UAT9;Q3U9N8;P24547	O89058;A0A0A6YY72;Q3UPJ2;Q3UAT9;Q3U9N8;P24547	Inosine-5-monophosphate dehydrogenase;Inosine-5-monophosphate dehydrogenase 2	Impdh2						2	2	24.4	8.2554	6.7612	1104900	0.483699	-0.715812	-1.11237	17.3498	19.2719	19.228	17.6757	17.9988	18.0278
Q810A7-2;Q810A7	Q810A7-2;Q810A7	ATP-dependent RNA helicase DDX42	Ddx42						2	2	4.4	89.141	3.1449	1392000	0.565302	-0.714735	-1.27266	17.202	18.8908	18.8577	17.4957	17.7281	17.5825
Q91X95;Q3UPA1;P21278;Q8C3M7;P30677	Q91X95;Q3UPA1;P21278;Q8C3M7;P30677	Guanine nucleotide-binding protein subunit alpha-11;Guanine nucleotide-binding protein subunit alpha-14	Gna11;Gna14						2	1	7.2	41.93	3.9201	5758700	0.413052	-0.711765	-0.97148	17.79	20.2229	19.552	18.6736	18.425	18.331
Q3UHS6;Q80TM2;P26039;F6SX70	Q3UHS6;Q80TM2;P26039;F6SX70	Talin-1	Tln1						2	2	1.4	269.83	3.8978	2141600	0.266995	-0.707768	-0.667898	19.6595	17.1541	20.002	18.4	17.1818	19.1104
Q9EQ66;A2AL85;Q8BSY0;Q8CBM2;Q8BQK0;A2AL83;A2AL79;Q6P8S1;Q8CH79;A2AL78;Q9EQ67;Q91WG6;Q3TU40;Q9EQ65;A2AL81;A2AL71;Q9EQ63;Q9EQ62;A2AL77;Q9CR06;Q9D7J8;Q920F7;A2AL74;Q920F8;A2AL76;Q920F9;A2AL75;Q8BSY0-2	Q9EQ66;A2AL85;Q8BSY0;Q8CBM2;Q8BQK0	Aspartyl/asparaginyl beta-hydroxylase	ASPH;Asph						6	6	16.5	77.319	44.079	11938000	0.174217	-0.703234	-0.459787	17.7564	20.8933	19.977	16.4144	19.9672	20.1355
E0CZ72;P28740-2;P28740;P28740-1;F8VQ42;F6SUU5;Q9D481	E0CZ72;P28740-2;P28740;P28740-1;F8VQ42	Kinesin-like protein;Kinesin-like protein KIF2A	Kif2a						5	5	8.2	83.86	9.7068	12574000	0.467018	-0.696265	-1.07933	20.4667	20.0482	19.9755	18.2347	19.8862	20.2807
B1AZS9;O08807	B1AZS9;O08807	Peroxiredoxin-4	Prdx4						8	7	40.2	26.391	16.911	81871000	0.794187	-0.695645	-1.7196	22.3517	22.6225	23.5431	22.0094	22.5062	21.9148
Q9D880	Q9D880	Mitochondrial import inner membrane translocase subunit TIM50	Timm50						3	3	9.9	39.776	3.7545	708560	0.344613	-0.686446	-0.831874	19.094	19.4553	17.0577	18.2817	17.1517	18.1142
Q9JJ20;O70456	Q9JJ20;O70456	14-3-3 protein sigma	Sfn						4	2	14.5	27.833	3.1762	13824000	0.362847	-0.684678	-0.869447	18.9001	17.9012	19.8959	17.2062	18.3971	19.0399
P08752;A0A0A6YWA9;B2RSH2;Q8JZT4;Q543S2;P18872-2;P18872;Q922Y6;Q9JJ21;A2A610;A2AE31;Q8C040;Q9WUC0;D3Z2M7;Q8BHK8;A2AE32;Q9D7B3;B2RVZ3;A2AE33;Q3TY78;Q66L47;P20612;Q3V3I2;P50149;Q8CGK7	P08752;A0A0A6YWA9	Guanine nucleotide-binding protein G(i) subunit alpha-2	Gnai2						10	8	41.1	40.489	25.438	44350000	0.96963	-0.683509	-2.06989	22.0624	22.9963	21.9838	21.7709	21.6465	21.5746
D3Z0K1;D3Z1U9;D3YUM1;Q91YT0;D3YXX5	D3Z0K1;D3Z1U9;D3YUM1;Q91YT0;D3YXX5	NADH dehydrogenase [ubiquinone] flavoprotein 1, mitochondrial	Ndufv1						5	5	47.9	15.824	10.475	5782000	0.44952	-0.678998	-1.04453	19.4293	20.6325	19.5831	19.2239	20.1078	18.2763
Q9QX52;Q9R0A0	Q9QX52;Q9R0A0	Peroxisomal membrane protein PEX14	Pex14						3	3	11.9	31.618	3.509	1776400	0.410816	-0.66992	-0.966974	19.1374	19.9751	18.2369	18.1791	19.3744	17.7861
Q3URM4;Q9D1Q6	Q3URM4;Q9D1Q6	Endoplasmic reticulum resident protein 44	Erp44						3	3	10.1	46.746	5.7006	2872400	0.34052	-0.66584	-0.823397	19.693	19.8115	17.4688	18.696	17.7978	18.482
Q3TU85;Q3TAI8;A1E2B8;Q61696;P17879;Q91ZU4	Q3TU85;Q3TAI8;A1E2B8;Q61696;P17879	Heat shock 70 kDa protein 1A;Heat shock 70 kDa protein 1B	Hspa1b;Hspa1a						9	4	19.7	70.078	12.557	13119000	0.171246	-0.66302	-0.45283	18.3188	20.6081	20.6356	16.751	20.8557	19.9666
Q3TA19;Q3TZG9;Q3TZ29;Q3TZ12;Q53ZN9;Q3U065;Q3TZJ1;Q3TNL6;P04919-2;P04919;Q3TAJ4	Q3TA19;Q3TZG9;Q3TZ29;Q3TZ12;Q53ZN9;Q3U065;Q3TZJ1;Q3TNL6;P04919-2;P04919;Q3TAJ4	Anion exchange protein;Band 3 anion transport protein	Slc4a1						2	2	9	58.725	2.2262	1068100	0.344492	-0.660436	-0.831624	19.8416	19.6568	17.8255	19.1259	17.5563	18.6604
A0A0J9YUT8;Q8R3C6;Q8R3C6-2	A0A0J9YUT8;Q8R3C6;Q8R3C6-2	Probable RNA-binding protein 19	Rbm19						4	4	6	96.654	8.1253	2523200	0.773142	-0.658644	-1.67825	18.6075	19.1714	18.9189	17.6181	18.2492	18.8546
Q4FK22;Q69ZP5;Q9DC16;F6Z6A5	Q4FK22;Q69ZP5;Q9DC16;F6Z6A5	Endoplasmic reticulum-Golgi intermediate compartment protein 1	Ergic1						2	2	7.9	32.562	3.4365	8998700	0.253716	-0.656258	-0.63905	17.426	20.4907	19.7781	17.9664	19.4398	18.3199
Q3TNH0;Q3UR33;Q61029-3;Q61029;Q3U955;Q3U7B3;Q61029-2;Q61029-4;Q78WP6;Q61033-2;Q61033;Q3TXQ1	Q3TNH0;Q3UR33;Q61029-3;Q61029;Q3U955;Q3U7B3;Q61029-2;Q61029-4	Lamina-associated polypeptide 2, isoforms beta/delta/epsilon/gamma	Tmpo						9	9	35.4	46.049	41.346	54283000	1.07337	-0.653926	-2.28355	22.0916	23.049	22.3709	21.8106	21.8202	21.9189
A0A0R4J0Z1;P08003	A0A0R4J0Z1;P08003	Protein disulfide-isomerase A4	Pdia4						9	9	18.9	72.369	16.069	5206700	0.170806	-0.65252	-0.451796	19.0554	22.0667	17.7335	20.2944	18.353	18.2507
Q99JB2;A2AG39;F6WI02;A2AG41	Q99JB2;A2AG39;F6WI02;A2AG41	Stomatin-like protein 2, mitochondrial	Stoml2						4	4	17.8	38.384	6.524	866940	0.488064	-0.645837	-1.121	17.6163	18.8351	18.9857	17.73	18.5358	17.2337
Q99JY0;D3YXU1	Q99JY0	Trifunctional enzyme subunit beta, mitochondrial;3-ketoacyl-CoA thiolase	Hadhb						5	5	15.2	51.386	9.7477	6773200	0.235169	-0.643637	-0.598288	19.9469	21.6523	18.3455	18.689	20.3116	19.0132
Q6Q477-2;F7AAP4;D1FNM8;H2BL43;E9Q828;Q6Q477;D1FNM9;Q8C048;A2ALL9;Q0VF55;Q3UPA8;S4R1C4;Q3UHH0;Q3UHJ3;F8WHB1;D5L240;Q9R0K7;Q3TC38;Q3TDJ2;Q05CJ5;A0A1W2P7C7;Q0VF54	Q6Q477-2;F7AAP4;D1FNM8;H2BL43;E9Q828;Q6Q477;D1FNM9	Calcium-transporting ATPase	Atp2b4						11	5	13.3	122.29	23.914	12227000	0.315916	-0.634417	-0.772075	20.0495	21.6672	19.4391	19.2924	20.7165	19.2437
Q3TJD0;P61620;A0A0A6YVQ7;Q9CYJ6;Q9JLR1	Q3TJD0;P61620	Protein transport protein Sec61 subunit alpha isoform 1	Sec61a1						4	4	10.7	52.234	23.99	15614000	0.325771	-0.627167	-0.79271	20.0007	21.5941	20.208	18.7742	20.3543	20.7928
Q505Q1;Q80XR5;P26369;Q922I0;Q3KQM4;A0A140LJK3	Q505Q1;Q80XR5;P26369;Q922I0;Q3KQM4	Splicing factor U2AF 65 kDa subunit	U2af2						6	6	31	44.472	31.449	19230000	0.299499	-0.624645	-0.737455	20.2678	20.9411	20.8346	18.4897	20.4153	21.2645
P01027;P01027-2;B5APU1;Q207D2;E1APH6;H3BL60;H3BKW9	P01027	Complement C3;Complement C3 beta chain;C3-beta-c;Complement C3 alpha chain;C3a anaphylatoxin;Acylation stimulating protein;Complement C3b alpha chain;Complement C3c alpha chain fragment 1;Complement C3dg fragment;Complement C3g fragment;Complement C3d fragment;Complement C3f fragment;Complement C3c alpha chain fragment 2	C3						22	21	17.8	186.48	107.22	34199000	0.0896242	-0.624507	-0.251896	24.1396	19.6286	18.551	23.6982	18.8205	17.9271
Q3V424;P62309	Q3V424;P62309	Small nuclear ribonucleoprotein G	Snrpg						3	3	68.8	7.1013	7.2012	92553000	0.640931	-0.622413	-1.42012	22.6435	21.5228	22.3557	21.0821	22.055	21.5177
Q545Q2;Q64310;E0CXD9;Q3U7E6;F7CH13	Q545Q2;Q64310;E0CXD9;Q3U7E6;F7CH13	Surfeit locus protein 4	Surf4						4	4	20.8	30.381	27.431	33756000	0.305541	-0.62234	-0.750233	20.828	21.835	22.3138	19.6516	21.9539	21.5044
Q3TZP3;Q9R190;Q3UDZ8	Q3TZP3;Q9R190;Q3UDZ8	Metastasis-associated protein MTA2	Mta2						7	6	14.7	75.091	17.067	20023000	0.395229	-0.621064	-0.935474	20.7167	20.7838	20.4126	20.4012	18.7416	20.907
F6QA74;Q544Z7;P28352;D3Z6R9;D3Z124	F6QA74;Q544Z7;P28352;D3Z6R9;D3Z124	DNA-(apurinic or apyrimidinic site) lyase;DNA-(apurinic or apyrimidinic site) lyase, mitochondrial	Apex1				+	WT-anti-SPOCD1_Spocd1-delTPR1	2	2	9.7	32.318	3.134	6528000	1.51061	-1.16793	-3.26757	19.2742	18.7172	18.9808	18.4596	17.5435	17.4654
Q6PE01;Q3UFK4	Q6PE01;Q3UFK4	U5 small nuclear ribonucleoprotein 40 kDa protein	Snrnp40						6	6	30.2	39.275	37.038	26734000	0.35511	-0.620504	-0.853542	20.9687	21.0425	21.3577	19.2002	20.6332	21.674
F6RK81;F6UIS1;Q9CQE7;Q9CQE7-2	F6RK81;F6UIS1;Q9CQE7;Q9CQE7-2	Endoplasmic reticulum-Golgi intermediate compartment protein 3	Ergic3						2	2	8.5	26.586	2.5416	492980	0.842653	-0.613932	-1.81527	18.6484	18.9319	18.1673	18.2726	17.4639	18.1693
Q04750;Q3ULF5;Q3TUS4;Q569Q5;Q3TPX7	Q04750;Q3ULF5	DNA topoisomerase 1	Top1						4	4	7	90.875	6.5496	9094300	0.322005	-0.608438	-0.784837	19.5795	19.7538	19.4364	18.0084	18.4348	20.5013
Q542D9;Q62351;Q8C872;Q8JZS3	Q542D9;Q62351;Q8C872	Transferrin receptor protein 1	Tfrc						3	3	4.8	85.73	4.7699	2096600	0.688963	-0.608222	-1.5137	18.4451	19.7916	19.0174	18.6645	18.3471	18.4178
Q4FJK0;Q9CQ62	Q4FJK0;Q9CQ62	2,4-dienoyl-CoA reductase, mitochondrial	Decr1						4	4	18.5	36.213	7.7926	7639700	0.239692	-0.607429	-0.608282	19.284	20.3817	18.4206	17.1115	19.5957	19.5569
B9EKB8;B7ZWC4;Q07113;Q8C2F9;Q8K0J1;Q8C6V9;Q80VF2;Q7TMR1;F6SFP4	B9EKB8;B7ZWC4;Q07113;Q8C2F9	Cation-independent mannose-6-phosphate receptor	Igf2r						28	28	17.6	273.81	60.264	74826000	0.243578	0.274988	0.616839	21.4278	22.8844	21.9118	22.1861	22.2708	22.5922
Q9JI95;Q4KL76;Q64433	Q9JI95;Q4KL76;Q64433	10 kDa heat shock protein, mitochondrial	Cpn10-rs1;Hspe1						3	3	35.3	10.978	4.6117	4991800	0.158378	-0.602627	-0.422443	18.0804	22.1202	18.5161	18.5891	18.1207	20.1989
Q78IK2	Q78IK2	Up-regulated during skeletal muscle growth protein 5	Usmg5						2	2	27.6	6.3814	5.9569	11567000	0.250659	-0.600771	-0.63237	19.1572	21.0793	19.0485	20.4792	18.8164	18.187
A0A1B0GT92;Q9Z1E4	A0A1B0GT92;Q9Z1E4	Glycogen [starch] synthase, muscle	Gys1						2	2	5.2	76.623	3.1338	1658000	0.247556	-0.59929	-0.625575	19.5658	16.8442	19.1533	17.7652	17.2364	18.7638
Q9QYE6	Q9QYE6	Golgin subfamily A member 5	Golga5						2	2	4.1	82.367	2.7129	1190000	0.563234	-0.594159	-1.26862	18.9651	18.5496	18.3139	18.1741	18.6643	17.2077
Q9CRY0;Q05DA2;Q8BU14	Q9CRY0;Q05DA2;Q8BU14	Translocation protein SEC62	Sec62						2	2	15.9	15.495	2.913	3712500	0.56532	-0.582066	-1.2727	18.942	19.6992	18.3611	18.427	18.8356	17.9935
Q80UE5;Q80UE3;Q3UNQ6;B6ZHD0;O70318;Q8CGJ6;A0A1W2P6I5;Q811B2;B6ZHC7;Q80UE4;B6ZHC5;Q8C928;B6ZHC6;Q811C0;A0A1W2P896;A0A1W2P7H7;A0A1W2P7I4;Q7TPN6	Q80UE5;Q80UE3;Q3UNQ6;B6ZHD0;O70318;Q8CGJ6;A0A1W2P6I5;Q811B2;B6ZHC7;Q80UE4;B6ZHC5;Q8C928;B6ZHC6	Band 4.1-like protein 2	Epb4.1l2;Epb41l2						5	5	10.2	101.81	8.5592	2984500	0.216996	-0.581434	-0.557771	19.5	19.9945	16.6649	18.0106	18.3423	18.0622
P14576;E9PXC0;Q99JZ9;Q8C1Y6	P14576;E9PXC0	Signal recognition particle 54 kDa protein	Srp54;Srp54c						4	4	12.5	55.72	10.664	4984100	0.249885	-0.578616	-0.630676	18.2531	17.4023	19.502	18.7694	18.1719	16.4803
G3X956;Q920B9	G3X956;Q920B9	FACT complex subunit SPT16	Supt16;Supt16h						27	27	32.9	119.84	91.975	206540000	0.488967	-0.576939	-1.12278	23.9873	23.8514	24.1118	22.5472	23.3657	24.3067
Q3TP88;Q3TUE2;Q3TX57;Q3TU64;Q01149;Q91VL4	Q3TP88;Q3TUE2;Q3TX57;Q3TU64;Q01149;Q91VL4	Collagen alpha-2(I) chain	Col1a2						3	3	4.1	91.858	5.6953	3566800	0.175638	-0.571718	-0.463106	18.7906	21.2929	17.4655	19.3883	17.6384	18.8071
H3BJU7;H3BJX8;H3BJ45;H3BJ40;H3BKH9;Q60875-5;Q60875-4;Q60875;Q3TYZ4;Q60875-2;Q60875-3;H3BJM4;H3BJ48;H3BLJ1;H3BIX8;H3BLF9;H3BJ59;H3BL15	H3BJU7;H3BJX8;H3BJ45;H3BJ40;H3BKH9;Q60875-5;Q60875-4;Q60875;Q3TYZ4;Q60875-2;Q60875-3	Rho guanine nucleotide exchange factor 2	Arhgef2						3	3	6.2	108.59	5.8197	4012300	0.215407	-0.569879	-0.554198	17.5023	18.6621	20.7795	18.7602	17.6717	18.8023
Q64727	Q64727	Vinculin	Vcl						5	5	6.8	116.72	10.661	8214500	0.179778	-0.561291	-0.472752	18.821	17.8827	21.6747	18.318	18.9127	19.4637
Q6NZB9;P51661;Q3U2R0	Q6NZB9;P51661;Q3U2R0	Corticosteroid 11-beta-dehydrogenase isozyme 2	Hsd11b2						4	4	19.6	40.765	13.686	15498000	0.753523	-0.556716	-1.63979	20.3532	21.4664	20.76	20.3101	20.1309	20.4683
Q3TFP8;Q3TXU8;Q3TH84;O55022	Q3TFP8;Q3TXU8;Q3TH84;O55022	Membrane-associated progesterone receptor component 1	Pgrmc1				+	WT-anti-SPOCD1_Spocd1-delTPR1	7	6	49.7	19.746	44.044	25489000	1.51635	-0.509716	-3.28162	21.1544	21.6584	21.441	20.8556	20.8547	21.0144
Q9CXY0;P63321	Q9CXY0;P63321	Ras-related protein Ral-A	Rala						2	2	14.1	23.596	4.2283	5243500	0.204806	-0.552216	-0.530242	19.3566	19.7869	16.8496	17.7868	19.0861	17.4636
A0JLV3;B2RVD5;Q8CBB6;Q921L4;Q8CGP2;Q8CGP1;Q64475;P10853;Q8CGP2-2;A0JNS9;Q9D2U9;Q8CGP0;P70696;Q64524;Q8VEE3;Q8C622	A0JLV3;B2RVD5;Q8CBB6;Q921L4;Q8CGP2;Q8CGP1;Q64475;P10853;Q8CGP2-2;A0JNS9;Q9D2U9;Q8CGP0;P70696;Q64524	Histone H2B;Histone H2B type 1-P;Histone H2B type 1-K;Histone H2B type 1-B;Histone H2B type 1-F/J/L;Histone H2B type 3-A;Histone H2B type 3-B;Histone H2B type 1-A;Histone H2B type 2-E	Hist1h2bj;Hist1h2bk;Hist1h2br;LOC665622;Hist1h2bp;Hist1h2bb;Hist1h2bf;Hist1h2ba;Hist3h2ba;Hist3h2bb;Hist2h2be						9	1	60.2	13.579	323.31	10296000000	0.47612	-0.549096	-1.09737	28.5156	29.4752	30.0874	29.2156	28.6246	28.5908
Q6P5E4;Q8BWM7;G3UZU8	Q6P5E4;Q8BWM7	UDP-glucose:glycoprotein glucosyltransferase 1	Uggt1						3	3	2.8	176.43	5.9806	1602900	0.296446	-0.54483	-0.73098	19.0488	20.3441	18.8221	18.0521	18.5553	19.9731
Q3UNN4;Q3UPK0;P97496-2;P97496;Q3UMX0;Q3UZD0	Q3UNN4;Q3UPK0;P97496-2;P97496;Q3UMX0;Q3UZD0	SWI/SNF complex subunit SMARCC1	Smarcc1						8	7	13.8	122.78	22.574	23751000	0.660874	-0.544616	-1.45896	21.3966	20.626	21.2762	20.2411	20.2968	21.127
P63213	P63213	Guanine nucleotide-binding protein G(I)/G(S)/G(O) subunit gamma-2	Gng2						2	2	39.4	7.8501	3.3565	845880	0.298386	-0.536566	-0.735096	18.277	19.028	17.5051	16.8384	17.5347	18.8273
Q04857;Q99LW4;Q8C6Y0	Q04857;Q99LW4	Collagen alpha-1(VI) chain	Col6a1						3	3	4.8	108.49	6.2212	1079700	0.234144	-0.534513	-0.596018	18.2025	20.0629	17.5769	18.9168	18.1246	17.1973
G3UYD0;Q3UHU8;Q9ESZ8-5;Q9ESZ8-4;Q9ESZ8-3;Q9ESZ8-6;Q9ESZ8-2;Q9ESZ8;G3UYJ6;G3UWV2;G3UYD7;G3UZU4;G3UY14;G3UWP6;G3UX27;Q99NI3	G3UYD0;Q3UHU8;Q9ESZ8-5;Q9ESZ8-4;Q9ESZ8-3;Q9ESZ8-6;Q9ESZ8-2;Q9ESZ8;G3UYJ6	General transcription factor II-I	Gtf2i						10	10	14.3	103.08	22.868	44903000	1.099	-0.52776	-2.33728	22.3945	22.4893	21.859	21.5649	21.9367	21.658
Q6PB52;Q6PEM5;Q5D0B0;Q8C252;Q6ZY49;Q52KI7;Q3TL96;Q8K295;A0A1S6GWI9;P55302	Q6PB52;Q6PEM5;Q5D0B0;Q8C252;Q6ZY49;Q52KI7;Q3TL96;Q8K295;A0A1S6GWI9;P55302	Alpha-2-macroglobulin receptor-associated protein	Lrpap1						2	2	8	35.491	4.0581	2051200	0.222658	-0.525645	-0.57046	18.5686	19.5052	18.6848	19.807	18.5756	16.7991
P99024;Q80ZV2;Q9ERD7	P99024	Tubulin beta-5 chain	Tubb5						16	4	60.4	49.67	278.02	323980000	0.551904	-0.518452	-1.24646	25.0702	25.35	24.1308	24.0456	24.6979	24.2521
Q3UUU0;Q3USG5;Q3U254;Q99K41	Q3UUU0;Q3USG5;Q3U254;Q99K41	EMILIN-1	Emilin1						2	2	4.8	70.731	2.7044	564140	0.440029	-0.516507	-1.02559	18.3627	19.1264	19.3417	18.3809	17.7469	19.1535
B7ZP22;O88569-3;O88569-2;O88569;A0A0N4SUM2	B7ZP22;O88569-3;O88569-2;O88569;A0A0N4SUM2	Heterogeneous nuclear ribonucleoproteins A2/B1	Hnrnpa2b1						18	17	53.7	35.964	67.22	323560000	0.625544	-0.515822	-1.39016	25.0752	24.901	25.0341	25.154	24.4221	23.8867
Q3TQL4;Q3TVZ5;Q8CAQ8-2;Q8CAQ8;Q8CAQ8-5;Q3U7N2;Q8CAQ8-3;Q3TEY5;E9Q800;E9QAY6;A0A0U1RP81;Q2YDW0;A0A1B0GX08;Q3TZK4;A0A0U1RQ14;Q6P8Y5;A6H604;E9PVS5;Q8CAQ8-4	Q3TQL4;Q3TVZ5;Q8CAQ8-2;Q8CAQ8;Q8CAQ8-5;Q3U7N2;Q8CAQ8-3;Q3TEY5;E9Q800;E9QAY6;A0A0U1RP81;Q2YDW0	MICOS complex subunit Mic60	Immt						14	14	29.5	75.472	58.118	40758000	0.494746	-0.510616	-1.13419	21.5724	22.9054	21.5395	21.4643	21.5121	21.5091
Q5SV64;Q3UH59;Q61879;Q80T68;Q8BLI1;Q4KMN4;Q8BLI3;Q8BWI3;Q6PB65;Q8BXF2	Q5SV64;Q3UH59;Q61879;Q80T68;Q8BLI1;Q4KMN4	Myosin-10	Myh10				+	WT-anti-SPOCD1_Spocd1-delTPR1	27	19	19.7	232.47	47.3	35205000	1.53117	-3.89304	-3.31803	20.7933	24.1234	22.0522	17.1309	19.2711	18.8878
Q80YG4;Q8VHE0;Q8K2U5	Q80YG4;Q8VHE0;Q8K2U5	Translocation protein SEC63 homolog	Sec63						3	3	4.7	87.814	4.8861	3442100	0.184416	-0.507486	-0.48351	17.6197	20.4015	17.2479	18.1409	18.3474	17.2583
A2AJY2;O35206;A2AJY7;A2AJY5	A2AJY2;O35206	Collagen alpha-1(XV) chain;Restin	Col15a1						4	4	5.3	138.29	8.0473	894760	0.21989	-0.50381	-0.564263	19.0554	19.7919	17.9759	18.7698	17.0567	19.4852
Q3UYP2;Q3TVT6;Q9CQF9;F7CIP8;Q99JK4;D3Z275;A0A0N4SWD3	Q3UYP2;Q3TVT6;Q9CQF9;F7CIP8;Q99JK4;D3Z275	Prenylcysteine oxidase	Pcyox1						4	4	13.9	56.466	7.5286	6874400	0.184836	-0.501633	-0.484482	17.7709	20.2455	18.3221	17.5406	17.588	19.7052
Q3TV94;Q9CY50;Q52PE3	Q3TV94;Q9CY50;Q52PE3	Translocon-associated protein subunit alpha	Ssr1						4	4	21	32.051	51.796	54745000	0.407332	-0.500331	-0.959947	21.8473	21.9965	22.9515	21.1621	22.4947	21.6376
G3UYQ2;A0A1B0GX81;Q3TDL4;G3UZT6;Q3UF95;Q9Z1R2;G3UYZ0;G3V013;Q8HWH4;G3UXT8	G3UYQ2;A0A1B0GX81;Q3TDL4;G3UZT6;Q3UF95;Q9Z1R2	Large proline-rich protein BAG6	Bag6						3	3	5.7	113.37	6.1727	3848200	0.231256	-0.498847	-0.589615	19.008	20.789	18.3552	18.1334	18.8916	19.6307
Q3UJB0;Q3UBH2;Q3UAI4;Q80W39;Q8BL33;Q3UQU5;Q9CS24	Q3UJB0;Q3UBH2;Q3UAI4;Q80W39;Q8BL33;Q3UQU5		Sf3b2						8	8	16.6	98.197	16.385	20593000	0.217748	-0.494978	-0.559459	20.9939	20.8095	20.2805	18.5062	20.8007	21.292
Q499F1;Q64368;Q3TUC3	Q499F1;Q64368;Q3TUC3	Deleted in azoospermia-like	Dazl						4	4	19.5	33.34	9.0359	7562800	0.326308	-0.490752	-0.793831	18.6473	19.7302	18.8425	19.5963	17.869	18.2825
Q80UW7;Q9JKF1;Q6ZQK2;Q8CGH5;Q05CQ4;Q3TU98;Q8CDT3;Q3TPD2;Q8BPA6;Q9D408;Q8CDW9;Q3TR56;Q8CC64;A0A0U1RNG5;Q8C9I3;Q3UQP1;B9EKK3;F8VQ29;B9EKT6;Q3UQ44	Q80UW7;Q9JKF1;Q6ZQK2;Q8CGH5;Q05CQ4;Q3TU98	Ras GTPase-activating-like protein IQGAP1	Iqgap1						18	18	17	188.77	47.806	54563000	0.62405	-0.490303	-1.38725	21.7342	22.1384	21.8356	21.6172	21.8568	20.7631
Q8K224	Q8K224	N-acetyltransferase 10	Nat10						5	5	7.9	115.42	8.2502	2978800	0.184231	-0.489425	-0.483081	19.2771	19.6202	17.1572	19.3969	18.0604	17.1288
I6L9E2	I6L9E2								13	0	48.9	25.861	3.1764	7030200	0.177475	-0.488216	-0.467392	19.067	19.833	18.0635	18.2683	17.0514	20.1791
A0A0A0MQM0;Q66JR8;P63242;Q8BGY2	A0A0A0MQM0;Q66JR8;P63242;Q8BGY2	Eukaryotic translation initiation factor 5A;Eukaryotic translation initiation factor 5A-1;Eukaryotic translation initiation factor 5A-2	Eif5a;Ptms;Eif5a2						2	2	24.8	16.302	5.0701	2808100	0.5705	-0.487755	-1.28282	18.9944	19.4281	18.5926	18.2391	19.1048	18.2079
Q8CA72;F6TZU3	Q8CA72;F6TZU3	Gigaxonin	Gan						2	2	4.4	67.67	2.9096	612610	0.325356	-0.486745	-0.791842	18.9267	17.8481	18.2608	18.0292	16.87	18.6762
Q54AH9;Q549D9;A8DV41;P02089;Q9QUN8;A8DV59;D0U293	Q54AH9;Q549D9;A8DV41;P02089;Q9QUN8;A8DV59;D0U293	Hemoglobin subunit beta-2	Hbb-b2;Hbbt2						10	3	71.9	15.747	12.398	4209100	0.164458	-0.486488	-0.436852	17.5438	20.9519	18.262	17.7512	18.3937	19.1535
Q9JKB3-2;Q9JKB3;Q68G78;Q61478;Q64369;Q8BPG0	Q9JKB3-2;Q9JKB3;Q68G78;Q61478;Q64369	Y-box-binding protein 3	Ybx3;Igf2bp3						10	4	53.1	30.764	74.466	15166000	0.156957	-0.484364	-0.419063	20.9038	20.1965	17.8782	20.5868	18.5598	18.3788
Q3THM8;B7FAU5;I7HJS1;A2AM95;O08579	Q3THM8;B7FAU5;I7HJS1;A2AM95;O08579	Emerin	Emd						2	2	17.1	18.211	4.2871	1237200	0.355421	-0.483155	-0.854182	18.021	19.6575	19.0238	18.8751	17.8397	18.5382
Q8VHY0-3;Q8VHY0	Q8VHY0-3;Q8VHY0	Chondroitin sulfate proteoglycan 4	Cspg4						3	3	3.1	184.39	5.393	3254800	0.209394	-0.482229	-0.540637	17.8882	20.3605	18.3594	19.2929	18.1542	17.7142
Q9CWU3;Q3TPC5;Q3TT94;Q571J7;Q6P1F6;Q7TPQ7;F6RV17;Q8BVB4;Q6ZWR4-3;Q6ZWR4;Q6ZWR4-2;Q925E7	Q9CWU3;Q3TPC5;Q3TT94;Q571J7;Q6P1F6;Q7TPQ7;F6RV17;Q8BVB4;Q6ZWR4-3;Q6ZWR4;Q6ZWR4-2;Q925E7	Serine/threonine-protein phosphatase 2A 55 kDa regulatory subunit B;Serine/threonine-protein phosphatase 2A 55 kDa regulatory subunit B alpha isoform;Serine/threonine-protein phosphatase 2A 55 kDa regulatory subunit B beta isoform;Serine/threonine-protein phosphatase 2A 55 kDa regulatory subunit B delta isoform	Ppp2r2a;Ppp2r2d;Ppp2r2b						2	2	6.8	42.605	3.658	3416200	0.328545	-0.481934	-0.798497	18.2753	18.9502	17.9475	18.5607	16.867	18.2995
Q61357;Q3V471;Q8C253;P16110	Q61357;Q3V471;Q8C253;P16110	Galectin;Galectin-3	Lgals3						2	2	8.6	15.914	2.2874	5081600	0.260695	-0.481442	-0.654246	18.5493	18.5307	20.5523	19.2658	18.7037	18.2186
Q9DCN2-2;Q9DCN2;Q9CY59;F2Z456;A0A0A0MQM3	Q9DCN2-2;Q9DCN2;Q9CY59;F2Z456;A0A0A0MQM3	NADH-cytochrome b5 reductase 3;NADH-cytochrome b5 reductase 3 membrane-bound form;NADH-cytochrome b5 reductase 3 soluble form;NADH-cytochrome b5 reductase	Cyb5r3						8	8	38.8	31.549	16.182	41958000	0.656457	-0.480003	-1.45036	22.0434	22.9412	21.8854	21.7983	21.751	21.8807
Q3UBW3;Q9CPQ3	Q3UBW3;Q9CPQ3	Mitochondrial import receptor subunit TOM22 homolog	Tomm22						3	3	40.8	15.536	19.717	5158400	0.244601	-0.478395	-0.619087	19.2076	20.2594	17.8913	18.4652	18.1285	19.3294
Q9DCT2	Q9DCT2	NADH dehydrogenase [ubiquinone] iron-sulfur protein 3, mitochondrial	Ndufs3						4	4	20.5	30.149	7.9365	9062700	0.221011	-0.475108	-0.566775	18.9429	21.1174	19.7503	18.4783	19.5358	20.3711
Q3U9G2;P20029;Q9DC41;Q3TWF2;Q3TKF8;Q3U7T8;Q3U6V3;Q3UEM8;Q3TUS2	Q3U9G2;P20029;Q9DC41;Q3TWF2;Q3TKF8;Q3U7T8;Q3U6V3;Q3UEM8	78 kDa glucose-regulated protein	Hspa5						27	1	45	72.405	270.79	353240000	0.467795	-0.472518	-1.08087	24.6569	25.851	24.5005	24.3395	24.6079	24.6435
P26443	P26443	Glutamate dehydrogenase 1, mitochondrial	Glud1						2	2	4.1	61.336	2.7192	695930	0.246238	-0.465585	-0.622683	19.3036	19.1595	17.2491	18.7983	17.7977	17.7195
Q91VM5;Q9WV02;A2AFI4;A2AFI3;Q9WV02-2;S4R1F6	Q91VM5;Q9WV02;A2AFI4;A2AFI3;Q9WV02-2	RNA binding motif protein, X-linked-like-1;RNA-binding motif protein, X chromosome;RNA-binding motif protein, X chromosome, N-terminally processed	Rbmxl1;Rbmx						4	4	11.6	42.161	10.507	40005000	0.675982	-0.465448	-1.4884	21.3163	21.9379	22.3472	21.567	21.2602	21.3779
Q9DBH5	Q9DBH5	Vesicular integral-membrane protein VIP36	Lman2						5	5	22.6	40.429	11.091	14799000	0.132639	-0.462526	-0.360334	18.7053	20.791	20.1089	17.1656	20.307	20.745
A0A140T8N5;A2NUE7	A0A140T8N5								5	2	40	12.787	323.31	836410000	0.216619	-0.462336	-0.556923	25.7794	24.4821	23.1462	24.4779	24.1807	23.3621
Q3U7F3;Q3TIK8;Q5EBP8;Q3UK83;P49312;Q3TFB1;P49312-2;B7ZWG9;V9GXF8	Q3U7F3;Q3TIK8;Q5EBP8;Q3UK83;P49312;Q3TFB1;P49312-2	Heterogeneous nuclear ribonucleoprotein A1;Heterogeneous nuclear ribonucleoprotein A1, N-terminally processed	Hnrnpa1						15	14	53.4	34.238	156.77	190110000	0.634218	-0.460541	-1.40705	24.0538	23.9934	24.0685	24.1549	23.5546	23.0246
Q91WD5;D3YXT0	Q91WD5;D3YXT0	NADH dehydrogenase [ubiquinone] iron-sulfur protein 2, mitochondrial	Ndufs2						2	2	4.5	52.625	3.2443	990370	0.234401	-0.459163	-0.596588	17.8536	19.3516	18.6518	17.4321	17.6192	19.4282
Q8BRF7-3;Q8BRF7;A0A1W2P6R7;Q6ZQ26;Q8BRF7-2	Q8BRF7-3;Q8BRF7;A0A1W2P6R7;Q6ZQ26;Q8BRF7-2	Sec1 family domain-containing protein 1	Scfd1						2	2	5	67.406	3.1055	1208800	0.323131	-0.458907	-0.787193	20.2393	18.397	18.6241	18.5156	18.716	18.6521
Q3TQ70;P62874;Q3U1B1;H3BKR2;H3BLF7;Q61621	Q3TQ70;P62874;Q3U1B1;H3BKR2;H3BLF7	Guanine nucleotide-binding protein G(I)/G(S)/G(T) subunit beta-1	Gnb1						10	6	40.6	37.377	35.911	77481000	0.742561	-0.457572	-1.61834	22.4577	23.3617	22.7711	22.4168	22.2301	22.5709
G5E850;Q544Z9;P56395;E0CY88	G5E850;Q544Z9;P56395;E0CY88	Cytochrome b5	Cyb5a						3	3	42.9	11.142	6.4437	29500000	0.643078	-0.455779	-1.42431	21.0746	22.0307	21.2406	20.7496	21.0716	21.1574
Q9DB20;Q3THG0;Q3TF25;F7D3P8;F6XVM5	Q9DB20;Q3THG0;Q3TF25	ATP synthase subunit O, mitochondrial	Atp5o						6	6	39.9	23.363	28.038	52918000	0.284179	-0.448127	-0.704848	21.3697	22.8437	23.04	21.321	22.5461	22.0419
Q8K0C4	Q8K0C4	Lanosterol 14-alpha demethylase	Cyp51a1						13	13	33	56.775	29.235	99573000	0.38768	-0.447945	-0.920156	22.649	23.9326	22.8332	22.2298	22.6558	23.1855
Q9CPQ9;Q6NY00;Q5FWB7;A6ZI44;A6ZI46;P05064;A0A0U1RPN8;D3YV98;A0A0U1RPT5;D3YWI1;D3Z510;A6ZI47	Q9CPQ9;Q6NY00;Q5FWB7;A6ZI44;A6ZI46;P05064;A0A0U1RPN8;D3YV98;A0A0U1RPT5;D3YWI1	Fructose-bisphosphate aldolase;Fructose-bisphosphate aldolase A	Aldoart1;Aldoa						3	3	12.9	39.284	10.035	2275900	0.354424	-0.446609	-0.852129	17.8781	18.642	17.6417	16.824	18.2998	17.6982
Q8CCM0;E9Q1V9;E9Q1W0;E9Q1T1;A0A0G2JGS4;Q6PHZ2-2;Q6PHZ2-4;Q6PHZ2;Q6PHZ2-5;Q3TY93;Q5SVI9;Q80TN1;F8WIS9;Q5SVJ1;Q5SVI3;Q5SVI0;Q5SVI2;Q8BL41;Q68EG2;Q5SVI1;Q5SVJ0;P11798;P28652;E9QAJ4;D6RDQ8;Q8C4I3;F6WHR9;Q8C8X9	Q8CCM0;E9Q1V9;E9Q1W0;E9Q1T1;A0A0G2JGS4;Q6PHZ2-2;Q6PHZ2-4;Q6PHZ2;Q6PHZ2-5;Q3TY93;Q5SVI9;Q80TN1;F8WIS9;Q5SVJ1;Q5SVI3;Q5SVI0;Q5SVI2;Q8BL41;Q68EG2;Q5SVI1;Q5SVJ0;P11798;P28652	Calcium/calmodulin-dependent protein kinase type II subunit delta;Calcium/calmodulin-dependent protein kinase type II subunit alpha;Calcium/calmodulin-dependent protein kinase type II subunit beta	Camk2d;Camk2b;Camk2a						3	1	12.2	40.677	4.8783	1647700	0.197129	-0.445603	-0.512751	19.447	20.0278	18.4499	19.8522	19.3136	17.4221
B2RTC8;Q3V132	B2RTC8;Q3V132	ADP/ATP translocase 4;ADP/ATP translocase 4, N-terminally processed	Slc25a31						4	3	13.4	35.257	3.7589	4589300	0.280193	-0.443726	-0.696313	18.6791	20.0025	18.3726	18.6212	19.2337	17.8681
M1VB37;M1VHG3;F8WHY8;M1VHG6;Q2KHS8;E9PX23;M1VHG1;M1VMF6;Q8K4B0;M1VQI8;M1V1V1;M1VQI9;H3BLE1	M1VB37;M1VHG3;F8WHY8;M1VHG6;Q2KHS8;E9PX23;M1VHG1;M1VMF6;Q8K4B0;M1VQI8;M1V1V1	Metastasis-associated protein MTA1	Mta1						6	4	12.8	71.082	10.096	5647900	0.226841	-0.441759	-0.579796	19.5531	19.3079	18.0748	17.8835	17.9726	19.7545
Q8CD23;P09405;Q3TT41;Q3TL52;Q3TGR3;Q8CE30;Q9CT46;A0A087WRM5	Q8CD23;P09405;Q3TT41;Q3TL52;Q3TGR3;Q8CE30	Nucleolin	Ncl						33	33	36.5	76.864	323.31	1662300000	0.578061	-0.441575	-1.29758	26.8225	27.2246	26.6899	25.8709	26.7647	26.7767
Q3TQP7;Q8QZT1	Q3TQP7;Q8QZT1	Acetyl-CoA acetyltransferase, mitochondrial	Acat1						3	3	11.8	44.802	7.611	1021900	0.209207	-0.440944	-0.540214	19.7279	19.9836	17.988	19.396	19.2294	17.7512
Q14C24;Q9D883;G3UW94;E9PWX6;E9PWM2;E9Q809;F8WH71;E9Q5Y2;E9PUZ3;E9Q1I7;E9Q5J3;Q8BGJ9-4;Q8BGJ9-2;Q8BGJ9;Q8BGJ9-3	Q14C24;Q9D883;G3UW94	Splicing factor U2AF 35 kDa subunit	U2af1						4	4	28.9	27.815	11.608	14918000	0.182918	-0.439193	-0.48004	20.4228	20.0413	20.0778	17.945	20.424	20.8553
Q9D0T1;E9PZS4	Q9D0T1;E9PZS4	NHP2-like protein 1;NHP2-like protein 1, N-terminally processed	Nhp2l1						4	4	33.6	14.173	7.9161	30035000	0.537752	-0.437274	-1.21875	21.124	22.1091	21.1979	20.874	20.8686	21.3766
F7B6Z5;B2LVG5;B2LVG6;E0CXT7;Q8BQZ5;Q8BQZ5-3;Q8BQZ5-2;M0QWM8	F7B6Z5;B2LVG5;B2LVG6;E0CXT7;Q8BQZ5;Q8BQZ5-3;Q8BQZ5-2;M0QWM8	Cleavage and polyadenylation specificity factor subunit 4	Cpsf4				+	WT-anti-SPOCD1_Spocd1-delTPR1	2	2	15.9	23.39	3.1089	3558900	1.53849	-1.54131	-3.3361	18.8266	19.4302	18.9609	18.0577	16.6918	17.8443
Q02257	Q02257	Junction plakoglobin	Jup						25	22	43.6	81.8	323.31	1127800000	0.194083	-0.424608	-0.505778	26.0535	24.9356	27.7974	25.7816	26.0439	25.6872
Q0VGU9;Q3UXT6;Q3U313;Q8VH51-3;Q8VH51-2;Q8VH51;E9Q8F0;F7AA45;Q3UZ51;B7ZD61;B7ZD63	Q0VGU9;Q3UXT6;Q3U313;Q8VH51-3;Q8VH51-2;Q8VH51;E9Q8F0;F7AA45	RNA-binding protein 39	Rbm39						10	10	35.1	39.818	22.606	32204000	0.445872	-0.423756	-1.03726	21.4986	20.9481	21.4265	20.2131	20.8941	21.4947
Q3U1J4;Q91YC8;Q3ULS8	Q3U1J4;Q91YC8	DNA damage-binding protein 1	Ddb1						8	8	9.6	126.85	29.42	24865000	0.247521	-0.419603	-0.625499	20.8114	21.2564	20.8269	19.2727	20.9142	21.449
Q9D6H6;Q9CQZ6	Q9D6H6;Q9CQZ6	NADH dehydrogenase [ubiquinone] 1 beta subcomplex subunit 3	Ndufb3				+	WT-anti-SPOCD1_Spocd1-delTPR1	2	2	26.9	11.691	3.0857	1853600	1.57324	-0.419235	-3.42265	19.4621	19.4273	19.2668	18.8417	18.8783	19.1785
Q91XW8-3;Q91XW8;Q91XW8-2	Q91XW8-3;Q91XW8;Q91XW8-2	Inactive peptidyl-prolyl cis-trans isomerase FKBP6	Fkbp6						4	4	17.1	37.516	8.3408	14303000	0.221764	-0.416951	-0.568459	19.3812	20.5976	20.2462	18.5168	19.7334	20.7239
F8VPU2;Q8K2R0;Q3UY58;E9Q805;Q80VF7;Q8R2X2	F8VPU2;Q8K2R0	FERM, RhoGEF and pleckstrin domain-containing protein 1	Farp1						5	5	7.6	118.87	10.347	20080000	0.124519	-0.410866	-0.340337	18.5839	21.3294	20.7606	18.9697	18.9175	21.5541
Q542K4;Q3TVZ1;Q8C6E3;Q3UZE7;P24270;Q91XI2;Q3UF58;A2AL20	Q542K4;Q3TVZ1;Q8C6E3;Q3UZE7;P24270;Q91XI2;Q3UF58	Catalase	Cat						8	8	16.5	59.765	15.671	43023000	0.236415	-0.410519	-0.601045	22.2058	20.4463	22.443	21.7681	20.8561	21.2393
P56480	P56480	ATP synthase subunit beta, mitochondrial	Atp5b						23	23	70.9	56.3	280.24	888140000	0.400435	-0.409242	-0.946014	25.7904	26.9869	25.996	25.4212	26.1856	25.9388
P12787	P12787	Cytochrome c oxidase subunit 5A, mitochondrial	Cox5a						4	4	28.1	16.101	9.381	15238000	0.290804	-0.407686	-0.718985	20.1533	21.8382	20.4252	19.9601	20.668	20.5655
E9Q035;P47758;Q542X6	E9Q035;P47758;Q542X6	Signal recognition particle receptor subunit beta	Gm20425;Srprb						9	6	13.5	107.8	27.24	13386000	0.18024	-0.406818	-0.473825	19.808	21.478	19.7376	18.6521	20.4869	20.6641
Q5XKN4;A0A0N4SV89	Q5XKN4;A0A0N4SV89	Protein jagunal homolog 1	Jagn1						2	2	13.1	21.102	3.3992	1579700	0.220288	-0.404954	-0.565156	17.5988	19.5427	19.3089	17.6896	18.6223	18.9237
Q542X7;P80314;Q9JJD8;A0A1W2P7B7;A0A1W2P6Q3;A0A1W2P871;A0A1W2P828;A0A1W2P8B6	Q542X7;P80314;Q9JJD8	T-complex protein 1 subunit beta	Cct2						9	9	25.4	57.477	18.802	29008000	0.563466	-0.404036	-1.26907	21.8235	21.6795	20.9198	21.131	20.7838	21.2958
D3YVW2;Q8BXA1;F6RUD1	D3YVW2;Q8BXA1	Golgi integral membrane protein 4	Golim4						6	6	11.9	79.904	10.446	7547700	0.501635	-0.40399	-1.14778	20.0375	20.3195	19.8035	19.0146	19.9158	20.0181
Q8BPI7;Q5M9P0;Q3U5U5;Q3U4D1;Q3TF14;P50247	Q8BPI7;Q5M9P0;Q3U5U5;Q3U4D1;Q3TF14;P50247	Adenosylhomocysteinase	Ahcy						3	3	10.2	36.04	4.3891	1563000	0.210548	-0.402155	-0.543245	18.0794	17.4307	19.7283	17.7722	18.5752	17.6847
Q3UXI9;Q9CXY6	Q3UXI9;Q9CXY6	Interleukin enhancer-binding factor 2	Ilf2						18	18	71	43.01	89.163	333820000	0.299557	-0.397971	-0.737578	24.3816	24.2043	25.7802	24.3373	24.7726	24.0623
Q4VA29;Q9CQE8	Q4VA29;Q9CQE8	UPF0568 protein C14orf166 homolog	2700060E02Rik						8	8	43.4	28.152	130.68	142630000	0.389141	-0.39179	-0.923123	23.3709	23.0426	24.1231	22.5722	23.4846	23.3045
Q8CHA4;Q9EPR5;Q3TU45;Q8BI61;D3YYF4	Q8CHA4;Q9EPR5	VPS10 domain-containing receptor SorCS2	Sorcs2						7	7	7.2	131.6	17.392	15053000	0.653266	-0.382657	-1.44415	20.3409	20.9479	20.6946	20.0969	20.0645	20.6742
O54941;C0IMX1;C0IMX3;C0IMX0;C0IMW9	O54941;C0IMX1	SWI/SNF-related matrix-associated actin-dependent regulator of chromatin subfamily E member 1	Smarce1						5	5	15.3	46.638	9.5344	21441000	0.256889	-0.377748	-0.645967	20.1104	20.3419	21.9639	20.4385	20.3456	20.4989
Q8BTS0;Q5U222;Q3V0Z8;Q61656;A1L333;Q3UXW3;S4R1I6;Q9CSD9;B1ARB9;B1ARC0;O35662;S4R1E3	Q8BTS0;Q5U222;Q3V0Z8;Q61656;A1L333;Q3UXW3;S4R1I6	Probable ATP-dependent RNA helicase DDX5	Ddx5						22	15	44.4	69.265	323.31	685340000	0.578958	-0.374432	-1.29933	25.7303	26.0928	25.7358	24.9919	25.5534	25.8903
Q03265;D3Z6F5;D6RJ16;Q3U452	Q03265;D3Z6F5	ATP synthase subunit alpha, mitochondrial;ATP synthase subunit alpha	Atp5a1						25	25	55.3	59.752	323.31	739190000	0.341168	-0.369703	-0.82474	25.4856	26.9232	26.067	25.4628	25.9424	25.9614
A0A0R4J086;Q8BK62	A0A0R4J086;Q8BK62	Olfactomedin-like protein 3	Olfml3						6	6	23.9	45.797	16.166	6090700	0.1868	-0.36491	-0.489022	18.1627	20.123	17.9289	18.0229	18.1929	18.904
Q5PR75;P62996;F8WJG3;A0A0R4J1X8;P62996-2	Q5PR75;P62996;F8WJG3	Transformer-2 protein homolog beta	Tra2b						5	5	31	26.685	13.401	46168000	0.546579	-0.364679	-1.23604	21.888	22.1583	21.7308	21.1667	21.4454	22.0709
Q0VG47;J3QNY1;Q8BG05-2;Q6PFA7;B2RXM2	Q0VG47;J3QNY1;Q8BG05-2;Q6PFA7;B2RXM2	Heterogeneous nuclear ribonucleoprotein A3	Hnrnpa3;Gm9242;Gm6793						19	2	46.8	37.086	190.61	538100000	1.18853	-0.361345	-2.52825	25.5158	25.7197	25.5244	25.3656	25.3375	24.9729
Q3UWG5;P35762;A0A140LJL0	Q3UWG5;P35762;A0A140LJL0	Tetraspanin;CD81 antigen	Cd81						2	2	17.8	25.828	21.312	30975000	0.107139	-0.358674	-0.296821	18.1619	21.5842	17.944	18.3429	19.1886	19.0826
Q3TN39;P10852;P10852-2;Q8BTJ9;Q60849;A0A0U1RP98;Q3U144;A0A0U1RPK4;A0A0U1RPL8;A0A0U1RPG5;A0A0U1RP32;Q3TIP1;A0A0U1RPQ7	Q3TN39;P10852;P10852-2;Q8BTJ9;Q60849;A0A0U1RP98;Q3U144	4F2 cell-surface antigen heavy chain	Slc3a2						11	11	25.1	58.327	22.306	44331000	0.276916	-0.356932	-0.689281	21.5041	23.1591	21.8067	21.6076	21.8849	21.9066
A0A1I7Q4G8;E9QMN5;Q8CHY6	A0A1I7Q4G8;E9QMN5;Q8CHY6	Transcriptional repressor p66 alpha	Gatad2a						4	4	9.1	65.434	6.2107	5771500	0.470829	-0.356303	-1.08689	19.3782	19.1228	19.4963	18.3736	19.1603	19.3944
Q3TF84;Q922Q8;Q3UBL0	Q3TF84;Q922Q8	Leucine-rich repeat-containing protein 59	Lrrc59						10	10	70.4	20.408	24.545	131070000	0.333178	-0.350712	-0.808149	22.9849	24.0741	23.6289	22.6201	23.5566	23.4591
Q3TIC8;Q9CZ13;Q3THM1;Q8K2S8;Q8VEJ2;A0A0A6YW82;A0A0A6YWX6;A0A0A6YVZ0	Q3TIC8;Q9CZ13;Q3THM1;Q8K2S8	Cytochrome b-c1 complex subunit 1, mitochondrial	Uqcrc1						13	13	43.3	52.752	51.185	92342000	0.483721	-0.3409	-1.11242	22.7856	23.6767	23.2195	22.5704	23.1356	22.9531
Q9CR61	Q9CR61	NADH dehydrogenase [ubiquinone] 1 beta subcomplex subunit 7	Ndufb7						2	2	18.2	16.331	2.9782	3101300	0.203374	-0.340768	-0.526988	18.4888	19.7942	18.8131	17.6732	19.3235	19.077
Q3UB66;Q0PD67;P62821;Q6ZPF0	Q3UB66;Q0PD67;P62821;Q6ZPF0	Ras-related protein Rab-1A	Rab1;Rab1A						8	1	56.6	22.678	35.395	77207000	0.483602	-0.338228	-1.11218	22.2792	23.0846	22.4915	22.0906	22.099	22.6511
K7U6D5;X5J5T1;K7T9P1	K7U6D5;X5J5T1;K7T9P1								4	2	48.2	11.979	7.2185	1945200	0.293758	-0.334592	-0.72527	18.3498	19.298	18.9958	17.8159	18.8539	18.9701
Q9CRA8;Q3U2K4;A0A0U1RPX0;A0A0U1RPC2	Q9CRA8;Q3U2K4	Exosome complex component RRP46	Exosc5						4	4	28.9	25.194	7.6742	11373000	0.189188	-0.33083	-0.494528	19.2889	19.5046	18.7386	18.8258	17.7677	19.9461
H3BKT1	H3BKT1	Uncharacterized protein C19orf84 homolog							2	2	20	19.979	87.313	65083000	0.257627	-0.330707	-0.647573	22.5553	22.9016	21.5565	21.3832	22.2667	22.3713
O54890;Q6QHD5;A0A0F7DDK0	O54890;Q6QHD5;A0A0F7DDK0	Integrin beta-3;Integrin beta	Itgb3						2	2	3.4	86.738	2.5778	229750	0.274162	-0.323086	-0.683359	18.7594	17.8305	19.0541	17.8477	18.8085	18.0185
Q9ES97-3;Q9ES97-4;Q9ES97-5;Q9ES97-2;Q9ES97	Q9ES97-3;Q9ES97-4;Q9ES97-5;Q9ES97-2;Q9ES97	Reticulon-3	Rtn3						3	3	24.9	25.428	63.902	19228000	0.417687	-0.32096	-0.980808	20.2788	21.3869	20.9767	20.467	20.6364	20.5761
Q3U4W5;Q0PD54;P35279-2;P35279;D3YV69;Q0PD53;P61294;A0A1L1SRS6;Q0PD15;Q8BHD0	Q3U4W5;Q0PD54;P35279-2;P35279;D3YV69;Q0PD53;P61294;A0A1L1SRS6	Ras-related protein Rab-6A;Ras-related protein Rab-6B	Rab6a;Rab6b						4	4	22.1	23.545	17.999	58102000	0.380695	-0.319784	-0.905941	21.8235	22.8746	21.9766	21.8116	21.7402	22.1634
A0A0G2JDE1	A0A0G2JDE1								2	1	26.1	13.263	323.31	62216000	0.0860369	-0.316361	-0.242552	19.0534	18.2636	19.2801	18.1019	16.6124	20.9338
E9Q9P1;A0A1L1ST13;F6VG18;F6VTH5;Q3UHL8;A0A1L1SSX7;Q9JHQ5;Q8CDG8	E9Q9P1;A0A1L1ST13;F6VG18;F6VTH5;Q3UHL8;A0A1L1SSX7;Q9JHQ5;Q8CDG8	Leucine zipper transcription factor-like protein 1	Lztfl1						2	2	14.2	15.518	3.141	143050000	0.0489026	-0.314641	-0.142593	17.388	17.2893	23.4112	20.801	18.2619	18.0817
Q9WV55	Q9WV55	Vesicle-associated membrane protein-associated protein A	Vapa						8	7	44.6	27.855	26.611	56981000	0.562933	-0.312188	-1.26803	22.1013	22.8106	22.302	21.8406	22.243	22.1938
O88860;Q9QX15;Q8C324;B7ZN73;Q8CCM1;Q3UQR1;Q9R070;Q9EQR4;Q91Z28;Q3UZ16;A0A0G2JFW5;Q8C9E1;Q91ZF5;E9PUL3	O88860;Q9QX15;Q8C324;B7ZN73;Q8CCM1;Q3UQR1;Q9R070;Q9EQR4;Q91Z28	Calcium-activated chloride channel regulator 3A	Clca3a1;Clca3a2				+	WT-anti-SPOCD1_Spocd1-delTPR1	17	17	30.9	100.04	172.95	89042000	1.58729	-0.434897	-3.45801	22.8925	22.8905	22.7987	22.2389	22.6547	22.3834
E9Q039;Q11011;E9Q6F4;F6QYF8;F6V7K3	E9Q039;Q11011;E9Q6F4;F6QYF8	Puromycin-sensitive aminopeptidase	Npepps						6	6	8.2	100.13	12.225	23469000	0.0424714	-0.309299	-0.124621	17.4439	16.9627	23.1699	16.7824	21.7349	18.1314
Q9CY27;G3UWE1;Q52L67;Q9CWN2;Q3TAN8;Q14C44;A0A1D5RLH3;A0A1D5RLB4	Q9CY27;G3UWE1;Q52L67;Q9CWN2	Very-long-chain enoyl-CoA reductase	Tecr						7	7	21.8	36.09	16.69	65134000	0.276688	-0.308843	-0.688792	22.0529	23.3231	22.3372	21.9448	22.1324	22.7094
Q9CY49;Q9R099;D3YZH8	Q9CY49;Q9R099;D3YZH8	Transducin beta-like protein 2	Tbl2						2	2	5.9	49.582	4.7651	1457000	0.179689	-0.303623	-0.472544	19.2281	19.5822	17.7046	18.3423	18.1667	19.0951
Q8BH80;Q9QY76;Q3TA54;Q3TU78	Q8BH80;Q9QY76;Q3TA54;Q3TU78	Vesicle-associated membrane protein-associated protein B	Vapb						4	3	22.6	26.918	5.2524	18895000	0.300553	-0.302916	-0.739687	20.7358	21.6973	20.4087	20.8507	20.391	20.6913
P56391;A0A140LIU3	P56391;A0A140LIU3	Cytochrome c oxidase subunit 6B1	Cox6b1						5	5	62.8	10.071	8.448	32955000	0.223664	-0.302145	-0.572707	20.9635	22.5265	21.2157	21.107	21.6805	21.0118
Q9Z204-2;Q3U6P5;Q9Z204-4;Q9Z204-3;Q9Z204;Q9Z204-5	Q9Z204-2;Q3U6P5;Q9Z204-4;Q9Z204-3;Q9Z204;Q9Z204-5	Heterogeneous nuclear ribonucleoproteins C1/C2	Hnrnpc						12	12	38.7	33.056	99.21	218140000	0.80505	-0.299748	-1.74099	24.0916	24.3182	24.2618	24.1517	23.6202	24.0005
Q9CX86	Q9CX86	Heterogeneous nuclear ribonucleoprotein A0	Hnrnpa0						6	6	38.7	30.53	58.227	83976000	0.583133	-0.297574	-1.30748	22.5891	22.7531	22.8996	22.7002	22.6147	22.0343
G5E866;Q99NB9;Q3US00;A0JLN0;Q3UIB4;Q8C839;Q8C2Y9;A0A087WNS2;Q3TB51	G5E866;Q99NB9;Q3US00;A0JLN0;Q3UIB4	Splicing factor 3B subunit 1	Sf3b1						26	26	28.4	145.83	59.586	71818000	0.399558	-0.297009	-0.94424	22.184	23.0233	22.6057	22.3838	21.928	22.6102
P61961;H7BWZ1;D3YW97	P61961;H7BWZ1;D3YW97	Ubiquitin-fold modifier 1	Ufm1						2	2	58.8	9.1175	11.357	7115000	0.806185	-0.296076	-1.74322	18.7061	18.3496	18.7003	18.1422	18.1935	18.532
Q9CXL3;A0A0G2JEY4	Q9CXL3;A0A0G2JEY4	Uncharacterized protein C7orf50 homolog							3	3	27.2	22.168	22.537	11976000	0.143411	-0.295804	-0.386556	18.8072	20.4831	19.8847	19.8374	20.1793	18.2709
E9Q589;A0A0A6YY47;E9QB01;P13595-3;P13595-2;P13595;A0A0A6YWU2;A0A0A6YY91;P13595-4;Q6LBT4;Q61945	E9Q589;A0A0A6YY47;E9QB01;P13595-3;P13595-2;P13595;A0A0A6YWU2;A0A0A6YY91;P13595-4	Neural cell adhesion molecule 1	Ncam1						8	8	17.8	80.357	19.993	15003000	0.186633	-0.293765	-0.488634	19.5983	21.3636	20.1383	19.7355	19.8166	20.6668
Q61833;A2ACG7;Q3U505;Q9DBG6	Q61833;A2ACG7;Q3U505;Q9DBG6	Dolichyl-diphosphooligosaccharide--protein glycosyltransferase subunit 2	Rpn2						16	16	36.7	66.301	111.54	226720000	0.263217	-0.287219	-0.659717	23.7129	24.711	24.729	23.5949	24.145	24.5515
F7CPA3;Q2UZQ7;G3X8Y7;B2RUG3;O88561	F7CPA3;Q2UZQ7;G3X8Y7;B2RUG3;O88561	Long-chain fatty acid transport protein 3	Slc27a3						2	2	5.2	69.533	2.8435	2546200	0.455404	-0.286001	-1.05625	18.5702	17.8712	18.3079	17.6878	17.9064	18.297
P68372;Q9D6F9;Q9CVR0;Q9DCR1;D5MR34	P68372;Q9D6F9;Q9CVR0;Q9DCR1	Tubulin beta-4B chain;Tubulin beta-4A chain	Tubb4b;Tubb4a						15	3	54.6	49.83	142.83	38730000	0.177979	-0.285137	-0.468565	21.3914	22.3087	21.1572	20.5751	22.2689	21.158
G3X922;D4AFX7;Q3UX52;Q3UQJ7;Q8CHD7;Q8BNL1;Q3TNE7;A0A1L1STR9	G3X922;D4AFX7;Q3UX52;Q3UQJ7;Q8CHD7		Dnajc13						11	11	7.8	254.44	27.035	18783000	0.11462	-0.280298	-0.315676	19.6671	20.1127	21.2996	18.7577	20.155	21.3259
E9QMH7;Q9DBZ1;Q9DBZ1-2	E9QMH7;Q9DBZ1;Q9DBZ1-2	Inhibitor of nuclear factor kappa-B kinase-interacting protein	Ikbip						2	2	7.5	42.497	8.3252	4270300	0.134463	-0.278965	-0.364797	17.7589	19.9916	18.7642	18.5456	17.8563	19.276
P52480;P52480-2;A0A1L1SU37;A0A1L1SQV8;A0A1L1SSN6;A0A1L1STV8;A0A1L1SUV0;A0A1L1ST52;A0A1L1SVH2;Q3UEH4;E9Q509;Q3UEI4;A7MCU9;G3X925;P53657	P52480;P52480-2	Pyruvate kinase PKM	Pkm						18	18	44.6	57.844	58.388	183110000	0.195824	-0.278315	-0.509766	23.2808	23.1836	24.7032	23.0755	23.8906	23.3665
Q3UJ95;Q80XI4;Q91XU2	Q3UJ95;Q80XI4;Q91XU2	Phosphatidylinositol 5-phosphate 4-kinase type-2 beta	Pip4k2b						2	1	7.5	47.318	2.8881	645240	0.111317	-0.277988	-0.307375	19.8579	17.6573	17.6863	18.0593	17.2281	19.0801
Q545A2;P51881	Q545A2;P51881	ADP/ATP translocase 2;ADP/ATP translocase 2, N-terminally processed	Slc25a5						13	7	49.3	32.931	24.812	243700000	0.257864	-0.277603	-0.648089	23.9905	25.3824	24.2802	24.2638	24.1733	24.383
P37040;Q05DV1;E9Q997;E9PVT9;F6R7H8	P37040;Q05DV1;E9Q997	NADPH--cytochrome P450 reductase	Por						8	8	20.2	77.043	81.631	31681000	0.0490664	-0.269498	-0.143048	17.9777	22.4478	21.8455	17.9676	21.7091	21.7858
Q8BMP9;Q5U412;Q3UA28;Q3U9H4;Q3U573;Q3TVN9;Q3TUR1;Q3TG02;Q3U547;A0A1S6GWK0;P46978;Q8BWT4;D3YZN5	Q8BMP9;Q5U412;Q3UA28;Q3U9H4;Q3U573;Q3TVN9;Q3TUR1;Q3TG02;Q3U547;A0A1S6GWK0;P46978	Dolichyl-diphosphooligosaccharide--protein glycosyltransferase subunit STT3A	Stt3a						10	10	17.7	80.53	18.713	51530000	0.258843	-0.268347	-0.650221	21.6672	22.8116	22.0103	21.6198	21.7013	22.3629
Q544L9;P52795	Q544L9;P52795	Ephrin-B1	Efnb1						5	5	24.1	37.859	10.852	8552200	0.123276	-0.266344	-0.337257	18.2968	20.7382	19.8518	18.7276	19.4767	19.8835
P05202	P05202	Aspartate aminotransferase, mitochondrial	Got2						3	3	8.6	47.411	4.7832	5880800	0.0912877	-0.26634	-0.256213	19.7934	18.9173	16.6195	17.9111	17.6016	19.0185
Q91YR7;Q91YR7-2	Q91YR7;Q91YR7-2	Pre-mRNA-processing factor 6	Prpf6						9	9	11.4	106.72	18.041	15790000	0.397687	-0.264287	-0.940452	20.296	21.0149	20.6124	20.1222	20.2622	20.746
Q8C2Q8;Q9D9D7;Q3UD06;Q91VR2;A2AKU9;Q9ERA8;A2AKV1;A2AKV2;A2AKV3;A2AKV0;Q9Z1F5	Q8C2Q8;Q9D9D7;Q3UD06;Q91VR2;A2AKU9;Q9ERA8;A2AKV1;A2AKV2;A2AKV3	ATP synthase subunit gamma;ATP synthase subunit gamma, mitochondrial	Atp5c1						8	8	32.1	30.255	16.296	55064000	0.300184	-0.263041	-0.738905	21.9687	23.1222	22.1935	22.0863	22.1648	22.2442
Q8CG16;Q566I6;Q8CFG9;Q3UU42;Q8CG15;Q8CH29;Q9CTX0;Q3UZ09	Q8CG16;Q566I6;Q8CFG9	Complement C1r-A subcomponent;Complement C1r-A subcomponent heavy chain;Complement C1r-A subcomponent light chain;Complement C1r-B subcomponent;Complement C1r-B subcomponent heavy chain;Complement C1r-B subcomponent light chain	C1ra;C1rb						25	25	53	80.072	312.79	508460000	0.436821	-0.262032	-1.01918	23.7982	23.3015	23.1951	22.8412	23.4512	23.2162
Q3TIL4;Q05BZ0;Q9CRA5;Q9CRA5-2;Q3UWP6	Q3TIL4;Q05BZ0;Q9CRA5;Q9CRA5-2	Golgi phosphoprotein 3	Golph3						3	2	27.8	17.942	6.064	2793200	0.179865	-0.261881	-0.472954	18.4295	18.9195	17.6681	18.7309	17.3013	18.1993
Q5EBI8;Q06185;Q8BTB6	Q5EBI8;Q06185;Q8BTB6	ATP synthase subunit e, mitochondrial	Atp5k;Atp5i						3	3	50.7	8.2364	12.164	32074000	0.276434	-0.260395	-0.688246	21.3355	22.4835	21.3648	21.502	21.4362	21.4643
I6L958	I6L958		Igk						14	0	56.8	25.644	323.31	464760000	0.0246228	-0.0281251	-0.0735746	24.1464	24.0421	24.1725	23.3335	24.5148	24.4284
I6L978	I6L978		Igk						15	0	56.8	25.702	323.31	477240000	0.0486181	0.0369294	0.141802	24.4952	23.7666	24.3393	24.0138	24.4862	24.2118
I6L985	I6L985		Igh						17	0	53.7	51.975	323.31	4029200000	0.0938814	-0.0967038	-0.262921	27.3556	27.1718	26.2766	26.5449	27.0752	26.8938
Q8BSE0	Q8BSE0	Regulator of microtubule dynamics protein 2	Rmdn2						2	2	6.8	47.016	3.6634	382370	0.211567	-0.258239	-0.545546	17.9447	18.5654	18.6988	17.3521	18.3433	18.7387
Q9CY58-2;Q3UEI6;Q9CY58-3;A0A0N4SV32;Q3V274;A0A0N4SWH2;A0A0N4SUQ1;A0A0N4SUN8	Q9CY58-2;Q3UEI6;Q9CY58-3;A0A0N4SV32;Q3V274;A0A0N4SWH2	Plasminogen activator inhibitor 1 RNA-binding protein	Serbp1						27	1	66.8	42.944	19.579	3117700	0.125945	-0.256973	-0.343865	18.8422	19.0453	18.2153	17.7341	17.7451	19.8526
A2AFJ1;Q3UJI2;Q60973;A2AFI9;Q3UX53;Q8C5H3;F6ZLC6;F6U539	A2AFJ1;Q3UJI2;Q60973;A2AFI9;Q3UX53;Q8C5H3;F6ZLC6	Histone-binding protein RBBP7	Rbbp7						6	4	20.9	46.908	7.5695	27831000	0.498583	-0.256056	-1.14176	21.4408	21.3107	21.0336	20.8085	20.824	21.3844
Q8JZX4;A2AP40	Q8JZX4	Splicing factor 45	Rbm17						3	3	11.1	45.303	5.305	4549100	0.0819513	-0.254706	-0.231847	18.0468	16.6337	19.7156	16.6324	18.7796	18.22
Q80V26	Q80V26	Inositol monophosphatase 3	Impad1						3	3	15.7	38.616	6.2135	3461700	0.171834	-0.25161	-0.454208	18.7912	19.4183	18.5223	18.4161	17.965	19.5959
A0AUV1;A3KPD0;C0HKE9;C0HKE8;C0HKE7;C0HKE6;C0HKE5;C0HKE4;C0HKE3;C0HKE2;C0HKE1;B2RVF0;A2AB79;Q8CGP6;Q8CGP7;Q8CGP5;Q8BFU2	A0AUV1;A3KPD0;C0HKE9;C0HKE8;C0HKE7;C0HKE6;C0HKE5;C0HKE4;C0HKE3;C0HKE2;C0HKE1;B2RVF0;A2AB79;Q8CGP6;Q8CGP7;Q8CGP5;Q8BFU2	Histone H2A;Histone H2A type 1-H;Histone H2A type 1-K;Histone H2A type 1-F;Histone H2A type 3	Hist1h2ah;Hist1h2ad;Hist3h2a;Hist1h2ak;Hist1h2af						7	1	41.7	13.819	323.31	24781000000	0.431428	-0.251256	-1.00839	30.4603	31.007	31.2465	30.7615	30.4765	30.7221
J3QNZ9;A0A0G2JDW9	J3QNZ9;A0A0G2JDW9		Igkv4-62						2	1	35.4	10.423	2.3368	18232000	NaN	0	NaN	20.6647	18.5413	18.6869	18.3392	18.7134	18.9344
Q8BNS0;Q5NBZ3;P32233;Q8CHR8;F7BQ65	Q8BNS0;Q5NBZ3;P32233;Q8CHR8	Developmentally-regulated GTP-binding protein 1	Drg1						9	9	31.6	40.524	20.598	29362000	0.347606	-0.250789	-0.838062	20.6302	20.899	21.5591	20.8657	20.5494	20.9209
G5E814;Q9D8B4	G5E814;Q9D8B4	NADH dehydrogenase [ubiquinone] 1 alpha subcomplex subunit 11	Ndufa11						2	2	23.8	15.115	8.6039	4227500	0.247084	-0.250628	-0.624539	19.4522	19.409	18.5432	18.3512	19.2352	19.0661
Q8C660;Q8C2N1;P58468	Q8C660;Q8C2N1;P58468	Protein FAM207A	Fam207a						2	2	13.3	24.657	3.0252	2426100	0.216543	-0.250358	-0.556754	18.5869	18.2834	18.2884	18.9061	17.3882	18.1132
K7THH3;K7TD85;P06327;X5J5N5;X5J5D1;A0A075B5Y6	K7THH3;K7TD85;P06327	Ig heavy chain V region VH558 A1/A4	Gm5629						4	2	41.7	11.927	9.6719	15023000	NaN	0	NaN	18.3191	17.8206	16.207	17.2198	18.3909	18.3128
Q3TVJ8;Q9D8L3;Q62186;Q9D6F7;Q9DC94	Q3TVJ8;Q9D8L3;Q62186;Q9D6F7;Q9DC94	Translocon-associated protein subunit delta	Ssr4						5	5	36.6	18.936	10.742	29562000	0.345864	-0.247913	-0.834462	20.9679	21.954	21.3937	21.1015	21.116	21.3544
Q9D0B0;Q3TXM9;F6RTE1	Q9D0B0;Q3TXM9;F6RTE1	Serine/arginine-rich splicing factor 9	Srsf9						4	4	19.4	25.661	7.1098	17162000	0.30923	-0.245232	-0.758014	20.5394	21.157	20.1833	20.1941	20.2629	20.687
E9PWK1;Q9D379;Q6PEV0;Q8K2W5;D3Z4M3;F6YTS6	E9PWK1;Q9D379;Q6PEV0;Q8K2W5	Epoxide hydrolase 1	Ephx1						9	9	27.7	50.969	14.261	38410000	0.258199	-0.241431	-0.648819	21.0894	22.3439	21.6264	21.3844	21.3472	21.6038
Q9WVS5;Q3UL22;Q6A0F1;P42932;H3BL49;Q3UKQ2;Q8BVY8;Q9CS06;H3BJB6;Q9CRW7;H3BLL1;H3BKG2	Q9WVS5;Q3UL22;Q6A0F1;P42932;H3BL49;Q3UKQ2;Q8BVY8;Q9CS06;H3BJB6;Q9CRW7	T-complex protein 1 subunit theta	Cctq;Cct8						11	11	23	59.568	22.282	36456000	0.586148	-0.239445	-1.31337	21.6461	21.7123	21.2376	21.3384	21.0907	21.4486
P68369	P68369	Tubulin alpha-1A chain	Tuba1a						17	0	55	50.135	2.159	3220400	0.185218	-0.236406	-0.485365	18.5517	17.292	17.4039	17.9988	17.4898	17.0497
Q3UJS6;Q8BT60;Q5DTH0;Q8BIJ1;Q8QZU9;Q05D94;Q9D6C8;Q8BRJ6;A0A0R4J1D0;Q3TVB2;A0A0R4J0J1;Q3UYN2;P59108;Q1RLL3;Q9Z140;Q8BLR2;Q0VE82;Q9DC53;Q8JZW4	Q3UJS6;Q8BT60;Q5DTH0;Q8BIJ1;Q8QZU9;Q05D94;Q9D6C8;Q8BRJ6;A0A0R4J1D0;Q3TVB2;A0A0R4J0J1;Q3UYN2;P59108;Q1RLL3;Q9Z140;Q8BLR2;Q0VE82;Q9DC53;Q8JZW4	Copine-3;Copine-2;Copine-9;Copine-6;Copine-4;Copine-7;Copine-8;Copine-5	Cpne3;Cpne9;Cpne7;Cpne2;Cpne8;Cpne4;Cpne6;Cpne5						2	2	3.4	59.614	3.0276	8801100	0.084666	-0.236326	-0.238967	19.3426	19.4923	17.4969	18.3659	19.923	17.3339
Q05793	Q05793	Basement membrane-specific heparan sulfate proteoglycan core protein;Endorepellin;LG3 peptide	Hspg2						20	2	8	398.29	5.5122	1020700	0.0642324	-0.229568	-0.18461	18.4404	19.9819	16.2715	18.279	16.811	18.9152
E9Q6C2;Q14DT6;Q8CG14;Q3T9K7;E0CZE7	E9Q6C2;Q14DT6;Q8CG14;Q3T9K7	Complement C1s-A subcomponent;Complement C1s-A subcomponent heavy chain;Complement C1s-A subcomponent light chain	C1s1;C1sa						28	17	56.5	77.499	323.31	795190000	0.274055	-0.228324	-0.68313	24.7061	24.0693	23.938	23.544	24.1803	24.3042
Q3TJ39;Q8C266;P35278;Q3TCT9;A2A5F5;Q8C458;B2RPS1;Q0PD56;P61021;A2A5F6	Q3TJ39;Q8C266;P35278;Q3TCT9	Ras-related protein Rab-5C	Rab5c						6	4	37.5	23.412	13.13	24806000	0.256467	-0.226187	-0.645049	20.9772	22.0788	21.1212	21.1217	21.0946	21.2824
A0A1D5RLX4;C3VPR6-2;C3VPR6	A0A1D5RLX4;C3VPR6-2;C3VPR6	Protein NLRC5	Nlrc5						2	2	1.7	154.33	3.0077	36270000	0.058712	-0.226175	-0.169608	18.3252	17.0983	21.4888	18.9169	19.0838	18.233
Q99PV0;B7ZC27;Q3UNG1;Q3TI71	Q99PV0	Pre-mRNA-processing-splicing factor 8	Prpf8						42	42	25.3	273.61	316.11	224460000	0.281822	-0.225398	-0.699805	23.9309	24.3907	24.112	23.6021	23.6509	24.5045
Q8K1F2	Q8K1F2								5	1	67.9	11.953	321.79	276860000	0.101826	-0.225218	-0.283313	24.8419	23.4415	22.1575	23.3907	22.9056	23.4689
Q99KI0	Q99KI0	Aconitate hydratase, mitochondrial	Aco2						4	4	7.7	85.462	5.892	1102300	0.0991535	-0.221015	-0.276479	18.6312	19.9136	17.8286	18.9183	17.5474	19.2447
Q8VIJ6;Q3TZL2;Q9Z1Q0;Q810V5;Q7TMH7	Q8VIJ6;Q3TZL2	Splicing factor, proline- and glutamine-rich	Sfpq						14	14	26.2	75.441	177.46	192400000	0.350264	-0.218323	-0.843552	24.0906	24.3144	24.253	24.4198	23.5548	24.0283
O08547;E9Q6R3;Q3UZ06;A0A0G2JF08	O08547;E9Q6R3;Q3UZ06	Vesicle-trafficking protein SEC22b	Sec22b						7	7	43.7	24.74	28.119	53989000	0.274371	-0.216724	-0.683808	21.7883	22.7413	21.972	21.8884	21.7745	22.1885
Q8VDP4	Q8VDP4	Cell cycle and apoptosis regulator protein 2	Ccar2						13	13	24.2	103	58.574	24949000	0.174162	-0.215581	-0.459658	21.3222	20.3487	19.7236	20.3187	20.1293	20.2998
Q546G4;P07724;K7R066	Q546G4;P07724	Serum albumin	Alb						10	10	20.6	68.692	17.525	27700000	0.0422688	-0.212749	-0.124051	21.1655	22.125	17.3818	18.1739	20.9811	20.879
Q8BMK4	Q8BMK4	Cytoskeleton-associated protein 4	Ckap4						28	28	56	63.691	189.33	279700000	0.198974	-0.210629	-0.516966	24.1435	25.4206	24.3327	24.3164	24.3531	24.5954
Q8VDN2;Q3TXF9;Q8R3M4;Q3UCH8;D3YYN7;Q3UHK5;Q6ZQ49;Q6PIE5;A0A0G2JGX4;Q8VCE0;Q6PIC6;Q8K2R2;Q3UF49;Q8R3A9;Q8R0E8;Q8R0B0;Q91WH7;E9QNX7;Q9WV27;Q64436;Q8CGD9;Q9Z1W8	Q8VDN2;Q3TXF9;Q8R3M4;Q3UCH8;D3YYN7;Q3UHK5;Q6ZQ49;Q6PIE5	Sodium/potassium-transporting ATPase subunit alpha-1;Sodium/potassium-transporting ATPase subunit alpha-2	Atp1a1;Atp1a2						15	15	20.6	112.98	95.516	54264000	0.144684	-0.206776	-0.389631	21.6106	23.2072	21.7683	21.8222	21.8479	22.2956
Q3U2W2;Q7TPV4;A0JLT5;Q3TLF6	Q3U2W2;Q7TPV4;A0JLT5;Q3TLF6	Myb-binding protein 1A	Mybbp1a						21	21	22.2	152.04	198.93	92451000	0.316522	-0.206601	-0.773347	22.7956	22.9492	22.3586	22.1164	22.5696	22.7976
G3X9L6;Q9DCX2;B1ASE2	G3X9L6;Q9DCX2;B1ASE2	ATP synthase subunit d, mitochondrial	Gm10250;Atp5h						7	7	66.2	18.621	20.245	45371000	0.217563	-0.206308	-0.559044	21.6252	22.7774	21.9911	21.748	22.2096	21.8172
D2KHZ9;A0A0A0MQF6;P16858;S4R1W1;A0A1D5RLD8;S4R257;Q3TUZ9;Q4VBD1;V9GX06;W8QM43;Q6IWE3;V9GXA7;V9GXK0;Q8CEV2	D2KHZ9;A0A0A0MQF6;P16858;S4R1W1;A0A1D5RLD8;S4R257;Q3TUZ9	Glyceraldehyde-3-phosphate dehydrogenase	GAPDH;Gapdh;Gm3839;Gm10481						10	9	43.8	35.81	112.86	244160000	0.116118	-0.205878	-0.319428	23.402	23.8649	22.1849	23.4946	23.186	22.1535
Q06EZ3;Q61263;A0A087WNN8;Q8C795	Q06EZ3;Q61263;A0A087WNN8	O-acyltransferase;Sterol O-acyltransferase 1	Soat1						3	3	7.8	63.81	4.9292	4573900	0.0980287	-0.203904	-0.273595	19.3807	18.1903	17.0209	17.4223	18.4508	18.107
B2RVP5;Q3THW5;P0C0S6;Q8R029;Q3TFU6;Q3UA95	B2RVP5;Q3THW5;P0C0S6;Q8R029;Q3TFU6;Q3UA95	Histone H2A;Histone H2A.V;Histone H2A.Z	H2afv;H2afz						4	2	31.2	13.509	192.83	269670000	0.293295	-0.202227	-0.724286	24.0613	24.3229	24.6064	23.667	24.3713	24.3457
Q8BW03;Q8BM84;Q3UFF9;P70372;Q8BTQ1;Q8BVF8;Q3TT05	Q8BW03;Q8BM84;Q3UFF9;P70372;Q8BTQ1;Q8BVF8;Q3TT05	ELAV-like protein;ELAV-like protein 1	Elavl1						8	8	36.2	36.153	20.751	108030000	0.406774	-0.200858	-0.958821	23.4712	23.2918	22.9136	23.2724	22.9687	22.8329
Q3TIU7;Q91VD9;Q3UIQ2;A0A087WQR0;A0A087WSU3;A0A087WQ77	Q3TIU7;Q91VD9;Q3UIQ2	NADH-ubiquinone oxidoreductase 75 kDa subunit, mitochondrial	Ndufs1						12	12	23.4	79.662	27.317	26678000	0.136485	-0.199876	-0.369734	20.9219	22.4946	20.9928	20.9456	21.5264	21.3377
Q3UA17;Q791V5;A2AFW6;Q9D050;Q05C68	Q3UA17;Q791V5;A2AFW6;Q9D050;Q05C68	Mitochondrial carrier homolog 2	Mtch2						3	3	18.2	33.489	8.1345	13189000	0.0769643	-0.199014	-0.218688	18.5751	21.0484	20.5932	18.8777	20.2796	20.4623
E9PYT3;Q91YH5;Q91YH5-2	E9PYT3;Q91YH5;Q91YH5-2	Atlastin-3	Atl3						8	8	28.9	60.231	26.763	26503000	0.0505905	-0.195897	-0.147275	18.651	20.8971	17.6737	18.2347	20.705	17.6945
J3QP71;K3W4Q8;O55108;O55107;P18572-2;P18572	J3QP71;K3W4Q8;O55108;O55107;P18572-2;P18572	Basigin	Bsg						2	2	12.7	21.602	3.7889	2645900	0.10518	-0.195773	-0.291851	18.0165	20.0576	18.5583	18.3559	18.4542	19.2349
A1L0V4;P68433	A1L0V4;P68433	Histone H3;Histone H3.1	Hist1h3i;Hist1h3a						4	1	40.7	15.273	323.31	1182700000	0.13422	-0.19379	-0.364203	26.3263	27.3487	26.8756	26.023	26.4377	27.5085
Q8BHD8;F6SPX7;B0R0C7;Q6I682;B0R0D0	Q8BHD8;F6SPX7;B0R0C7;Q6I682	Protein-L-isoaspartate O-methyltransferase domain-containing protein 2	Pcmtd2						5	5	16.4	40.755	7.4492	22275000	0.165021	-0.192605	-0.438183	21.1619	20.638	21.2253	20.5938	20.2644	21.5892
P13541	P13541	Myosin-3	Myh3						2	1	1.2	223.79	2.4201	1100900	0.0660067	-0.191984	-0.189402	19.121	18.0075	18.1994	20.133	17.575	17.044
Q3U741;Q501J6;Q3TU25;Q501J6-2;Q8K392;Q3U6Y5;Q78W10	Q3U741;Q501J6;Q3TU25;Q501J6-2	Probable ATP-dependent RNA helicase DDX17	Ddx17						18	11	32.2	72.584	283.95	103700000	0.329094	-0.186242	-0.799643	22.7761	23.3537	22.7194	22.6162	22.6845	22.9897
H3BJ97;Q99JR5;Q4FJX7;H3BKM8	H3BJ97;Q99JR5;Q4FJX7	Tubulointerstitial nephritis antigen-like	Tinagl1						3	3	8.3	49.276	5.1367	1679100	0.0692219	-0.180854	-0.19805	17.5874	20.2912	17.9747	18.2694	19.1062	17.9351
Q6NS46	Q6NS46	Protein RRP5 homolog	Pdcd11						2	2	1.9	207.78	3.3687	1263700	0.121474	-0.179419	-0.332786	19.3383	17.7742	18.1309	17.7432	18.3443	18.6176
Q7TQD5;Q3UGT1;A8ASF5;P97742	Q7TQD5;Q3UGT1;A8ASF5;P97742	Carnitine O-palmitoyltransferase 1, liver isoform	Cpt1a						2	2	3.9	88.25	5.7841	1336400	0.194005	-0.178605	-0.5056	18.1337	19.0879	18.5521	17.9731	18.6584	18.6064
Q5EAT0;Q3UIK3;P49962;D3YZX8	Q5EAT0;Q3UIK3;P49962	Signal recognition particle 9 kDa protein	Srp9						3	3	36	10.194	5.4966	11081000	0.0715295	-0.176413	-0.204228	20.0105	18.2641	20.0518	19.8474	18.0035	19.9462
P62843;Q3UK70;D3YTQ9;Q3UXS6;F7ANJ3	P62843;Q3UK70;D3YTQ9;Q3UXS6	40S ribosomal protein S15	Rps15						8	8	72.4	17.04	153.07	1899600000	0.121523	-0.17586	-0.332907	26.4834	26.5538	27.8629	26.2507	27.1822	26.9395
Q505L1;Q3TF62;Q9Z2N8;A0A0A6YWG8;D3YVN1;A0A0A6YWR1;A0A0A6YW15;F8WI57;Q99MR0	Q505L1;Q3TF62;Q9Z2N8;A0A0A6YWG8;D3YVN1	Actin-like protein 6A	Actl6a						8	8	27.5	47.447	20.039	41429000	0.395933	-0.17029	-0.936901	21.5347	21.7626	21.666	21.277	21.3557	21.8198
P61804	P61804	Dolichyl-diphosphooligosaccharide--protein glycosyltransferase subunit DAD1	Dad1						4	4	35.4	12.497	6.9832	47867000	0.14691	-0.168847	-0.395001	21.5023	22.6386	22.0535	21.7011	21.5498	22.437
Q8JZN2;Q3U4S7;Q3TXH7;Q3U1S6;Q80TP8;Q91W50;Q3U672;A0A0G2JF72;Q8R3R1;Q3UJ74;Q05C63	Q8JZN2;Q3U4S7;Q3TXH7;Q3U1S6;Q80TP8;Q91W50;Q3U672;A0A0G2JF72;Q8R3R1;Q3UJ74;Q05C63	Cold shock domain-containing protein E1	Csde1						4	4	7	85.652	6.2308	3481900	0.0887786	-0.164343	-0.249698	18.8829	19.6103	17.5795	18.9618	18.6233	17.9945
Q3U0I3;Q3U4U6;P80318;E9Q133;Q3UJP4;Q3TBM6;F6Q609;Q9R1U1;F6ZVG8	Q3U0I3;Q3U4U6;P80318;E9Q133;Q3UJP4	T-complex protein 1 subunit gamma	Cct3						9	9	24.6	58.278	15.856	26833000	0.25478	-0.161795	-0.641371	21.4081	21.0241	20.8636	20.7358	21.3242	20.7503
O88477;A0A0H3XWX3	O88477;A0A0H3XWX3	Insulin-like growth factor 2 mRNA-binding protein 1	Igf2bp1						17	16	38.1	63.45	190.25	151560000	0.511224	0.361703	1.16666	23.2822	23.0476	23.0966	24.0938	23.0992	23.3185
X5J5S0;X5J4V2;X5J5E6;K7U5V5;X5J5G5	X5J5S0;X5J4V2;X5J5E6;K7U5V5;X5J5G5								4	2	69.6	11.41	15.759	1022600	0.0809278	-0.154081	-0.229155	19.5768	17.7691	17.7944	18.058	17.7992	18.8208
D6REF7;Q4FK38;Q3UDJ2;Q69ZN1;Q8R0X7;D3YZT4	D6REF7;Q4FK38;Q3UDJ2;Q69ZN1;Q8R0X7	Sphingosine-1-phosphate lyase 1	Sgpl1						4	4	13.8	54.769	7.5052	8422900	0.05778	-0.15252	-0.167061	18.1095	20.8326	19.8186	18.6792	19.3893	20.2347
Q3UG68;Q3UC51;O54734	Q3UG68;Q3UC51;O54734	Dolichyl-diphosphooligosaccharide--protein glycosyltransferase 48 kDa subunit	Ddost						11	11	35.1	48.985	53.815	155490000	0.122063	-0.152363	-0.334249	22.7204	24.1866	23.5127	23.0004	23.3935	23.5687
A0A0G2JG60;Q6P9Z1;G3UXC0;Q3TM59	A0A0G2JG60;Q6P9Z1	SWI/SNF-related matrix-associated actin-dependent regulator of chromatin subfamily D member 3	Smarcd3						3	1	9.3	51.96	3.1398	2966300	0.113638	-0.151056	-0.313213	19.2697	18.0691	18.7644	18.6169	19.0919	17.9412
Q545K4;Q3UBJ6;Q3UA13;Q3U818;O55135;Q9R071;Q3U740;A6PWZ2;D6RG53;D6RJJ3;B1AZQ4	Q545K4;Q3UBJ6;Q3UA13;Q3U818;O55135;Q9R071;Q3U740	Eukaryotic translation initiation factor 6	Eif6						7	7	47.3	26.511	130.45	132560000	0.265574	-0.150101	-0.664822	23.2654	23.4276	23.3785	22.9114	23.6385	23.0713
E9QQ10;Q70FJ1-3;Q70FJ1-2;Q70FJ1	E9QQ10;Q70FJ1-3;Q70FJ1-2;Q70FJ1	A-kinase anchor protein 9	Akap9						2	2	0.7	434.13	3.3067	2641800	0.04665	-0.142934	-0.136322	19.1113	17.2439	20.3265	19.8032	17.9867	18.463
Q91VM2;P62320;A0A1W2P7K5	Q91VM2;P62320;A0A1W2P7K5	Small nuclear ribonucleoprotein Sm D3	Snrpd3						4	4	47.6	13.985	65.444	194830000	0.162764	-0.141415	-0.432848	23.8161	23.862	23.2788	23.1552	23.342	24.0354
P70333;Q3UR26	P70333;Q3UR26	Heterogeneous nuclear ribonucleoprotein H2	Hnrnph2						9	2	27.6	49.279	4.377	10929000	0.0438482	-0.138319	-0.128486	20.4789	19.0115	17.8646	20.253	17.6059	19.0811
P01626	P01626	Ig kappa chain V-II region MOPC 167							2	1	44.6	12.349	3.5973	1435900	0.0693814	0.187309	0.198477	18.1582	17.3538	18.4167	17.7555	16.8709	19.8641
P01628	P01628	Ig kappa chain V-II region MOPC 511							2	0	37.2	12.496	10.798	26421000	0.615862	1.95085	1.3713	18.7411	18.0938	18.2882	21.133	22.2605	17.5821
P01629;A0A075B5J6	P01629;A0A075B5J6	Ig kappa chain V-II region 2S1.3	Gm20730						2	2	34.8	12.221	88.718	53232000	0.434755	-1.01841	-1.01505	21.5871	19.9521	18.4659	19.6828	18.1694	19.0977
Q5F2I0;P01631	Q5F2I0;P01631	Ig kappa chain V-II region 26-10	IgG1 anti-TS1 VL						4	1	38.3	12.56	323.31	261870000	0.0540655	0.091191	0.15687	24.2163	22.9449	22.7628	23.4324	24.0038	22.7614
P01632;A0A075B5N1;A0A0G2JDJ8	P01632;A0A075B5N1;A0A0G2JDJ8	Ig kappa chain V-I region S107A	Igkv7-33						4	3	36.8	12.717	100.17	105080000	0.668013	1.66751	1.47287	19.2173	18.1186	17.8329	18.9421	19.0724	22.1569
P01633	P01633	Ig kappa chain V19-17	Igk-V19-17						4	1	30.9	16.433	4.2249	339700	NaN	0	NaN	16.6494	16.1247	17.9388	18.0273	19.1414	18.4695
P01645;P01644;A2NVF0;A2NVE9;A1A540;A0A140T8M1;P04946;A0A075B5L0	P01645;P01644;A2NVF0;A2NVE9;A1A540;A0A140T8M1	Ig kappa chain V-V region HP 93G7;Ig kappa chain V-V region HP R16.7	Igkv10-96						6	0	61.1	11.954	323.31	1382200000	0.216924	0.385326	0.557608	26.5503	25.4199	24.2087	26.0086	25.5168	25.8095
P01646;Q9JL84	P01646	Ig kappa chain V-V region HP 123E6							6	1	61.1	11.989	12.853	1071600	NaN	0	NaN	18.7822	16.742	18.2196	18.5016	18.364	16.9193
P01647	P01647	Ig kappa chain V-V region HP 124E1							5	1	61.1	11.965	3.8077	2665100	0.0275105	-0.0542107	-0.0819555	19.4126	18.1471	17.5417	18.5294	17.5997	18.8098
P01648;P01649	P01648;P01649	Ig kappa chain V-V region HP 91A3;Ig kappa chain V-V regions							4	1	41.7	11.961	2.8501	46394000	NaN	0	NaN	20.8081	17.4185	17.3501	18.075	17.745	18.4561
P01654;P01656;P01655;A0A075B5P0	P01654;P01656;P01655;A0A075B5P0	Ig kappa chain V-III region PC 2880/PC 1229;Ig kappa chain V-III region MOPC 70;Ig kappa chain V-III region PC 7132	Igkv3-2						5	1	91	11.98	323.31	4515100000	0.0191705	-0.0392367	-0.0576154	28.7927	27.0911	27.1777	26.9157	28.28	27.748
P01660;A0A140T8M6;Q65ZN3;P01659	P01660;A0A140T8M6	Ig kappa chain V-III region PC 3741/TEPC 111							4	1	80.2	12.099	16.644	107570000	0.485008	1.15287	1.11496	18.6255	18.1401	18.137	17.9946	18.9458	21.4209
P01662;P01663;A0A075B5N8;A0A0G2JGN0;P01661	P01662;P01663;A0A075B5N8;A0A0G2JGN0;P01661	Ig kappa chain V-III region ABPC 22/PC 9245;Ig kappa chain V-III region PC 4050;Ig kappa chain V-III region MOPC 63	Igkv3-10						4	2	84.7	12.041	79.263	174720000	0.350253	-1.48323	-0.843529	23.4556	18.5726	17.8977	18.6071	18.1752	18.6939
P01664	P01664	Ig kappa chain V-III region CBPC 101							3	1	68.5	11.964	25.281	1546000	NaN	0	NaN	19.7148	18.8991	18.2646	18.6304	17.8358	18.7871
P01666;P01665;A0A140T8Q4;P01669;P01667;P01668;A0A140T8Q0	P01666;P01665;A0A140T8Q4;P01669;P01667;P01668	Ig kappa chain V-III region PC 7183;Ig kappa chain V-III region PC 7043;Ig kappa chain V-III region PC 7769;Ig kappa chain V-III region PC 6308;Ig kappa chain V-III region PC 7210							4	2	53.2	11.952	56.283	114750000	0.330842	0.70781	0.803286	22.7084	20.4254	20.0742	21.1736	22.1806	21.9772
P01670;A0A140T8P0;P01672	P01670;A0A140T8P0;P01672	Ig kappa chain V-III region PC 6684;Ig kappa chain V-III region PC 7940							4	0	68.5	12.039	33.368	100800000	0.0034061	0.0280062	0.0104164	23.884	16.9434	17.7354	17.4989	22.5989	18.549
P01678;P01677;P01676;P01675	P01678;P01677;P01676;P01675	Ig kappa chain V-VI region SAPC 10;Ig kappa chain V-VI region TEPC 601/TEPC 191;Ig kappa chain V-VI region XRPC 24;Ig kappa chain V-VI region XRPC 44							5	0	56.1	11.554	323.31	2698000000	0.346676	0.278385	0.83614	26.5899	26.626	25.9733	26.5635	26.2961	27.1648
P01679	P01679	Ig kappa chain V-VI region J539							5	1	56.1	11.502	2.7288	6039000	NaN	0	NaN	18.9053	18.0946	18.4357	18.0419	17.7181	19.4978
X5J4Q8;P01749;A2KTK8;A2KTK9	X5J4Q8;P01749	Ig heavy chain V region 3	Ighv1-61						5	2	74.7	10.788	14.269	20411000	NaN	0	NaN	18.5964	17.5927	17.9297	18.9947	17.7093	19.3598
Q9QXF0;Q9QXE9;P01757;P01756;Q65ZR6;Q2KHS9	Q9QXF0;Q9QXE9;P01757;P01756;Q65ZR6	Ig heavy chain V region J558;Ig heavy chain V region MOPC 104E							7	1	71.8	13.06	14.519	5998600	0.421539	-1.08361	-0.988552	21.2202	18.082	19.5919	17.8147	18.0549	19.7736
P01798	P01798	Ig heavy chain V-III region E109							4	2	34.5	12.647	4.4065	22981000	NaN	0	NaN	19.0774	18.2785	18.2456	17.8019	16.6036	18.4269
P01801;P01799;P01797;P01796;P01802	P01801;P01799;P01797;P01796;P01802	Ig heavy chain V-III region J606;Ig heavy chain V-III region ABE-47N;Ig heavy chain V-III region U61;Ig heavy chain V-III region A4;Ig heavy chain V-III region W3082							5	0	45.2	12.81	9.3347	33922000	NaN	0	NaN	18.0503	18.4243	18.5615	18.6113	17.2863	18.8037
P01803	P01803	Ig heavy chain V region AMPC1							4	2	31.9	12.691	7.9928	21771000	0.064941	0.250773	0.186526	20.8652	17.1258	17.0615	18.9941	17.6541	19.1566
P01811	P01811	Ig heavy chain V region UPC10							3	2	30.8	13.001	7.546	44030000	NaN	0	NaN	19.9846	18.1144	18.517	18.1136	16.7375	17.35
Q99JC1;P01844	Q99JC1;P01844	Ig lambda-2 chain C region	Iglc2						8	4	96.2	11.311	323.31	1744900000	1.20182	-1.17133	-2.55709	27.6891	26.9989	26.1818	25.8265	26.0075	25.5219
P01867-2;P01867;Q5R3X8	P01867-2;P01867	Ig gamma-2B chain C region	Igh-3						13	1	44.8	36.587	2.344	47642000	0.0431034	0.259944	0.126396	17.9457	23.1742	17.9057	18.6764	22.0869	19.0421
P62315	P62315	Small nuclear ribonucleoprotein Sm D1	Snrpd1						5	5	54.6	13.281	12.874	154560000	0.135017	-0.135625	-0.366151	23.4814	24.0833	23.1895	22.9331	23.6424	23.7718
P03976;A0A075B5K6	P03976	Ig kappa chain V-II region 17S29.1							3	3	54	12.39	77.718	74041000	NaN	0	NaN	18.3174	18.7279	18.9392	18.7553	18.4741	17.5616
P03987-2;P03987;A0A075B5P5;Q6KAM2	P03987-2;P03987;A0A075B5P5;Q6KAM2	Ig gamma-3 chain C region	Ighg3						25	24	89.1	36.228	323.31	241930000000	0.0165482	0.031503	0.0498749	34.168	33.1567	31.9854	33.2058	33.0939	33.1048
Q5SUC3;Q3TXE5;P35564	Q5SUC3;Q3TXE5;P35564	Calnexin	Canx						16	16	27.9	67.277	42.925	193890000	0.113946	-0.135616	-0.313985	23.5978	24.802	23.6056	23.581	23.8731	24.1444
Q0PD65;P53994;Q8BXY4;Q6PDZ3;Q3TEG7;Q0PD64;P59279;Q9DB48;Q5U628;Q6P7T7;A0A1D5RMH1;S4R232	Q0PD65;P53994;Q8BXY4;Q6PDZ3;Q3TEG7;Q0PD64;P59279	Ras-related protein Rab-2A;Ras-related protein Rab-2B	Rab2a;Rab2b						6	6	38.7	23.547	19.527	28976000	0.187817	-0.134205	-0.491368	20.9455	21.7834	21.2347	21.001	21.1507	21.4092
B8JK33;Q3TL61;B8JK32;Q3THB3;Q9D0E1-2;Q9D0E1;Q3TW40;Q570Z0;A0A1S6GWJ8;Q3TQ66;F6W322;F7C9U3	B8JK33;Q3TL61;B8JK32;Q3THB3;Q9D0E1-2;Q9D0E1;Q3TW40;Q570Z0;A0A1S6GWJ8;Q3TQ66	Heterogeneous nuclear ribonucleoprotein M	Hnrnpm						20	20	44.4	68.161	83.49	225570000	0.246509	-0.133989	-0.623278	24.0051	24.4681	23.7642	24.0561	23.8521	23.9273
Q5RKP4;Q8BMR3;Q3U900;Q91YQ5;Q99LY0;A0A0N4SUJ8	Q5RKP4;Q8BMR3;Q3U900;Q91YQ5	Dolichyl-diphosphooligosaccharide--protein glycosyltransferase subunit 1	Rpn1						17	17	39.5	68.396	43.789	216210000	0.126561	-0.133211	-0.345384	23.7567	24.8782	24.0118	23.8146	23.9996	24.4329
Q8BH78;Q8K3G7;Q8BHF5;Q99P72;Q78NS1;Q99P72-1;Q99P72-3	Q8BH78;Q8K3G7;Q8BHF5;Q99P72	Reticulon;Reticulon-4	Rtn4						8	8	51.4	38.403	44.739	53829000	0.127713	-0.132725	-0.348228	21.562	22.7257	22.0697	21.8176	21.7986	22.343
P52479;P52479-2;G3X9U6	P52479;P52479-2	Ubiquitin carboxyl-terminal hydrolase 10	Usp10						8	8	16.5	87.021	19.346	46356000	0.290874	-0.13025	-0.719136	21.8651	21.4653	21.9275	21.4313	21.8081	21.6277
Q8CGT6-2;Q8CGT6;Q8CGT6-3;A0A0R4J0Y7;F6VRE5	Q8CGT6-2;Q8CGT6;Q8CGT6-3;A0A0R4J0Y7	Piwi-like protein 4	Piwil4						13	13	29.4	94.251	35.308	31812000	0.0976081	-0.129836	-0.272516	21.7025	21.8356	20.522	20.8551	21.1705	21.6451
F8WII3;A2BDX2;O70152	F8WII3;A2BDX2;O70152	Dolichol-phosphate mannosyltransferase subunit 1	Dpm1						2	2	21.5	13.367	3.8061	1791100	0.0730802	-0.129692	-0.208366	19.0528	19.182	17.3831	18.0942	18.2829	18.8516
B2RQH0;Q61495;Q7TSF1;Q7TSF0;Q7TSF0-2;Q9CUH7	B2RQH0;Q61495;Q7TSF1;Q7TSF0	Desmoglein-1-alpha;Desmoglein-1-beta;Desmoglein-1-gamma	Dsg1b;Dsg1a;Dsg1c						5	5	4.1	114.45	10.427	267870000	0.0706374	-0.129063	-0.201842	25.3073	23.2468	24.7703	24.3674	24.5709	23.9989
Q543F1;Q3U5Q3;Q3TMY8;A2AH85;Q6A0E3;O08810;G3UZ34;Q7TMX4;G3UXK8	Q543F1;Q3U5Q3;Q3TMY8;A2AH85;Q6A0E3;O08810;G3UZ34;Q7TMX4	116 kDa U5 small nuclear ribonucleoprotein component	Eftud2						30	29	47.8	109.36	247.02	250520000	0.189809	-0.128082	-0.495959	24.0309	24.6635	24.3849	24.1013	24.0022	24.5916
P48962;Q8BVI9;B0LAB5	P48962;Q8BVI9	ADP/ATP translocase 1	Slc25a4						13	7	49.7	32.904	12.863	113540000	0.111499	-0.127677	-0.307833	22.9067	24.0359	23.0455	22.8281	23.209	23.5679
E9QNN1;A0A087WPL5;O70133-2;O70133;O70133-3;Q3UR42;A0A0R4J2C3;Q3TF92;Q05BR6;Q3TEB2;A0A087WRT3	E9QNN1;A0A087WPL5;O70133-2;O70133;O70133-3;Q3UR42	ATP-dependent RNA helicase A	Dhx9						35	35	35.2	149.69	323.31	412860000	0.340795	-0.126538	-0.823967	24.9029	25.2993	25.1193	24.9298	24.8345	25.1776
Q91V01;A0A0N4SUM3	Q91V01;A0A0N4SUM3	Lysophospholipid acyltransferase 5	Lpcat3						2	2	5.1	56.146	3.7314	1651300	0.101735	-0.125892	-0.28308	19.3484	19.7501	18.282	19.1181	18.8562	19.0285
P61327;A0A023T778;Q9CQL1;G3UZW7	P61327;A0A023T778;Q9CQL1;G3UZW7	Protein mago nashi homolog;Protein mago nashi homolog 2	Magoh;Magohb						7	7	56.2	17.163	24.867	60255000	0.0919535	-0.123757	-0.257937	21.4459	22.6155	22.618	21.6585	22.0322	22.6175
Q4FK11;Q3UM20;Q3TF40;Q99K48;Q3TTV7;Q3TFC2;Q3TMM5;Q99K48-2;B1AXT0	Q4FK11;Q3UM20;Q3TF40;Q99K48;Q3TTV7;Q3TFC2;Q3TMM5	Non-POU domain-containing octamer-binding protein	Nono						13	13	41.2	54.54	80.11	101990000	0.123041	-0.123646	-0.336674	22.9458	23.4235	23.0074	23.5808	22.4196	23.0054
Q9JM96;Q3TH99;A2A6Q3;A2A6Q2	Q9JM96;Q3TH99;A2A6Q3;A2A6Q2	Cdc42 effector protein 4	Cdc42ep4						6	6	32.7	37.869	15.194	20458000	0.0421891	-0.123589	-0.123827	18.924	20.6297	20.6411	20.7167	20.8033	18.3042
Q9D0I9;Q3TVC5;Q3UAZ3	Q9D0I9;Q3TVC5	Arginine--tRNA ligase, cytoplasmic	Rars						23	23	42.9	75.673	58.701	445310000	0.19808	-0.114445	-0.514925	25.0589	25.1644	25.0658	25.309	24.5645	25.0723
P43274	P43274	Histone H1.4	Hist1h1e						12	4	37.9	21.977	13.844	180180000	0.125726	-0.114033	-0.343323	23.8856	23.6006	23.3181	23.0609	23.3629	24.0383
Q7TS98;A0A140T8P9;P01638;B5UB71;A2MY60	Q7TS98								17	2	64	26.454	323.31	424590000	0.0427234	-0.11301	-0.125329	25.8873	23.3182	23.2322	24.4989	23.815	23.7849
Q3TLL6;Q4FZL1;Q5F2A7;Q3TGK7;Q3TFG3;P60843;Q3UXC2;Q3U8I0	Q3TLL6;Q4FZL1;Q5F2A7;Q3TGK7;Q3TFG3;P60843;Q3UXC2;Q3U8I0	Eukaryotic initiation factor 4A-I	Eif4a1						6	1	20.3	41.49	13.038	67474000	0.309551	-0.112145	-0.75869	22.222	22.2808	22.3828	21.9311	22.4153	22.2028
B7ZNH7;K3W4R4;Q80X19-2;Q80X19;F7D5Y4	B7ZNH7;K3W4R4;Q80X19-2;Q80X19	Collagen alpha-1(XIV) chain	Col14a1						47	47	39.2	192.75	323.31	557360000	0.146418	-0.109059	-0.393814	25.2821	25.4067	25.0823	25.6083	25.1283	24.7072
Q8BTU4;Q564E6;P32067;Q3TG93;Q9CYB9;A2AR07;D6RI87;F6SXM5	Q8BTU4;Q564E6;P32067;Q3TG93;Q9CYB9;A2AR07	Lupus La protein homolog	Ssb						16	16	41.4	47.657	323.31	266800000	0.0658774	-0.107683	-0.189053	24.1493	24.7219	23.8655	23.1266	24.517	24.77
Q6ZQI3	Q6ZQI3	Malectin	Mlec						7	7	34	32.342	17.784	40003000	0.105204	-0.107665	-0.291913	20.9259	22.1499	21.7054	21.3096	21.6045	21.544
Q3UN87;O70499;P27048;P63163;A0A0G2JGN4	Q3UN87;O70499;P27048;P63163;A0A0G2JGN4	Small nuclear ribonucleoprotein-associated protein;Small nuclear ribonucleoprotein-associated protein B;Small nuclear ribonucleoprotein-associated protein N	Snrpn;Snrpb						5	5	17.9	24.614	13.658	43437000	0.103891	-0.106454	-0.288576	21.9362	21.8868	21.2484	21.0515	21.6304	22.0702
Q80X50;Q80X50-5;Q80X50-2;Q80X50-4;A0A0H2UH17;A0A0G2JDV6;Q80X50-3;Q8BJ53;Q812D4;Q812D5;A0A0G2JG47;A0A0G2JGD0;Q8BZ69;Q3TSB0;A0A0G2JE24;A0A0G2JDT1;Q80U73;A0A0G2JFN7;Q8BKR4;A0A0G2JEC6	Q80X50;Q80X50-5;Q80X50-2;Q80X50-4;A0A0H2UH17;A0A0G2JDV6;Q80X50-3;Q8BJ53;Q812D4;Q812D5	Ubiquitin-associated protein 2-like	Ubap2l;lig-2a						14	14	21.2	116.8	323.31	75584000	0.1409	-0.104806	-0.380473	22.5635	22.7214	22.2074	22.0129	22.3584	22.8065
B2RPR7;Q9QUM0;Q8C815	B2RPR7;Q9QUM0;Q8C815	Integrin alpha-IIb;Integrin alpha-IIb heavy chain;Integrin alpha-IIb light chain	Itga2b						4	4	5.6	112.58	5.2697	1327400	0.045917	-0.103778	-0.134276	18.1109	20.361	18.6241	19.6595	18.5827	18.5425
Q6P200;Q53YJ1;P27786;Q3UYU1	Q6P200;Q53YJ1;P27786;Q3UYU1	Steroid 17-alpha-hydroxylase/17,20 lyase	Cyp17a1						23	23	56.6	57.61	323.31	1674200000	0.0963439	-0.102828	-0.269267	26.8054	27.693	26.567	26.6046	26.9699	27.1824
Q3U0J1;B9EJX8;Q9D0W5	Q3U0J1;B9EJX8;Q9D0W5	Peptidyl-prolyl cis-trans isomerase;Peptidyl-prolyl cis-trans isomerase-like 1	Ppil1						3	3	21.1	18.223	3.7907	8534100	0.0590812	-0.0983944	-0.170616	19.2964	19.5272	18.6908	18.0605	19.3739	19.7847
Q3UEB3-3;Q3UEB3-2;Q3UEB3;Q0VDY2	Q3UEB3-3;Q3UEB3-2;Q3UEB3	Poly(U)-binding-splicing factor PUF60	Puf60						14	14	44.5	54.028	67.895	137720000	0.0794784	-0.0982869	-0.225334	23.2509	23.0126	23.1023	22.4538	22.7492	23.8678
Q3TVM1;Q8K4Z5;Q8BKK2	Q3TVM1;Q8K4Z5;Q8BKK2	Splicing factor 3A subunit 1	Sf3a1						6	6	11.4	88.575	18.921	14096000	0.0993638	-0.0942097	-0.277018	20.1446	20.7512	20.0363	20.3444	19.721	20.5841
Q8BFZ9;A0A1B0GQZ0;A0A1B0GSD8;A0A1B0GT70;A0A1B0GT43;A0A1B0GRQ1	Q8BFZ9;A0A1B0GQZ0;A0A1B0GSD8;A0A1B0GT70	Erlin-2	Erlin2						6	4	24.7	37.872	13.994	36888000	0.13307	-0.0935815	-0.361388	21.1557	21.889	21.5846	21.2159	21.4098	21.7228
A2AWT6;Q9DBH1;A2AWT7;A2AWT5;P25976-2;P25976;Q05DS1;G3UZW9;E9Q4A8	A2AWT6;Q9DBH1;A2AWT7;A2AWT5;P25976-2;P25976;Q05DS1;G3UZW9;E9Q4A8	Nucleolar transcription factor 1	Ubtf						5	5	8.1	85.009	9.0789	6891200	0.0472652	-0.0923214	-0.138037	18.0964	17.4786	19.6413	18.2198	18.6671	18.0525
Q3TJ01;Q99LF4	Q3TJ01;Q99LF4	tRNA-splicing ligase RtcB homolog	Rtcb						15	15	36.8	55.253	41.119	123390000	0.14156	-0.0901527	-0.382072	23.2681	23.406	22.8956	22.849	23.0012	23.4491
Q7TSV4	Q7TSV4	Phosphoglucomutase-2	Pgm2						3	3	4.8	68.747	4.4051	2213400	0.0363962	-0.0896931	-0.107444	19.069	17.0966	19.3848	17.8127	19.2538	18.2148
Q01853;Q8BNF8	Q01853;Q8BNF8	Transitional endoplasmic reticulum ATPase	Vcp						21	21	35.9	89.321	323.31	175730000	0.150967	-0.0880159	-0.40475	23.5249	24.0465	23.8954	23.4383	23.8177	23.9467
Q8BTI8-3;Q8BTI8-2;Q8BTI8	Q8BTI8-3;Q8BTI8-2;Q8BTI8	Serine/arginine repetitive matrix protein 2	Srrm2						4	4	2.5	285.15	6.5703	2198000	0.0492119	-0.0878989	-0.143452	18.1222	17.7538	19.4844	18.3053	18.9366	17.8547
Q60932-2;Q60932;Q3U6K8;Q3TIG8;Q3THL7;F2Z471	Q60932-2;Q60932;Q3U6K8;Q3TIG8;Q3THL7;F2Z471	Voltage-dependent anion-selective channel protein 1	Vdac1						14	14	65.7	30.755	323.31	157640000	0.0665644	-0.084451	-0.190905	22.9831	24.4507	23.745	23.4497	23.5942	23.8815
Q8C1L7;Q9CQR2	Q8C1L7;Q9CQR2	40S ribosomal protein S21	mCG_6739;Rps21						6	6	61.7	8.88	161.28	944780000	0.0920688	-0.0816485	-0.258236	26.8636	26.2965	25.8089	26.2268	26.394	26.1033
Q9CQF3;A0A1D5RLS2;Q9CZQ0;A0A1D5RM23;A0A1D5RLT7	Q9CQF3;A0A1D5RLS2;Q9CZQ0;A0A1D5RM23	Cleavage and polyadenylation specificity factor subunit 5	Nudt21						3	3	18.5	26.24	6.9688	28638000	0.0973774	-0.0802174	-0.271923	21.4375	20.6787	20.5232	20.6392	20.83	20.9295
H3BKN0;A0A1S6GWH4;Q1HFZ0;Q1HFZ0-2	H3BKN0;A0A1S6GWH4;Q1HFZ0;Q1HFZ0-2	tRNA (cytosine(34)-C(5))-methyltransferase	Nsun2						8	8	14.1	81.373	13.384	9011800	0.0279088	-0.0789515	-0.0831074	20.1514	20.1598	17.9766	20.5482	18.5309	18.9718
Q921K2;Q3TIV3;Q3TX36;Q3TM68;Q3U868;Q3TF18;Q3UJ03;P11103;P11103-2;Q3UX06;A0A0A6YVX0;A0A0A6YX03;A0A0A6YY63	Q921K2;Q3TIV3;Q3TX36;Q3TM68;Q3U868;Q3TF18;Q3UJ03;P11103	Poly [ADP-ribose] polymerase 1	Parp1						37	37	48.6	112.72	323.31	445990000	0.0890327	-0.0783354	-0.250359	24.9476	24.8673	25.2468	24.6449	24.658	25.5238
Q3TGG2;Q7TQH0-2;A0A0U1RPL0;Q7TQH0-3;Q7TQH0;E9Q5Q0;Q3TYH7;J3QP59	Q3TGG2;Q7TQH0-2;A0A0U1RPL0;Q7TQH0-3;Q7TQH0;E9Q5Q0;Q3TYH7	Ataxin-2-like protein	Atxn2l						10	10	12.5	105.44	18.982	13952000	0.0385951	-0.0774949	-0.113684	19.0234	20.8883	20.2386	20.5736	20.1487	19.1956
A2RSV8;P19783;M0QWX7	A2RSV8;P19783	Cytochrome c oxidase subunit 4 isoform 1, mitochondrial	Cox4i1						5	5	37.9	19.53	11.191	39715000	0.0651362	-0.0770321	-0.187053	21.6979	22.7229	21.3823	21.9271	21.7046	21.9402
P18529	P18529	Ig heavy chain V region 5-76							2	1	22.2	12.991	2.9685	981390	NaN	0	NaN	19.1286	16.3377	17.8512	18.7023	17.9281	17.341
P18531;X5J5G9;X5J571;K7TDP3;X5J4F7;A0A075B5S8	P18531;X5J5G9;X5J571;K7TDP3;X5J4F7;A0A075B5S8	Ig heavy chain V region 3-6	Ighv3-6						3	1	39.7	13.095	7.2308	10070000	0.563979	-1.11487	-1.27008	20.7176	18.9158	18.8778	18.1233	17.4478	19.5955
P80316;E0CZA1	P80316	T-complex protein 1 subunit epsilon	Cct5						7	7	16.6	59.623	15.926	43870000	0.0759204	-0.075997	-0.21592	21.6351	21.9206	21.8144	21.4033	21.3417	22.397
Q3UXP2;Q3TXT7;Q9WTM5;A0A1B0GSR4;A0A1B0GRW3;A0A1B0GR89;A0A1B0GT54	Q3UXP2;Q3TXT7;Q9WTM5	RuvB-like 2	Ruvbl2						17	17	46.9	51.143	43.98	70364000	0.236258	-0.0746104	-0.600698	22.4183	22.6315	22.2234	22.3497	22.2818	22.4178
Q99KI3	Q99KI3	ER membrane protein complex subunit 3	Emc3						3	3	16.5	29.98	4.2444	2269000	0.0271993	-0.0740121	-0.0810544	18.2289	19.6971	17.8362	19.4868	18.9369	17.1165
Q3TR40;Q8CGB2;Q80YQ1;P35441	Q3TR40;Q8CGB2;Q80YQ1;P35441	Thrombospondin-1	Thbs1						3	3	3.2	129.62	5.7022	1000700	0.0453419	-0.0737082	-0.132669	18.8355	19.9533	18.2197	18.6044	18.8185	19.3645
Q3UI20;P24815;Q3UJ12	Q3UI20;P24815;Q3UJ12	3 beta-hydroxysteroid dehydrogenase/Delta 5-->4-isomerase type 1;3-beta-hydroxy-Delta(5)-steroid dehydrogenase;Steroid Delta-isomerase	Hsd3b1						9	8	37.5	42.062	323.31	408690000	0.067064	-0.071214	-0.192251	24.562	25.4465	24.6184	24.4246	25.2357	24.7529
A2ATP5;A2ATP6;Q8C854-3;Q8C854;G8JL68;A7UQY4;Q8C854-1;Q8C854-2;F6XJA1	A2ATP5;A2ATP6;Q8C854-3;Q8C854;G8JL68;A7UQY4;Q8C854-1;Q8C854-2;F6XJA1	Myelin expression factor 2	Myef2						6	6	13.8	59.543	13.812	16215000	0.0826377	-0.0700366	-0.23365	20.6584	20.6848	20.6362	20.8089	19.9976	20.9628
A0A0J9YUS5;E9PVC6;E9Q9E1;E9PVC5;Q6NZJ6;Q8K0J8;Q6PD42;Q6NZJ6-2;Q8R2V4;A0A0J9YVC1;Q3UTK0;Q3UQI5;A0PJB5;Q3UYM6;A0A0J9YUC1;Q3UZD9;E9Q770	A0A0J9YUS5;E9PVC6;E9Q9E1;E9PVC5;Q6NZJ6;Q8K0J8;Q6PD42;Q6NZJ6-2;Q8R2V4	Eukaryotic translation initiation factor 4 gamma 1	Eif4g1						6	5	6.8	145.31	13.597	8739600	0.0170332	-0.0678107	-0.0513098	20.4754	19.6984	16.77	17.6444	20.0103	19.0857
P28667	P28667	MARCKS-related protein	Marcksl1						4	4	48	20.165	14.049	12666000	0.0631766	-0.0671336	-0.181752	19.9255	20.7494	19.4917	19.9894	19.953	20.0227
A0A140LHA2;Q9WVA3;A0A140LIM5;A0A140LJ21;A0A140LI47	A0A140LHA2;Q9WVA3;A0A140LIM5;A0A140LJ21	Mitotic checkpoint protein BUB3	Bub3						4	4	18.5	36.766	8.8401	6893100	0.0369623	-0.0663211	-0.109053	19.7456	20.0457	18.5319	20.0672	19.3563	18.7007
Q9DB77;A0A140LI98	Q9DB77	Cytochrome b-c1 complex subunit 2, mitochondrial	Uqcrc2						11	11	34.7	48.234	41.602	71343000	0.0541325	-0.0660998	-0.157054	22.0603	23.4475	22.4394	22.4336	22.6834	22.6319
A0A140LHG8;Q9CYN2;A0A140LIK0;A0A140LJ01;A0A140LHR3;A0A140LHW5;A0A140LJG6	A0A140LHG8;Q9CYN2;A0A140LIK0;A0A140LJ01;A0A140LHR3	Signal peptidase complex subunit 2	Spcs2						5	5	30.4	28.455	22.345	26065000	0.0428685	-0.0650794	-0.125737	20.1911	21.8197	20.5637	20.5952	20.6771	21.107
Q9D6J6-2;Q9D6J6;M0QWP9	Q9D6J6-2;Q9D6J6;M0QWP9	NADH dehydrogenase [ubiquinone] flavoprotein 2, mitochondrial	Ndufv2						2	2	13.8	16.736	5.6284	6967300	0.0158605	-0.0646025	-0.0478378	19.1667	19.9887	17.6488	18.6043	21.0053	17.0008
Q4FJQ0;P51150;A0A0N4SVG9;A0A0N4SVR6	Q4FJQ0;P51150	Ras-related protein Rab-7a	Rab7;Rab7a						7	7	46.4	23.489	323.31	43065000	0.086097	-0.0636222	-0.242709	21.8808	22.6031	21.8717	21.956	21.9537	22.2551
Q8BTU1;Q8BTU1-2	Q8BTU1;Q8BTU1-2	Cilia- and flagella-associated protein 20	Cfap20						6	6	30.1	22.748	9.8219	28192000	0.0724365	-0.0631994	-0.20665	21.4768	21.2383	20.7083	20.8181	20.9336	21.4822
A0A0A0MQG2;Q62261-2;Q62261;Q5DTR4;Q3TZN6	A0A0A0MQG2;Q62261-2;Q62261;Q5DTR4	Spectrin beta chain, non-erythrocytic 1	Sptbn1						4	4	3	244.25	7.3746	2263900	0.0239334	-0.060339	-0.0715667	17.8665	20.3528	17.9597	18.352	18.5541	19.0919
Q58E64;Q3UA81;P10126;Q3UZQ3;Q3TII3;D3YZ68;D3Z3I8;P62631;Q4FZE5	Q58E64;Q3UA81;P10126;Q3UZQ3;Q3TII3;D3YZ68;D3Z3I8;P62631	Elongation factor 1-alpha;Elongation factor 1-alpha 1;Elongation factor 1-alpha 2	Eef1a1;Eef1a2						14	14	51.1	50.113	136.33	545330000	0.0784056	-0.0598475	-0.222502	25.1734	25.2303	25.4691	25.6957	24.824	25.1736
Q0VGQ1;O70503;Q8BPF1;O70503-2;Q9CSR6	Q0VGQ1;O70503	Very-long-chain 3-oxoacyl-CoA reductase	Hsd17b12						6	6	22.8	34.741	12.587	31265000	0.0331944	-0.0589142	-0.0983107	21.1046	22.4173	20.794	20.9474	21.1546	22.0371
P11983;P11983-2;W0TYI4;F2Z483;Q62291;Q9QZ34;Q6LBL9;Q62289;Q9QZ36;Q9QZ35;Q62290;Q9QZ33	P11983;P11983-2;W0TYI4	T-complex protein 1 subunit alpha	Tcp1						8	8	15.6	60.448	16	27570000	0.0507381	-0.0566502	-0.147684	21.4263	21.581	20.3862	20.9582	21.0375	21.2278
Q3V235;O35129;F6QPR1;F6Q8V7;Q3V2V2	Q3V235;O35129	Prohibitin-2	Phb2						9	9	37.8	33.296	21.898	91657000	0.0521558	-0.0554244	-0.151605	22.641	23.7964	22.7929	23.0134	22.9432	23.1074
Q52KG9;Q3TIX8;Q3TI62;Q3TI05;P80317;Q3TW97;Q8VEI1;Q497N0;Q61390;Q8BVT1;B1AT05	Q52KG9;Q3TIX8;Q3TI62;Q3TI05;P80317;Q3TW97	T-complex protein 1 subunit zeta	Cct6a						8	8	21.1	58.076	18.681	30683000	0.18742	-0.0547231	-0.490452	21.338	21.3812	21.1228	21.2022	21.3711	21.1045
A0A0R4J0V5;O08847;P08775;Q3TC95	A0A0R4J0V5;O08847;P08775	DNA-directed RNA polymerase;DNA-directed RNA polymerase II subunit RPB1	Polr2a						6	6	4.9	213.48	9.9746	3281100	0.0234722	-0.0538286	-0.0702215	19.6261	18.3447	18.8956	18.0436	18.4376	20.2236
Q5BL18;Q4FJT0;Q3TTX0;Q6ZQ61;Q8K310;Q3TZN1;Q9R0U5;A0A087WSU2;A0A087WSP7;A0A087WQZ1;Q3UFN8;A0A087WQD6;A0A087WQ54;A0A087WSF8;A0A087WNW7	Q5BL18;Q4FJT0;Q3TTX0;Q6ZQ61;Q8K310;Q3TZN1;Q9R0U5;A0A087WSU2	Matrin-3	Matr3						17	17	25.9	94.629	47.37	238960000	0.123159	-0.0514539	-0.336968	23.9686	24.3894	24.302	24.1658	24.0262	24.3135
Q3ULW0;Q14AA6;P62827;A6H622;Q61820	Q3ULW0;Q14AA6;P62827;A6H622;Q61820	GTP-binding nuclear protein Ran;GTP-binding nuclear protein Ran, testis-specific isoform	Ran;1700009N14Rik;Rasl2-9						4	4	20.8	24.351	5.8466	7128800	0.0161147	-0.0509103	-0.0485912	18.127	20.3046	19.41	19.7519	17.5935	20.3434
H7BX95;Q6PDM2;Q6PDM2-3;Q6PDM2-2;F7AI47;F6QXN3	H7BX95;Q6PDM2;Q6PDM2-3;Q6PDM2-2	Serine/arginine-rich splicing factor 1	Srsf1						10	10	43.5	28.329	25.81	120580000	0.0651882	-0.0499427	-0.187193	23.6134	23.3391	22.7407	23.309	23.0706	23.1637
Q3TUA1;Q5FWJ5;P61979;P61979-2;B2M1R6;Q3TJ38;Q3TL71;P61979-3;Q3U9Q3;Q3U6X2;H3BK96;H3BKD0;Q3TG17;H3BLL4;H3BKI8;Q8BT23;H3BJ43;H3BJS9;H3BLP7	Q3TUA1;Q5FWJ5;P61979;P61979-2;B2M1R6;Q3TJ38;Q3TL71;P61979-3;Q3U9Q3;Q3U6X2;H3BK96;H3BKD0;Q3TG17;H3BLL4;H3BKI8	Heterogeneous nuclear ribonucleoprotein K	Hnrnpk						18	18	55.1	51.006	323.31	644160000	0.0946331	-0.0479527	-0.264861	25.5866	25.6412	25.2577	25.6804	25.451	25.2102
Q3UKJ6;Q3TFE5;O35286;A0A0G2JG10;Q3UDX4;Q497W9;A0A0G2JGQ5;Q3THD5	Q3UKJ6;Q3TFE5;O35286;A0A0G2JG10;Q3UDX4;Q497W9	Pre-mRNA-splicing factor ATP-dependent RNA helicase DHX15	Dhx15						15	15	24.7	91.006	29.964	51358000	0.0613066	-0.0476227	-0.176677	21.4438	22.2123	21.7496	21.6096	21.5974	22.0559
Q3UQD0;Q9QYA2;G3UY77	Q3UQD0;Q9QYA2	Mitochondrial import receptor subunit TOM40 homolog	Tomm40						3	3	14.1	30.929	8.5213	2537600	0.0159161	-0.0473747	-0.0480028	19.5809	17.6519	17.036	18.2815	16.8661	18.9791
P63168;Q9D6F6;Q9D0M5;Q80ZS7	P63168;Q9D6F6;Q9D0M5	Dynein light chain 1, cytoplasmic;Dynein light chain 2, cytoplasmic	Dynll1;Dynll2						3	3	49.4	10.366	23.658	40103000	0.0758094	-0.0462551	-0.215626	21.4104	21.6275	21.6134	21.3893	21.2249	21.8984
Q80VD1;Q8CAB7	Q80VD1	Protein FAM98B	Fam98b						11	8	31	45.349	45.653	62519000	0.0546664	-0.0447865	-0.158523	22.1036	22.2966	21.5004	21.646	22.1589	21.9614
Z4YL78;A0A0R4J0K2;K3W4R5;A2AGT5-2;A2AGT5-3;A2AGT5;Q80U79;Q4V782;Q8K250;Q6PB55	Z4YL78;A0A0R4J0K2;K3W4R5;A2AGT5-2;A2AGT5-3;A2AGT5;Q80U79	Cytoskeleton-associated protein 5	Ckap5						5	5	3.4	218.71	9.2956	2496800	0.0194847	-0.0438468	-0.05854	18.6882	19.0172	18.1886	17.3465	18.6131	19.8029
A2A9R3	A2A9R3		Mageb4						11	11	37.4	60.922	143.9	82713000	0.0341629	-0.0411332	-0.101079	22.2733	23.1985	22.3201	22.0355	22.6685	22.9644
P97855;Q571F9;Q3UR88	P97855;Q571F9;Q3UR88	Ras GTPase-activating protein-binding protein 1	G3bp1						13	12	43	51.828	148.82	228220000	0.0497607	-0.0389004	-0.144975	24.1628	23.7888	23.3903	23.5732	24.0393	23.6127
Q8C671;Q62093;Q06477	Q8C671;Q62093	Serine/arginine-rich splicing factor 2	Srsf2						3	3	16.1	29	40.174	47765000	0.0424241	-0.0370153	-0.124488	21.9792	21.713	21.3644	21.7543	21.1935	21.9979
B2RTM0;P62806;Q61667;Q6B822	B2RTM0;P62806;Q61667	Histone H4	Hist2h4;Hist1h4a						12	12	60.2	11.367	222.1	13003000000	0.042913	-0.0369848	-0.125862	29.1663	30.0574	30.0247	29.6945	29.6626	29.7803
A0A0U1RPX7;A0A0R4J113;Q5MJ56;P97479-2;P97479;D3YUT5	A0A0U1RPX7;A0A0R4J113;Q5MJ56;P97479-2;P97479	Unconventional myosin-VIIa	Myo7a						5	5	3.3	249.53	9.38	4896700	0.0146887	-0.0365232	-0.04436	18.553	19.3764	19.0356	17.4067	19.4557	19.9929
O55234;Q8BTY5	O55234	Proteasome subunit beta type-5	Psmb5						3	3	15.2	28.532	7.632	8797300	0.00813065	-0.0355237	-0.0247329	18.3841	16.9456	20.9522	18.278	20.3341	17.5633
Q3TS40;P53798;Q9QYT0	Q3TS40;P53798;Q9QYT0	Squalene synthase	Fdft1						3	3	8.7	48.144	3.6553	2997500	0.0303031	-0.0353298	-0.0900141	19.1003	18.0318	17.9234	18.1851	18.5439	18.2205
Q05CJ7;Q05DK2;Q62018-3;Q62018;Q62018-2	Q05CJ7;Q05DK2;Q62018-3;Q62018;Q62018-2	RNA polymerase-associated protein CTR9 homolog	Ctr9						10	10	15.4	107.68	22.015	24966000	0.0117835	-0.0349274	-0.0356997	19.6006	20.9535	20.6144	18.6786	20.6735	21.7116
Q059T9;Q9DAW6;Q8BTJ0;Q80WA7	Q059T9;Q9DAW6;Q8BTJ0;Q80WA7	U4/U6 small nuclear ribonucleoprotein Prp4	Prpf4						13	13	35.3	58.369	20.455	31902000	0.0667176	-0.0338567	-0.191318	21.5216	21.6349	21.3324	21.3512	21.2705	21.7657
P20108;Q8K4K8	P20108;Q8K4K8	Thioredoxin-dependent peroxide reductase, mitochondrial	Prdx3						5	5	29.2	28.127	12.191	26770000	0.0971676	-0.0327009	-0.271384	21.3356	21.3602	21.2491	21.0609	21.3348	21.4512
Q62189;D3Z0S6;Q9CXX7;F8VQ88;D6RI83	Q62189;D3Z0S6;Q9CXX7	U1 small nuclear ribonucleoprotein A	Snrpa						8	8	34.1	31.835	37.733	86665000	0.0363732	-0.0278982	-0.107379	22.824	22.7631	22.2601	22.6407	22.2379	22.8849
P57784;G5E883;Q8BSH5	P57784	U2 small nuclear ribonucleoprotein A	Snrpa1						3	3	16.5	28.357	27.581	27939000	0.0291302	-0.026797	-0.0866349	20.5488	21.0171	21.5588	21.1969	21.0054	20.842
A2AMY5;Q91VX2;A2AMY7;F6PYV5	A2AMY5;Q91VX2	Ubiquitin-associated protein 2	Ubap2						8	8	10.5	117.83	23.366	10490000	0.0149657	-0.0252838	-0.045183	19.9596	19.7663	18.4273	19.6258	19.6613	18.7903
Q3TKQ3;Q8VBV3;A2AV19	Q3TKQ3;Q8VBV3;A2AV19	Exosome complex component RRP4	Exosc2						5	5	31.1	32.631	12.169	4899200	0.00864559	-0.0248528	-0.0262843	19.0998	18.5164	17.0394	17.3773	17.5751	19.6288
E9QAS4;E9QAS5;Q5DTP7;Q6PDQ2;Q99JM0;Q3U582;Q8BM83;E9PYU4;E9PYL1;A2A8L1;F6WR45;Q3UFM8;Q8BL30	E9QAS4;E9QAS5;Q5DTP7;Q6PDQ2;Q99JM0;Q3U582;Q8BM83	Chromodomain-helicase-DNA-binding protein 4	Chd4						12	10	9.8	216.37	23.377	34460000	0.00836057	-0.0233504	-0.0254258	18.9434	21.0828	21.6466	19.7447	20.759	21.0991
Q3U3B9;Q9D5V6;Q3TTE4	Q3U3B9;Q9D5V6;Q3TTE4	Synapse-associated protein 1	Syap1						5	5	27.1	41.292	10.379	7206900	0.0073691	-0.0216579	-0.0224355	18.9984	18.339	18.6148	17.3893	20.4872	18.0107
A0A0A1HAM8;P26645;Q05BL6	A0A0A1HAM8;P26645;Q05BL6	Myristoylated alanine-rich C-kinase substrate	Marcks						4	4	27.2	29.721	19.513	17548000	0.0128515	-0.0213413	-0.0388899	20.1545	21.4703	19.7147	20.7202	20.3379	20.2174
Q91VR5;Q922B8;Q3V1Z7	Q91VR5;Q922B8;Q3V1Z7	ATP-dependent RNA helicase DDX1	Ddx1						23	23	42.3	82.499	230.37	292300000	0.0292661	-0.020813	-0.0870266	24.2845	24.6246	24.1287	24.0054	24.3099	24.66
Q9CPS7	Q9CPS7	RNA-binding protein PNO1	Pno1						4	4	24.2	27.453	8.6107	4761000	0.0133638	-0.0206032	-0.0404172	18.6369	19.047	19.3288	19.4212	18.0473	19.4824
B2RSV4;Q921M3;Q921M3-2	B2RSV4;Q921M3;Q921M3-2	Splicing factor 3B subunit 3	Sf3b3						18	18	20	135.55	71.203	84600000	0.0293056	-0.0203247	-0.0871406	22.3907	22.9128	22.6065	22.6178	22.3084	22.9228
Q60951;Q3UBT1;P62960;Q71V06;Q810K5;Q60950;A2BGG7;A0A0A0MQD2;B2RUF0;Q9Z2C8-2;Q9Z2C8;Q8BRJ5;Q497N3;Q9CTL4	Q60951;Q3UBT1;P62960;Q71V06;Q810K5;Q60950;A2BGG7	Nuclease-sensitive element-binding protein 1	Ybx1						18	12	66.1	35.7	323.31	683730000	0.014178	-0.0197353	-0.0428416	26.0667	25.8127	24.9227	26.1865	25.2519	25.3045
Q3TEB9;Q6NX62;Q6PCW8;Q546F8;Q571G2;Q9D753;F6SGT4;D3YYN3	Q3TEB9;Q6NX62;Q6PCW8;Q546F8;Q571G2;Q9D753;F6SGT4;D3YYN3	Exosome complex component RRP43	Exosc8						5	5	26.8	27.647	97.049	10924000	0.0111055	-0.0196927	-0.0336709	18.8405	20.3596	19.9521	18.9655	20.1408	19.9868
Q3TX38;Q3TTN3;A0A140T8V3;Q60931;Q5EBQ0;J3QMG3;Q3UFA8	Q3TX38;Q3TTN3;A0A140T8V3;Q60931;Q5EBQ0;J3QMG3	Voltage-dependent anion-selective channel protein 3	Vdac3						8	8	38.2	30.752	95.701	103960000	0.010089	-0.0191307	-0.0306235	21.9136	23.9254	23.1242	22.6553	23.3924	22.8581
Q60930;G3UX26;D3YZT5;D3YUN8	Q60930;G3UX26;D3YZT5	Voltage-dependent anion-selective channel protein 2	Vdac2						9	9	47.1	31.732	158.15	62651000	0.0117601	-0.0161196	-0.0356298	21.9232	23.3019	22.0531	22.2271	22.4041	22.5987
Q3U541;P97379;Q3U931;Q542W3;Q3U6B1;P97379-2;A0A0J9YTQ8;A0A0J9YUY8	Q3U541;P97379;Q3U931;Q542W3;Q3U6B1;P97379-2	Ras GTPase-activating protein-binding protein 2	G3bp2						8	7	20.5	54.087	22.311	112620000	0.0521862	-0.0156434	-0.151688	22.7575	22.9574	22.8594	23.0017	22.8167	22.709
Q5SUR3;Q9WTX5;Q3TL58;E9PUV4	Q5SUR3;Q9WTX5;Q3TL58	S-phase kinase-associated protein 1	Skp1a;Skp1						4	4	33.1	18.672	7.5833	11078000	0.00554528	-0.0145594	-0.0169174	17.9282	19.7455	20.2596	18.3922	19.4195	20.0778
P68510;Q8BJH3	P68510;Q8BJH3	14-3-3 protein eta	Ywhah						4	2	16.3	28.211	5.8984	5792700	0.0063319	-0.0134919	-0.0193001	18.2967	19.008	19.3454	17.6801	19.1215	19.808
Q9CQU3	Q9CQU3	Protein RER1	Rer1						3	3	24.5	22.988	9.5176	13137000	0.00418487	-0.0133197	-0.0127868	20.176	20.886	18.7667	18.3925	20.1327	21.2636
Q3UQM7;Q9Z127	Q3UQM7;Q9Z127	Large neutral amino acids transporter small subunit 1	Slc7a5						2	2	5.9	55.872	3.9247	4237000	0.00793608	-0.0132008	-0.0241463	18.7239	20.2107	18.7113	19.6528	19.0098	18.9437
P63101;D3YXF4;D3YXN6;Q3UA58;Q8BWN0;D3YW45	P63101	14-3-3 protein zeta/delta	Ywhaz						10	8	54.3	27.771	319.13	55907000	0.0157523	-0.012963	-0.047517	22.3555	22.5209	21.657	22.1729	22.0468	22.2748
Q3THA6;Q8BL97-3;Q8BL97-4;Q8BL97-2;Q8BL97	Q3THA6;Q8BL97-3;Q8BL97-4;Q8BL97-2;Q8BL97	Serine/arginine-rich splicing factor 7	Srsf7						5	4	21.4	27.377	9.5635	50361000	0.00882693	-0.0128034	-0.0268301	22.2173	22.3507	21.216	21.4847	21.7311	22.5299
Q5DTI2;O55143;O55143-2;O54994;Q8R429;Q8C213;B1ATS4;Q8R0X5;Q3U1K2;B1ATS5;E9Q559;Q64518-2;Q64518-3;Q64518;Q3V1C4	Q5DTI2;O55143;O55143-2;O54994	Sarcoplasmic/endoplasmic reticulum calcium ATPase 2	Atp2a2						22	22	28.1	116.6	85.724	114280000	0.008846	-0.0120583	-0.0268876	22.8151	23.9599	22.8741	22.8543	23.0694	23.6891
Q3URD3-4;Q3URD3-3;D3YV81;F6UV57;F6YCM8;F8WIH0;D3Z7V3;H7BX64;Q3URD3-5;Q3URD3-2;Q3URD3	Q3URD3-4;Q3URD3-3;D3YV81;F6UV57;F6YCM8;F8WIH0;D3Z7V3;H7BX64;Q3URD3-5;Q3URD3-2;Q3URD3	Sarcolemmal membrane-associated protein	Slmap						5	5	16.7	41.864	7.8833	3361400	0.00460969	-0.0109965	-0.014078	19.0961	19.625	18.5891	19.6198	19.992	17.6653
Q3U6A2;Q8C2Q3;E9QL13;Q8C2Q3-2;Q62019;J3QN51;J3QPT3;B0LM42	Q3U6A2;Q8C2Q3;E9QL13;Q8C2Q3-2;Q62019	RNA-binding protein 14	Rbm14;p16						6	5	13.5	66.125	14.927	31893000	0.00926829	-0.0101941	-0.0281579	21.4771	21.0425	20.7855	21.683	20.8886	20.7029
Q50HX4;Q50HX2;Q91V41;Q50HX3;Q50HX1;Q50HX0;Q50HW9;A2AL34;Q3U9E0	Q50HX4;Q50HX2;Q91V41;Q50HX3;Q50HX1;Q50HX0;Q50HW9;A2AL34	Ras-related protein Rab-14	Rab14						10	10	66	23.897	24.043	41493000	0.0100474	-0.00776863	-0.0304984	21.3822	21.9541	21.862	21.3685	21.8322	21.9743
Q3UZI3;Q3TW51;Q78PY7;Q3TRW3;Q3TJ56;E9Q3E9	Q3UZI3;Q3TW51;Q78PY7;Q3TRW3;Q3TJ56	Staphylococcal nuclease domain-containing protein 1	Snd1						34	34	46.2	102.09	323.31	373320000	0.00894798	-0.00682576	-0.0271944	24.7376	24.661	24.4088	25.0135	24.5555	24.218
Q3UBX7;Q3TXB1;P98086	Q3UBX7;Q3TXB1;P98086	Complement C1q subcomponent subunit A	C1qa						7	7	34.3	26.046	323.31	1186900000	0.00515786	-0.00562477	-0.0157424	25.5123	25.0071	24.3641	24.7182	25.1719	24.9765
Q0PD38;P35293;Q8CEH2	Q0PD38;P35293;Q8CEH2	Ras-related protein Rab-18	Rab18						4	4	26.2	23.035	10.317	13595000	0.0011524	-0.00403849	-0.00353331	18.248	21.0442	20.2054	18.2539	20.5864	20.6452
Q3TFF0;Q9QYJ0	Q3TFF0;Q9QYJ0	DnaJ homolog subfamily A member 2	Dnaja2						8	8	34.2	45.746	43.897	31557000	0.00243777	-0.000981649	-0.00746335	21.0616	21.1194	20.8155	20.9866	21.164	20.843
Q6P5H4;E9QAN4;G3UW47;Q6TA13;Q3UH16;E9Q9G6;A0A087WQE8;P33173;Q3UUN4;Q05BI6;Q05BP4;Q3UY61;Q5DTN3;A2AH75;Q60575-3;Q60575-2;Q60575	Q6P5H4;E9QAN4;G3UW47;Q6TA13;Q3UH16;E9Q9G6;A0A087WQE8;P33173;Q3UUN4;Q05BI6;Q05BP4;Q3UY61;Q5DTN3;A2AH75;Q60575-3;Q60575-2;Q60575	Kinesin-like protein;Kinesin-like protein KIF1A;Kinesin-like protein KIF1B	Kif1a;Kif1b						2	2	1.3	190.99	2.2101	2139600	NaN	0	NaN	18.0587	17.8669	18.3185	17.5492	17.4461	17.3526
A0A0A6YW80;G3X8Y3;Q80UM3;A0A0A6YXF4;A0A0A6YX86;E9PZ53;Q9DBB4	A0A0A6YW80;G3X8Y3;Q80UM3;A0A0A6YXF4;A0A0A6YX86;E9PZ53;Q9DBB4	N-alpha-acetyltransferase 15, NatA auxiliary subunit;N-alpha-acetyltransferase 16, NatA auxiliary subunit	Naa15;Naa16						2	2	2.3	95.295	4.1554	205250	NaN	0	NaN	19.7769	18.1534	17.7406	19.6016	17.7849	18.1997
A0A0B4J1L4;D3YYU8;A0A0A0MQG1;D3YYU8-2	A0A0B4J1L4;D3YYU8;A0A0A0MQG1;D3YYU8-2	Obscurin-like protein 1	Obsl1						2	2	3.1	113.84	3.0611	371420	NaN	0	NaN	17.9157	17.0037	17.8583	18.889	16.2869	18.3873
A0A0C6E3V3	A0A0C6E3V3		HC						14	1	48.4	51.021	9.397	827630	NaN	0	NaN	18.3496	18.3625	17.7859	17.9824	17.5413	18.6662
A0A0M4KEQ7	A0A0M4KEQ7								13	0	50.4	25.95	4.8688	1843600	NaN	0	NaN	19.3423	19.0539	16.7364	18.2138	18.1129	17.9581
A0A0N4SVC2;E9QP00;Q3TAP5;Q6PFR5	A0A0N4SVC2;E9QP00;Q3TAP5;Q6PFR5	Transformer-2 protein homolog alpha	Tra2a						2	2	13.2	32.259	6.0164	10689000	NaN	0	NaN	18.4724	17.5337	17.1426	18.0465	17.805	18.2381
Z4YKC4;A0A0R4J112;A2AMI2;A0A0N4SVL0;Q80XI3-2;Q80XI3-4;Q80XI3;Q80XI3-3;A2AMI6;Q6DI78;A2AMI7	Z4YKC4;A0A0R4J112;A2AMI2;A0A0N4SVL0;Q80XI3-2;Q80XI3-4;Q80XI3;Q80XI3-3	Eukaryotic translation initiation factor 4 gamma 3	Eif4g3						3	2	2.1	173.55	2.9698	1249000	NaN	0	NaN	19.5487	17.1039	17.1441	18.3884	18.4175	18.0045
A0A0R4J1Q0;G5E896;D6RE33;Q3UJB9-2;Q3UJB9;F6ZJ27;F6V5I7	A0A0R4J1Q0;G5E896;D6RE33;Q3UJB9-2;Q3UJB9	Enhancer of mRNA-decapping protein 4	Edc4						7	7	10	150.65	21.665	10514000	NaN	0	NaN	19.3172	18.6399	18.7876	17.8651	17.6181	19.1259
A0A0R4J1W2;D3YY70;A0A0R4J1Q8;Q9EPX5	A0A0R4J1W2;D3YY70;A0A0R4J1Q8;Q9EPX5	F-box/LRR-repeat protein 12	Fbxl12						2	2	8.6	39.811	2.6991	9452200	NaN	0	NaN	18.8111	17.6206	18.3737	19.5553	18.9706	17.3851
A0A0U1RNU4;Q8R0T2;Q8BI50	A0A0U1RNU4;Q8R0T2;Q8BI50	Zinc finger protein 768	Znf768;Zfp768						2	2	3.5	62.427	2.3817	852420	NaN	0	NaN	18.4734	19.6093	17.2884	16.9832	17.2517	18.072
E9Q5W5;A0A140LJ04;Q5SSH7-2;Q5SSH7;Q5SSH7-3	E9Q5W5;A0A140LJ04;Q5SSH7-2;Q5SSH7	Zinc finger ZZ-type and EF-hand domain-containing protein 1	Zzef1						3	3	1.4	328.27	5.4119	546650	NaN	0	NaN	18.5209	17.6428	18.6059	17.5527	17.8575	17.356
A0A171EBL2;E9Q555	A0A171EBL2;E9Q555	E3 ubiquitin-protein ligase RNF213	Rnf213						2	2	0.5	584.62	3.5271	527240	NaN	0	NaN	17.9982	17.6926	17.7242	19.819	18.2361	19.0525
A0A1D5RLY6;B2RWW1;Q8C052	A0A1D5RLY6;B2RWW1;Q8C052	Microtubule-associated protein 1S;MAP1S heavy chain;MAP1S light chain	Map1s						2	2	2.8	91.025	2.9099	2546400	NaN	0	NaN	18.5054	17.8981	19.2834	18.5026	18.2421	19.1592
A1L0U3;B9EI85;A0A1W2P768;P84228;F8WI35	A1L0U3;B9EI85;A0A1W2P768;P84228;F8WI35	Histone H3;Histone H3.2	Hist1h3e;Hist2h3b;Hist1h3b;H3f3a						4	1	41.4	15.029	298.04	65237000	NaN	0	NaN	18.41	18.9514	17.6364	19.6961	17.9111	17.2049
A0A1W2P7F1;Q8CFG8	A0A1W2P7F1;Q8CFG8	Complement C1s-B subcomponent;Complement C1s-B subcomponent heavy chain;Complement C1s-B subcomponent light chain	C1sb						12	1	19.9	77.257	7.1799	28221000	NaN	0	NaN	18.5947	17.5599	17.4339	17.98	17.741	18.3783
A0PJB8;Q8CCK0;Q8BP16	A0PJB8;Q8CCK0;Q8BP16	Core histone macro-H2A.2;Core histone macro-H2A	H2afy2						2	2	13.5	20.859	2.4204	1073100	NaN	0	NaN	18.8587	17.3665	18.7222	18.7903	17.797	18.2172
A2AAN2;Q8BMA6;Q8K258	A2AAN2;Q8BMA6;Q8K258	Signal recognition particle subunit SRP68	Srp68						2	2	6.5	65.952	3.7547	1816800	NaN	0	NaN	18.7876	17.9808	17.8038	18.1181	16.9561	17.8734
Q8BX36;A2AJG0;Q80UU2	Q8BX36;A2AJG0;Q80UU2	Ribonuclease P protein subunit p38	Rpp38						2	2	10.5	29.582	4.0886	1658000	NaN	0	NaN	19.1604	18.2588	18.7306	18.9414	17.6071	17.689
F6WF36;A2AJI1;A8Y5P4;A2AJI0-2;A2AJI0	F6WF36;A2AJI1;A8Y5P4;A2AJI0-2;A2AJI0	MAP7 domain-containing protein 1	Map7d1						4	4	8.6	65.168	5.8744	1892600	NaN	0	NaN	18.6805	16.3149	18.4544	18.8072	17.9403	18.32
E9PXE6;F8VPR2;A2APV2-2;A2APV2;A2APV2-3;A2AQW3;Q8BI52;A2AQW2;Q6P247;F6XR20	E9PXE6;F8VPR2;A2APV2-2;A2APV2;A2APV2-3;A2AQW3;Q8BI52;A2AQW2;Q6P247;F6XR20	Formin-like protein 2	Fmnl2						2	2	2.4	117.95	5.8688	1358500	NaN	0	NaN	18.1934	18.8684	19.3433	19.1284	17.9583	18.8476
A2ATR8;P97290	A2ATR8;P97290	Plasma protease C1 inhibitor	Serping1						2	2	8.4	37.672	2.665	2946400	NaN	0	NaN	17.1735	19.7629	17.9255	19.0609	17.3983	18.3161
A2NW55	A2NW55								2	1	25.6	12.865	134.39	46244000	NaN	0	NaN	18.4448	18.0252	18.079	17.7453	17.775	18.166
A3EWM2;Q9CWR8;D3YUQ4	A3EWM2;Q9CWR8	DNA (cytosine-5)-methyltransferase 3-like	Dnmt3l						3	3	9.5	47.992	4.5891	15959000	NaN	0	NaN	17.7669	17.5409	17.7425	18.2782	18.0397	19.5819
A3KGE7;B1AWB9;O88207	A3KGE7;B1AWB9;O88207	Collagen alpha-1(V) chain	Col5a1						2	2	10	37.856	3.4114	1433100	NaN	0	NaN	18.379	17.1824	18.0134	17.7782	16.5326	18.6114
Q3UKM9;Q3U3A7;E9Q794;A4FTZ3;Q6ZPV1;Q3UII8;Q924K8-2;Q924K8;Q3TY62	Q3UKM9;Q3U3A7;E9Q794;A4FTZ3;Q6ZPV1;Q3UII8;Q924K8-2;Q924K8;Q3TY62	Metastasis-associated protein MTA3	Mta3						3	1	8.8	58.466	10.168	0	NaN	0	NaN	17.0163	16.8129	19.0494	18.9363	18.3964	17.7247
A7ISP9;F8WJ93;Q3UMY5;A0A0R4J0H0;A0A0R4J1G7;Q3UMY5-4;Q3UMY5-2;Q3UMY5-3;Q3TGL8	A7ISP9;F8WJ93;Q3UMY5;A0A0R4J0H0;A0A0R4J1G7;Q3UMY5-4;Q3UMY5-2;Q3UMY5-3	Echinoderm microtubule-associated protein-like 4	Eml4						5	5	6.8	108.71	7.1399	5628000	NaN	0	NaN	19.6145	16.8925	18.2207	18.5987	18.1599	18.8371
Q3U3Z2;Q3SYK2;B0V2V6;Q63ZX2;B2RSE4;B0V2V8;Q3UH70;Q9ESU6-2;Q9ESU6	Q3U3Z2;Q3SYK2;B0V2V6;Q63ZX2;B2RSE4;B0V2V8;Q3UH70;Q9ESU6-2;Q9ESU6	Bromodomain-containing protein 4	Brd4						2	1	4.8	60.47	3.9201	0	NaN	0	NaN	19.3753	17.4061	17.6699	17.1554	19.8825	18.7476
F7C528;E9Q614;B1AR17;F6V4V3;Q8K0T3	F7C528;E9Q614;B1AR17		Chd3						5	3	4.3	213.92	4.5422	1608500	NaN	0	NaN	19.2049	16.9563	18.4656	17.0781	19.1977	19.2251
B1AUX2;Q61191;Q3USQ6	B1AUX2;Q61191;Q3USQ6	Host cell factor 1;HCF N-terminal chain 1;HCF N-terminal chain 2;HCF N-terminal chain 3;HCF N-terminal chain 4;HCF N-terminal chain 5;HCF N-terminal chain 6;HCF C-terminal chain 1;HCF C-terminal chain 2;HCF C-terminal chain 3;HCF C-terminal chain 4;HCF C-terminal chain 5;HCF C-terminal chain 6	Hcfc1						2	2	1.4	215.05	4.5795	3531800	NaN	0	NaN	19.6975	18.4687	19.2717	18.4557	18.416	18.7723
E9QAI5;G3UWN2;B2RQC6-2;B2RQC6;E9QAT6;Q7TN13;Q6P9L1	E9QAI5;G3UWN2;B2RQC6-2;B2RQC6;E9QAT6;Q7TN13;Q6P9L1	CAD protein;Glutamine-dependent carbamoyl-phosphate synthase;Aspartate carbamoyltransferase;Dihydroorotase	Cad						2	2	1.2	236.25	3.1964	992730	NaN	0	NaN	18.2288	18.5393	17.7509	16.5772	18.5761	18.327
B2RQQ5;P14873;Q3UPV4;Q3UF78;Q3TYV8;Q3TZM8;Q8CFR9;A0PJ96	B2RQQ5;P14873;Q3UPV4;Q3UF78;Q3TYV8;Q3TZM8;Q8CFR9;A0PJ96	Microtubule-associated protein 1B;MAP1B heavy chain;MAP1 light chain LC1	Map1b						2	2	1.8	270.3	3.8444	1143500	NaN	0	NaN	19.7066	18.334	17.954	17.7878	17.7597	17.9096
Q8BX16;Q8C0H1;Q501L8;Q8BKW5;B2RXS3;Q69ZJ3;F8VQ70;Q8BIZ8	Q8BX16;Q8C0H1;Q501L8;Q8BKW5;B2RXS3;Q69ZJ3;F8VQ70;Q8BIZ8		Scaper						2	2	5.4	59.292	2.9318	235610	NaN	0	NaN	17.8815	18.3395	17.4473	17.8448	18.0576	18.477
B9EKS2;Q6ZPY7-2;Q6ZPY7;Q3TQV8;Q3UI14	B9EKS2;Q6ZPY7-2;Q6ZPY7;Q3TQV8;Q3UI14	Lysine-specific demethylase 3B	Kdm3b						2	2	3.4	191.46	3.437	15182000	NaN	0	NaN	18.8469	16.8716	17.9693	18.2504	17.7177	18.4025
C9K0Z7;O35465;O35465-2;F6WP10	C9K0Z7;O35465;O35465-2;F6WP10	Peptidyl-prolyl cis-trans isomerase FKBP8	Fkbp8						2	2	9	38.412	3.8468	563180	NaN	0	NaN	19.1607	17.8676	18.5188	18.3222	16.2828	17.367
D3YTR5;D3YTR4;Q9Z2D8-2;Q9Z2D8;F6WZH1	D3YTR5;D3YTR4;Q9Z2D8-2;Q9Z2D8;F6WZH1	Methyl-CpG-binding domain protein 3	Mbd3						4	4	24.5	29.07	28.936	6401500	NaN	0	NaN	19.0732	17.9992	18.1691	19.4039	18.3243	18.5572
D6RI55;D3YYA0;E9PU93;Q3UKZ9;Q3UJY9;Q3UJ62;Q91X20;D6RET1	D6RI55;D3YYA0;E9PU93;Q3UKZ9;Q3UJY9;Q3UJ62;Q91X20;D6RET1	Set1/Ash2 histone methyltransferase complex subunit ASH2	Ash2l						2	2	8.1	37.281	2.578	125810	NaN	0	NaN	16.8184	17.4337	17.4383	18.5455	19.002	18.2633
D3YZ06;Q545F4;P14602-2;P14602;P14602-3;Q9Z2L3	D3YZ06;Q545F4;P14602-2;P14602;P14602-3	Heat shock protein beta-1	Hspb1						3	1	19.7	16.818	4.9605	18757000	NaN	0	NaN	18.6354	17.8113	17.339	17.5072	18.7527	18.2796
D3Z487;Q99LD9;D3Z7J6;Q8BK57	D3Z487;Q99LD9;D3Z7J6;Q8BK57	Translation initiation factor eIF-2B subunit beta	Eif2b2						3	3	15.2	33.816	4.9228	1189400	NaN	0	NaN	17.3543	18.3211	18.2431	19.2309	17.2021	19.192
F6XN97;D3Z687;Q9DCT6-2;Q9DCT6;F8WH46;F6S0D5;A2CF80;A2CF83;H3BJI0;Q9DCT6-4;Q9DCT6-3	F6XN97;D3Z687;Q9DCT6-2;Q9DCT6;F8WH46	Chromatin complexes subunit BAP18	0610010K14Rik;Bap18						3	3	29	16.362	5.3593	1770900	NaN	0	NaN	18.484	17.4807	18.5105	17.9491	17.7297	17.1645
D6RH37;P70268;P70268-2	D6RH37;P70268;P70268-2	Serine/threonine-protein kinase N1	Pkn1						2	2	2.4	87.194	2.2571	1638500	NaN	0	NaN	18.8842	19.7335	17.598	18.942	17.7407	18.2353
E0CXE3;Q9JMB8-2;Q9JMB8	E0CXE3;Q9JMB8-2;Q9JMB8	Contactin-6	Cntn6						2	2	3.1	105.52	2.9689	10748000	NaN	0	NaN	17.7812	17.3068	17.5424	20.157	18.6452	18.8131
E9Q1M6;E9PUR0;Q6KAP1;Q8C103;F7C545;F7DE17;Q5BJ28;F6RRY0;Q6ZPY4;Q8C5C5;F6RUI8	E9Q1M6;E9PUR0;Q6KAP1		Ankhd1;mFLJ00246						21	10	13.3	263.4	21.043	5576500	NaN	0	NaN	19.0329	18.706	18.8246	18.5473	17.922	18.1169
Q3UT02;E9Q066;G3X9Q6;Q8BWW4	Q3UT02;E9Q066;G3X9Q6;Q8BWW4	La-related protein 4	Larp4						2	2	5.8	73.436	4.3386	2698000	NaN	0	NaN	18.3196	17.4711	18.2204	19.1232	18.3004	17.5033
E9QNH6;E9Q580;Q7TQD7;P46735-2;P46735;Q3UEQ4;Q3TTZ3;Q91ZI6;D3YV80;O88329	E9QNH6;E9Q580;Q7TQD7;P46735-2;P46735;Q3UEQ4;Q3TTZ3	Unconventional myosin-Ib	Myo1b						8	8	11	125.03	21.58	15042000	NaN	0	NaN	18.5178	18.5715	16.9823	18.7907	18.2458	17.8476
Q3TTH9;Q3UHW0;E9Q6M7;Q3TQ29;Q3UR91;Q3U4T5;Q3TTW5;Q3TRI4;Q3TQ21;Q3UR00;Q80U58-3;Q80U58-2;Q80U58;Q80U78-2;Q80U78-3;Q80U78;F6YD01	Q3TTH9;Q3UHW0;E9Q6M7;Q3TQ29;Q3UR91;Q3U4T5;Q3TTW5;Q3TRI4;Q3TQ21;Q3UR00;Q80U58-3;Q80U58-2;Q80U58;Q80U78-2;Q80U78-3;Q80U78;F6YD01	Pumilio homolog 2;Pumilio homolog 1	Pum2;Pum1						2	2	3.9	58.653	2.5371	3053400	NaN	0	NaN	18.1485	18.2158	17.9469	18.1633	18.0579	18.9088
E9Q715;Q3U5L2;Q05CX5;Q3UGK2;Q3UZ17;Q7TNC4-2;Q7TNC4-3;Q7TNC4-4;Q7TNC4;Q3USM3;D3Z765;Q3TV90;A0A0R4J047;Q05D11;Q9CYI4-2;Q9CYI4	E9Q715;Q3U5L2;Q05CX5;Q3UGK2;Q3UZ17;Q7TNC4-2;Q7TNC4-3;Q7TNC4-4;Q7TNC4	Putative RNA-binding protein Luc7-like 2	Luc7l2						3	3	14.7	32.646	6.6678	1382300	NaN	0	NaN	18.2777	17.1852	18.6333	17.9267	18.7635	18.1857
E9Q8D0;F6QYD2;Q3URP7	E9Q8D0;F6QYD2		Dnajc21						3	3	7.5	61.734	4.9446	1203700	NaN	0	NaN	18.4208	18.7094	17.1514	18.6013	16.8215	19.1901
E9Q8Z4;Q3UF77;D3Z2H7;E9Q986;D3Z7H6;Q3TPD1;E9Q906;E9Q907;E9Q905;E9Q8Z9;D3Z2H2;E9Q903;E9Q901;E9Q904;G3X9V2;E9Q8Z5;E9Q8Z6;E9Q8Z8;P30999-2;P30999-3;P30999	E9Q8Z4;Q3UF77;D3Z2H7;E9Q986;D3Z7H6;Q3TPD1;E9Q906;E9Q907;E9Q905;E9Q8Z9;D3Z2H2;E9Q903;E9Q901;E9Q904;G3X9V2;E9Q8Z5;E9Q8Z6;E9Q8Z8;P30999-2;P30999-3;P30999	Catenin delta-1	Ctnnd1						2	2	4.3	96.871	2.7656	993050	NaN	0	NaN	18.1841	18.1417	17.9408	18.6428	19.1982	16.9645
E9QM77;O70305-2;O70305;F7B6X4;F6U2C2;Q3UX07;O70305-3;F6V8M6;Q3UX51	E9QM77;O70305-2;O70305;F7B6X4;F6U2C2;Q3UX07;O70305-3	Ataxin-2	Atxn2						5	5	5.4	136.46	9.65	3388000	NaN	0	NaN	17.4633	18.2645	18.9198	17.7548	18.0784	18.9458
F6QL70;Q5M8M8;P47915;A0A1L1SUN1;A0A1L1SS27;F6YH22;W4VSN7	F6QL70;Q5M8M8;P47915;A0A1L1SUN1;A0A1L1SS27;F6YH22;W4VSN7	60S ribosomal protein L29	Gm17669;Rpl29;Gm5218;Gm3550						2	2	13	16.966	4.0822	40984000	NaN	0	NaN	19.1706	17.6811	18.4073	17.412	16.771	17.6891
F7AL76;Q09XV5-2;Q09XV5	F7AL76;Q09XV5-2;Q09XV5	Chromodomain-helicase-DNA-binding protein 8	Chd8						2	2	1.6	263.84	3.8021	358620	NaN	0	NaN	19.4173	17.3882	18.2726	18.3697	18.7477	19.1452
F7AYW2;F8WHT3;Q7TPM1	F7AYW2;F8WHT3;Q7TPM1	Protein PRRC2B	Prrc2b						2	2	2.1	158.69	4.3094	4313500	NaN	0	NaN	18.6707	18.4296	18.3673	18.1591	16.8673	17.4119
F8VPN3	F8VPN3	Peptidyl-prolyl cis-trans isomerase	Gm5160						2	1	20.4	16.314	2.3144	0	NaN	0	NaN	18.7188	17.4927	18.0584	18.3565	17.4285	17.2882
F8VPP8;Q3UGE6;Q3TZP6;Q3TAC6;Q6ZPZ8	F8VPP8;Q3UGE6		Zc3h7b						3	3	3.9	110.29	7.2538	6248500	NaN	0	NaN	19.0817	18.0328	18.3282	18.6698	18.5166	19.0232
Q63ZW9;Q8BTF0;F8WHL2;Q8CIE6;Q99JW9;Q8BTF3;Q8R393	Q63ZW9;Q8BTF0;F8WHL2;Q8CIE6	Coatomer subunit alpha;Coatomer subunit alpha;Xenin;Proxenin	Copa						4	4	5.2	127.23	7.7837	3695000	NaN	0	NaN	18.6183	19.1473	18.4364	18.0794	17.9647	19.3648
Q3U7R4;F8WJA0;Q9ESV0;Q3UYV7;Q3TLR1	Q3U7R4;F8WJA0;Q9ESV0;Q3UYV7;Q3TLR1	ATP-dependent RNA helicase DDX24	Ddx24						2	2	3.3	96.33	3.7964	1162400	NaN	0	NaN	19.0493	19.3756	15.91	17.9974	17.4748	19.9343
G3UYG6;Q6Y7W8;G3UWR2;Q6Y7W8-2;Q3TUA5;E9Q2M5;Q8C585;G3UYR9	G3UYG6;Q6Y7W8;G3UWR2;Q6Y7W8-2	PERQ amino acid-rich with GYF domain-containing protein 2	Gigyf2						5	5	5.8	148.58	8.0813	1716100	NaN	0	NaN	19.4898	17.7562	16.0365	18.4236	17.8247	19.0043
Q9CQG4;Q921E4;Q5QGU0;G3X8R0;Q60870	Q9CQG4;Q921E4;Q5QGU0;G3X8R0;Q60870	Receptor expression-enhancing protein;Receptor expression-enhancing protein 5	Reep5						2	2	9.7	21.086	6.0395	5324100	NaN	0	NaN	18.7797	18.3988	18.3878	18.8906	17.5059	17.6444
Q05BH6;Q7TPZ2;H3BL37;O08784;Q3TBZ3;Q3TAB2;Q6PFZ6;F6R3V4;H3BIX0	Q05BH6;Q7TPZ2;H3BL37;O08784;Q3TBZ3;Q3TAB2;Q6PFZ6;F6R3V4;H3BIX0	Treacle protein	Tcof1						4	4	3.8	126.37	7.3387	2520100	NaN	0	NaN	19.2493	18.2232	18.6182	18.6012	18.0087	19.2462
M0QWS6;Q3V239;M0QWZ1;Q8CGI1	M0QWS6;Q3V239;M0QWZ1;Q8CGI1	Protein FAM193A	Fam193a						2	2	13.4	15.341	2.4475	22826000	NaN	0	NaN	19.5515	18.0769	18.3859	18.6031	18.4546	17.448
O54774;Q3UR54;Q8CGH7;Q05CQ3;Q3U237	O54774;Q3UR54;Q8CGH7;Q05CQ3;Q3U237	AP-3 complex subunit delta-1	Ap3d1						4	4	5.1	135.08	6.4824	1953800	NaN	0	NaN	18.362	19.0001	17.5724	18.3809	17.5226	18.4682
Q543N4;O54825	Q543N4;O54825	Bystin	Bysl						2	2	8.6	34.857	3.1686	1496000	NaN	0	NaN	18.9081	18.0327	17.9057	17.1923	18.1907	19.3271
O55201-2;O55201	O55201-2;O55201	Transcription elongation factor SPT5	Supt5h						2	2	4.3	98.309	4.667	1323900	NaN	0	NaN	18.8896	18.3759	18.4062	17.4638	17.9353	18.7628
Q8C5N9;O88736	Q8C5N9;O88736	3-keto-steroid reductase	Hsd17b7						2	2	8	40.014	6.2969	1823600	NaN	0	NaN	18.5618	17.5755	18.2209	16.6407	18.6382	19.4221
Q0QER9;Q5HZJ8;Q3TJ51;Q8C338;O88844	Q0QER9;Q5HZJ8;Q3TJ51;Q8C338;O88844	Isocitrate dehydrogenase [NADP];Isocitrate dehydrogenase [NADP] cytoplasmic	Idh1						2	2	7.9	42.59	2.3819	2888600	NaN	0	NaN	17.5785	18.858	17.9722	17.336	18.9183	19.1467
Q3U3M5;O88874;Q3U3H2	Q3U3M5;O88874;Q3U3H2	Cyclin-K	Ccnk						2	2	7.4	64.349	2.9559	2103000	NaN	0	NaN	18.8539	17.713	17.4663	18.5184	18.0256	19.0453
Q8VH34;Q3TX84;Q3TA96;Q9DC13;P11438;Q922T9	Q8VH34;Q3TX84;Q3TA96;Q9DC13;P11438;Q922T9	Lysosome-associated membrane glycoprotein 1	Lamp1						2	2	5.7	43.879	2.6904	5433400	NaN	0	NaN	18.4821	17.7169	17.8779	19.0568	18.3756	18.3804
P16125;D3Z7F0;Q5M8R7;A0A1B0GT41;A0A0N4SVV8;A0A1B0GQX5;D3YVR7;D3YZQ9;D3YZE4;Q99K20;A0A1B0GSR9;Q3UDU4;Q64483;Q564E2;Q548Z6;Q3TI99;Q3THB4;Q3TCI7;A0A1B0GSX0;P06151;P00342	P16125;D3Z7F0	L-lactate dehydrogenase B chain;L-lactate dehydrogenase	Ldhb						3	3	11.4	36.572	6.3638	11391000	NaN	0	NaN	18.0736	17.8203	16.9143	17.5942	17.7252	17.453
P17426-2;P17426	P17426-2;P17426	AP-2 complex subunit alpha-1	Ap2a1						5	2	6.9	105.48	9.4516	8349200	NaN	0	NaN	17.448	17.3016	18.5242	17.3985	18.3157	18.1363
P29788	P29788	Vitronectin	Vtn						5	5	15.9	54.848	13.413	8941700	NaN	0	NaN	19.1064	18.9758	18.897	17.2378	16.7667	19.6499
Q54AE5;P39876;E9QAB2	Q54AE5;P39876	Metalloproteinase inhibitor 3	Timp3						3	3	16.6	24.182	3.6433	8888400	NaN	0	NaN	19.7163	17.4844	18.4586	18.4538	17.3699	18.0935
Q8C6E9;P42669	Q8C6E9;P42669	Transcriptional activator protein Pur-alpha	Pura						4	4	21.2	34.868	54.581	9606500	NaN	0	NaN	20.2132	17.1427	17.6313	19.3361	18.2533	18.4757
Q6NSP9;P52927	Q6NSP9;P52927	High mobility group protein HMGI-C	Hmga2						3	3	27.9	14.055	5.3169	3120900	NaN	0	NaN	18.7708	18.0301	17.5733	18.7011	19.0297	18.8672
P63154	P63154	Crooked neck-like protein 1	Crnkl1						2	2	3.6	83.415	2.2414	0	NaN	0	NaN	18.5017	17.7403	18.2475	17.7214	19.3067	18.4868
P70697;A0A0A0MQG7	P70697	Uroporphyrinogen decarboxylase	Urod						7	7	28.6	40.691	18.538	30548000	NaN	0	NaN	18.9231	18.6105	16.6904	18.6324	16.8278	19.0775
P83917;Q7TPM0;Q9CYJ8	P83917;Q7TPM0;Q9CYJ8	Chromobox protein homolog 1	Cbx1						3	2	23.8	21.418	2.7451	1790100	NaN	0	NaN	18.1023	18.6562	18.0498	18.7258	18.6271	19.0445
Q3V3M3;Q78P92;P97376	Q3V3M3;Q78P92;P97376	Protein FRG1	Frg1						4	4	21.8	25.801	6.7144	2993000	NaN	0	NaN	18.4608	18.5138	18.4704	17.4457	19.1387	17.7034
Q05D44;Q8BYY7;Q7TPC0;Q6A002;Q8BYX3	Q05D44;Q8BYY7;Q7TPC0;Q6A002	Eukaryotic translation initiation factor 5B	Eif5b						4	4	5.5	137.61	8.5854	9092700	NaN	0	NaN	19.3158	19.5719	18.2587	18.8769	17.7599	18.7976
Q2M2Q8;Q3TE41;Q920Q6-3;Q920Q6-2;Q920Q6;B1AT10;B1AT13;Q32LZ4;Q3UWR6	Q2M2Q8;Q3TE41;Q920Q6-3;Q920Q6-2;Q920Q6;B1AT10;B1AT13;Q32LZ4;Q3UWR6	RNA-binding protein Musashi homolog 2	Msi2						2	2	9.1	35.165	3.6742	2787500	NaN	0	NaN	19.7541	17.3419	17.6466	19.5618	18.214	18.4454
Q3UGJ7;Q5FWJ9;Q3UDG5;Q3U2X1;Q3THR9;Q3TFE2;Q63850;A0A140LJH5;A0A140LJ77	Q3UGJ7;Q5FWJ9;Q3UDG5;Q3U2X1;Q3THR9;Q3TFE2;Q63850;A0A140LJH5;A0A140LJ77	Nuclear pore glycoprotein p62	Nup62						2	2	6.9	50.483	4.6829	176550	NaN	0	NaN	19.2149	18.8434	16.863	18.0913	19.3592	18.4703
Q3TIV5-2;Q3TIV5	Q3TIV5-2;Q3TIV5	Zinc finger CCCH domain-containing protein 15	Zc3h15						2	2	15.8	24.835	4.5066	1985200	NaN	0	NaN	19.3865	18.5989	17.1998	18.2471	17.9033	18.797
Q3U3C4;Q3TRJ7;Q3TJB4;Q62419	Q3U3C4;Q3TRJ7;Q3TJB4;Q62419	Endophilin-A2	Sh3gl1						2	2	9.8	41.532	2.6922	830280	NaN	0	NaN	18.6038	17.7139	18.3012	17.2624	18.3472	18.1372
Q3TK27;Q8CI11;Q8CI11-2	Q3TK27;Q8CI11;Q8CI11-2	Guanine nucleotide-binding protein-like 3	Gnl3						3	3	8.6	60.786	5.8151	3780700	NaN	0	NaN	18.3586	19.3046	18.9051	18.3918	18.0253	19.1291
Q8BY26;Q3TKD1;Q8R323	Q8BY26;Q3TKD1;Q8R323	Replication factor C subunit 3	Rfc3						3	3	17	30.637	6.0974	1001700	NaN	0	NaN	19.1999	17.2258	18.3015	18.3164	19.4693	18.1361
Q8BPW9;Q8CAJ7;Q3U3I6;Q3TVK3;Q9Z2W0;A0A087WS31;A0A087WSE6	Q8BPW9;Q8CAJ7;Q3U3I6;Q3TVK3;Q9Z2W0	Aspartyl aminopeptidase	Dnpep						4	4	11.9	51.662	7.4575	3849900	NaN	0	NaN	19.3531	16.4877	17.2055	19.0991	18.0103	18.3621
Q3TXH1;Q8CFU8-2;Q8CFU8;G3UXZ2	Q3TXH1;Q8CFU8-2;Q8CFU8;G3UXZ2	Tumor protein p53-inducible nuclear protein 2	Trp53inp2;Tp53inp2						2	2	16	16.639	2.693	1074200	NaN	0	NaN	19.3976	16.9914	17.6154	20.0461	17.7708	17.3433
Q3TZZ7	Q3TZZ7	Extended synaptotagmin-2	Esyt2						2	2	3.1	94.138	3.8578	2086400	NaN	0	NaN	18.115	16.9665	17.7491	19.2337	17.0906	18.3031
Q3U0F2;Q9DB42	Q3U0F2;Q9DB42	Zinc finger protein 593	Zfp593;Znf593						2	2	22.4	13.176	3.205	521340	NaN	0	NaN	18.5759	18.0746	18.1034	18.0685	18.0387	17.0607
Q3U9G9;A0A0A6YY12	Q3U9G9;A0A0A6YY12	Lamin-B receptor	Lbr						2	2	5	71.439	2.4552	0	NaN	0	NaN	19.2305	18.6367	17.0588	18.6259	18.5039	19.3328
Q3UA32;Q3UM52;Q6PB93-2;Q6PB93	Q3UA32;Q3UM52;Q6PB93-2;Q6PB93	Polypeptide N-acetylgalactosaminyltransferase;Polypeptide N-acetylgalactosaminyltransferase 2;Polypeptide N-acetylgalactosaminyltransferase 2 soluble form	Galnt2						2	2	5.7	61.361	51.36	2376600	NaN	0	NaN	18.5513	18.4697	17.5942	18.2765	18.6716	18.4252
Q501L4;Q3UAY3;Q8BMQ2;Q3UJL1;E9Q2B0;Q8BMQ2-3;Q8BMQ2-2	Q501L4;Q3UAY3;Q8BMQ2;Q3UJL1;E9Q2B0;Q8BMQ2-3;Q8BMQ2-2	General transcription factor 3C polypeptide 4	Gtf3c4						2	2	3.9	91.631	4.5431	13442000	NaN	0	NaN	19.4184	17.5888	18.4731	20.0036	17.4421	18.4979
Q3UBP6;Q3UBQ4	Q3UBP6;Q3UBQ4		Actb						16	0	58.1	41.768	3.2204	115610000	NaN	0	NaN	18.7334	19.209	17.8231	17.8564	18.1648	18.3729
Q3UD58;Q6PAM1;A8Y5J8;A2ADZ3;A2ADZ4;A2ADZ2;Q3UXT5;Q6PAM1-2	Q3UD58;Q6PAM1	Alpha-taxilin	Txlna						3	3	8.7	62.368	5.0761	1820100	NaN	0	NaN	18.9039	18.4076	19.2266	18.3947	17.6372	18.0335
Q3UI98;Q8R2T8-2;Q8R2T8;H3BJX5	Q3UI98;Q8R2T8-2;Q8R2T8;H3BJX5	General transcription factor 3C polypeptide 5	Gtf3c5						2	2	6	59.867	2.5516	127010	NaN	0	NaN	19.7593	18.4542	19.2271	18.1975	18.9193	18.1192
Q9JJ62;Q3UJF5;Q9Z321;D3Z084;D3YWY3;F6SDD7;B0QZI1;Q3TPE4;Q5NCT0;Q3TBE3;Q8CDI8;Q3V3P1;Q5NCT2;O70157	Q9JJ62;Q3UJF5;Q9Z321;D3Z084;D3YWY3	DNA topoisomerase;DNA topoisomerase 3-beta-1	Top3b						3	3	8.8	52.494	4.5058	1103000	NaN	0	NaN	17.2345	17.5952	18.4669	19.5365	18.3825	18.2221
Q53VP8	Q53VP8								4	1	39.3	11.935	27.103	69116000	NaN	0	NaN	18.7827	17.8119	18.1085	19.1615	18.409	19.3266
Q548M4;Q9JLJ5;Q4V9V3	Q548M4;Q9JLJ5;Q4V9V3	Elongation of very long chain fatty acids protein;Elongation of very long chain fatty acids protein 1	Elovl1						2	2	9.7	32.677	4.7363	6804900	NaN	0	NaN	18.0619	16.9654	17.9216	17.4737	17.7251	18.5894
Q5R3X0	Q5R3X0								2	1	29.7	13.276	4.0912	0	NaN	0	NaN	17.868	17.6115	18.6239	19.5767	18.1824	19.0703
Q5SUF2;Q5SUF2-3;Q5SUF2-2;F8WGA8	Q5SUF2;Q5SUF2-3;Q5SUF2-2;F8WGA8	Luc7-like protein 3	Luc7l3						2	2	7.4	51.45	72.226	904740	NaN	0	NaN	19.7066	16.0721	17.7916	17.9831	17.2379	18.8888
Q8BIF7;Q5XJZ3;Q810D6;A0A1B0GRR2;Q8K335	Q8BIF7;Q5XJZ3;Q810D6;A0A1B0GRR2;Q8K335	Glutamate-rich WD repeat-containing protein 1	Grwd1						2	2	7.2	45.971	3.2891	591130	NaN	0	NaN	16.9911	16.9413	18.5345	18.2573	17.0042	18.9411
Q60749	Q60749	KH domain-containing, RNA-binding, signal transduction-associated protein 1	Khdrbs1						2	2	5.6	48.37	3.3293	12064000	NaN	0	NaN	19.0029	16.5794	16.9211	18.9451	17.5781	18.8267
Q61391;A0A0A6YY36;A0A0A6YWB9;A0A0A6YW93;Q8BNU9	Q61391	Neprilysin	Mme						4	4	8	85.701	8.5296	1113100	NaN	0	NaN	18.6078	17.6482	18.8496	20.7642	18.9017	18.0468
Q64337-2;Q64337;F6VD69;D3YZJ1	Q64337-2;Q64337;F6VD69;D3YZJ1	Sequestosome-1	Sqstm1						2	2	10.1	44.192	4.1423	1354200	NaN	0	NaN	18.9129	18.1036	17.8974	19.6756	18.3268	19.5687
Q6LBQ5;Q53VR6;Q53VR7	Q6LBQ5;Q53VR6;Q53VR7								2	1	19.1	15.307	5.6104	2085800	NaN	0	NaN	18.4944	18.0988	18.9865	18.8472	17.8698	18.9343
Q6P5D3-3;Q6P5D3-2;Q6P5D3	Q6P5D3-3;Q6P5D3-2;Q6P5D3	Putative ATP-dependent RNA helicase DHX57	Dhx57						4	3	5.3	114.84	4.8519	9068200	NaN	0	NaN	19.81	16.9438	17.8376	18.4126	17.5226	18.6263
Q6P9Q6;Q6P9Q6-2;Q80YW9;B2RQ18;Q80YW6;Q80YW7	Q6P9Q6;Q6P9Q6-2;Q80YW9;B2RQ18;Q80YW6;Q80YW7	FK506-binding protein 15;Peptidyl-prolyl cis-trans isomerase	Fkbp15						9	9	13.3	132.96	25.357	19204000	NaN	0	NaN	19.2729	19.4647	17.7998	18.8441	17.7214	18.498
Q7TQ15;Q99LT0	Q7TQ15;Q99LT0	Protein dpy-30 homolog	Dpy30						2	2	45.5	11.182	19.516	4325900	NaN	0	NaN	18.7118	19.0342	16.4647	18.5463	18.501	18.7599
Q7TT37	Q7TT37	Elongator complex protein 1	Ikbkap						4	4	4.1	149.58	6.3959	2311200	NaN	0	NaN	18.231	17.2327	17.3192	18.1399	18.628	18.2839
Q8BGT7;Q3TGV3	Q8BGT7;Q3TGV3	Survival of motor neuron-related-splicing factor 30	Smndc1						3	3	24.4	26.753	16.95	2740900	NaN	0	NaN	18.6969	18.0954	18.6565	18.637	18.3713	16.8023
Q8BP60;Q99JX7;V9GXF3;V9GXW3;V9GX96	Q8BP60;Q99JX7;V9GXF3;V9GXW3	Nuclear RNA export factor 1	Nxf1						4	4	10.2	70.375	5.4422	1901900	NaN	0	NaN	19.4657	18.5186	19.3085	18.1335	17.0584	17.2899
Q8BTW3	Q8BTW3	Exosome complex component MTR3	Exosc6						2	2	14.7	28.37	7.2981	5139800	NaN	0	NaN	20.2116	17.3326	18.8845	18.5922	17.9741	21.1455
Q8C9T0;Q9CWN7;A0A0A6YW44	Q8C9T0;Q9CWN7;A0A0A6YW44	CCR4-NOT transcription complex subunit 11	Cnot11						2	2	11	32.941	3.8437	3300400	NaN	0	NaN	19.3146	18.4063	18.3064	18.7122	18.4922	19.6026
Q8CD15;D3YTU3;Q8CCK9	Q8CD15;D3YTU3	Bifunctional lysine-specific demethylase and histidyl-hydroxylase MINA	Mina						5	5	15.5	53.516	7.9396	11803000	NaN	0	NaN	19.4277	17.3475	18.5434	17.3805	18.0308	18.3055
Q8CFI7;B2WTN8	Q8CFI7	DNA-directed RNA polymerase II subunit RPB2	Polr2b						5	5	6.2	133.91	7.8949	3432400	NaN	0	NaN	19.3003	17.6333	19.1993	18.7096	17.3223	19.4056
Q8CH18-3;Q8CH18;Q8CH18-2;A0A1W2P765	Q8CH18-3;Q8CH18;Q8CH18-2	Cell division cycle and apoptosis regulator protein 1	Ccar1						3	3	4.5	124.74	5.732	2486800	NaN	0	NaN	19.3871	18.3352	17.2324	19.0163	18.1778	17.1329
Q8CHW4	Q8CHW4	Translation initiation factor eIF-2B subunit epsilon	Eif2b5						2	2	3.5	80.085	3.0486	1683800	NaN	0	NaN	18.7209	17.9173	18.9764	19.5019	19.5741	18.4566
Q8K0V4;Q6A015;F6YBV1;A0A0U1RNN8	Q8K0V4;Q6A015;F6YBV1	CCR4-NOT transcription complex subunit 3	Cnot3;mKIAA0691						4	4	7.7	81.945	12.974	3638900	NaN	0	NaN	18.4339	18.0997	18.1471	18.1149	18.461	18.9084
Q91W18-2;Q91W18-3;Q91W18;F6ZI20;E9Q6T6	Q91W18-2;Q91W18-3;Q91W18	Tudor domain-containing protein 3	Tdrd3						5	5	9.2	79.013	8.8696	2570700	NaN	0	NaN	17.7273	18.6322	18.421	17.7634	18.1849	19.9055
Q91YT7;Q3UNH5;Q3U8D6;Q3TH60;A2AWN8;P59326;Q8BUI8;E9PW90;Q8R5D2;Q8BVC6	Q91YT7;Q3UNH5;Q3U8D6;Q3TH60;A2AWN8;P59326	YTH domain-containing family protein 2;YTH domain-containing family protein 1	Ythdf2;Ythdf1						4	3	7.9	62.279	7.3598	6132400	NaN	0	NaN	19.0806	17.9589	18.0046	19.2397	19.1065	17.818
Q91YU8;A0A1L1SRW3	Q91YU8;A0A1L1SRW3	Suppressor of SWI4 1 homolog	Ppan						2	2	4.9	52.755	3.5498	771390	NaN	0	NaN	17.8193	18.2284	17.7975	18.5869	18.3368	17.7935
Q921I1;D3YYR8	Q921I1	Serotransferrin	Tf						4	1	9.3	76.723	2.9142	225630	NaN	0	NaN	18.3818	18.4769	18.0388	18.3744	18.478	18.0024
Q99KV1	Q99KV1	DnaJ homolog subfamily B member 11	Dnajb11						2	2	10.9	40.555	2.367	0	NaN	0	NaN	18.356	18.4217	17.5599	18.8507	18.7511	17.3401
Q99LL5;Q8BW04;A0A1W2P7U7;A0A1W2P8G3;Q9CSK2	Q99LL5;Q8BW04	Periodic tryptophan protein 1 homolog	Pwp1						3	3	11.2	55.586	4.4017	2959700	NaN	0	NaN	19.0542	18.6273	16.9534	19.1492	17.9687	17.5393
Q9CU62;A0JLM6;Q6A0B0;Q7TNG4	Q9CU62;A0JLM6	Structural maintenance of chromosomes protein 1A	Smc1a						3	3	3.2	143.23	3.7714	8925900	NaN	0	NaN	17.6129	18.0844	18.6793	19.2171	18.3383	19.1113
Q9CX30-2;Q9CX30;D3YY42;A0A140LHN0	Q9CX30-2;Q9CX30;D3YY42;A0A140LHN0	Protein YIF1B	Yif1b						2	2	8.8	33.512	4.3793	3939800	NaN	0	NaN	17.9322	17.7161	18.4842	18.6886	17.5081	18.2749
Q9CYX7	Q9CYX7	RRP15-like protein	Rrp15						2	2	6.8	31.058	4.2542	6365100	NaN	0	NaN	18.6865	18.4477	17.1744	17.7637	17.3813	17.8058
Q9CZV9;Q9D771	Q9CZV9;Q9D771	Transmembrane protein 206	Tmem206						2	2	14	40.175	3.9292	3135500	NaN	0	NaN	17.7985	18.6473	18.5791	18.7626	17.7703	17.5394
Q9D2E2;Q9D2E2-2	Q9D2E2;Q9D2E2-2	Target of EGR1 protein 1	Toe1						2	2	4.9	56.87	3.7949	2946500	NaN	0	NaN	19.5778	18.1041	18.5311	17.6298	19.3845	18.6113
Q9D3V8;Q08EB1;Q8CA61;Q8CA41	Q9D3V8;Q08EB1;Q8CA61;Q8CA41		Fam227a						2	2	7.4	72.58	3.6714	0	NaN	0	NaN	17.3049	17.7301	17.634	16.6634	17.9878	18.0182
Q9D828;Q9Z1A1;F6QJV5;Q8C2C6;B8JJG7;B8JJG8;B8JJG6;B8JJG3;B8JJG9	Q9D828;Q9Z1A1;F6QJV5;Q8C2C6		Tfg						10	10	38.6	42.186	46.16	23164000	NaN	0	NaN	18.2305	17.1571	17.3561	17.7352	20.1877	18.0002
Q9DB28	Q9DB28	Ribonuclease P/MRP protein subunit POP5	Pop5						2	2	14.2	19.285	3.296	2107300	NaN	0	NaN	19.1683	18.7925	19.7146	18.7417	17.7773	18.6477
Q9DCL9;D3Z6P1;D6RCU8	Q9DCL9	Multifunctional protein ADE2;Phosphoribosylaminoimidazole-succinocarboxamide synthase;Phosphoribosylaminoimidazole carboxylase	Paics						3	3	7.8	47.006	3.9322	453540	NaN	0	NaN	18.967	17.2076	17.4759	20.3094	16.9397	18.4057
Q9JHI7;B2RY30;A0A0G2JFV9;D6RGB5	Q9JHI7;B2RY30;A0A0G2JFV9;D6RGB5	Exosome complex component RRP45	Exosc9						4	4	12.1	48.936	8.4136	5291800	NaN	0	NaN	18.4829	18.7143	20.0808	17.3398	18.6955	17.1823
Q9JJF3	Q9JJF3	Bifunctional lysine-specific demethylase and histidyl-hydroxylase NO66	No66						2	2	4.6	67.556	3.1946	999620	NaN	0	NaN	17.8235	18.5179	17.9542	18.42	18.371	17.0788
Q9JMG1	Q9JMG1	Endothelial differentiation-related factor 1	Edf1						2	2	18.2	16.369	2.6403	1810000	NaN	0	NaN	17.9687	17.2685	17.2861	17.4097	18.5161	19.1003
Q9QZ83	Q9QZ83		Actg1						15	2	52.9	43.6	38.195	1435700	NaN	0	NaN	17.168	16.6121	18.3742	18.8984	18.2702	18.8533
Q9QZQ8-2;Q9QZQ8;Q9CTH9;Q8CA90	Q9QZQ8-2;Q9QZQ8	Core histone macro-H2A.1	H2afy						3	3	15.4	39.289	72.001	7070100	NaN	0	NaN	18.9072	18.3933	17.7787	18.0227	17.6721	17.6563
Q9Z277;Q9Z277-2	Q9Z277;Q9Z277-2	Tyrosine-protein kinase BAZ1B	Baz1b						5	5	4.8	170.65	8.3028	2298300	NaN	0	NaN	17.9811	18.7449	17.7481	18.9575	18.0039	19.5394
U5JE43	U5JE43								5	2	33.8	15.108	3.2415	7529500	NaN	0	NaN	18.6717	17.0834	18.26	18.8271	17.7038	17.2436
U5LP42	U5LP42								11	1	37.4	51.05	17.194	6461200	NaN	0	NaN	19.165	18.4147	19.5779	18.0205	18.2258	18.0743
X00004	X00004	SPOCD1-delSPIN1	SPOCD1						47	1	60.7	110.61	27.139	1801700	NaN	0	NaN	18.9979	18.8421	18.5514	17.9781	18.181	18.7038
X5J4I8;X5J550;X5J5F9;X5J5G0	X5J4I8;X5J550;X5J5F9;X5J5G0								3	2	35.9	10.407	2.4832	9048900	NaN	0	NaN	18.357	18.4359	18.1305	17.935	19.4626	19.8502
X5J4V8	X5J4V8								2	1	33.7	10.035	2.85	534290	NaN	0	NaN	19.6442	18.756	17.6585	18.7951	17.52	17.9667
X5J563	X5J563								4	1	65.2	10.165	4.3732	2540000	NaN	0	NaN	18.8112	18.0432	18.2914	19.0184	17.7762	18.5957
X5J5A3;X5J5K2	X5J5A3								4	0	32.5	12.689	7.4128	5516600	NaN	0	NaN	18.0225	17.1622	18.3772	18.313	17.835	19.2302
Q4FK36;Q9R0P5	Q4FK36;Q9R0P5	Destrin	Dstn						3	3	21.8	18.521	5.4171	11922000	0.000325876	0.000480016	0.0010001	20.4901	20.2468	19.1278	20.2618	20.1069	19.4975
Q8C292;Q8C1V4;Q3TIV6;Q99MN1;Q8CFK5;Q8R2P8	Q8C292;Q8C1V4;Q3TIV6;Q99MN1;Q8CFK5;Q8R2P8	Lysine--tRNA ligase	Kars						11	11	26.4	67.883	44.069	40043000	0.000699936	0.000829697	0.00214715	22.275	21.3199	21.4706	22.0539	21.2162	21.7979
Q3UIG8;Q9JIF0-2;A0A171KXD3;Q8C2D7;Q3TPF5;Q80WB1;Q80WV6;Q9JIF0-3;Q9JIF0;A0A140LJ70;A0A140LJF4;A0A140LHF7;Q9CX58;A0A140LHS4;A0A140LJ68;A0A140LI33;A0A140LIF7;Q6PAK3	Q3UIG8;Q9JIF0-2;A0A171KXD3;Q8C2D7;Q3TPF5;Q80WB1;Q80WV6;Q9JIF0-3;Q9JIF0;A0A140LJ70;A0A140LJF4;A0A140LHF7;Q9CX58;A0A140LHS4	Protein arginine N-methyltransferase 1	Prmt1						14	14	47.3	40.522	38.4	79256000	0.00146857	0.00125758	0.00450109	22.8507	22.7271	22.1384	22.2286	22.7316	22.7598
Q8K2T8	Q8K2T8	RNA polymerase II-associated factor 1 homolog	Paf1						13	13	27.7	60.518	37.442	51606000	0.00264399	0.003184	0.0080928	22.0377	21.8651	21.4166	21.0896	22.2088	22.0305
Q0PD66;Q9D1G1;Q3V3C2;Q91YW0;Q8BKQ0;Q0PD42;Q0PD49;Q3TYH2;Q3TYB1;Q0PD40;Q9DD03;P61028;Q8K386	Q0PD66;Q9D1G1;Q3V3C2	Ras-related protein Rab-1B	Rab1b						5	1	31.8	22.187	3.5193	13891000	0.0025035	0.00499725	0.007664	18.8538	19.1727	18.3196	17.5832	19.4411	19.3368
Q569X3;Q62241	Q569X3;Q62241	U1 small nuclear ribonucleoprotein C	Snrpc						3	3	24.5	17.364	16.784	63030000	0.00692037	0.00774511	0.0210799	22.1823	22.1674	21.9795	21.6518	21.8711	22.8294
Z4YJT3;Q6ZQ58;Q3UU34;Q6ZQ58-2;Q9D423	Z4YJT3;Q6ZQ58	La-related protein 1	Larp1						25	25	37.3	121.15	87.663	224920000	0.0518871	0.0105813	0.150862	24.0239	23.9593	23.8885	23.8947	23.9259	24.0829
Q3U8V1;Q3TJ78;Q571G8;Q8BG81;Q3UDD3;Q8C713;F6VR84	Q3U8V1;Q3TJ78;Q571G8;Q8BG81;Q3UDD3	Polymerase delta-interacting protein 3	Poldip3						6	6	20.7	46.231	11.466	12354000	0.0168259	0.011968	0.0506968	19.9385	20.428	20.0693	19.9617	19.9825	20.5275
Q9CQI7;A2CES4;Q62379;Q62378	Q9CQI7;A2CES4;Q62379	U2 small nuclear ribonucleoprotein B	Snrpb2						4	4	24.9	25.323	8.1637	20135000	0.0413788	0.0124385	0.121546	20.7133	20.8163	20.6951	20.8118	20.5681	20.882
Q2VT27;Q9JL76;Q2VR04;A0A0B4J1I4;Q2VT25	Q2VT27;Q9JL76;Q2VR04;A0A0B4J1I4;Q2VT25		Igkv4-72						4	3	67.9	11.288	14.608	12352000	NaN	0	NaN	18.5776	18.1584	18.0888	18.5588	17.7165	17.2305
E9Q7G1;D3YZZ5	E9Q7G1;D3YZZ5		Tmed7						3	3	18.6	21.276	5.496	16186000	0.00302168	0.013052	0.00924488	17.3492	21.443	20.2741	18.2997	20.161	20.6447
Q3TAH3;Q9CPP0	Q3TAH3;Q9CPP0	Nucleoplasmin-3	Npm3						4	4	41.7	19.053	144.1	73165000	0.0326753	0.0131772	0.0968245	22.8472	22.8318	22.562	22.955	22.6997	22.6258
P27046;F6QMB7	P27046	Alpha-mannosidase 2	Man2a1						8	8	8.3	131.63	11.849	29249000	0.0371987	0.0134233	0.109724	21.3734	21.2037	21.3541	21.4757	21.3856	21.1101
Q542P8;O35130	Q542P8;O35130	Ribosomal RNA small subunit methyltransferase NEP1	Emg1						2	2	13.9	26.974	2.4117	417020	0.00614673	0.01474	0.0187396	17.147	18.6905	19.1179	18.3213	17.4555	19.2229
Q8C2E1;Q7TMX2;Q76MZ3;G3UXQ1;G3UWL2;H3BIV7;H3BLQ0;Q3TTF6;H3BKU1;Q8BIX1;G3UWS4;Q7TNP2;H3BJ83;H3BLE7	Q8C2E1;Q7TMX2;Q76MZ3	Serine/threonine-protein phosphatase 2A 65 kDa regulatory subunit A alpha isoform	Ppp2r1a						8	8	20.7	65.209	30.728	29363000	0.0229693	0.0150267	0.0687537	20.9555	21.2608	21.1081	20.9034	21.5225	20.9436
Q91WN1;Q8BRQ6	Q91WN1;Q8BRQ6	DnaJ homolog subfamily C member 9	Dnajc9						8	8	33.6	30.059	25.473	55202000	0.0204809	0.0154495	0.0614673	21.8807	21.9445	21.961	21.5945	21.8092	22.4289
Q9CWZ3-2;Q9CWZ3;A0A0G2JEA9;A0A0G2JFX7;A0A0N4SUH6;Q9CT44	Q9CWZ3-2;Q9CWZ3;A0A0G2JEA9;A0A0G2JFX7;A0A0N4SUH6	RNA-binding protein 8A	Rbm8a						3	3	32.4	19.76	28.646	30035000	0.0167014	0.0160707	0.0503283	21.2866	21.7443	21.1476	21.0445	21.2612	21.921
Q78ZJ8;A0A068BFR3;P46638;G3UY29;E9Q3P9;F8WGS1;G3UZD3;Q0PD45;P62492;Q3UZ37;G3UZL4;Q9QWU0;E9Q6B3	Q78ZJ8;A0A068BFR3;P46638;G3UY29;E9Q3P9;F8WGS1;G3UZD3;Q0PD45;P62492;Q3UZ37;G3UZL4	Ras-related protein Rab-11B;Ras-related protein Rab-11A	Rab11b;Rab11a						6	6	34.4	24.489	22.061	65238000	0.013676	0.0166187	0.0413475	21.8393	22.8555	22.1784	21.8822	22.2355	22.8053
Q811L7;Q8C2Q7;O35737;Q3TNG9	Q811L7;Q8C2Q7;O35737	Heterogeneous nuclear ribonucleoprotein H;Heterogeneous nuclear ribonucleoprotein H, N-terminally processed	Hnrnph1						15	8	44.3	49.199	267.49	421060000	0.0237968	0.0183455	0.0711682	25.3732	24.9998	24.655	25.3038	24.775	25.0043
Q1WWK3;P43276	Q1WWK3;P43276	Histone H1.5	Hist1h1b						8	6	29.7	22.445	14.862	168660000	0.0272922	0.0191949	0.0813235	23.4836	23.4625	23.3079	23.1336	23.2909	23.887
Q6VY05-2;Q6VY05	Q6VY05-2;Q6VY05	Dead end protein homolog 1	Dnd1						8	8	31.5	37.497	18.819	52396000	0.0215917	0.0194346	0.0647244	21.9888	21.799	21.5746	21.2667	22.1696	21.9845
Q00PI9;Q8BIQ7;Q8BIY6	Q00PI9	Heterogeneous nuclear ribonucleoprotein U-like protein 2	Hnrnpul2						18	18	30.9	84.939	58.369	114730000	0.0547183	0.0206019	0.158666	23.0631	23.1681	23.2388	23.3231	22.9406	23.2681
X5J4N3	X5J4N3								4	1	65.7	11.82	22.2	1415500	0.0176346	0.0211817	0.0530868	18.1474	18.5208	18.7901	18.988	17.8196	18.7143
O88508;O88508-2;G3UXY2;G3UZK0;Q3UWR0;G3UZG8;G3UZF8;G3UZN5;G3UY43;G3UZH2;G3UX63;G3UX07;Q3TYD7	O88508;O88508-2;G3UXY2	DNA (cytosine-5)-methyltransferase 3A	Dnmt3a						10	10	17.4	101.67	24.614	9254200	0.00645026	0.0222092	0.0196583	17.4013	19.6999	20.632	19.292	18.2226	20.2852
Q02105	Q02105	Complement C1q subcomponent subunit C	C1qc						5	5	25.2	25.991	323.31	903220000	0.0368739	0.0225023	0.108802	24.6522	24.5075	24.1642	24.4111	24.742	24.2384
E9Q9H2;E9Q9H3;P54103;Q3TRX6;Q3TTI5;Q3UVT4;Q3TTG9;Q3TE39	E9Q9H2;E9Q9H3;P54103;Q3TRX6;Q3TTI5;Q3UVT4;Q3TTG9	DnaJ homolog subfamily C member 2;DnaJ homolog subfamily C member 2, N-terminally processed	Dnajc2						4	4	11.7	63.44	9.2551	8055800	0.00840796	0.022913	0.0255686	19.2603	19.2108	17.7808	19.1671	19.8365	17.317
Q3ULN6;Q8R127;J3QNN5	Q3ULN6;Q8R127;J3QNN5	Saccharopine dehydrogenase-like oxidoreductase	Sccpdh						2	2	8.7	35.307	3.2674	487220	0.0175002	0.0262101	0.0526898	18.4489	17.4632	17.832	18.4268	17.1347	18.2613
Q6ZWY3;D6RH49;D3YYB0	Q6ZWY3;D6RH49;D3YYB0	40S ribosomal protein S27-like;40S ribosomal protein S27	Rps27l						6	3	41.7	9.4771	8.606	249990000	0.049405	0.0315196	0.143988	24.637	24.2603	24.0059	24.5486	24.1354	24.3138
Q3ULH5;Q3TVV6;Q8VEK3-2;Q8VEK3;O88568;Q8C290;Q3TXW2;Q3TWN5;Q3TGN5;Q3TS50	Q3ULH5;Q3TVV6;Q8VEK3-2;Q8VEK3;O88568;Q8C290;Q3TXW2;Q3TWN5;Q3TGN5;Q3TS50	Heterogeneous nuclear ribonucleoprotein U	Hnrnpu						28	28	37.9	87.845	323.31	913710000	0.0434471	0.0340354	0.127361	25.5413	26.0267	26.0922	25.7468	25.69	26.3255
Q3UJN2;Q3U1C2;P60122;D3YW60	Q3UJN2;Q3U1C2;P60122	RuvB-like 1	Ruvbl1						13	13	42.5	50.213	42.295	87212000	0.0424439	0.0354576	0.124543	22.7987	22.5833	22.8617	22.448	23.3218	22.5802
Q9WTX2	Q9WTX2	Interferon-inducible double-stranded RNA-dependent protein kinase activator A	Prkra						9	9	30.4	34.371	51.561	129520000	0.0837705	0.0361474	0.236622	23.3213	23.3479	22.9008	23.1539	23.3188	23.2057
Q9D859;Q8BPG5;K7Q7T7;Q3TLP8;P63001;Q8C4N8;Q14A12;Q05144;P60764;A0A1B0GSL4;Q8CEV8;G3UZM2;B2KKU6;D3Z3L1;F2Z463;D3YX61;A2AC13;Q3UDZ1;Q8QZS2;Q7TMY0;Q3TZU6;P84096;P60766-1;Q9ER71-2;Q8R527;Q9ER71	Q9D859;Q8BPG5;K7Q7T7;Q3TLP8;P63001;Q8C4N8;Q14A12;Q05144;P60764	Ras-related C3 botulinum toxin substrate 1;Ras-related C3 botulinum toxin substrate 2;Ras-related C3 botulinum toxin substrate 3	Rac1;Rac3;Rac2						4	3	18.8	21.464	6.8077	15458000	0.0314102	0.0364819	0.0931966	19.8707	21.1691	20.3092	20.6432	20.4781	20.3372
Q8R0H0;Q3V214;Q80UW8;Q8CI23	Q8R0H0;Q3V214;Q80UW8;Q8CI23	DNA-directed RNA polymerases I, II, and III subunit RPABC1	Polr2e						2	2	19.1	18.996	4.4009	851970	0.02438	0.0370127	0.0728676	18.3153	17.8755	17.2558	18.0226	17.0826	18.4523
Q3U343;Q91VY9;Q3TCX4	Q3U343;Q91VY9;Q3TCX4	Zinc finger protein 622	Zfp622;Znf622						13	13	37.4	53.407	42.788	77412000	0.097044	0.0378189	0.271067	22.4821	22.3763	22.0924	22.5086	22.2731	22.2825
Q3UYC8;Q9Z103;Q5RKY4;Q5BL11;Q6ZQ47	Q3UYC8;Q9Z103;Q5RKY4;Q5BL11;Q6ZQ47	Activity-dependent neuroprotector homeobox protein	Adnp						5	5	6.1	124.19	9.7831	3283300	0.0175461	0.0389957	0.0528256	19.7641	19.46	17.7715	19.6808	18.301	19.1308
Q8CCF0-2;Q8CCF0	Q8CCF0-2;Q8CCF0	U4/U6 small nuclear ribonucleoprotein Prp31	Prpf31						4	4	15.6	54.739	7.1101	9061500	0.0170169	0.0393397	0.0512616	19.6801	17.7685	19.4541	19.0884	18.1471	19.7851
Q8R010;Q8R3V2	Q8R010;Q8R3V2	Aminoacyl tRNA synthase complex-interacting multifunctional protein 2	Aimp2						5	5	33.1	35.377	105.03	47146000	0.0465613	0.0395927	0.136075	21.6439	21.8243	21.7548	22.1887	21.229	21.924
Q3URH5;G3UX35;A0A0R4J170;Q3TKT4;Q3TKT4-2;Q8R0K1;Q3UI73;Q8CGJ5;Q8R569;Q8BQ54;Q7TQL1;Q6P8K2;Q8R1W7;Q3UX55;Q7TND4;Q3UHL2;E9QAB8;H3BJK2;F2Z4A9;H3BLH0;Q6DIC0	Q3URH5;G3UX35;A0A0R4J170;Q3TKT4;Q3TKT4-2;Q8R0K1;Q3UI73	Transcription activator BRG1	Smarca4						9	9	8.7	142.92	19.808	14115000	0.0241961	0.0410093	0.0723321	18.7923	20.3418	20.0148	20.3042	19.7539	19.2138
F2WWK6;F2WWK5;Q9Z0R9	F2WWK6;F2WWK5;Q9Z0R9	Fatty acid desaturase 2	Fads2						7	7	17.8	51.384	19.391	44580000	0.0411953	0.0436293	0.121029	21.3563	22.1781	21.6241	21.2288	22.0299	22.0308
D3Z158;Q8BML9;Q3TN94;Q8BU21;Q3TIN2;Q8R1V9;A0A0A6YY08;A0A140LIN2;A0A140LJH2;A0A140LID3;A0A140LIR0;A0A140LHZ5;A0A140LHJ3;A0A140LHB3;A0A140LIS6;A0A140LII8;A0A140LJH1;A0A140LIZ4;A0A140LJK5;F6TDS3	D3Z158;Q8BML9;Q3TN94;Q8BU21;Q3TIN2;Q8R1V9		Qars						14	14	24	85.054	25.123	52879000	0.0595402	0.0439631	0.171868	22.2743	22.0447	21.5737	22.0637	21.7227	22.2382
Q923G2	Q923G2	DNA-directed RNA polymerases I, II, and III subunit RPABC3	Polr2h						2	2	16.7	17.143	3.4978	2924600	0.0369102	0.0446631	0.108905	18.0332	18.3981	18.7835	18.9971	18.5487	17.803
Q5SS40;P62259;Q8BPH1;D6REF3;F6WA09;Q3V453	Q5SS40;P62259;Q8BPH1	14-3-3 protein epsilon	Ywhae						11	9	53.3	29.174	28.508	115450000	0.0431938	0.045332	0.12665	23.2503	23.4081	22.5887	22.7266	23.6015	23.055
P67778;Q5SQG5;Q3TV00;Q3V2K0	P67778;Q5SQG5;Q3TV00	Prohibitin	Phb						12	12	59.6	29.82	108.05	125180000	0.0281563	0.0455271	0.0838228	22.6008	24.3899	22.9961	23.3286	23.3852	23.4096
Q9CY93;Q5M9K9;P62900;A0A0A6YX26;A0A0A6YXL3;Q58DZ1	Q9CY93;Q5M9K9;P62900;A0A0A6YX26	60S ribosomal protein L31	Rpl31						11	11	54.4	14.411	323.31	2701800000	0.0689585	0.0455519	0.197343	27.5611	27.4966	27.6649	27.9615	27.7039	27.1939
E9PVQ3;Q91WJ7-2;Q91WJ7;E9PZE9;E9Q7S4;E9Q106;E9Q5S6;E9Q1C3;E9Q8P1	E9PVQ3;Q91WJ7-2;Q91WJ7;E9PZE9;E9Q7S4	SPATS2-like protein	Spats2l						16	16	36.7	63.762	36.191	124860000	0.120858	0.0461597	0.331254	23.1912	23.0564	22.9738	22.8876	23.1608	23.3116
Q4FZK2;Q9D8N0;Q8R1N8	Q4FZK2;Q9D8N0;Q8R1N8	Elongation factor 1-gamma	Eef1g						7	7	22.9	50.06	14.9	34327000	0.04458	0.047006	0.130537	21.8735	21.3969	21.0381	22.0091	21.1433	21.2971
Q8VDM6-2;Q8VDM6;Q8VDM6-3	Q8VDM6-2;Q8VDM6	Heterogeneous nuclear ribonucleoprotein U-like protein 1	Hnrnpul1						13	13	23.5	85.045	36.538	111850000	0.0668216	0.0483513	0.191598	23.213	22.8163	22.3988	23.0407	22.7803	22.7522
Q3TWW8;Q8BKL0;A0A0A6YXX6	Q3TWW8;Q8BKL0	Serine/arginine-rich splicing factor 6	Srsf6						6	4	18.3	39.025	10.465	55971000	0.0474415	0.0505778	0.138529	22.0412	22.3622	21.6546	21.4998	22.1799	22.53
X5J5S7	X5J5S7								2	1	41.4	9.7488	143.25	42763000	0.0259159	0.0505899	0.0773336	18.8867	17.1094	17.6082	18.016	17.2095	18.5305
Q9CXP6;Q91WJ6;E9Q4M8;Q71KT5;E0CX92;E0CYD6;E0CZ93;E0CX74	Q9CXP6;Q91WJ6;E9Q4M8;Q71KT5;E0CX92;E0CYD6;E0CZ93;E0CX74	Delta(14)-sterol reductase	Tm7sf2						2	2	12.8	39.719	4.385	3063900	0.0196573	0.0527547	0.0590477	19.7409	20.1446	17.4021	18.6716	19.5652	19.2091
Q4FZH7;P84089;A0A1W2P7H9;A0A1W2P7T3;G3UW85	Q4FZH7;P84089;A0A1W2P7H9;A0A1W2P7T3;G3UW85	Enhancer of rudimentary homolog	Erh						5	5	46.2	12.259	323.31	143840000	0.0506404	0.0532602	0.147413	23.1657	23.9434	23.5606	23.3228	23.3307	24.1759
P54823	P54823	Probable ATP-dependent RNA helicase DDX6	Ddx6						12	12	33.5	54.191	43.431	174500000	0.179648	0.0536861	0.472449	23.4279	23.5487	23.2591	23.6182	23.4	23.3786
Q8BMS1;Q3TB39	Q8BMS1	Trifunctional enzyme subunit alpha, mitochondrial;Long-chain enoyl-CoA hydratase;Long chain 3-hydroxyacyl-CoA dehydrogenase	Hadha						15	15	30.9	82.669	209.95	56678000	0.00800456	0.0551669	0.0243528	16.9923	24.081	22.7597	21.8245	22.0889	20.0851
Q45VK5;Q45VK6;A0A1L1STE4;Q9Z1X4-2;Q9Z1X4;Q9Z1X4-3;A0A1L1SQR7;Q3UD30;Q8C5B7;Q91WM1-2;Q91WM1;A0A1L1SU19;A0A1L1SR62;A0A1L1SQ69;A0A1L1SSU8;A0A1L1ST48	Q45VK5;Q45VK6;A0A1L1STE4;Q9Z1X4-2;Q9Z1X4;Q9Z1X4-3	Interleukin enhancer-binding factor 3	Ilf3						14	14	25.6	76.347	46.808	92313000	0.10454	0.057148	0.290227	22.7493	23.0104	22.589	23.0585	22.9187	22.543
Q3U4F0;Q91V61-2;Q91V61;Q8BPC9	Q3U4F0;Q91V61-2;Q91V61	Sideroflexin-3	Sfxn3						5	4	26.7	30.951	8.0745	3725000	0.0185257	0.0572211	0.055716	19.2681	19.3029	17.1034	19.9468	18.4468	17.4524
P43275	P43275	Histone H1.1	Hist1h1a						8	5	32.9	21.785	32.458	86139000	0.0674581	0.0576782	0.193311	22.9936	22.7554	22.0428	22.7217	22.4837	22.7594
Q3UID0;Q6PDG5-2;Q6PDG5;A0A1W2P6N7	Q3UID0;Q6PDG5-2;Q6PDG5	SWI/SNF complex subunit SMARCC2	Smarcc2						6	5	9.6	124.68	28.677	16834000	0.030074	0.0585219	0.0893545	19.7642	19.984	21.3587	20.0519	19.9563	21.2742
Q60865;Q3UFZ6;A9CYP7;F6YLI0;A2BH47;Q8CD82;F6YP03;Q3TEY4;A1L0T9;Q3TTW8	Q60865;Q3UFZ6	Caprin-1	Caprin1						11	11	23.1	78.168	319.54	185690000	0.0691153	0.0599168	0.197763	23.8487	23.8011	22.9391	23.578	23.71	23.4807
Q5SZA3;P15864;Q3UXH2;I7HFT9;Q07133	Q5SZA3;P15864	Histone H1.2	Hist1h1c						14	4	48.6	21.266	52.846	959590000	0.126569	0.0680459	0.345406	26.2617	25.9737	25.8438	25.7988	26.1707	26.3138
J3QMC5;A2ANY6;Q3TPE2;Q6IQZ8	J3QMC5;A2ANY6;Q3TPE2		Mdn1						4	4	1	629.58	5.8129	1900300	0.0622126	0.0697149	0.179138	18.8831	18.3373	19.1962	19.3541	18.3301	18.9415
Q0PD35;P35282;A0A1W2P6Z4;Q6A0C7	Q0PD35;P35282;A0A1W2P6Z4;Q6A0C7	Ras-related protein Rab-21	Rab21						2	2	11.7	24.106	2.7984	303160	0.0416763	0.0708288	0.122384	18.9564	18.5891	17.3622	18.0958	18.0121	19.0123
Q99JF8;Q05CD2;A2BI12;Q99JF8-2;F6RB63	Q99JF8;Q05CD2;A2BI12;Q99JF8-2;F6RB63	PC4 and SFRS1-interacting protein	Psip1						6	6	11.6	59.696	12.391	9785200	0.023532	0.0741647	0.0703961	17.9381	18.2828	20.7927	19.2621	18.0507	19.9233
P27546-2;P27546;P27546-3;A0A140T8T5;E9PZ43;A0A0G2JFH2;A0A0G2JG35;A0A0G2JDN7;P27546-4;A0A0G2JFT4;A0A0G2JFK3;A0A0G2JDY5;Q78TF3;A0A0G2JE57;A0A0G2JDU1	P27546-2;P27546;P27546-3	Microtubule-associated protein 4	Map4						24	24	35.3	117.34	78.575	132250000	0.122759	0.0745271	0.335976	23.1108	23.2405	22.9082	22.7619	23.3518	23.3695
Q05CL8;I3PQW3;A2AMD0;Q05CL8-2;A3KML4;A0A0G2JFW4	Q05CL8;I3PQW3	La-related protein 7	Larp7						7	7	16.3	64.802	13.935	16564000	0.0261548	0.0746568	0.0780268	20.8424	20.9476	18.6099	19.102	20.468	21.0538
Q3U3F6;A2AU62;Q64012-2;Q64012;A2AU61;Q3TGD3;A2AU60	Q3U3F6;A2AU62;Q64012-2;Q64012;A2AU61;Q3TGD3	RNA-binding protein Raly	Raly						11	11	42.6	31.198	18.09	66369000	0.208733	0.0759335	0.539143	22.3498	22.5837	22.3848	22.5425	22.2944	22.7093
Q6P4T2;Q8BYH6;Q7TMG2	Q6P4T2	U5 small nuclear ribonucleoprotein 200 kDa helicase	Snrnp200						35	35	22.9	244.54	152.97	189310000	0.0753167	0.0770219	0.214317	23.5483	24.0045	23.7796	23.34	23.7417	24.4817
Q8BN32;P29341;Q3U8U8;Q99KL3;Q9D4E6;Q9DBE3;Q792Y0;Q62029;F6ZAX1;Q3V2M1;Q05DT1;B2RXY9;A2A5N3;Q921B8;Q8C7D3	Q8BN32;P29341;Q3U8U8;Q99KL3	Polyadenylate-binding protein;Polyadenylate-binding protein 1	Pabpc1						25	19	51.6	70.669	323.31	720590000	0.129483	0.0771745	0.352585	25.8614	25.6812	25.2583	25.9034	25.6626	25.4664
B9EKE9;Q3TQX5;Q62167;B7ZWF1;B9EIA2;P16381;Q3V086;Q61496	B9EKE9;Q3TQX5;Q62167;B7ZWF1;B9EIA2;P16381	ATP-dependent RNA helicase DDX3X;Putative ATP-dependent RNA helicase Pl10	Ddx3x;D1Pas1						27	8	55.2	73.013	323.31	685760000	0.114568	0.0773404	0.315545	25.8863	25.5198	25.4057	25.6145	25.3773	26.052
P60335	P60335	Poly(rC)-binding protein 1	Pcbp1						8	6	38.5	37.497	56.171	46345000	0.118822	0.0785669	0.326183	21.5966	21.6863	21.6163	21.3482	22.1631	21.6236
Q8BUM1;Q544R5;Q921F2;A0A087WRZ5;Q8R0B4;Q8BLD4;Q6VYI5;Q6VYI4;A0A087WR97;Q05C33;C9DT14;D2KPZ5;A0A087WQA5;A0A087WSE4;A0A087WRP4;H3BJV1;A0A087WSH7;A0A087WQX8;A0A087WNY6;A0A087WS74;A0A087WS17;A0A087WP57;A0A087WSC6	Q8BUM1;Q544R5;Q921F2;A0A087WRZ5;Q8R0B4;Q8BLD4;Q6VYI5;Q6VYI4;A0A087WR97;Q05C33;C9DT14;D2KPZ5;A0A087WQA5;A0A087WSE4	TAR DNA-binding protein 43	Tardbp						12	12	51.2	33.634	152.45	239710000	0.207522	0.0788581	0.5364	23.7844	24.0707	23.7951	23.7847	23.9292	24.1729
Q9DCS9;D3YUK4	Q9DCS9;D3YUK4	NADH dehydrogenase [ubiquinone] 1 beta subcomplex subunit 10	Ndufb10						4	4	30.1	21.024	12.658	7248200	0.046071	0.0791308	0.134706	18.7781	20.4709	19.0662	19.992	19.0656	19.495
Q8CD51;Q52JJ6;P16406;F7B9G4	Q8CD51;Q52JJ6;P16406;F7B9G4	Glutamyl aminopeptidase	Enpep						2	2	4.2	81.688	2.8199	2441900	0.0401867	0.0798766	0.118184	19.643	18.485	17.6701	18.172	18.4918	19.3739
P61965;Q3UNQ3;F6Q3W0	P61965;Q3UNQ3;F6Q3W0	WD repeat-containing protein 5	Wdr5						6	6	24.3	36.588	12.179	15735000	0.019863	0.0818977	0.0596522	17.3426	20.8274	20.1571	17.8401	20.0371	20.6956
Q8VE10;Q8VE10-2	Q8VE10	N-alpha-acetyltransferase 40	Naa40						3	3	16	27.229	5.1345	7133900	0.023107	0.0851097	0.0691558	18.5402	17.4027	21.217	18.1752	19.736	19.5041
Q8BTX6;Q9CZU3;Q91YT4;Q6ZQK1;Q8BVI7;Q8BVK1	Q8BTX6;Q9CZU3;Q91YT4;Q6ZQK1;Q8BVI7	Superkiller viralicidic activity 2-like 2	Skiv2l2;mKIAA0052						14	14	20.5	112.62	28.217	64314000	0.108348	0.0878372	0.299881	22.4177	22.424	21.7245	21.9672	22.2764	22.5861
Q14AF6;P62317;D3Z5N9	Q14AF6;P62317;D3Z5N9	Small nuclear ribonucleoprotein Sm D2	Snrpd2;Gm5449						6	6	49.2	13.527	93.769	148770000	0.0909875	0.0882136	0.255435	23.4408	23.7779	22.9532	23.1009	23.3871	23.9484
Q8VE47;F6VRI6;D6RH76;A0A1L1SSH6	Q8VE47	Ubiquitin-like modifier-activating enzyme 5	Uba5						9	9	38	44.789	116.63	72636000	0.0926021	0.0888666	0.259615	22.6881	22.331	22.7736	22.3289	22.4174	23.313
O70569;P62264;D3YVF4;D3Z7I1;Q3UJS5	O70569;P62264;D3YVF4;D3Z7I1;Q3UJS5	40S ribosomal protein S14	rps14;Rps14						11	11	68.2	16.301	219.53	2402900000	0.0965576	0.0922108	0.269816	26.8309	27.2671	27.1921	27.7576	27.1357	26.6734
Q99KP6;Q99KP6-2;Q99KP6-3	Q99KP6;Q99KP6-2;Q99KP6-3	Pre-mRNA-processing factor 19	Prpf19						13	13	41.7	55.238	149.48	370610000	0.113896	0.0941601	0.31386	24.1584	24.8658	24.9468	24.4343	24.8281	24.991
Q5EBP9;Q62318;Q3UDN8;Q62318-2	Q5EBP9;Q62318;Q3UDN8;Q62318-2	Transcription intermediary factor 1-beta	Trim28						28	28	60	88.846	323.31	738600000	0.477558	0.0946484	1.10022	25.7746	25.7713	25.6489	25.8305	25.6935	25.9547
N0E4C0;N0E4C5;P67871;G3UZJ5;N0E463;G3UZA4;N0E462;G3UXG7;G3UZX4;G3UXU2;G3UWU5;N0E636	N0E4C0;N0E4C5;P67871;G3UZJ5;N0E463;G3UZA4;N0E462;G3UXG7;G3UZX4;G3UXU2	Casein kinase II subunit beta	Csnk2b;Csnk2b-Ly6g5b						6	6	37.7	24.912	13.805	15182000	0.100468	0.0963236	0.279842	19.9179	20.4317	20.0095	20.3054	19.6475	20.6951
Q547R0;E9QAT0;Q6AXB7;P35922-3;P35922-2;P35922;D3Z6U8;E9QNF5;E9QAS8;P35922-9;P35922-8;P35922-7;E9QAS9;P35922-5;P35922-4;P35922-6;P35922-11;P35922-10;P35922-12;Q8BPN5;Q8BPK8;Q925S6	Q547R0;E9QAT0;Q6AXB7;P35922-3;P35922-2;P35922;D3Z6U8;E9QNF5;E9QAS8;P35922-9;P35922-8;P35922-7;E9QAS9;P35922-5;P35922-4;P35922-6;P35922-11;P35922-10;P35922-12;Q8BPN5;Q8BPK8	Fragile X mental retardation protein 1 homolog	Fmr1						10	8	26.7	66.269	18.21	28349000	0.105779	0.0976372	0.293372	20.4973	21.0987	20.9722	20.6712	21.5095	20.6805
P14106;Q3US82;Q3U6I5	P14106;Q3US82;Q3U6I5	Complement C1q subcomponent subunit B	C1qb						7	7	40.3	26.717	323.31	1434400000	0.100213	0.098807	0.279191	25.6878	25.3568	24.549	25.0937	25.439	25.3575
Q3TA75;Q6P5B5;Q9WVR4	Q3TA75;Q6P5B5;Q9WVR4	Fragile X mental retardation syndrome-related protein 2	Fxr2						11	9	29.8	70.528	40.698	66294000	0.141394	0.100024	0.381671	21.8926	22.1174	21.5927	21.5739	22.0212	22.3076
Q5DTJ4;Q7TSC1;G3UX48;Q9CRU5;Q9CRP1;Q9CRP0	Q5DTJ4;Q7TSC1;G3UX48	Protein PRRC2A	Prrc2a						7	7	8	191.12	13.468	10220000	0.0392691	0.106031	0.115591	17.9421	20.2049	18.8041	19.2755	20.0896	17.9041
Q5EBQ6;P51410;A0A0G2JES3;A0A140T8T4;Q5M9J5;D3Z629;D3YZT0;A0A0G2JFQ3;S4R1R7	Q5EBQ6;P51410;A0A0G2JES3;A0A140T8T4;Q5M9J5;D3Z629	60S ribosomal protein L9	Rpl9						12	12	65.1	21.881	323.31	3192100000	0.151608	0.106088	0.406287	27.7489	27.4117	28.2716	28.0628	27.8724	27.8153
Q3UCF2;Q6A068;A0A1W2P7Z8;A0A1W2P7H4;A0A1W2P7S8;A0A1W2P855;A0A1W2P6Q8;Q05DT4	Q3UCF2;Q6A068;A0A1W2P7Z8;A0A1W2P7H4;A0A1W2P7S8;A0A1W2P855;A0A1W2P6Q8;Q05DT4	Cell division cycle 5-like protein	Cdc5l						19	19	36.7	92.188	86.535	107180000	0.0899652	0.106156	0.252782	23.0415	23.513	22.5975	22.575	23.1917	23.7038
Q58E59;Q9D554	Q58E59;Q9D554	Splicing factor 3A subunit 3	Sf3a3						3	3	9	58.841	5.8287	6938800	0.0445589	0.106777	0.130478	18.2744	20.1502	19.2831	19.6706	18.1554	20.202
Q4FJX5;A0A140LIT2;O88455;Q3UIQ5;D3Z7G1;A0A140LI18;D3YXR4	Q4FJX5;A0A140LIT2;O88455;Q3UIQ5;D3Z7G1	7-dehydrocholesterol reductase	Dhcr7						5	5	13.6	53.919	21.905	51871000	0.0877707	0.106791	0.247075	21.8257	22.6511	21.8993	21.6862	22.1471	22.8632
Q5F2E7;Q5F2E7-2	Q5F2E7;Q5F2E7-2	Nuclear fragile X mental retardation-interacting protein 2	Nufip2						8	8	18.4	75.656	24.74	12730000	0.0405708	0.108016	0.119268	18.1432	20.3944	19.8298	18.3714	20.0098	20.3102
Q6PDC2;Q9CZL0;Q3TFU8;Q99KF1;Q3U7N8;Q8BLM5	Q6PDC2;Q9CZL0;Q3TFU8;Q99KF1;Q3U7N8;Q8BLM5	Transmembrane emp24 domain-containing protein 9	Tmed9						4	3	25.5	27.127	94.232	31367000	0.0403661	0.109969	0.118691	19.3614	22.3634	21.6008	20.9302	21.0829	21.6424
Q6PGC1;Q8BN72;Q3TRV5	Q6PGC1	ATP-dependent RNA helicase Dhx29	Dhx29						27	26	26.5	153.97	111.23	117640000	0.197014	0.110757	0.512489	22.8854	22.9142	22.4374	22.5938	23.1178	22.8575
Q3UBA6;Q3TEK2;P63017;Q504P4;Q3U9L2;Q3TQ13;Q3TH56;Q3ULM1;Q3TZJ3;Q3TRH3;Q3TF16;Q3UDS0;Q3KQJ4;Q3TB63;Q3TH04;Q3UXU1;B7U582;P17156;Q3UBR0;D3Z5E2;Q9QZ38;Q9R2A1;Q61698;O88687;O88688;Q91ZU5	Q3UBA6;Q3TEK2;P63017;Q504P4;Q3U9L2;Q3TQ13;Q3TH56;Q3ULM1;Q3TZJ3;Q3TRH3;Q3TF16;Q3UDS0;Q3KQJ4;Q3TB63;Q3TH04	Heat shock cognate 71 kDa protein	Hspa8						32	27	53.9	70.898	323.31	1067100000	0.227921	0.111628	0.582201	25.9735	26.3461	25.7488	25.9742	26.2163	26.2129
Q5M9M4;P62245;F8WJ41;D3YVB4;D3Z712	Q5M9M4;P62245;F8WJ41;D3YVB4;D3Z712	40S ribosomal protein S15a	Rps15a						9	9	66.9	14.839	120.69	3785400000	0.121186	0.112801	0.332068	28.3534	27.8688	27.551	28.5276	27.8424	27.7416
Q9DCZ0;Q9D0J2;Q4FK74;Q9D3D9	Q9DCZ0;Q9D0J2;Q4FK74;Q9D3D9	ATP synthase subunit delta, mitochondrial	Atp5d						2	2	13.7	17.558	3.9968	11453000	0.0466901	0.113136	0.136434	18.635	21.0418	20.7928	19.6306	20.6581	20.5203
Z4YKT6;I7DM66;Q99J47-2;Q99J47	Z4YKT6;I7DM66;Q99J47-2;Q99J47	Dehydrogenase/reductase SDR family member 7B	Dhrs7b						2	2	9.1	33.225	3.5366	302330	0.149426	0.115993	0.401052	17.9286	18.2265	18.7216	18.7255	18.3722	18.1271
H3BJZ7;Q4KUS2	H3BJZ7;Q4KUS2	Protein unc-13 homolog A	Unc13a						2	2	1.4	195.83	2.3009	2472800	0.0797513	0.116471	0.226054	19.0486	18.2546	17.9828	19.0795	17.753	18.8028
Q3UMI7;Q3UDC8;P58252;Q8BMA8;Q3UZ14;Q3UBL9;Q3TX47;Q3TK17;Q6P9L9;Q3TWX1;Q3TLB1;Q3TJZ1;Q8C153;Q3TW58;Q3TSK4;Q3TPG2;Q99LT6;Q61509;O89069;O89070	Q3UMI7;Q3UDC8;P58252;Q8BMA8;Q3UZ14;Q3UBL9;Q3TX47;Q3TK17;Q6P9L9;Q3TWX1;Q3TLB1;Q3TJZ1;Q8C153;Q3TW58;Q3TSK4;Q3TPG2	Elongation factor 2	Eef2						37	36	57.5	95.326	323.31	1056900000	0.337718	0.11754	0.817584	25.9061	26.3201	26.1257	26.2827	26.079	26.3428
Q58E49;O09106;D3YYI8	Q58E49;O09106;D3YYI8	Histone deacetylase;Histone deacetylase 1	Hdac1;Gm10093						7	4	21.8	55.074	9.3444	15105000	0.0727246	0.117603	0.207418	19.3714	20.5655	20.5767	20.0572	19.738	21.0712
F6RPJ9;Q8CGB9;Q9JHR7;Q8CE37	F6RPJ9;Q8CGB9;Q9JHR7	Insulin-degrading enzyme	Ide						35	35	38.1	114.15	253.12	528700000	0.207988	0.117851	0.537455	25.7128	25.3883	25.0687	25.397	25.3862	25.7402
G3UY21;B7ZNW9;A0A140T8T2;G3UYX7;Q9R1B9;B2RX05;Q5DTL5;G3X909;Q8BPJ0;G3UZ61;G3UWQ3;G3UZW0	G3UY21;B7ZNW9;A0A140T8T2;G3UYX7;Q9R1B9;B2RX05;Q5DTL5;G3X909	Slit homolog 2 protein;Slit homolog 2 protein N-product;Slit homolog 2 protein C-product	Slit2						15	15	15.3	169.28	50.525	33323000	0.147719	0.122183	0.396947	21.3288	20.9487	21.499	20.8757	21.5183	21.7491
Q8JZM7	Q8JZM7	Parafibromin	Cdc73						12	12	24.1	60.576	21.232	33061000	0.146217	0.122578	0.39333	21.3164	21.0292	20.9931	21.0224	20.8667	21.8173
Q6ZWX6;Q9CV24	Q6ZWX6;Q9CV24	Eukaryotic translation initiation factor 2 subunit 1	Eif2s1						6	6	32.4	36.108	25.276	71868000	0.158922	0.123272	0.423737	22.4255	21.8133	22.0255	22.4629	21.7543	22.4169
Q5U438;Q5SQB7;Q61937;Q9DAY9;Q5SQB0;Q5SQB5;Q5BL09;Q3U536;Q8BSZ3;Q3UDA7	Q5U438;Q5SQB7;Q61937;Q9DAY9;Q5SQB0;Q5SQB5;Q5BL09;Q3U536;Q8BSZ3;Q3UDA7	Nucleophosmin	Npm1						16	16	64.7	32.588	323.31	3628800000	0.0783143	0.123583	0.22226	27.5534	26.9898	28.6188	27.4054	28.3778	27.7495
A1L3S7;Q8VHR5;A0A0U1RNM2;Q69ZQ5;Q8VHR5-2;Q6PAH8	A1L3S7;Q8VHR5;A0A0U1RNM2;Q69ZQ5;Q8VHR5-2	Transcriptional repressor p66-beta	Gatad2b						7	7	20.1	63.638	17.732	9635100	0.051994	0.125813	0.151158	19.7731	18.2556	18.6813	18.235	20.4226	18.4299
Q60668-3;Q60668;F6ZV59;G5E8G0;G3X9W0;Q60668-4;Q60668-2;F6SHF3;E9Q5B6;Q3UXC8;A0A0G2JFL4	Q60668-3;Q60668;F6ZV59;G5E8G0;G3X9W0;Q60668-4;Q60668-2;F6SHF3	Heterogeneous nuclear ribonucleoprotein D0	Hnrnpd						7	7	26.5	32.754	53.829	98179000	0.113855	0.127276	0.313756	23.3547	22.4067	22.6085	23.4821	22.564	22.7057
E9QN08;Q80T06;P57776;D3YUQ9;A0A0R4J1L2;Q91VK2;A0A0R4J1E2;P57776-2;P57776-3;D3Z7N2;D3YZT9;F6ZFU0;D3YY68;Q8BW50	E9QN08;Q80T06;P57776;D3YUQ9;A0A0R4J1L2;Q91VK2;A0A0R4J1E2;P57776-2;P57776-3;D3Z7N2;D3YZT9;F6ZFU0	Elongation factor 1-delta	Eef1d						7	7	39.6	27.217	26.933	76761000	0.0623177	0.127874	0.179423	23.3001	22.3977	21.782	23.7229	22.2447	21.8958
G3UY42;Q8CCS6-2;Q8CCS6;D3YUB9;D3Z5F7;D3Z055;G3UWS5;G3UWY6;G3UX74;B7ZP52;Q5XFR0	G3UY42;Q8CCS6-2;Q8CCS6;D3YUB9;D3Z5F7;D3Z055;G3UWS5	Polyadenylate-binding protein 2	Pabpn1;Gm20521						13	13	51.4	34.003	110.8	545880000	0.405197	0.129244	0.955639	25.4956	25.3627	25.1054	25.3161	25.4731	25.5622
E9PWY9;Q8C0C7;Q8BJG2;Q8BXN0;Q4FJQ2;Q3U0Y9;D6RIJ2;Q9CT72	E9PWY9;Q8C0C7;Q8BJG2;Q8BXN0;Q4FJQ2;Q3U0Y9	Phenylalanine--tRNA ligase alpha subunit	Farsa						12	12	33.9	57.47	24.219	71640000	0.094869	0.129337	0.265469	22.5951	22.4819	21.7503	23.0865	22.4563	21.6725
Q6ZWZ6;F7AEH4;P63323;A0A1W2P7A1	Q6ZWZ6;F7AEH4;P63323;A0A1W2P7A1	40S ribosomal protein S12	Rps12						11	11	75	14.515	323.31	5723300000	0.211028	0.134042	0.54433	28.5941	28.4505	28.5946	29.1334	28.5992	28.3086
Q91VC3;A0A0N4SVP8;A2AFK7;E9PV04;A0A0N4SVM5	Q91VC3;A0A0N4SVP8;A2AFK7;E9PV04	Eukaryotic initiation factor 4A-III;Eukaryotic initiation factor 4A-III, N-terminally processed	Eif4a3;Gm8994						11	11	29	46.839	28.793	86086000	0.120671	0.137438	0.330788	22.1017	22.9216	22.5759	22.2657	22.398	23.3479
D3Z5B1;Q8CEW7;B2RPU8;Q9D1L0;Q8K3S8	D3Z5B1;Q8CEW7;B2RPU8;Q9D1L0	Coiled-coil-helix-coiled-coil-helix domain-containing protein 2	Zbed5;Chchd2						3	3	25.7	19.183	4.9519	3191300	0.0505259	0.139677	0.147096	17.2123	20.3602	19.5409	19.3816	18.9949	19.1559
P63038;P63038-2;D3Z2F2;D3Z7J9	P63038	60 kDa heat shock protein, mitochondrial	Hspd1						17	17	40.5	60.955	64.233	132290000	0.0904681	0.1409	0.254087	23.6788	24.3269	22.5509	24.022	23.3506	23.6068
Q8BPK2	Q8BPK2		Zcchc3						17	17	40.2	43.77	61.67	151940000	0.173317	0.143204	0.45768	23.2831	23.4261	22.8749	23.8684	23.1009	23.0443
Q3TPJ4;Q3UR29;Q99ME9	Q3TPJ4;Q3UR29;Q99ME9	Nucleolar GTP-binding protein 1	Gtpbp4						6	6	17.3	52.107	10.084	24576000	0.299452	0.143738	0.737356	20.8044	21.0248	20.5932	20.6881	20.9583	21.2073
Q3TG12;Q9CZU5;Q9WUA2;Q8C644;Q3TI98;Q3UYC2;Q3TMX6;A0A087WS80;A0A087WPV4;A0A087WQ15	Q3TG12;Q9CZU5;Q9WUA2;Q8C644;Q3TI98;Q3UYC2;Q3TMX6	Phenylalanine--tRNA ligase beta subunit	Farsb						16	16	34.4	65.565	31.682	124490000	0.121515	0.147587	0.332886	23.5893	23.1158	22.3687	23.6656	23.094	22.757
Q5M9N6;Q4VAF2;P61514;Q9CYW3;Q3TLC1;Q3U8M3;A0A1D5RL86	Q5M9N6;Q4VAF2;P61514;Q9CYW3;Q3TLC1;Q3U8M3	60S ribosomal protein L37a	Rpl37a						5	5	57.3	8.9946	323.31	943730000	0.16776	0.147866	0.44464	25.9261	26.0811	25.8719	26.7083	26.0293	25.5851
A2A5R8;Q9DBE7;Q3U8D3;A2A5S3;Q3TWP5;Q641P2;Q3TJ07;Q3UTC8;Q3TU43;Q3TWA1;Q3UKX3;Q3U7A6;Q9Z108;V9GX87;Q6TNG5	A2A5R8;Q9DBE7;Q3U8D3;A2A5S3;Q3TWP5;Q641P2;Q3TJ07;Q3UTC8;Q3TU43;Q3TWA1;Q3UKX3;Q3U7A6;Q9Z108;V9GX87;Q6TNG5	Double-stranded RNA-binding protein Staufen homolog 1	Stau1						8	8	20.2	53.746	30.855	44027000	0.379586	0.149228	0.903681	21.7615	21.6102	21.2829	21.5364	21.7416	21.8242
Q8VHM5;Q3UMT8;Q3U8W9;Q9CT37;Q99KG1;Q3UZI0;Q3UKV5;F7B5B5;A2AW41;V9GWW3;A2AW40;Q8BL32	Q8VHM5;Q3UMT8;Q3U8W9;Q9CT37;Q99KG1;Q3UZI0;Q3UKV5;F7B5B5;A2AW41		Hnrnpr						13	10	26.1	70.887	63.677	70758000	0.145978	0.151285	0.392755	21.4935	22.0619	22.3949	21.6473	22.6216	22.1352
Q8BJX0;Q9R1P3	Q8BJX0;Q9R1P3	Proteasome subunit beta type;Proteasome subunit beta type-2	Psmb2						3	3	17.9	22.866	6.0588	21936000	0.0301959	0.152864	0.0897054	18.6499	18.4322	22.8499	19.4089	21.9472	19.0346
Q544R7;Q3U6W4;O70252;D3YX62	Q544R7;Q3U6W4;O70252;D3YX62	Heme oxygenase 2	Hmox2						2	2	9.5	35.738	4.0385	685620	0.122389	0.153144	0.335058	19.119	17.9052	18.1467	18.9068	18.7008	18.0228
Q9QYS9-5;Q9QYS9-8;Q9QYS9-4;Q9QYS9-3;Q9QYS9-6;Q9QYS9-2;Q9QYS9;Q9QYS9-7	Q9QYS9-5;Q9QYS9-8;Q9QYS9-4;Q9QYS9-3;Q9QYS9-6;Q9QYS9-2;Q9QYS9;Q9QYS9-7	Protein quaking	Qki						2	2	17.6	21.425	3.2036	1259300	0.0931199	0.15325	0.260954	19.58	18.1285	17.8441	19.1437	18.4418	18.4268
P23116;Q3UL99;Q3TKF9;Q6A0B9;Q3UEK3;Q3UM46;Q3TRH1	P23116;Q3UL99;Q3TKF9;Q6A0B9;Q3UEK3;Q3UM46	Eukaryotic translation initiation factor 3 subunit A	Eif3a						27	27	25.6	161.93	65.434	245760000	0.28001	0.153607	0.695921	23.585	23.7218	24.1852	23.9594	23.7805	24.2129
Q5PPQ7;Q499X7;Q3TF74;Q3TEU8;Q9WUM4;Q3U8F0	Q5PPQ7;Q499X7;Q3TF74;Q3TEU8;Q9WUM4;Q3U8F0	Coronin;Coronin-1C	Coro1c						2	2	5.5	53.092	4.6777	1743800	0.0800321	0.154866	0.226795	18.702	20.2154	18.2956	18.7804	18.9726	19.9246
Q7TN20;Q8BYK6;Q8BYK6-2;Q8BYK6-3	Q7TN20;Q8BYK6;Q8BYK6-2;Q8BYK6-3	YTH domain-containing family protein 3	Ythdf3						2	1	5.3	51.75	3.4667	1220100	0.063443	0.155181	0.182473	19.2524	17.8566	16.6014	18.7521	17.9365	17.4873
Q5BLK2;P60867	Q5BLK2;P60867	40S ribosomal protein S20	Rps20						7	7	50.4	13.373	52.679	3006000000	0.29003	0.157146	0.717336	27.9216	27.7155	27.2902	28.0308	27.6702	27.6978
Q9D6G1;Q544Z3;Q80XR6;Q3TMZ8;Q20BD0;Q99020;Q8CIR3	Q9D6G1;Q544Z3;Q80XR6;Q3TMZ8;Q20BD0;Q99020	Heterogeneous nuclear ribonucleoprotein A/B	Hnrnpab						4	4	17.4	29.922	18.88	50488000	0.122295	0.157587	0.334823	22.3862	21.4733	21.5289	22.6764	21.4876	21.6972
Q3TJH1;Q9DC51	Q3TJH1;Q9DC51	Guanine nucleotide-binding protein G(k) subunit alpha	Gnai3						4	2	15.5	40.539	4.8244	4818500	0.0628954	0.158775	0.18099	18.612	17.6283	16.8781	16.4844	18.204	18.9063
Q6A0A9;Q3V3S0;Q7TMZ0	Q6A0A9;Q3V3S0	Constitutive coactivator of PPAR-gamma-like protein 1	FAM120A;Fam120a						15	15	22.3	121.64	119.52	82104000	0.370761	0.158893	0.885662	22.6585	22.6135	22.3069	22.9675	22.5307	22.5574
Q9D8U0;Q7TSB3;Q9CW96;A0A0A6YY02	Q9D8U0;Q7TSB3;Q9CW96;A0A0A6YY02		Ifrd2						4	4	15.2	47.716	11.946	9050900	0.0493751	0.159128	0.143905	20.4361	17.24	18.4753	17.7071	19.6737	19.2481
Q3TMC5;Q3TF87;Q922B2;Q8BK18;Q3UJQ3;Q8BJY7	Q3TMC5;Q3TF87;Q922B2;Q8BK18;Q3UJQ3	Aspartate--tRNA ligase, cytoplasmic	Dars						19	19	48.7	57.181	199.75	177820000	0.231525	0.160361	0.590211	23.4955	23.748	23.5708	24.2654	23.3847	23.6453
Q6ZWZ4;Q5M9L1;A0A140T8K6;P47964	Q6ZWZ4;Q5M9L1;A0A140T8K6	60S ribosomal protein L36	Rpl36						3	3	21.9	12.254	16.442	113610000	0.238178	0.162344	0.60494	22.1034	22.5651	21.9753	22.2699	22.764	22.0969
B2CY77;P14206;A0A1L1SUK3;A0A1L1SRW0	B2CY77;P14206	40S ribosomal protein SA	Rpsa						19	19	64.1	32.85	323.31	13277000000	0.364166	0.162975	0.872153	29.8761	29.3655	29.8108	29.9228	29.9617	29.6569
A0A0R4J259;Q7TMK9-2;G3UZI2;Q7TMK9;G3V018;G3UXJ6;G3UZ48;G3UWM1;Q3TRV3;G3XA76;G3UXU5;G3UY67;S4R1E9;G3UYK7	A0A0R4J259;Q7TMK9-2;G3UZI2;Q7TMK9;G3V018;G3UXJ6;G3UZ48	Heterogeneous nuclear ribonucleoprotein Q	Syncrip						14	11	30.7	62.543	131.31	137060000	0.324702	0.163136	0.790475	23.4301	23.3821	22.955	23.1885	23.394	23.674
Q9CY58;Q3UMP4;Q3UJK2;Q9CY58-4;A0A0N4SV40;A0A0N4SVK5	Q9CY58;Q3UMP4;Q3UJK2;Q9CY58-4	Plasminogen activator inhibitor 1 RNA-binding protein	Serbp1						28	2	59.2	44.714	323.31	2042500000	0.454821	0.164448	1.05509	26.817	27.3381	27.0601	27.1731	27.3116	27.2239
Q8K1N4;Q8K1N4-2	Q8K1N4;Q8K1N4-2	Spermatogenesis-associated serine-rich protein 2	Spats2						8	8	21.7	58.955	19.123	20794000	0.28504	0.165695	0.706689	20.3455	20.9503	20.2043	20.5657	20.6959	20.7355
Q9D8S5;O35326;Q5U448	Q9D8S5;O35326;Q5U448	Serine/arginine-rich splicing factor 5	Srsf5						5	4	17.8	30.978	12.595	19937000	0.102893	0.16843	0.286034	18.9561	20.5938	20.4454	19.7785	20.6877	20.0343
O55106;F8WH41;Q3UWX9;Q8BKL4;F6Z700;Q3TT86	O55106;F8WH41;Q3UWX9;Q8BKL4	Striatin	Strn						18	18	39.1	85.965	143.23	94502000	0.267935	0.169993	0.669929	23.2765	23.0005	22.4821	22.8885	23.1796	23.201
A4FUS1;P14131;Q641N3;Q5CZY9	A4FUS1;P14131;Q641N3;Q5CZY9	40S ribosomal protein S16	Rps16						18	18	77.4	16.445	185.39	6215400000	0.216955	0.171323	0.557678	28.8878	28.7056	28.469	29.4089	28.4738	28.6937
A2BE93;Q5U445;Q3T9S3;Q9EQU5-2;Q9EQU5;A2BE92;Q9EQU5-3	A2BE93;Q5U445;Q3T9S3;Q9EQU5-2;Q9EQU5;A2BE92	Protein SET	Set;BC085271						5	5	37.2	24.923	9.751	19441000	0.158026	0.173189	0.421607	20.2928	20.2979	20.8867	21.1375	19.9579	20.9016
Q9DBR7-2;Q3TS88;A0A1W2P750;Q9DBR7	Q9DBR7-2;Q3TS88;A0A1W2P750;Q9DBR7	Protein phosphatase 1 regulatory subunit 12A	Ppp1r12a						2	2	2.3	111.81	2.2196	140730	0.0611959	0.173498	0.176376	18.2468	17.1233	17.8591	18.2253	16.1793	19.3452
Q9D1M4;B0LAB0	Q9D1M4	Eukaryotic translation elongation factor 1 epsilon-1	Eef1e1						4	4	23	19.859	7.3963	12465000	0.286419	0.174725	0.709635	20.0782	20.2267	20.1597	20.7611	19.9223	20.3054
Q5SXR6;Q80U89;Q68FD5;Q3U0H2;Q3TYQ2;Q3UPJ3;Q3TAN1;Q8K2I5;F6Z1R4;Q3TJ98	Q5SXR6;Q80U89;Q68FD5;Q3U0H2	Clathrin heavy chain;Clathrin heavy chain 1	Cltc;mKIAA0034						12	12	11.3	191.98	30.637	21353000	0.0471551	0.174756	0.137731	19.03	20.9935	21.3885	18.569	21.7048	21.6624
Q8C5B4;P00688;P00687;G3UXY7;Q61299;Q61297;Q61298;E9PV85;D3YYQ5;Q99KE6	Q8C5B4;P00688;P00687;G3UXY7;Q61299;Q61297;Q61298;E9PV85;D3YYQ5;Q99KE6	Alpha-amylase;Pancreatic alpha-amylase;Alpha-amylase 1	Amy2;Amy1;Amy2a1						2	1	3.9	57.336	3.0998	5768500	0.109647	0.175433	0.303163	19.1801	17.9458	18.8778	19.4798	19.0607	17.9895
Q3TN44;Q9CQX2;Q3TH64;Q3TLE8	Q3TN44;Q9CQX2;Q3TH64	Cytochrome b5 type B	Cyb5b						4	4	47.9	16.337	40.703	34512000	0.0589304	0.176613	0.170204	19.3155	22.1866	22.308	21.2689	22.1167	20.9544
G3UYV7;Q059I1;P62858;J3QNN8	G3UYV7;Q059I1;P62858;J3QNN8	40S ribosomal protein S28	Rps28;Gm10263						4	4	64.3	6.3442	323.31	3680900000	0.246792	0.177649	0.623899	27.9343	27.6225	27.6294	27.5936	28.4344	27.691
Q80V77;Q3U9Y8;Q3TXV1;Q3TWL6;Q3TW71;Q3TKV1;Q3TIP0;Q3TI61;Q8VDM4	Q80V77;Q3U9Y8;Q3TXV1;Q3TWL6;Q3TW71;Q3TKV1;Q3TIP0;Q3TI61;Q8VDM4	26S proteasome non-ATPase regulatory subunit 2	Psmd2						3	3	6.8	66.822	5.608	1512200	0.0773367	0.177684	0.219674	19.5392	19.0876	16.9455	18.6383	18.9327	18.5343
Q6RI64;O09061	Q6RI64;O09061	Proteasome subunit beta type;Proteasome subunit beta type-1	Psmb1						2	2	12.5	26.372	3.4543	5015900	0.0790445	0.178033	0.224189	18.556	18.5421	17.5868	18.6621	19.5171	17.0399
Q8BQV7;Q6ZWX1;O55142;Q9DC85	Q8BQV7;Q6ZWX1;O55142;Q9DC85	60S ribosomal protein L35a	Rpl35a						8	8	49.1	12.563	278.24	2036000000	0.297589	0.18044	0.733406	27.0611	27.173	27.1463	27.7624	27.2305	26.9287
Q9CWK0;Q9CR57;A0A1L1SUF6	Q9CWK0;Q9CR57	60S ribosomal protein L14	Rpl14						5	1	24.7	26.316	51.044	462420000	0.12839	0.181047	0.349895	24.1863	23.8478	24.6021	25.3262	23.8404	24.0127
Q3UZG4;P31230;Q8C2U7;A0A0G2JDW6;A0A0G2JEU9;A0A0G2JDV0;A0A0G2JDH0;Q3TUZ1	Q3UZG4;P31230;Q8C2U7	Aminoacyl tRNA synthase complex-interacting multifunctional protein 1;Endothelial monocyte-activating polypeptide 2	Aimp1						10	10	55.5	35.166	35.441	106690000	0.392594	0.181604	0.930132	23.1646	23.1366	22.7439	23.4173	22.9362	23.2364
A0A0G2JDW7;Q6ZWU9;A0A0G2JG29;A0A0G2JEX7	A0A0G2JDW7;Q6ZWU9;A0A0G2JG29	40S ribosomal protein S27	Rps27						6	3	42.7	9.2327	46.95	1238300000	0.314681	0.182974	0.769481	26.4663	26.3138	26.0763	26.8743	26.3517	26.1792
Q3V1M8;Q3U4Z7;Q8VDJ3;A0A087WP83;Q8BX68;A0PJE9;A0A087WS92;A0A087WPC5;A0A087WQY9;A0A087WPH2;A0A087WNQ4	Q3V1M8;Q3U4Z7;Q8VDJ3;A0A087WP83	Vigilin	Hdlbp						58	58	54.7	141.74	323.31	1514000000	0.361344	0.183165	0.866362	26.9374	26.7612	26.3479	27.0349	26.6357	26.9254
Q5M9L7;Q8BT90;P63276;Q3TK12	Q5M9L7;Q8BT90;P63276;Q3TK12	40S ribosomal protein S17	Rps17						13	13	65.9	15.524	323.31	4409800000	0.905927	0.184523	1.94134	28.2645	28.2436	28.1547	28.5571	28.2493	28.4101
X5J4V1;X5J557;X5J5G4	X5J4V1;X5J557;X5J5G4								2	1	35.2	10.069	12.272	5710100	0.0915609	0.184697	0.25692	19.5266	18.1873	17.8811	18.6614	19.6283	17.8593
Q8C7F9;Q8C6H4;Q542E4;Q3TWB8;P58021;E9PZ69	Q8C7F9;Q8C6H4;Q542E4;Q3TWB8;P58021;E9PZ69	Transmembrane 9 superfamily member 2	Tm9sf2						12	12	21.8	75.357	36.182	40939000	0.410579	0.18541	0.966496	21.4921	22.1107	21.7162	22.0058	21.8316	22.0378
Q8BH24;Q14B57	Q8BH24	Transmembrane 9 superfamily member 4	Tm9sf4						4	4	9.2	74.692	88.582	34857000	0.0602059	0.186517	0.173682	19.4318	20.5641	22.9667	20.8623	20.9714	21.6885
D3YWT1;D3Z3N4;D3Z6Y3	D3YWT1;D3Z3N4		Hnrnph3						7	7	29	35.181	31.412	60849000	0.175437	0.187946	0.462638	22.8874	22.0136	22.0298	23.0698	22.2006	22.2242
Q4FZE6;P62082;F6SVV1	Q4FZE6;P62082;F6SVV1	40S ribosomal protein S7	Rps7;Gm9493						17	17	67.5	22.127	323.31	4880700000	0.247565	0.188464	0.625595	28.6392	27.8101	28.0622	28.607	28.4483	28.0217
Q561N5;F6YVP7;P62270;S4R1N6;Q3TW65	Q561N5;F6YVP7;P62270;S4R1N6;Q3TW65	40S ribosomal protein S18	Rps18;Gm10260						14	14	53.9	17.718	246.34	3235800000	0.276374	0.190938	0.688115	27.7881	27.8884	27.6581	28.5062	27.6638	27.7374
F8WJA5;Q61474-2;Q61474;A0A0J9YU67;A0A0J9YTX9	F8WJA5;Q61474-2;Q61474;A0A0J9YU67	RNA-binding protein Musashi homolog 1	Msi1						3	3	12.9	35.166	3.7379	588050	0.211971	0.19175	0.546458	18.1578	17.2595	18.3958	18.1553	18.0178	18.2153
Q9Z2X1;Q9Z2X1-2;Q8R582;J3QMT0;J3QM80;J3QP45;J3QNH2;J3QMV8	Q9Z2X1;Q9Z2X1-2;Q8R582	Heterogeneous nuclear ribonucleoprotein F;Heterogeneous nuclear ribonucleoprotein F, N-terminally processed	Hnrnpf						9	7	34.2	45.729	323.31	79134000	0.332879	0.192009	0.807527	22.8146	22.49	22.2016	22.8175	22.3791	22.8857
Q8CGC7;B9EIU1;Q8BTR1;Q9CRF9;Q3UGD4;A0A0A6YWA4;A0A0A6YWH3;Q3TMX9	Q8CGC7;B9EIU1	Bifunctional glutamate/proline--tRNA ligase;Glutamate--tRNA ligase;Proline--tRNA ligase	Eprs						44	44	41.7	170.08	239	316900000	0.646629	0.194879	1.43122	24.3024	24.4661	24.3789	24.8145	24.3767	24.5409
Q4V9Z4	Q4V9Z4		Igh						6	0	13	51.467	6.4453	43059000	0.46075	1.6023	1.06688	16.5903	18.6177	17.6613	17.9227	17.7637	21.9899
Q99PU8-2;Q99PU8;A0A0G2JGL8;Q99PU8-3;Q80TP6;A0A0G2JGL1;A0A0G2JE53;A0A0G2JGD9;A0A0G2JGU3;A0A0G2JFR1;A0A0G2JEY7;A0A0G2JGY7	Q99PU8-2;Q99PU8;A0A0G2JGL8;Q99PU8-3;Q80TP6	Putative ATP-dependent RNA helicase DHX30	Dhx30;mKIAA0890						30	30	33.1	134.06	67.467	156070000	0.638949	0.195591	1.41626	23.2698	23.3366	23.4691	23.8028	23.453	23.4065
Q3UDQ7;Q8JZQ2;Q8R5F1;Q3U7C0	Q3UDQ7;Q8JZQ2;Q8R5F1;Q3U7C0	AFG3-like protein 2	Afg3l2						2	2	3	88.748	2.6667	747850	0.110329	0.196065	0.304885	18.2505	19.5332	18.0147	19.0686	17.94	19.378
Q4VAB6	Q4VAB6		Igh						4	1	8.9	52.436	4.1069	5159100	0.52493	0.428167	1.1936	17.3835	18.5645	18.286	18.5376	18.4261	18.5548
Q5YLW3;P62908;Q9D0A2;Q9CZP6;Q3UK56;Q3UCL7;D3YV43;A0A140LI77;O89068	Q5YLW3;P62908;Q9D0A2;Q9CZP6;Q3UK56;Q3UCL7;D3YV43;A0A140LI77	40S ribosomal protein S3	Rps3						22	22	78.6	26.674	323.31	11452000000	0.377231	0.197802	0.898879	29.8383	29.5391	29.2974	30.0215	29.4855	29.7612
A0A1B0GSK5;A0A1B0GR19;A0A1B0GR86;Q8BH97;A0A1B0GRI0;A0A1B0GS22	A0A1B0GSK5;A0A1B0GR19;A0A1B0GR86;Q8BH97;A0A1B0GRI0;A0A1B0GS22	Reticulocalbin-3	Rcn3						2	2	15.6	21.75	3.5426	876870	0.127991	0.199822	0.348912	17.205	18.9308	17.6284	18.2428	17.6556	18.4653
A0A0R4J008;P70288;Q8BQ10;Q3UXH8;Q3TMT1	A0A0R4J008;P70288;Q8BQ10;Q3UXH8	Histone deacetylase 2	Hdac2						9	6	29.5	55.33	33.112	47927000	0.355577	0.199926	0.854503	21.9533	21.7341	21.4805	21.5844	21.9416	22.2416
Q505N9;Q569W9;A2NXE9;A2NXE4;X5J4R1;K7TDT9;K7TRM1;K7TH77;K7TDN3;K7TRM9;K7TH43;K7TRQ3;A0N8M7	Q505N9;Q569W9		Igh						12	1	31.8	51.671	14.063	58971000	0.410397	-1.40924	-0.966131	22.211	18.4269	17.5819	18.4119	18.2108	17.3693
Q8BN87;P12025;Q2LEK6;Q2LEK5	Q8BN87;P12025;Q2LEK6;Q2LEK5	Midkine	Mdk						2	2	11.8	18.145	3.3054	6647800	0.203489	0.200179	0.52725	18.4107	18.9443	18.74	18.2334	19.0632	19.399
Q497N1;P62855	Q497N1;P62855	40S ribosomal protein S26	Rps26						3	3	29.6	13.015	323.31	178090000	0.134996	0.202047	0.3661	22.5986	23.0609	23.1038	24.0348	23.1276	22.207
Q52L64;A2NC20	Q52L64		Igkv8-30						15	0	51.2	26.608	11.771	393000000	0.119514	0.7487	0.327907	25.9662	24.2375	18.5314	24.2705	22.883	23.8276
E9Q4G8;E9Q3Q6;Q54AJ5;Q61490;Q5MPX5;F6QH25	E9Q4G8;E9Q3Q6;Q54AJ5;Q61490	CD166 antigen	Alcam						3	3	8.5	61.9	3.7898	918810	0.138478	0.202633	0.37459	18.905	17.7646	17.094	18.0288	17.9903	18.3523
Q9EPU0-2;Q9EPU0	Q9EPU0-2;Q9EPU0	Regulator of nonsense transcripts 1	Upf1						21	21	27.8	122.66	41.556	59688000	1.26811	0.203224	2.70282	22.0643	21.9878	21.9995	22.3631	22.1518	22.1465
Q3U484;Q62095;Q3TUR4;A0A087WQV7	Q3U484;Q62095	ATP-dependent RNA helicase DDX3Y	Ddx3y						26	7	48.8	73.384	30.642	91258000	0.232607	0.205099	0.592612	23.1986	22.6859	22.3023	23.2081	22.4796	23.1145
A0A087WQF8;A0A087WP48;A0A087WS04;A0A087WS29;A0A087WQG4;A0A087WQD0;A0A087WNW3;A0A087WQI3;A0A087WPW5;A0A087WS23;A0A087WQ25;A0A087WRS1;A0A087WQQ5;A0A087WP85;A0A087WP14;A0A087WPX0;F8VQC7;Q61595-2;Q61595-12;Q61595-16;Q61595-3;Q61595-14;Q61595-6;Q61595-4;Q61595-9;Q61595-8;Q61595-13;Q61595-5;Q61595-15;Q61595-10;Q61595-7;Q61595-11;Q61595;A0A087WR91;A0A087WPY8;Q6A0E9	A0A087WQF8;A0A087WP48;A0A087WS04;A0A087WS29;A0A087WQG4;A0A087WQD0;A0A087WNW3;A0A087WQI3;A0A087WPW5;A0A087WS23;A0A087WQ25;A0A087WRS1;A0A087WQQ5;A0A087WP85;A0A087WP14;A0A087WPX0;F8VQC7;Q61595-2;Q61595-12;Q61595-16;Q61595-3;Q61595-14;Q61595-6;Q61595-4;Q61595-9;Q61595-8;Q61595-13;Q61595-5;Q61595-15;Q61595-10;Q61595-7;Q61595-11;Q61595	Kinectin	Ktn1						3	3	4.6	137.63	4.2953	966450	0.0960042	0.20543	0.268393	18.0329	18.3733	17.8668	19.6944	17.123	18.0718
Q545L9;F7D432;E9PWE0;E0CYV0;P23506;P23506-2;Q8BPI6;F6V9F1;F6TXE3	Q545L9;F7D432;E9PWE0;E0CYV0;P23506;P23506-2;Q8BPI6	Protein-L-isoaspartate O-methyltransferase;Protein-L-isoaspartate(D-aspartate) O-methyltransferase	Pcmt1						9	9	58.1	24.634	170.96	201610000	0.218806	0.206352	0.561833	23.9468	23.5708	22.7543	23.4235	23.7033	23.7641
Q3U944;Q9D0F3;D3Z5B9	Q3U944;Q9D0F3	Protein ERGIC-53	Lman1						3	3	11.9	61.273	12.204	13691000	0.0746433	0.206542	0.212528	18.1327	18.5894	20.4033	20.3725	19.352	18.0206
Q4VAG4;P67984	Q4VAG4;P67984	60S ribosomal protein L22	Rpl22						6	6	53.1	14.759	300.09	3736400000	0.302031	0.207458	0.742815	27.7252	27.4903	27.2279	28.1674	27.4617	27.4367
A0A0G2JEP0;Q61584-4;Q61584-3;Q61584;Q61584-2;Q61584-5;Q61584-6;Q61584-7;A0A0H2UH27;Q8C7U4;A0A0G2JGL6	A0A0G2JEP0;Q61584-4;Q61584-3;Q61584;Q61584-2;Q61584-5;Q61584-6;Q61584-7;A0A0H2UH27	Fragile X mental retardation syndrome-related protein 1	Fxr1						13	12	33.6	63.915	49.479	79763000	0.559421	0.208831	1.26117	22.3163	22.4127	22.2457	22.5775	22.2402	22.7835
Q642L7;P62983;Q3TWD1	Q642L7;P62983	Ubiquitin-40S ribosomal protein S27a;Ubiquitin;40S ribosomal protein S27a	Rps27a						6	2	50.6	17.951	323.31	652680000	0.283343	0.209607	0.703059	25.0792	25.387	25.8313	26.0431	25.386	25.4972
E9QB02;Q68FL6;F6W0G8	E9QB02;Q68FL6	Methionine--tRNA ligase, cytoplasmic	Mars						22	22	35.3	102.37	59.903	89290000	0.459642	0.210376	1.06468	22.2862	22.8547	22.4481	22.9291	22.5781	22.7131
O08583;O08583-2;Q9JJW6-2;Q4KL64;G3X9I4;D9J342;Q9JJW6	O08583;O08583-2	THO complex subunit 4	Alyref						7	7	36.5	26.94	272.98	89943000	0.303871	0.211962	0.746706	22.3693	22.6011	22.9881	23.0388	22.4295	23.126
Z4YKB8;Q3TEA8-2;Q3TEA8;Z4YKA3;Q3TEA8-3;Q3B7C1;A2AM65;A2AM63;A2AM70;A2AM62;A2AM69	Z4YKB8;Q3TEA8-2;Q3TEA8;Z4YKA3;Q3TEA8-3;Q3B7C1;A2AM65	Heterochromatin protein 1-binding protein 3	Hp1bp3						10	10	20.2	60.85	17.49	62551000	0.20677	0.212528	0.534697	22.3473	22.1463	21.326	21.7572	22.0968	22.6032
P68040	P68040	Guanine nucleotide-binding protein subunit beta-2-like 1;Guanine nucleotide-binding protein subunit beta-2-like 1, N-terminally processed	Gnb2l1						21	21	81.1	35.076	323.31	10563000000	0.820087	0.213434	1.77065	29.4614	29.2916	29.2407	29.7453	29.4366	29.4521
Q5M8R8;P14869;Q5FWB6;S4R1N1;D3YVM5;O89073	Q5M8R8;P14869;Q5FWB6;S4R1N1;D3YVM5	60S acidic ribosomal protein P0	Rplp0						17	17	64	34.216	323.31	7124000000	0.568477	0.214603	1.27887	28.9465	28.7069	28.7006	29.2881	28.9024	28.8073
Q569X1	Q569X1		Ighg						15	1	35.9	52.148	2.6039	840970	NaN	0	NaN	20.381	17.793	18.5143	18.4255	17.203	18.7846
Q3UC02;Q9DB79;P62281;A0A1B0GRR3;Q9D0P6;A0A1B0GSE8;Q9CW75	Q3UC02;Q9DB79;P62281;A0A1B0GRR3;Q9D0P6;A0A1B0GSE8	40S ribosomal protein S11	Rps11						15	15	64.6	18.431	169.81	4175700000	0.589855	0.219131	1.3206	28.0218	28.1653	28.0515	28.5701	28.3099	28.016
A0A0M5KS39	A0A0M5KS39								3	1	43.5	11.867	152.26	18353000	0.0427789	0.21924	0.125485	21.4218	16.6642	18.5729	21.2397	18.1343	17.9427
Q52KP0;Q9JJI8	Q52KP0;Q9JJI8	60S ribosomal protein L38	Rpl38						6	6	52.9	8.2038	46.132	1362000000	0.428029	0.221766	1.00158	26.6315	26.6584	26.1637	27.0112	26.5517	26.556
Q58E56	Q58E56		Igh						21	2	45.9	52.222	320.65	2179400000	0.603923	0.684898	1.34803	27.3244	26.2586	25.7096	27.4809	26.9492	26.9172
Q3ULI5;Q80W00;Q80W00-2;Q99KB0	Q3ULI5;Q80W00;Q80W00-2	Serine/threonine-protein phosphatase 1 regulatory subunit 10	Ppp1r10						5	5	9	93.616	7.0637	4253800	0.0643484	0.222788	0.184924	19.8825	18.1437	17.3673	18.0428	17.4655	20.5536
Q71LX8;P11499;Q811H6;Q80YC2;E9Q3D6;E9Q0C3;E9PX27;D3Z1R1	Q71LX8;P11499;Q811H6	Heat shock protein HSP 90-beta	Hsp90ab1						15	10	30.9	83.28	141.75	120940000	0.361792	0.224415	0.86728	23.1482	23.3961	22.742	23.118	23.1733	23.6683
Q3TIX9	Q3TIX9	U4/U6.U5 tri-snRNP-associated protein 2	Usp39						2	2	4.4	65.146	3.574	1571100	0.150489	0.224529	0.403602	18.574	18.8549	17.7649	18.5048	19.4544	17.9081
Q9CZI7;Q542G9;P07356;B0V2N7;Q3UCD3;B0V2N8;Q99KH3;B0V2N5	Q9CZI7;Q542G9;P07356;B0V2N7;Q3UCD3;B0V2N8;Q99KH3;B0V2N5	Annexin;Annexin A2	Anxa2						10	10	35.1	38.609	323.31	237350000	0.164473	0.226409	0.436888	23.5559	23.2434	24.6471	23.9145	24.606	23.6051
Q5F2I8;P18528	Q5F2I8;P18528	Ig heavy chain V region 6.96	IgG1 TS1 VH						4	3	41.2	13.33	26.319	899830000	0.621864	0.70853	1.38299	24.6082	23.966	23.2193	25.0209	24.8911	24.0072
D3YYW8;Q91V81-2;Q91V81	D3YYW8;Q91V81-2;Q91V81	RNA-binding protein 42	Rbm42						2	2	10.7	47.214	45.39	795610	0.134894	0.228383	0.365852	18.2528	18.0739	18.6277	18.6958	17.4363	19.5075
Q3UZ63;Q3UL31;Q6NZF1;Q3TIV2;A0A0A6YXN6;A0A0A6YWW2;A0A0A6YX93;A0A0A6YXI9	Q3UZ63;Q3UL31;Q6NZF1;Q3TIV2	Zinc finger CCCH domain-containing protein 11A	Zc3h11a						13	13	29.8	80.326	41.532	28178000	0.301202	0.229474	0.74106	21.2649	21.1896	21.1005	21.252	20.9847	22.0067
Q545F8;Q545X8;P62702;Q3UXQ6;V9GWY0	Q545F8;Q545X8;P62702;Q3UXQ6;V9GWY0	40S ribosomal protein S4;40S ribosomal protein S4, X isoform	Rps4x;Gm15013						24	10	73.9	27.504	323.31	7993500000	0.535543	0.229858	1.21442	29.0871	29.0978	28.8403	29.5641	28.994	29.1567
Q99N15;A2AFQ2;Q9CYT3;O08756	Q99N15;A2AFQ2;Q9CYT3;O08756	3-hydroxyacyl-CoA dehydrogenase type-2	Hsd17b10						4	4	26.1	27.273	9.4099	2795200	0.087887	0.230336	0.247378	19.4985	17.901	17.7524	17.5594	20.0523	18.2312
Q5SF07;A6X8Z3;Q5SF07-2	Q5SF07;A6X8Z3;Q5SF07-2	Insulin-like growth factor 2 mRNA-binding protein 2	Igf2bp2						12	11	30.2	65.583	40.474	100200000	0.380556	0.128871	0.905659	22.7865	22.5459	22.7179	23.0352	22.7911	22.6107
Q8CFZ9;Q5HZI8;Q3UDK3;Q9D0F6	Q8CFZ9;Q5HZI8;Q3UDK3;Q9D0F6	Replication factor C subunit 5	Rfc5						3	3	10.5	36.991	4.0598	3722300	0.0769611	0.230982	0.218679	19.0475	18.0088	18.0303	18.8684	16.7415	20.1696
Q9QZD9;Q3T9Y8;A2AE03;Q8BTM6	Q9QZD9;Q3T9Y8	Eukaryotic translation initiation factor 3 subunit I	Eif3i						17	17	73.8	36.46	88.353	177520000	0.534693	0.232496	1.21275	23.7993	23.2638	23.2862	23.7451	23.7756	23.5261
P99027	P99027	60S acidic ribosomal protein P2	Rplp2						12	12	95.7	11.651	323.31	5019700000	0.464268	0.236595	1.07387	28.6212	28.386	28.5269	29.0605	28.8333	28.3501
Q3UDS7;Q3TJ10;A0A1L1SSF2;Q8VDL4-3;Q8VDL4;Q8VDL4-2	Q3UDS7;Q3TJ10;A0A1L1SSF2;Q8VDL4-3;Q8VDL4;Q8VDL4-2	ADP-dependent glucokinase	Adpgk						2	2	6.5	53.788	4.4086	1242600	0.0947425	0.236744	0.265143	18.4948	19.6587	17.6647	20.1958	18.0417	18.2909
Q6P5D8	Q6P5D8	Structural maintenance of chromosomes flexible hinge domain-containing protein 1	Smchd1						11	11	7.7	225.65	21.221	12879000	0.126544	0.238532	0.345344	18.4598	20.2571	20.2255	19.2869	19.8633	20.5078
Q5XJF6;Q3U561;P53026;Q99JL6;D6RE43	Q5XJF6;Q3U561;P53026;Q99JL6	Ribosomal protein;60S ribosomal protein L10a	Rpl10a						14	14	51.6	24.831	323.31	6395100000	0.553475	0.239397	1.24954	28.9448	28.735	28.4894	29.2393	28.7976	28.8506
Q4VAE8;Q9CQC7;Q9DBH2	Q4VAE8;Q9CQC7;Q9DBH2	NADH dehydrogenase [ubiquinone] 1 beta subcomplex subunit 4	Ndufb4						2	2	27.5	15.315	4.2478	8852600	0.0436891	0.240016	0.12804	18.5935	21.3564	16.2712	17.6326	21.2969	18.0116
Q58EA6;P62852;A0A1L1SQA8	Q58EA6;P62852;A0A1L1SQA8	40S ribosomal protein S25	Rps25						9	9	47.2	13.742	170.83	2238800000	0.342218	0.241692	0.826916	27.19	27.1393	27.2581	27.995	27.2989	27.0186
Q3V1Z5	Q3V1Z5	40S ribosomal protein S4	Rps4l						21	7	63	29.184	15.842	95151000	0.589918	0.242349	1.32072	22.4166	22.738	22.3983	23.0418	22.6894	22.5487
Q3UCH0;P47911;Q3UFI4;A0A0J9YU32	Q3UCH0;P47911;Q3UFI4	60S ribosomal protein L6	Rpl6						13	13	39.5	33.509	197.12	691460000	0.578578	0.243343	1.29859	25.6846	25.1856	25.4167	25.4676	25.8822	25.6672
Q9CQD1	Q9CQD1	Ras-related protein Rab-5A	Rab5a						3	1	19.1	23.598	3.3721	1024700	0.112375	0.243497	0.310038	19.6817	17.7784	19.5153	20.0168	19.3749	18.3143
P11031	P11031	Activated RNA polymerase II transcriptional coactivator p15	Sub1						3	3	26	14.427	12.811	58872000	0.146767	0.246031	0.394656	23.1587	21.8372	21.3242	22.7003	21.7553	22.6027
Q3UME9;Q3U026;Q80UM7;Q3U950;Q3U8P9	Q3UME9;Q3U026;Q80UM7;Q3U950;Q3U8P9	Mannosyl-oligosaccharide glucosidase	Mogs						6	6	10.7	91.777	10.827	12014000	0.31004	0.247356	0.75972	19.785	20.6786	19.8227	20.3703	20.0799	20.5781
Q99LB6-2;Q99LB6;E0CYU5	Q99LB6-2;Q99LB6	Methionine adenosyltransferase 2 subunit beta	Mat2b						10	10	35.6	36.21	43.785	65473000	0.29885	0.249589	0.73608	22.6699	22.4881	21.6759	22.3485	22.4153	22.819
Q3USZ5;Q3UJZ7;Q9D6Z1;F7CHQ7;F6USW7;F6U250;F6V095;E0CXZ0;A2APD7	Q3USZ5;Q3UJZ7;Q9D6Z1;F7CHQ7	Nucleolar protein 56	Nop56						5	5	12.8	58.175	10.543	5196700	0.176178	0.250545	0.464367	18.4357	19.6178	18.2686	18.5069	19.6459	18.9209
A0A087WQE6;A0A087WNT1;P83940;A0A087WPE4	A0A087WQE6;A0A087WNT1;P83940;A0A087WPE4	Transcription elongation factor B polypeptide 1	Tceb1						4	4	58.9	10.657	79.85	33723000	0.482912	0.250566	1.11081	21.1319	21.2527	21.139	21.2692	21.1428	21.8634
Q80ZM5	Q80ZM5		H1fx						6	6	33.5	20.151	8.0918	6740700	0.10681	0.250986	0.295989	19.2317	19.8297	17.0827	18.7138	19.2418	18.9416
Q3UMJ4;Q8R0A0	Q3UMJ4;Q8R0A0	General transcription factor IIF subunit 2	Gtf2f2						2	2	6.8	28.381	2.8218	10848000	0.0827685	0.251292	0.233994	20.4202	20.1813	17.329	18.7435	19.9805	19.9604
Q5NTY0;P63037;Q3TK61;B1AXY1;B1AXY0;B1AXX9	Q5NTY0;P63037;Q3TK61;B1AXY1	DnaJ homolog subfamily A member 1	Dnaja1						6	6	23.7	44.868	15.197	36558000	0.403248	0.252649	0.951701	21.5084	21.7682	20.9043	21.7285	21.5057	21.7046
Q9CSH0;Q921F4;Q3UXJ3;V9GXB6;Q921F4-4	Q9CSH0;Q921F4;Q3UXJ3;V9GXB6;Q921F4-4	Heterogeneous nuclear ribonucleoprotein L-like	Hnrnpll						2	2	4.4	63.39	2.9064	1253100	0.196551	0.253584	0.51143	19.0982	18.3447	18.1517	17.981	19.2372	19.1371
Q9D094;Q8VDX8;Q8C2D1;Q3UDH1;Q3U890;Q61035;G5E823;Q99KK9	Q9D094;Q8VDX8;Q8C2D1;Q3UDH1;Q3U890;Q61035;G5E823;Q99KK9	Histidine--tRNA ligase, cytoplasmic;Probable histidine--tRNA ligase, mitochondrial	Hars;Hars2						2	2	4.5	57.543	2.5999	1492500	0.193376	0.255704	0.504156	19.0851	18.0629	18.0038	19.3698	18.3227	18.2264
Q8C4U3	Q8C4U3	Secreted frizzled-related protein 1	Sfrp1						5	5	22.3	35.412	11.021	40840000	0.188449	0.257608	0.492826	20.5546	21.7059	21.4253	21.2213	20.9809	22.2563
Q3UPK6;Q3TUX3;Q3TUI9;Q9Z2U1	Q3UPK6;Q3TUX3;Q3TUI9;Q9Z2U1	Proteasome subunit alpha type;Proteasome subunit alpha type-5	Psma5				+	WT-anti-SPOCD1_Spocd1-delTPR1	5	5	28.2	26.411	43.399	14488000	1.60065	-2.62552	-3.49182	20.1697	20.0815	21.9738	17.2628	18.4462	18.6394
Q8BKX1;B1AZ46;Q3UKP6;Q8BKX1-4;Q8BKX1-3;Q8BKX1-2;Q3TV50	Q8BKX1;B1AZ46;Q3UKP6;Q8BKX1-4;Q8BKX1-3;Q8BKX1-2;Q3TV50	Brain-specific angiogenesis inhibitor 1-associated protein 2	Baiap2						22	22	49.2	59.236	146.9	256250000	0.226897	0.259466	0.57992	24.9061	24.3772	23.6423	24.0671	24.9162	24.7206
Q58EU3;Q3TXS9;P25444;Q3TXR5;Q3UB36;A0A140T8L5;D3YVC1;Q3TLE5;Q3TL20;D3YWJ3;Q3TI78;Q9DC49;E9Q1N8;F6YTZ4;O89072;Q3V2B9;D3Z536	Q58EU3;Q3TXS9;P25444;Q3TXR5;Q3UB36;A0A140T8L5;D3YVC1;Q3TLE5;Q3TL20;D3YWJ3;Q3TI78;Q9DC49;E9Q1N8;F6YTZ4;O89072	40S ribosomal protein S2	Rps2;Gm18025;Gm6576						17	17	55.6	31.231	323.31	4461100000	0.406942	0.261121	0.95916	27.7183	27.7401	28.203	28.5911	27.9441	27.9095
E9PYL9;Q9CXW4;Q8VC94;A2BH06;E9PZB3	E9PYL9;Q9CXW4;Q8VC94;A2BH06;E9PZB3	60S ribosomal protein L11	Gm10036;Rpl11;Gm5093						13	13	59	20.266	199.13	4014900000	0.495887	0.262229	1.13644	28.2761	28.1037	27.8861	28.7491	28.1009	28.2026
Q66K04;K7TDR2;Q2VR03;X5J4W0;X5J4K3;A2J1C8;Q2VT24	Q66K04		Igh						14	0	32.7	52.258	323.31	202110000	0.0276955	0.0498066	0.0824907	24.2813	23.6841	22.5088	22.9299	23.8552	23.8386
Q564F3;Q3UAC2;P97351;Q9D1S3;Q3UJU5;Q3U5P8	Q564F3;Q3UAC2;P97351;Q9D1S3;Q3UJU5;Q3U5P8	40S ribosomal protein S3a	Rps3a1;Rps3a						26	26	74.6	29.885	323.31	5677100000	0.623867	0.263018	1.38689	28.5688	28.3897	28.1773	28.9425	28.4513	28.5311
Q5M9P3;Q9CZX8;D3YUT3;D3Z5R8;D3Z722;D3YUG3;S4R223	Q5M9P3;Q9CZX8;D3YUT3;D3Z5R8;D3Z722;D3YUG3	40S ribosomal protein S19	Rps19						15	15	66.9	16.661	198.53	4682800000	0.550667	0.263322	1.24404	28.443	28.3312	28.0923	28.8469	28.2121	28.5975
Q3TDM8;E9Q855;Q3UK26;Q3UXS0;B2M0S2;O35609;B2M0S3	Q3TDM8;E9Q855;Q3UK26;Q3UXS0;B2M0S2;O35609;B2M0S3	Secretory carrier-associated membrane protein 3	Scamp3;Tu52						2	2	9.2	34.576	5.2866	4527000	0.1138	0.264189	0.313618	19.4242	19.196	17.3197	17.8917	19.2923	19.5483
Q8VBZ3	Q8VBZ3	Cleft lip and palate transmembrane protein 1 homolog	Clptm1						2	2	5.6	75.29	3.2914	665540	0.141576	0.270561	0.382112	18.5131	18.5255	17.0162	18.2567	17.4388	19.171
A2RS68;Q62376;A0A1B0GR44;Q6ZWP0;A0A1B0GRR8;Q7TT81;Q9CR32;Q62376-2;A0A1B0GR69;A0A1B0GSX5;A0A1B0GR50;A0A1B0GRV8;Q99LY5	A2RS68;Q62376;A0A1B0GR44;Q6ZWP0;A0A1B0GRR8;Q7TT81;Q9CR32;Q62376-2	U1 small nuclear ribonucleoprotein 70 kDa	Snrnp70						5	5	14.3	51.991	9.9975	24873000	0.22831	0.272964	0.583065	20.8967	20.8343	19.9212	20.2648	20.7497	21.4567
E9Q616;Q6UL10;A0JLR7;Q61484;A0PJF4;Q8BRB8;Q8BKS2	E9Q616;Q6UL10;A0JLR7;Q61484;A0PJF4		Ahnak						5	5	7.3	604.25	9.8371	15658000	0.394272	0.273408	0.933534	20.3648	20.5174	20.5541	20.5769	20.3663	21.3134
A2AMU9;Q9D0I8;A2AMV1;Q9QYY3;D6RCI7	A2AMU9;Q9D0I8;A2AMV1;Q9QYY3	mRNA turnover protein 4 homolog	Mrto4;mg684						10	10	41	27.545	19.06	67887000	0.492098	0.276411	1.12897	22.6445	22.3851	21.9083	22.5167	22.4342	22.8161
Q58DZ3;P62889;Q497D7;Q5PR15	Q58DZ3;P62889;Q497D7;Q5PR15	60S ribosomal protein L30	Rpl30						9	9	67	12.784	313.45	3715900000	0.519374	0.276638	1.18268	28.0919	27.7993	27.5881	28.467	27.8927	27.9495
Q7TNV0;Q9CVL7;Q3U4W4;E9Q8Y1;D3YVJ6;Q3UR53	Q7TNV0;Q9CVL7;Q3U4W4;E9Q8Y1;D3YVJ6	Protein DEK	Dek						6	6	17.6	43.158	44.02	46194000	0.664218	0.277421	1.46548	21.1691	20.9819	21.2748	21.1477	21.3814	21.7289
X5J537	X5J537								5	1	45.5	12.093	5.0411	137970000	0.0513437	0.280767	0.14936	18.5114	18.7714	18.9275	16.5459	17.8089	22.6977
A0A0A0MQ97;G3X9C2	A0A0A0MQ97;G3X9C2	F-box only protein 50	Nccrp1						3	3	7.9	33.027	168.95	75464000	0.227783	0.281046	0.581894	22.3236	22.0822	23.2452	22.8278	23.4016	22.2647
Q58EU6;P47962;Q3U850;Q3THE1;D3YYV8	Q58EU6;P47962;Q3U850;Q3THE1;D3YYV8	60S ribosomal protein L5	Rpl5						22	2	66	34.4	323.31	4290500000	0.453573	0.283324	1.0526	28.129	28.0871	27.6804	28.6815	28.1573	27.9077
Q8BU30;Q3UWS7	Q8BU30	Isoleucine--tRNA ligase, cytoplasmic	Iars						21	21	23.3	144.27	63.292	109960000	0.889963	0.289083	1.90939	22.7163	22.896	22.976	23.2631	22.8918	23.3006
Q5BLK0;P35979;Q3TIQ2;Q8C2K0;Q6DI58;F8VQK7	Q5BLK0;P35979;Q3TIQ2;Q8C2K0	60S ribosomal protein L12	Rpl12						9	9	63.6	17.804	323.31	5932000000	0.747041	0.291084	1.6271	28.6113	28.6389	28.6439	29.2545	28.8704	28.6424
Q3TKB9;Q3TKG0;A0PJ91;Q80Y52;Q3UIF3;P07901;Q8C5U3;Q3TKA2;Q3TJU7;B7ZC50;Q8C2A9;A2A6A2;B7ZC49	Q3TKB9;Q3TKG0;A0PJ91;Q80Y52;Q3UIF3;P07901;Q8C5U3;Q3TKA2;Q3TJU7;B7ZC50;Q8C2A9	Heat shock protein HSP 90-alpha	Hsp90aa1						10	6	20.7	64.737	14.257	10586000	0.10642	0.293526	0.295	20.0872	20.1294	17.914	19.992	18.3751	20.644
Q8BHC4;B0QZX9;Q6PDP7	Q8BHC4;B0QZX9	Dephospho-CoA kinase domain-containing protein	Dcakd						6	6	36.8	26.476	11.742	30338000	0.0545756	0.293929	0.158274	17.5414	22.8153	21.9446	19.29	21.9207	21.9724
Q6PF95	Q6PF95		Igh						13	0	30.2	51.096	2.5091	117620000	0.131191	-0.53681	-0.356783	22.1019	21.7964	21.2902	18.2356	22.4163	22.9261
Q3TZX8-3;Q3TZX8-2;Q3TZX8;A0A0U1RPV7	Q3TZX8-3;Q3TZX8-2;Q3TZX8;A0A0U1RPV7	Polynucleotide 5-hydroxyl-kinase NOL9	Nol9						3	3	6.9	70.969	4.7436	2046100	0.275152	0.294072	0.68549	18.8041	17.5192	18.2759	18.3122	18.2524	18.9168
Q9DBY8;Q9CRW9	Q9DBY8	Nuclear valosin-containing protein-like	Nvl						12	12	18.5	94.475	30.858	18956000	0.585713	0.294416	1.31252	20.3849	20.7059	20.1331	20.6161	20.9964	20.4946
P60824;D3YU80;K4DI65	P60824;D3YU80;K4DI65	Cold-inducible RNA-binding protein	Cirbp						4	4	33.1	18.607	7.9097	16181000	0.272547	0.29609	0.679882	19.7645	20.8809	19.496	20.3079	20.5301	20.1917
Q6PIP8	Q6PIP8		Igh						13	0	33.4	51.246	75.661	1100600000	0.34629	0.229884	0.835343	24.9247	24.714	24.0468	24.6406	24.8715	24.863
Q6PJA7;K7TGV2	Q6PJA7		Igh						16	0	31.8	52.299	323.31	964460000	0.791212	-1.1636	-1.71375	27.9088	26.9027	26.2413	26.6707	25.8672	25.0241
Q6PJB2	Q6PJB2		Igh						14	0	35.3	51.329	15.493	25354000	0.375472	-1.75199	-0.895289	23.7142	18.2292	17.618	18.6402	17.8605	17.8048
Q8BGJ5;Q3T984;Q922I7;Q5RJV5;Q3TQW3;Q3UBR5;Q8K144;Q6NZB8;Q8CB58;Q80T07;Q3U5I2;P17225;Q8R509;Q8C2R5;E9QMW9;F7DCW4;Q923A7;E9Q0W3;E9Q279;F7AXP1;G8JL74;G3UXA6;Q8BHD7-2;Q8BHD7;F7C521;G3UXZ8;G3UZ01	Q8BGJ5;Q3T984;Q922I7;Q5RJV5;Q3TQW3;Q3UBR5;Q8K144;Q6NZB8;Q8CB58;Q80T07;Q3U5I2;P17225;Q8R509;Q8C2R5;E9QMW9	Polypyrimidine tract-binding protein 1	Ptbp1						22	22	62.2	56.891	323.31	1186100000	0.519912	0.296297	1.18374	26.6357	26.0583	26.0326	26.8463	26.3599	26.4093
Q8C5L3-2;E9Q027;Q3TIJ0;A0A1S6GWJ6;Q8C5L3-3;Q8C5L3;E9Q8D5;Q5CZY5	Q8C5L3-2;E9Q027;Q3TIJ0;A0A1S6GWJ6;Q8C5L3-3;Q8C5L3;E9Q8D5;Q5CZY5	CCR4-NOT transcription complex subunit 2	Cnot2						4	4	11.5	58.593	7.3273	6393100	0.136319	0.297728	0.36933	18.7698	17.7646	17.9996	19.9601	17.8765	17.5905
F6V084;Q8VBT0	F6V084;Q8VBT0	Thioredoxin-related transmembrane protein 1	Tmx1						2	2	19.4	14.343	4.3902	10058000	0.0973902	0.299895	0.271956	17.296	20.9263	19.8946	19.5671	19.35	20.0996
Q3TFC0;D3Z3E8;Q69ZE2;E9PW39;D3YVL0;P23249;Q3UD86	Q3TFC0;D3Z3E8;Q69ZE2;E9PW39;D3YVL0;P23249;Q3UD86	Putative helicase MOV-10	Mov10						23	23	31.4	113.6	110.67	171510000	0.719471	0.301903	1.57321	23.8464	23.672	23.2477	24.0351	23.8154	23.8213
Q8CIJ3;Q8JZQ9;A0A0G2JG48	Q8CIJ3;Q8JZQ9	Eukaryotic translation initiation factor 3 subunit B	Eif3b						31	31	44.5	108.98	323.31	384780000	0.575107	0.304333	1.29182	25.0372	24.5142	24.5019	25.1768	24.6788	25.1108
Q8CCP0;Q8CCP0-2;Q8CCP0-3	Q8CCP0;Q8CCP0-2;Q8CCP0-3	Nuclear export mediator factor Nemf	Nemf						15	6	18.5	121.19	41.69	47005000	0.639616	0.307659	1.41756	21.3055	21.6213	21.086	21.6719	21.8935	21.3704
A0JLU3;Q8CGI9;Q5HZG6;Q8BU34;Q8CGG2;Q05CG9;Q3TXS7	A0JLU3;Q8CGI9;Q5HZG6;Q8BU34;Q8CGG2;Q05CG9;Q3TXS7	26S proteasome non-ATPase regulatory subunit 1	Psmd1						2	2	14.3	25.401	2.4464	1888800	0.0897112	0.307882	0.252123	19.5487	17.2568	17.2998	17.3036	20.2572	17.4681
Q5M9M0;P19253;A0A1B0GSQ6;A0A1B0GS68;A0A1B0GTA1;A0A1B0GSB2;Q3TDS9;A0A140T8K2;A0A1B0GSC2;A0A1B0GQW6;A0A1B0GSF0;A0A1B0GT00;A0A1B0GSL5;A0A1B0GRH1;A0A1B0GSJ2	Q5M9M0;P19253;A0A1B0GSQ6;A0A1B0GS68;A0A1B0GTA1;A0A1B0GSB2;Q3TDS9;A0A140T8K2;A0A1B0GSC2	60S ribosomal protein L13a	Rpl13a						8	8	33.5	23.464	18.383	1098600000	0.349038	0.308472	0.841021	26.377	26.1113	25.3268	26.4644	25.8737	26.4024
Q5BLJ9;P61358;Q9CSM4;A2A4Q0	Q5BLJ9;P61358;Q9CSM4	60S ribosomal protein L27	Rpl27						8	8	55.1	15.798	20.239	1372200000	0.349643	0.315816	0.84227	25.7817	26.0783	26.5356	27.017	26.3487	25.9774
Q8BIS2;Q148Q7;E9Q1Z0	Q8BIS2;Q148Q7;E9Q1Z0		4732456N10Rik						10	0	12.8	58.266	2.23	3395600	0.103004	0.317139	0.286317	19.2236	18.6288	17.6939	17.4323	18.2617	20.8037
Q3UZT7;Q02248;Q80VE7;E9Q6A9;F7CRC6;F6QZ47;F7BAC9;D3YUH4	Q3UZT7;Q02248;Q80VE7;E9Q6A9	Catenin beta-1	Ctnnb1						9	6	15.1	85.496	13.38	9078600	0.178696	0.320252	0.470234	18.6676	21.0042	19.8284	19.9746	20.1926	20.2937
Q53WR6;Q61543;F8WHM5;F6RSH1;E9PWD8;Q8BQH1;Q3TMG0	Q53WR6;Q61543;F8WHM5	Golgi apparatus protein 1	Glg1						29	29	34.3	133.73	198.25	277470000	0.676515	0.322854	1.48944	24.2074	24.4751	24.3143	24.8094	24.9019	24.254
Q7TND9;P53395;A0A0G2JGU0	Q7TND9;P53395	Lipoamide acyltransferase component of branched-chain alpha-keto acid dehydrogenase complex, mitochondrial	Dbt						4	4	10.8	53.26	10.074	28432000	0.0996259	0.324402	0.277689	20.8452	18.0319	18.5988	18.635	21.0651	18.7489
Q99J95;Q99J95-3;Q99J95-2	Q99J95;Q99J95-3;Q99J95-2	Cyclin-dependent kinase 9	Cdk9						5	5	19.6	42.761	9.7265	8380600	0.424345	0.32563	0.994186	19.0257	19.7898	19.6446	19.7149	19.4737	20.2484
Q8K302;G3X9X5;D3Z5I1;Q3UPF5-2;Q3UPF5	Q8K302;G3X9X5;D3Z5I1;Q3UPF5-2;Q3UPF5	Zinc finger CCCH-type antiviral protein 1	Zc3hav1						2	2	4.2	76.411	3.1346	903360	0.28068	0.325747	0.697358	18.2334	18.1627	19.3019	18.3316	19.0629	19.2807
Q3TKR3;Q0P520;Q99MW0;B9EIC2;Q66X19	Q3TKR3;Q0P520;Q99MW0	NACHT, LRR and PYD domains-containing protein 4C	Nlrp4c						12	12	16.6	112.67	65.069	39287000	0.74572	0.327107	1.62452	21.6067	21.6983	21.0787	21.7826	21.6923	21.8901
A2AVJ7;Q99PL5;Q6ZPS0;Q8C7E8;Q99PL5-11;Q99PL5-10;Q99PL5-9;Q99PL5-8;Q99PL5-7;Q99PL5-6;Q99PL5-5;Q99PL5-4;Q99PL5-3;Q99PL5-2	A2AVJ7;Q99PL5;Q6ZPS0	Ribosome-binding protein 1	Rrbp1						14	14	11.7	158.39	33.354	20799000	0.606299	0.327299	1.35266	20.9562	20.5068	20.1388	20.9383	20.7627	20.8828
A2RSB1;B7ZNL2;Q8C1W9;Q78ZA7;A0A140LJ37;A0A140LJB5	A2RSB1;B7ZNL2;Q8C1W9;Q78ZA7	Nucleosome assembly protein 1-like 4	Nap1l4						5	4	17.9	42.679	10.515	6828300	0.273537	0.328821	0.682014	18.9251	19.9207	19.0035	20.2664	19.0207	19.5486
A0A0E4B213	A0A0E4B213								14	0	66.8	26.257	31.021	38462000	0.0920729	0.329597	0.258246	18.7382	19.3128	18.2302	21.498	17.3915	18.3805
Q99LF8;Q6PHQ9;Q91YZ8;D3Z5M2;A3KFU5;A3KFU8;Q3UX16;V9GXG3;Q3TSA5;Q3TUS5	Q99LF8;Q6PHQ9;Q91YZ8;D3Z5M2;A3KFU5;A3KFU8;Q3UX16	Polyadenylate-binding protein	Pabpc4;Gm10110						11	5	20.8	72.214	7.9006	26652000	0.423186	0.331561	0.991859	21.0666	21.0388	20.2302	21.4916	20.8995	20.9393
Q9D0M3-2;Q9D0M3	Q9D0M3-2;Q9D0M3	Cytochrome c1, heme protein, mitochondrial	Cyc1						5	5	28.2	29.497	10.576	18934000	0.18089	0.331791	0.475335	19.3378	21.7435	20.7027	20.8787	21.0167	20.884
Q91V55;D3YYM6;D3Z1S8;P97461	Q91V55;D3YYM6;D3Z1S8;P97461	40S ribosomal protein S5;40S ribosomal protein S5, N-terminally processed	Rps5						14	14	53.4	22.876	323.31	5603600000	1.23927	0.333171	2.63899	28.3167	28.3235	28.25	28.878	28.5093	28.5025
A0A0G2JFB4;A0A0G2JH04;Q3TK95;P63073;A0A0G2JGT5;Q8C470	A0A0G2JFB4;A0A0G2JH04;Q3TK95;P63073;A0A0G2JGT5;Q8C470	Eukaryotic translation initiation factor 4E	Eif4e						3	3	25	15.057	4.7409	8414100	0.101042	0.334546	0.28131	17.2323	20.4935	19.497	20.4051	19.7507	18.0706
Q8K3A8;Q542V3;Q8VE97	Q8K3A8;Q542V3;Q8VE97	Serine/arginine-rich splicing factor 4	Srsf4						3	1	7	55.66	4.3841	1608200	0.249692	0.336778	0.630253	18.3361	18.1348	17.3165	19.0032	17.5007	18.2939
P97350;A0A087WS37	P97350	Plakophilin-1	Pkp1						9	9	17.9	80.895	145.08	134150000	0.269598	0.338826	0.673522	23.422	22.2564	23.7411	23.1719	23.9111	23.353
Q4KL81;P63260;Q3TSB7;Q3UD81;G3UYG0;B1ATY1	Q4KL81;P63260;Q3TSB7;Q3UD81	Actin, cytoplasmic 2;Actin, cytoplasmic 2, N-terminally processed	Actg1						17	0	61.6	41.792	6.5964	20584000	0.17482	0.345961	0.461195	18.9663	17.3774	17.889	18.1267	17.59	19.5539
P16254;A2AUM6	P16254;A2AUM6	Signal recognition particle 14 kDa protein;Signal recognition particle 14 kDa protein, N-terminally processed	Srp14						3	3	31.8	12.51	6.3431	20948000	0.157664	0.356518	0.420746	18.1237	19.7175	17.2199	18.863	17.9008	19.3669
Q8R1B4;Q66JU1;P97398;Q9CSD3;Q3TL08;M0QWV3;Q8BVX3;Q9CV26	Q8R1B4;Q66JU1	Eukaryotic translation initiation factor 3 subunit C	Eif3c						23	23	27.1	105.53	323.31	299930000	0.648757	0.358414	1.43537	24.4145	24.2492	23.986	24.5308	24.2244	24.9697
Q3TSY9;Q8BGD9;Q3TDD8;Q3UGC0;Q3TLQ9;Q3THB0;Q922K6;B2RWE8	Q3TSY9;Q8BGD9;Q3TDD8;Q3UGC0;Q3TLQ9;Q3THB0;Q922K6;B2RWE8	Eukaryotic translation initiation factor 4B	Eif4b						13	13	30.9	68.839	307.95	143720000	0.359735	0.359194	0.863055	23.2003	23.5097	22.9386	24.3366	23.2526	23.137
Q5M9N8;Q3UBI6;P14148;Q3TK73;F6XI62	Q5M9N8;Q3UBI6;P14148;Q3TK73;F6XI62	60S ribosomal protein L7	Rpl7						23	23	53	31.419	295.48	2076300000	0.674609	0.36233	1.48572	26.976	26.99	26.503	27.5288	26.8991	27.1281
Q3UDB1;Q8C5Q5;Q3UIJ0;Q3TJN2;Q3TIJ7;Q3TET0;P80313;A0A0N4SV00;Q3THH8;A0A0N4SUI8	Q3UDB1;Q8C5Q5;Q3UIJ0;Q3TJN2;Q3TIJ7;Q3TET0;P80313;A0A0N4SV00;Q3THH8	T-complex protein 1 subunit eta	Cct7						7	7	21.2	52.904	29.159	13172000	0.110683	0.363267	0.305778	20.2604	18.3148	18.3229	17.3404	20.4271	20.2205
Q5BLK1;P62754;Q8BT09;Q3TL53	Q5BLK1;P62754;Q8BT09;Q3TL53	40S ribosomal protein S6	Rps6						16	16	45.4	28.68	323.31	1281900000	0.438401	0.365113	1.02234	26.6155	26.5562	25.5825	26.6081	26.4059	26.8356
Q8VC72;Q5M9P5;Q3UY05;Q8K3J1	Q8VC72;Q5M9P5;Q3UY05;Q8K3J1	NADH dehydrogenase [ubiquinone] iron-sulfur protein 8, mitochondrial	Ndufs8						2	2	12.7	24.011	3.9669	1457700	0.858073	0.365166	1.84587	18.0601	17.753	17.6348	18.4623	17.9408	18.1403
Q5M8Q0;Q3U7D2;E9QAZ2;Q9CZM2;B8JKK2	Q5M8Q0;Q3U7D2;E9QAZ2;Q9CZM2	Ribosomal protein L15;60S ribosomal protein L15	Rpl15;Gm10020						9	9	43.1	24.146	142.89	572270000	0.419325	0.366815	0.984101	25.5109	25.0711	24.3247	25.5818	25.1039	25.3214
Q80U60;B2RX13;Q3UQ28;A0A1W2P6L9;D3Z5M7	Q80U60;B2RX13;Q3UQ28;A0A1W2P6L9	Peroxidasin homolog	Pxdn						8	8	8.5	160.59	18.475	10793000	0.156995	0.36819	0.419152	20.2361	21.0459	18.2828	20.7504	20.2573	19.6616
E9QKA4;A2A8V8;A2A8V9;E9PUK6;Q52KI8-2;Q52KI8;F6T4M4;A2A983;F7BWM1;F6UK16	E9QKA4;A2A8V8;A2A8V9;E9PUK6;Q52KI8-2;Q52KI8	Serine/arginine repetitive matrix protein 1	Srrm1						4	4	7.9	101.16	24.828	6314000	0.179629	0.372234	0.472406	19.1292	17.2458	19.0561	18.678	19.773	18.0969
Q3UB67;Q3UB15;P27659;Q3U9L3;Q3UB90;Q3T9U9;A0A087WQK0;A0A087WNS0;Q99N25;Q9CQ09;Q5U470;E9PWZ3	Q3UB67;Q3UB15;P27659;Q3U9L3;Q3UB90;Q3T9U9	60S ribosomal protein L3	Rpl3						25	25	58.3	46.167	323.31	3458500000	1.07923	0.374557	2.2958	27.5259	27.6857	27.4357	28.211	27.8234	27.7365
Q9Z1N5;A0A1S6GWH2;Q3TB18;G3UXI6;Q3UVN0;Q3U837;Q3TPL7;Q3TIE4;Q3T9L0;Q8VDW0;Q3UAF1;Q8VDW0-2	Q9Z1N5;A0A1S6GWH2	Spliceosome RNA helicase Ddx39b	Ddx39b						9	9	31.1	49.035	25.536	40092000	0.253544	0.379006	0.638674	20.9424	21.8416	21.6904	21.5243	21.1863	22.9007
Q544H0;Q9Z1D1;Q3THA0	Q544H0;Q9Z1D1;Q3THA0	Eukaryotic translation initiation factor 3 subunit G	Eif3g						13	13	52.2	35.638	80.015	133620000	0.739947	0.383107	1.61323	23.6143	23.0556	22.848	23.6307	23.4293	23.6072
A0A0R4J2B2;Q6WVG3;Q69ZA6;Q8CBQ4;Q14AX3;Q8C2V2;Q8C7J6;Q50H33-2;Q50H33	A0A0R4J2B2;Q6WVG3;Q69ZA6	BTB/POZ domain-containing protein KCTD12	Kctd12						11	11	45	35.888	78.578	273100000	0.526591	0.392284	1.19686	24.6266	23.9684	23.5666	24.6417	24.2632	24.4335
Q6A0A2-3;Q6A0A2;Q6A0A2-2	Q6A0A2-3;Q6A0A2;Q6A0A2-2	La-related protein 4B	Larp4b						2	2	5	73.562	3.787	1646800	0.287779	0.395264	0.712537	18.8853	18.8632	17.3136	18.6879	19.1092	18.4509
Q8BTX5;Q5M9L0;Q91WK2;Q3TII2;Q3THW7;Q3TIK5;Q8BMZ8	Q8BTX5;Q5M9L0;Q91WK2;Q3TII2;Q3THW7;Q3TIK5	Eukaryotic translation initiation factor 3 subunit H	Eif3h						13	13	59.1	39.846	308.92	147670000	1.22297	0.399394	2.60322	23.5479	23.0871	23.1141	23.6391	23.5937	23.7145
Q3UKQ5;Q3UF03;P24668	Q3UKQ5;Q3UF03;P24668	Cation-dependent mannose-6-phosphate receptor	M6pr						4	4	23	31.172	18.508	13810000	0.393582	0.401071	0.932136	19.2065	20.4892	19.9862	20.2161	19.9697	20.6993
S4R2B0;B2RY56;Q8BU35	S4R2B0;B2RY56	RNA-binding protein 25	Rbm25						3	3	8	71.006	5.3411	5723800	0.166496	0.404115	0.441662	17.6589	20.0293	18.0616	19.948	18.0482	18.9659
O70194	O70194	Eukaryotic translation initiation factor 3 subunit D	Eif3d						18	18	49.8	63.988	76.448	221480000	0.713326	0.405228	1.56122	24.1566	23.7115	23.343	24.2942	23.9291	24.2034
Q3TZI3;E9Q4Q2;D3YZC9;D3YZD0;Q3UK67;Q3UI45;Q64213-2;Q64213-3;Q64213;D3YVH4;F8WHF9	Q3TZI3;E9Q4Q2;D3YZC9;D3YZD0;Q3UK67;Q3UI45;Q64213-2;Q64213-3;Q64213;D3YVH4	Splicing factor 1	Sf1						3	3	6.4	59.699	3.7804	5259200	0.226408	0.405475	0.57883	18.9975	18.8536	17.4837	19.7843	18.7297	18.0372
Q642K1;Q58EW0;P35980;A0A1B0GSS8;A0A1B0GQU8;Q0QEW9;A0A1B0GSA8;A0A1B0GSF7;A0A1B0GRZ3;A0A1B0GS28	Q642K1;Q58EW0;P35980;A0A1B0GSS8;A0A1B0GQU8;Q0QEW9;A0A1B0GSA8;A0A1B0GSF7	60S ribosomal protein L18	Rpl18						7	7	34	21.643	323.31	966560000	0.439071	0.415058	1.02368	26.3138	25.9733	25.1578	26.5763	25.8324	26.2814
Q3UAF7;Q3UAF6;Q3U5R4;B2RRX1;P60710;Q3UAA9;Q3UA89;Q3U939;Q3U804;Q3UGS0;Q61276;E9Q5F4;Q3UCF8;Q3TIJ9;E9Q1F2;G3UZ07;A1E281;E9Q606;Q6IWE2;E9Q2D1;Q99NC5;O89054;Q8BFZ3;F8WGM8;F6WX90;Q8CF71;V9GXQ2;Q7M0E4	Q3UAF7;Q3UAF6;Q3U5R4;B2RRX1;P60710;Q3UAA9;Q3UA89;Q3U939;Q3U804;Q3UGS0;Q61276;E9Q5F4;Q3UCF8;Q3TIJ9;E9Q1F2;G3UZ07	Actin, cytoplasmic 1;Actin, cytoplasmic 1, N-terminally processed	Actb;Actg1				+	WT-anti-SPOCD1_Spocd1-delTPR1	17	0	61.6	41.75	128.44	1935600000	1.60141	-1.32282	-3.49376	27.0931	28.3461	27.4668	26.3665	26.404	26.1669
Q5M9N5;Q5M9J8;P41105;F6Z0X0	Q5M9N5;Q5M9J8;P41105	60S ribosomal protein L28	Rpl28						8	8	42.3	15.709	323.31	773600000	0.69156	0.41987	1.51876	24.8859	25.4598	24.9082	25.878	25.1801	25.4554
A0A0G2JDI9;Q9DBZ6;Q91VT3;Q3UNS0;Q3U645;P55096	A0A0G2JDI9;Q9DBZ6;Q91VT3;Q3UNS0;Q3U645;P55096	ATP-binding cassette sub-family D member 3	Abcd3						5	5	15.8	62.697	11.574	8937700	0.141006	0.422836	0.380731	17.976	19.6569	20.8554	19.3441	21.3726	19.0401
A2AJH3;Q3THR4;O70311;F7APP3;Q3UJC3;O70310	A2AJH3;Q3THR4;O70311;F7APP3	Glycylpeptide N-tetradecanoyltransferase;Glycylpeptide N-tetradecanoyltransferase 2	Nmt2						7	7	19.3	56.984	16.497	23964000	0.161096	0.431285	0.428897	20.8333	18.7377	20.7007	20.7599	21.6732	19.1324
Q9DB22;A0A1D5RML8;P97760;A0A1D5RLM9;Q3UUX3	Q9DB22;A0A1D5RML8;P97760;A0A1D5RLM9;Q3UUX3	DNA-directed RNA polymerase II subunit RPB3	Polr2c						3	3	18.9	31.457	5.1268	2402000	0.672254	0.432428	1.48113	18.3985	17.9795	18.9383	19.0438	18.7366	18.8331
Q571B0;Q9ET30;Q8C6F5;Q3UH23	Q571B0;Q9ET30;Q8C6F5;Q3UH23	Transmembrane 9 superfamily member 3	Tm9sf3						3	3	5.1	72.128	4.7675	18890000	0.256914	0.433582	0.646022	18.7477	20.5811	20.8925	20.5085	20.4158	20.5979
Q6ZWN5;F7CJS8;D3YWH9;Q96EC0;Q9CXW7;D3Z673;D3YUV6	Q6ZWN5;F7CJS8;D3YWH9;Q96EC0;Q9CXW7	40S ribosomal protein S9	Rps9						13	13	44.8	22.591	323.31	2376500000	1.23759	0.4365	2.6353	26.9979	27.0834	26.9658	27.7471	27.1891	27.4205
Q3ULL5;Q99L45;E0CXJ3	Q3ULL5;Q99L45	Eukaryotic translation initiation factor 2 subunit 2	Eif2s2						8	8	31.1	38.092	322.4	28640000	0.730414	0.438802	1.59459	21.0875	21.274	20.9365	21.8115	21.0239	21.7791
A0A0R4J293;Q9JLF6	A0A0R4J293;Q9JLF6	Protein-glutamine gamma-glutamyltransferase K	Tgm1						7	7	10.2	89.795	18.822	99727000	0.470097	0.442181	1.08544	22.3753	22.3127	23.092	23.2578	23.4472	22.4016
X5J5H0	X5J5H0								2	1	31.4	9.4024	323.31	66968000	0.315339	0.444461	0.770865	19.6156	18.5709	18.498	19.0957	18.7115	20.2106
P62830;A2A6F8	P62830	60S ribosomal protein L23	Rpl23						11	11	67.1	14.865	95.794	8928500000	0.758953	0.445435	1.65043	28.8561	28.9853	28.5701	29.5655	29.4047	28.7775
Q3UIG0;P60229;Q9CT23;Q6LCK2	Q3UIG0;P60229;Q9CT23	Eukaryotic translation initiation factor 3 subunit E	Eif3e						17	17	46.7	52.22	67.886	276270000	0.767361	0.445842	1.66691	24.3337	23.916	23.7564	24.6387	24.0388	24.6662
A0A0R4J0U8;A2RSY6;A2RSY6-2;A2RSY6-3;A0A087WQ23;A2RSY6-4	A0A0R4J0U8;A2RSY6;A2RSY6-2	TRMT1-like protein	Trmt1l						16	16	34.5	80.919	323.31	107400000	0.642913	0.447094	1.42399	22.6733	22.6941	23.2475	23.673	23.4506	22.8325
A0A1D5RLW5;Q3THJ0;A0A1D5RM85;P62717;A0A1D5RME4;Q05CK2;A0A1D5RM79;A0A1D5RMC7	A0A1D5RLW5;Q3THJ0;A0A1D5RM85;P62717;A0A1D5RME4;Q05CK2;A0A1D5RM79	60S ribosomal protein L18a	Rpl18a						8	8	44.2	17.447	87.26	974750000	0.588617	0.449554	1.31818	25.3449	25.4055	25.5339	26.5389	25.6552	25.4389
Q3UI84;Q99J62;D6RGM1	Q3UI84;Q99J62	Replication factor C subunit 4	Rfc4						3	3	11.1	40.918	5.8497	3055000	0.274978	0.450113	0.685114	18.9226	18.8618	17.43	18.0692	18.9039	19.5917
P63330;Q8BN07;P62715;Q8VED4	P63330;Q8BN07;P62715;Q8VED4	Serine/threonine-protein phosphatase 2A catalytic subunit alpha isoform;Serine/threonine-protein phosphatase;Serine/threonine-protein phosphatase 2A catalytic subunit beta isoform	Ppp2ca;Ppp2cb						6	6	32	35.608	17.538	20078000	0.27085	0.453552	0.676224	18.7773	20.8454	20.4063	20.7109	19.9984	20.6804
Q9DBZ5;A0A140LJ59;Q9DBZ5-2;Q3TY56	Q9DBZ5;A0A140LJ59;Q9DBZ5-2	Eukaryotic translation initiation factor 3 subunit K	Eif3k						8	8	47.2	25.086	204.42	97934000	0.855934	0.455995	1.84162	22.7566	22.2781	22.7953	22.9446	22.8269	23.4265
Q9D4G5;Q8K205	Q9D4G5;Q8K205		Pop1						9	9	12	114.03	22.818	11992000	0.138954	0.456127	0.375748	18.6537	17.5307	21.0121	20.1666	20.1747	18.2236
Q3UDF8;Q3UIJ2;Q3TML6;Q9Z0N1;A2AAW9;Q9CRE9;Q9D791;Q9Z0N2;Q3U5H6;Q6NY07;Q9CZT2	Q3UDF8;Q3UIJ2;Q3TML6;Q9Z0N1;A2AAW9;Q9CRE9;Q9D791;Q9Z0N2	Eukaryotic translation initiation factor 2 subunit 3, X-linked;Eukaryotic translation initiation factor 2 subunit 3, Y-linked	Eif2s3x;Eif2s3y						9	9	33.6	48.107	28.825	39037000	0.649717	0.457574	1.43724	21.6656	21.2434	20.7592	22.0016	21.375	21.6643
Q6P1A9;Q5EBG5;Q58ET1;Q80UT7;P12970;A0A140T8L1;A0A140T8L3;Q8CDE3;V9GX35	Q6P1A9;Q5EBG5;Q58ET1;Q80UT7;P12970;A0A140T8L1;A0A140T8L3	60S ribosomal protein L7a	Rpl7a						16	16	50.4	30.024	323.31	575940000	0.870823	0.458148	1.87122	25.0139	24.8533	24.529	25.5123	24.8648	25.3937
Q8C1Y3;Q3U4Y0;P10922	Q8C1Y3;Q3U4Y0;P10922	Histone H1.0;Histone H1.0, N-terminally processed	H1f0						5	5	29.6	19.253	15.219	95233000	1.12146	0.45845	2.38468	22.3718	22.4606	22.1839	22.5779	22.6727	23.1411
A0A087WNZ7;G5E870;A0A087WSG4;A0A087WP92;A0A087WRV6;A0A0B4J1N9	A0A087WNZ7;G5E870;A0A087WSG4;A0A087WP92;A0A087WRV6;A0A0B4J1N9	E3 ubiquitin-protein ligase TRIP12	Trip12						2	2	1.5	220.66	3.1661	2142900	0.293981	0.460129	0.725745	18.7247	18.3871	18.6481	19.2513	20.0137	17.8753
D3Z3D2;A0A1S6GWH9;A0A1S6GWH8;Q9CQ49	D3Z3D2;A0A1S6GWH9;A0A1S6GWH8;Q9CQ49	Nuclear cap-binding protein subunit 2	Ncbp2						2	2	21.4	11.948	4.0015	5951900	0.213019	0.460857	0.54882	17.4015	19.6418	19.3118	19.5999	19.8161	18.3215
Q3URQ0;Q922R7;F6ZZ61	Q3URQ0	Testis-expressed sequence 10 protein	Tex10						10	10	14.5	105.21	22.292	25939000	0.584632	0.461069	1.31041	19.959	20.7874	21.0314	21.21	20.7829	21.168
Q5SX46;Q5SX53;Q9CR62;Q9CTC7;Q5SX48	Q5SX46;Q5SX53;Q9CR62;Q9CTC7	Mitochondrial 2-oxoglutarate/malate carrier protein	Slc25a11						5	5	38.9	20.815	10.431	11490000	0.176596	0.466648	0.465342	18.0428	21.4387	20.1041	19.9898	20.4358	20.5598
Q3TGA3;Q8BK56;P02772;Q8BK65;A0A0J9YU60	Q3TGA3;Q8BK56;P02772;Q8BK65	Alpha-fetoprotein	Afp				+	WT-anti-SPOCD1_Spocd1-delTPR1	10	10	25.6	64.316	19.22	10500000	1.60187	-2.95121	-3.49493	20.9784	22.0338	19.4209	18.2723	17.1209	18.1863
Q922U1;Q3UT19;E0CYD0	Q922U1;Q3UT19	U4/U6 small nuclear ribonucleoprotein Prp3	Prpf3						10	9	19.2	77.454	13.774	20136000	0.231082	0.473785	0.589229	18.8948	21.4891	20.8147	20.5749	20.7756	21.2695
P62274;D3YYL7	P62274;D3YYL7	40S ribosomal protein S29	Rps29;Gm10126						4	4	58.9	6.6767	20.085	518240000	0.247844	0.475919	0.626205	25.1401	23.6172	24.4753	25.992	23.8507	24.8176
A2BGI9;A2BGI8;Q4G0C5;Q3UWH9;Q9D868-2;Q3UY37;Q9D868	A2BGI9;A2BGI8;Q4G0C5;Q3UWH9;Q9D868-2;Q3UY37;Q9D868	Peptidyl-prolyl cis-trans isomerase;Peptidyl-prolyl cis-trans isomerase H	Ppih						2	2	14.9	14.496	2.5647	3975400	0.415403	0.477605	0.976214	18.9497	18.7938	19.2587	19.6148	18.605	20.2151
Q91YK6;Q4V9X9;Q5M9M5;A0A140T8M7;P62751;D3YTY6	Q91YK6;Q4V9X9;Q5M9M5;A0A140T8M7;P62751	60S ribosomal protein L23a	Rpl23a						10	10	53	16.94	19.084	245110000	0.371405	0.479082	0.886979	24.0994	24.4564	23.5858	25.3346	24.5621	23.6821
A0A0R4J0I9;Q91ZX7;Q3U454;Q3U5J2;Q8C4T5;Q811K6	A0A0R4J0I9;Q91ZX7	Prolow-density lipoprotein receptor-related protein 1;Low-density lipoprotein receptor-related protein 1 85 kDa subunit;Low-density lipoprotein receptor-related protein 1 515 kDa subunit;Low-density lipoprotein receptor-related protein 1 intracellular domain	Lrp1						17	17	5.2	504.77	29.57	28223000	0.544649	0.4824	1.23226	20.4578	21.4596	20.6497	20.8895	21.4009	21.724
Q6IRT4;Q8BTW2;Q3U8X1;Q9DCH4;Q3UVY8;Q8VH52;B0LAD0	Q6IRT4;Q8BTW2;Q3U8X1;Q9DCH4;Q3UVY8	Eukaryotic translation initiation factor 3 subunit F	Eif3f						9	9	31.4	37.881	133.56	269940000	0.768596	0.482624	1.66933	24.5361	23.7475	23.7256	24.58	24.2628	24.6141
Q6P9J5	Q6P9J5	KN motif and ankyrin repeat domain-containing protein 4	Kank4						14	14	20.7	110.4	76.994	23492000	0.180279	0.483275	0.473917	21.6874	21.5261	18.5642	20.9904	20.9699	21.2672
Q9CWW9;Q3TE80;Q3T9M2;A0A087WQ29;A0A087WPT9;D3Z520;D3Z276;A0A087WSJ7	Q9CWW9;Q3TE80;Q3T9M2;A0A087WQ29;A0A087WPT9;D3Z520;D3Z276;A0A087WSJ7		2410002F23Rik						2	2	16.2	27.991	25.487	4427100	0.243372	0.483393	0.616388	18.015	18.3654	19.3577	18.6308	20.3833	18.1742
E9Q7L3;D3Z1W6;E9Q7L2;D3Z1N4;E9Q4Y5;F8VQD1;Q8BSQ9-2;Q8BSQ9;D3YYF2;D3Z3R4;F6THL5;D6RIL0;D6RI94;Q9D7L7	E9Q7L3;D3Z1W6;E9Q7L2;D3Z1N4;E9Q4Y5;F8VQD1;Q8BSQ9-2;Q8BSQ9;D3YYF2;D3Z3R4;F6THL5;D6RIL0;D6RI94	Protein polybromo-1	Pbrm1						8	8	7.9	182.12	16.064	5890200	0.318442	0.483599	0.777375	18.6457	18.3192	17.2146	18.0382	18.158	19.4341
Q9QZ82;Q6NV84;A0A087WRU6;A0A087WRA8	Q9QZ82;Q6NV84;A0A087WRU6	Cholesterol side-chain cleavage enzyme, mitochondrial	Cyp11a1						10	10	24.3	60.314	30.997	25565000	0.264084	0.48602	0.661597	21.0695	22.0762	19.6324	21.787	21.2961	21.153
Q80YC0;Q6GTY4;J3QJX3;Q5DTL8;Q9Z2G6-2;Q9Z2G6;Q6PFR3;Q3TT70	Q80YC0;Q6GTY4;J3QJX3;Q5DTL8;Q9Z2G6-2;Q9Z2G6;Q6PFR3	Protein sel-1 homolog 1	Sel1l						3	3	7	63.393	4.3825	4598600	0.178732	0.486394	0.470319	17.7841	20.0494	17.5597	19.6237	19.6004	17.6283
Q3UW40;Q8BP67;Q8BT08;Q9CS31;F6RSK3	Q3UW40;Q8BP67;Q8BT08;Q9CS31	60S ribosomal protein L24	Rpl24						7	7	36.9	18.252	32.163	141930000	0.385439	0.488328	0.915599	22.4205	22.5572	21.7208	23.5931	22.5712	21.9991
Q3TAR6;Q8K3G5;E9Q754;E9PW85	Q3TAR6;Q8K3G5;E9Q754;E9PW85	Inactive serine/threonine-protein kinase VRK3	Vrk3						2	2	6.8	50.829	2.5908	4364100	0.39759	0.490208	0.940255	18.2767	18.1905	19.3788	18.4335	19.2475	19.6356
Q8VI87;E9PXW9;Q08369;Q3UYJ1;Q0VGI9;Q0VGI8;Q0VGJ0;Q3TZD6;Q3TZS0;Q3U223;Q3U0R5;Q3B845;Q9JMA3;Q9DC59;Q9DBY9;Q3U320;P97489;P23772;Q61169-2;O09100;Q61169	Q8VI87;E9PXW9;Q08369;Q3UYJ1	Transcription factor GATA-4	Gata4						8	8	31.7	44.709	94.792	26988000	0.332817	0.492092	0.807398	22.1519	20.837	20.6253	22.3816	21.6349	21.074
A0A0R4J078;A0A087WSK5;Q6ZQF6;Q9CRQ1;Q9CT42;Q8C0Z0;Q3ULE5;Q8VCH8	A0A0R4J078;A0A087WSK5;Q6ZQF6;Q9CRQ1;Q9CT42;Q8C0Z0;Q3ULE5;Q8VCH8	UBX domain-containing protein 4	Ubxn4						2	2	5.5	56.459	3.6149	1428500	0.650271	0.493108	1.43832	17.423	17.3391	17.7606	17.7219	18.6346	17.6455
Q99JX4;A2A702;A2A701	Q99JX4;A2A702	Eukaryotic translation initiation factor 3 subunit M	Eif3m						14	14	43.6	42.516	89.809	219990000	0.994492	0.496307	2.12058	23.9843	23.4548	23.5355	24.2958	23.8232	24.3446
Q8K1F0;A0A0B4J1I8;P04944;P04941;P04940;A0N275;P04943;P04942;A0A0B4J1I6;A0A0G2JEH0	Q8K1F0;A0A0B4J1I8;P04944;P04941;P04940;A0N275;P04943;P04942	Ig kappa chain V-VI region NQ5-78.2.6;Ig kappa chain V-VI region NQ2-48.2.2;Ig kappa chain V-VI region NQ2-17.4.1;Ig kappa chain V-VI region NQ6-8.3.1;Ig kappa chain V-VI region NQ5-61.1.2	Igkv4-59						5	0	48.2	11.901	101.29	149190000	0.0828125	-0.341469	-0.234109	24.9591	22.472	21.3676	24.4722	22.2389	21.0632
Q8K1F1;A0A075B5M4	Q8K1F1;A0A075B5M4		Igkv4-57-1						4	1	53.5	12.162	47.185	28910000	NaN	0	NaN	19.1935	16.9382	18.9938	18.6712	18.8749	18.9399
A0A0J9YUD8;Q8C7C4;Q8BNM0;A0A0J9YUZ4;Q8BQ02;Q6P202;Q58EV5;Q497Z6;Q3UBK2;P63158;Q3UJK0;D3YVC6;D3YZ18;Q8CH24	A0A0J9YUD8;Q8C7C4;Q8BNM0;A0A0J9YUZ4;Q8BQ02;Q6P202;Q58EV5;Q497Z6;Q3UBK2;P63158;Q3UJK0;D3YVC6;D3YZ18	High mobility group protein B1	Hmgb1						4	3	35.1	19.774	7.174	25961000	0.366289	0.497754	0.876507	21.0443	20.3515	20.5843	22.2128	20.5383	20.7223
P50516-2;P50516	P50516-2;P50516	V-type proton ATPase catalytic subunit A	Atp6v1a						2	2	6.3	55.594	5.9768	1785700	0.242771	0.499074	0.615064	18.8818	17.894	18.3663	17.5456	20.1762	18.9175
Q3UXM3;Q3UIL5;Q9QYH6;Q91W72;Q8K2H5;Q571N9	Q3UXM3;Q3UIL5;Q9QYH6;Q91W72;Q8K2H5;Q571N9	Melanoma-associated antigen D1	Maged1						6	5	9.3	85.713	13.449	13059000	0.16519	0.50479	0.438581	17.4523	19.8971	19.825	20.6513	20.0913	17.9462
Q5BLJ7;P62301;Q921R2;A0A0U1RQ71	Q5BLJ7;P62301;Q921R2	40S ribosomal protein S13	Rps13						10	10	53	17.222	323.31	11907000000	1.00462	0.510745	2.14131	29.7043	29.4657	29.2936	30.1274	29.5941	30.2743
Q53VR2;Q53VR3;Q53VQ4;Q53VQ5;Q53VQ8;Q53VQ0;A0A0A0MQC1;Q53VQ1;A0N3V1;Q53VQ9	Q53VR2;Q53VR3;Q53VQ4;Q53VQ5								3	1	39.8	11.132	323.31	316780000	0.284716	0.512381	0.705996	24.6172	22.8223	22.2102	23.8681	23.6851	23.6338
Q60692	Q60692	Proteasome subunit beta type-6	Psmb6						4	4	16.8	25.378	6.2829	14851000	0.308871	0.51317	0.757257	19.5708	19.6035	20.8788	20.1993	21.5562	19.8371
Q4VBE8;Q8K265;Q3TQM9	Q4VBE8;Q8K265	WD repeat-containing protein 18	Wdr18						11	11	30.9	47.211	22.188	79431000	0.953959	0.516642	2.0381	21.7932	22.2655	22.4406	22.726	22.38	22.9431
Q3TFP0;Q3UDH7;Q3UA07;Q3UXS8;Q3UYX6;Q9R0U0-3;Q9R0U0-2;Q9R0U0;Q8CF51;A3KG57	Q3TFP0;Q3UDH7;Q3UA07;Q3UXS8;Q3UYX6;Q9R0U0-3;Q9R0U0-2;Q9R0U0;Q8CF51;A3KG57	Serine/arginine-rich splicing factor 10	Srsf10;Srsf12						2	2	14.8	22.135	3.8195	2928800	0.291835	0.519538	0.721181	17.9602	19.2839	18.311	20.1634	18.1057	18.8445
P47963;A0A140T8K8;Q5RKP3	P47963;A0A140T8K8;Q5RKP3	60S ribosomal protein L13	Rpl13						16	16	49.8	24.305	323.31	1622700000	0.471211	0.522268	1.08765	26.9165	26.5842	25.5731	27.1591	26.3615	27.12
Q9D8X2;A0A1D5RLD5	Q9D8X2	Coiled-coil domain-containing protein 124	Ccdc124						9	9	32.3	25.345	20.091	117370000	0.728541	0.522457	1.59093	23.0177	23.0917	22.2326	23.606	23.3192	22.9841
Q9CWI9;Q9CZI5;P62267;Q9CSN9;Q497E1	Q9CWI9;Q9CZI5;P62267;Q9CSN9;Q497E1	40S ribosomal protein S23	Rps23						8	8	49.7	15.835	59.322	1203900000	0.952905	0.522788	2.03597	26.1116	26.3228	26.2629	27.0919	26.9045	26.2692
A2AFF6;O35638;Q8BSB5;D6REF2;Q3TG33;Q8C818;F8WHU7;Q9D3E6	A2AFF6;O35638;Q8BSB5;D6REF2;Q3TG33;Q8C818;F8WHU7;Q9D3E6	Cohesin subunit SA-2;Cohesin subunit SA-1	Stag2;Stag1						2	2	3.1	145.7	2.9419	1397000	0.528917	0.533695	1.20142	17.662	18.9694	18.8584	19.3178	18.9537	18.8195
Q3TF41;Q8BSH9;E9PW66;P28656;Q9CSP8	Q3TF41;Q8BSH9;E9PW66;P28656	Nucleosome assembly protein 1-like 1	Nap1l1						3	2	12.2	42.732	5.6809	31790000	0.309766	0.541217	0.759144	20.8168	20.0294	21.4488	20.6278	22.4664	20.8245
M0QWY0;M0QWP2;Q8C988;Q3TTC9;Q3TPU5;O70378	M0QWY0;M0QWP2;Q8C988;Q3TTC9;Q3TPU5;O70378	ER membrane protein complex subunit 8	Emc8						2	2	19.5	14.376	2.6594	2099200	0.253013	0.544091	0.637514	18.8299	16.4553	18.2117	17.6948	18.1523	19.2821
A2A547;Q5I0T8;P84099	A2A547;Q5I0T8;P84099	Ribosomal protein L19;60S ribosomal protein L19	Rpl19						9	9	36.1	23.247	71.771	754900000	0.60448	0.546689	1.34911	25.7585	25.8392	24.6343	26.1525	25.7581	25.9616
Q9Z130;F6VQH5;D3YTQ3	Q9Z130;F6VQH5;D3YTQ3	Heterogeneous nuclear ribonucleoprotein D-like	Hnrnpdl						6	6	26.9	33.558	34.751	40983000	0.195025	0.547015	0.507935	22.9207	21.6943	19.29	22.1429	21.7604	21.6427
S4R1M2;D3YXK2;Q3UGR1;Q6A0C0;Q80YR5	S4R1M2;D3YXK2	Scaffold attachment factor B1	Safb						5	5	11.8	105.32	10.985	5957800	0.18789	0.547337	0.491537	17.5792	20.4813	18.4123	20.0889	20.0622	17.9636
Q564E8;Q9D8E6;Q9CSM5;Q5ZEY2	Q564E8;Q9D8E6;Q9CSM5	60S ribosomal protein L4	Rpl4						21	21	42.7	47.153	71.849	1136300000	1.25093	0.547511	2.66471	26.182	26.0748	25.5523	26.6102	26.3863	26.4552
Q9CQM8;Q4VA28;O09167;A0A140T8K5	Q9CQM8;Q4VA28;O09167;A0A140T8K5	60S ribosomal protein L21	Rpl21						5	5	32.5	18.579	168.72	514860000	0.706658	0.548515	1.5482	24.4628	24.1541	24.6485	25.4774	25.0652	24.3684
Q8VDD0;A0A0B4J1I5	Q8VDD0;A0A0B4J1I5		Igkv4-70						6	3	62.7	14.525	50.281	149140000	0.797342	3.49649	1.72581	19.8864	17.0432	20.1818	24.6809	23.8791	19.0408
Q9DAA6-2;Q9DAA6;A0A1S7D812	Q9DAA6-2;Q9DAA6;A0A1S7D812	Exosome complex component CSL4	Exosc1						3	3	28.6	16.794	6.0623	6275400	0.283822	0.554107	0.704083	17.7359	17.4735	19.5767	18.1299	19.5968	18.7217
A2N494;B5UB65;B5UB63;A0A140T8M3;B5UB61;A0A0F7W6M8	A2N494;B5UB65;B5UB63;A0A140T8M3;B5UB61		CP3-10VL;CP1-10VL;CP1-5VL						8	4	87.7	12.632	323.31	355620000	0.457341	0.554357	1.0601	24.7137	23.5837	22.9698	24.2589	24.1461	24.5253
Q6ZWZ7;Q6PHZ1;Q505B1;Q80V08;Q9CPR4;B2RY53	Q6ZWZ7;Q6PHZ1;Q505B1;Q80V08;Q9CPR4	60S ribosomal protein L17	Rpl17						9	9	42.9	21.397	286.73	1445500000	0.603509	0.555215	1.34722	25.7633	26.1929	26.3597	27.2687	26.7273	25.9857
Q0VBA4;Q9D7S7-2;Q9D7S7	Q0VBA4;Q9D7S7-2;Q9D7S7	60S ribosomal protein L22-like 1	Rpl22l1						4	4	45.1	14.467	36.304	1011500000	0.688768	0.558484	1.51331	26.133	25.8771	25.8884	26.0996	26.235	27.2394
Q4FZH2;P61255;B1ARA3;B1ARA5;Q3U7N1	Q4FZH2;P61255;B1ARA3;B1ARA5;Q3U7N1	60S ribosomal protein L26	Rpl26						9	9	41.4	17.258	53.84	866070000	0.332843	0.558633	0.807452	24.4903	25.6079	26.1325	26.8224	25.9735	25.1107
B2RSC8;P46935;V9GXK3;V9GWV8;Q3V335;Q3TUU1	B2RSC8;P46935;V9GXK3;V9GWV8;Q3V335;Q3TUU1	E3 ubiquitin-protein ligase NEDD4	Nedd4						2	2	3.7	102.71	3.0277	384430	0.433889	0.56045	1.01331	17.6624	16.8186	18.0674	18.9026	17.6726	17.6546
Q8BJ05;Q8BJ05-2;Q8BJ05-3	Q8BJ05;Q8BJ05-2;Q8BJ05-3	Zinc finger CCCH domain-containing protein 14	Zc3h14						8	8	14.8	82.408	32.193	38148000	1.19823	0.569267	2.54928	21.7939	21.7376	21.3842	22.2968	21.8562	22.4705
P51885	P51885	Lumican	Lum						2	2	6.2	38.265	3.2044	2110400	0.265024	0.569393	0.663634	19.3423	17.2299	18.3837	17.7299	19.7565	19.1777
A8DUK7;A8DUK4;A8DUQ5;A8DUQ1;A8DUN2;A8DUL2;A8DUL0;A8DUP0;A8DUL7	A8DUK7;A8DUK4;A8DUQ5;A8DUQ1;A8DUN2;A8DUL2;A8DUL0;A8DUP0;A8DUL7		Hbbt1						11	0	76.9	15.721	18.36	21620000	0.245972	0.577268	0.622099	18.2569	17.7276	17.5387	17.1658	17.9185	20.1706
E9Q264	E9Q264		Myh15						3	3	2.7	221.84	4.0838	1377900000	0.495689	0.582459	1.13605	27.2519	26.5034	26.6256	28.1862	27.3386	26.6034
Q3TF69;Q3TT81;B2M1R7;Q61990-2;Q61990-3;Q61990;E9Q7D8;Q8CFQ6;P57722-2;P57722	Q3TF69;Q3TT81;B2M1R7;Q61990-2;Q61990-3;Q61990;E9Q7D8;Q8CFQ6;P57722-2;P57722	Poly(rC)-binding protein 2;Poly(rC)-binding protein 3	Pcbp2;Pcbp3						6	4	37.8	29.583	10.107	22740000	0.145516	0.582805	0.391641	17.5478	18.3138	21.7198	18.8106	21.2652	19.254
Q8K3A9	Q8K3A9	7SK snRNA methylphosphate capping enzyme	Mepce						4	4	10.2	72.05	31.546	7779600	0.257834	0.586259	0.648025	18.4406	17.4492	18.7074	17.8391	20.4179	18.099
B2RUG7;O88532;F6QJP7;F6V459	B2RUG7;O88532	Zinc finger RNA-binding protein	Zfr						7	7	9.2	114.45	30.174	10363000	0.274611	0.587094	0.684325	20.3864	20.1352	17.8389	20.421	20.2091	19.4917
Q3TU94;Q5SU71;Q61510;Q3U3X7;Q5SU72;Q922N9;Q6PIH1	Q3TU94;Q5SU71;Q61510;Q3U3X7;Q5SU72;Q922N9	E3 ubiquitin/ISG15 ligase TRIM25	Trim25						10	10	20.8	68.467	22.175	14415000	0.272671	0.596358	0.680148	18.139	20.6867	19.5971	20.7911	20.2424	19.1784
A0A0G2JGQ8;P01845	A0A0G2JGQ8;P01845	Ig lambda-3 chain C region	Iglc3				+	WT-anti-SPOCD1_Spocd1-delTPR1	8	4	96.2	11.371	37.877	285760000	1.62343	-1.68595	-3.54995	24.2627	23.9355	24.5804	23.2137	22.7687	21.7384
Q3V3K6;Q3V307;Q3U643;Q6PD26;Q3V397	Q3V3K6;Q3V307;Q3U643;Q6PD26;Q3V397	GPI transamidase component PIG-S	Pigs						2	2	7	61.597	9.8219	698990	0.381265	0.609133	0.907104	18.8734	17.939	17.321	17.7201	18.8231	19.4176
O35295	O35295	Transcriptional activator protein Pur-beta	Purb						3	3	25.9	33.901	17.788	4150700	0.313157	0.609461	0.766279	18.2947	18.7581	18.2964	18.1461	20.6117	18.4198
A0A0M3KL49;A0A0G2JE31;P01674	A0A0M3KL49								13	0	50.9	24.085	20.265	62524000	0.179082	0.609659	0.471134	19.2365	16.521	18.1701	18.7466	16.7352	20.2748
Q3U8S0;Q9DCR2	Q3U8S0;Q9DCR2	AP-3 complex subunit sigma-1	Ap3s1						3	3	24.4	21.732	6.3733	5109400	0.460281	0.615936	1.06595	18.7088	18.1913	17.9165	19.3874	17.8305	19.4465
Q91WR1	Q91WR1		Igh						3	1	5.9	52.964	14.713	9579100	0.439248	-0.723951	-1.02403	18.7744	18.886	17.2404	16.8258	18.4325	17.4706
Q3TDN2-2;Q3TDN2;D6RE51;D3YUP4	Q3TDN2-2;Q3TDN2	FAS-associated factor 2	Faf2						4	4	16	50.23	8.1987	5487600	0.375737	0.616045	0.895831	17.7901	20.1178	19.0358	19.385	19.8712	19.5357
K7T947;K7U6A0;A2NXE5	K7T947;K7U6A0								5	0	42.5	12.297	2.7694	5881000	0.42591	0.618378	0.997325	19.0611	17.4746	18.6517	19.38	18.2192	19.4433
Q6ZQ08;Q6ZQ08-4;B7ZWL1;B2RXR3;A0A1D5RMJ8;Q6ZQ08-2;A0A1D5RMD8;Q8CGI8;A0A1D5RML9;Q6ZQ08-3;A0A1D5RM04;A0A1D5RMB6;Q505C5	Q6ZQ08;Q6ZQ08-4;B7ZWL1;B2RXR3;A0A1D5RMJ8;Q6ZQ08-2;A0A1D5RMD8	CCR4-NOT transcription complex subunit 1	Cnot1						20	20	11.6	266.8	76.42	41588000	0.176476	0.621065	0.465062	21.5124	18.1807	21.6313	21.4303	22.0669	19.6904
I7HLV2;Q3THJ6;A2AM97;Q6ZWV3;A0A1B0GXC3;B7FAU6;O89059	I7HLV2;Q3THJ6;A2AM97;Q6ZWV3	60S ribosomal protein L10	Rpl10						11	2	48.3	23.072	323.31	1453700000	1.10826	0.621483	2.35678	25.4861	25.6284	25.9748	26.7336	26.2359	25.9843
Q91Z05;Q8R3H6;X5J5H3;X5J4W3;Q5R3X7;X5J4F1;X5J5A2;A0A075B5R1;A0A0A6YVP0;X5J4J1;X5J4K2;X5J5T2;X5J561;X5J565;K7U6H3;X5J5L0;K7U664;K7TRG8;K7TRB1;K7TGS1;K7TDM9;K7TDG3;K7T9H4;X5J5Q3;K7T9F1;K7TGX7;X5J5R2;Q6PDB8;P01783;X5J566;X5J5G3;Q5R3Y0;X5J4J5;K7THB6;K7T9P9;K7TH31	Q91Z05;Q8R3H6		Ighg						17	1	41	51.945	87.748	328920000	0.7831	0.92516	1.69781	22.21	22.3171	22.0739	23.8431	23.4665	22.0669
E9Q804;Q99NH0;E9QKG6;A0A0G2JDZ9;Q99NH0-2;A0A1W2P6X1;Q99NH0-3;Q3U5I3;Q8BXZ6;F6SI14	E9Q804;Q99NH0;E9QKG6;A0A0G2JDZ9;Q99NH0-2;A0A1W2P6X1;Q99NH0-3	Ankyrin repeat domain-containing protein 17	Ankrd17						30	19	17.5	274.14	85.041	95602000	0.353748	0.633435	0.850735	20.7503	22.5874	22.4999	21.6957	22.9603	23.0819
Q920E7;X5J564;X5J5S4;K7TDT0;K7TRT7;K7THF4;K7T9D0;K7U5I4;K7TDA3;K7T935;X5J4Z5;X5J4N5;K7TGZ2;K7TR59;K7TGW8;K7TGW3;K7TGQ7;K7TD11;K7T999;K7U634;K7TRQ8;K7TRF6;K7TDP8;K7TD70;K7TD49;K7T9J4;K7T977;K7T958;X5J5E0;X5J5C4;X5J4Y8;K7TRH0;A0A075B5Q0;K7TD00;X5J518;X5J4P5;K7TD77	Q920E7;X5J564;X5J5S4;K7TDT0;K7TRT7;K7THF4;K7T9D0;K7U5I4;K7TDA3;K7T935;X5J4Z5;X5J4N5;K7TGZ2;K7TR59;K7TGW8;K7TGW3;K7TGQ7;K7TD11;K7T999;K7U634;K7TRQ8;K7TRF6;K7TDP8;K7TD70;K7TD49;K7T9J4;K7T977;K7T958;X5J5E0;X5J5C4;X5J4Y8;K7TRH0;A0A075B5Q0		Ighv5-6						5	2	50.4	13.025	14.384	241240000	1.21955	4.11529	2.59574	23.1561	18.9273	18.2821	24.9005	23.457	24.3538
E9PW20;Q9CY57-3;Q9CY57;B7ZMS6;Q2VPR3;Q9CY57-5;Q9CY57-4;Q9CY57-2;D3YZA1;D3Z7T7	E9PW20;Q9CY57-3;Q9CY57;B7ZMS6;Q2VPR3;Q9CY57-5;Q9CY57-4;Q9CY57-2	Chromatin target of PRMT1 protein	Chtop						5	5	27.6	22.106	47.884	21812000	1.27472	0.641445	2.71751	20.3741	20.6964	20.4619	21.4175	20.7253	21.314
Q9EQ06-2;Q9EQ06	Q9EQ06-2;Q9EQ06	Estradiol 17-beta-dehydrogenase 11	Hsd17b11						2	2	12.5	25.346	4.4464	9606100	0.26022	0.642773	0.653212	18.563	20.4614	17.4323	19.5841	18.6584	20.1425
Q5M9P1;P83882;A0A0A6YW33	Q5M9P1;P83882	60S ribosomal protein L36a	Rpl36a						3	3	25.5	12.441	4.9256	37351000	0.975193	0.645431	2.08121	20.8175	20.8417	20.2763	20.7959	21.4852	21.5907
E0CYJ0;E0CXA9;Q3UGM5;Q6PEB6;G8JL35	E0CYJ0;E0CXA9;Q3UGM5;Q6PEB6;G8JL35	MOB-like protein phocein	Mob4						2	2	15.6	21.658	5.2455	9309300	0.410034	0.645691	0.965398	18.7906	20.0381	18.3492	18.8476	20.287	19.9804
A0A0R4J0D3;Q3TDQ1	A0A0R4J0D3;Q3TDQ1	Dolichyl-diphosphooligosaccharide--protein glycosyltransferase subunit STT3B	Stt3b						5	5	7.3	93.314	8.877	10332000	0.328119	0.650099	0.797609	17.9185	20.6324	19.8826	19.996	20.0685	20.3192
Q3UAZ7;Q9CT19;Q3U566;P30681;A0A1B0GQX9	Q3UAZ7;Q9CT19;Q3U566;P30681;A0A1B0GQX9	High mobility group protein B2	Hmgb2						3	2	22.7	20.533	3.8322	4475800	0.276596	0.651808	0.688593	19.7872	18.365	17.564	20.1245	19.6745	17.8725
Q58E35;P47955;E9Q3T0	Q58E35;P47955	60S acidic ribosomal protein P1	Rplp1						6	6	95.6	11.475	323.31	2344400000	0.47912	0.663586	1.10331	27.4409	26.3999	27.5958	28.0259	28.4927	26.909
A0A1B0GQW0;Q99JH8;A0A1B0GT97	A0A1B0GQW0;Q99JH8;A0A1B0GT97	ER lumen protein-retaining receptor 1	Kdelr1						2	1	20	17.504	6.4664	25002000	0.516539	0.66666	1.17711	19.2609	20.8464	21.0372	21.0094	21.1684	20.9666
Q61823	Q61823	Programmed cell death protein 4	Pdcd4						14	14	40.5	51.702	66.759	121800000	1.20453	0.667977	2.56297	22.5497	22.6734	22.9653	23.6232	22.9381	23.631
Q6P8J7;Q545N7;P30275	Q6P8J7;Q545N7;P30275	Creatine kinase S-type, mitochondrial;Creatine kinase U-type, mitochondrial	Ckmt2;Ckmt1						2	2	6	47.473	3.6709	4757800	0.392046	0.674711	0.929019	18.2068	19.5922	18.8487	18.5777	20.6651	19.4291
Q99MR6-3;Q99MR6-4;Q99MR6-2;Q99MR6;A0A0G2JDF8;A0A0G2JG65;A0A0G2JDF1;A0A0G2JDN3	Q99MR6-3;Q99MR6-4;Q99MR6-2;Q99MR6;A0A0G2JDF8;A0A0G2JG65	Serrate RNA effector molecule homolog	Srrt						6	6	7.8	99.438	21.174	14649000	0.322515	0.68221	0.785904	20.4945	20.2449	17.8954	20.0925	19.8579	20.7311
Q8BMF4;Q99LL2	Q8BMF4	Dihydrolipoyllysine-residue acetyltransferase component of pyruvate dehydrogenase complex, mitochondrial	Dlat						13	13	30.4	67.941	32.697	187800000	0.911853	0.691803	1.95322	23.8168	23.2506	22.8193	23.7309	24.3926	23.8386
G0YP42;A2NVW1;A0A075B663;P01723;P01727	G0YP42								9	1	57.7	25.056	35.777	664910000	0.148684	0.692073	0.399269	19.3338	19.3425	18.7014	17.8565	23.2467	18.3507
P08228;Q8C355	P08228;Q8C355	Superoxide dismutase [Cu-Zn]	Sod1						2	2	13	15.942	3.0323	3709300	0.340015	0.694443	0.82235	19.3457	18.7241	17.1285	20.0101	19.0848	18.1867
Q3UDG0;Q3TMT4;Q3THE7;A7VL18;Q9JLJ2;Q9CRH9;Q3V1N7;Q3U367;Q3TG52	Q3UDG0;Q3TMT4;Q3THE7;A7VL18;Q9JLJ2;Q9CRH9;Q3V1N7;Q3U367;Q3TG52	4-trimethylaminobutyraldehyde dehydrogenase	Aldh9a1						2	2	5.9	53.48	4.7544	4622800	0.302645	0.697456	0.744114	18.7881	17.2142	19.9091	18.9503	20.3586	18.6948
Q8R1V4;Q5SVW9	Q8R1V4	Transmembrane emp24 domain-containing protein 4	Tmed4						3	2	16.3	26.022	3.9245	8197200	0.472036	0.707732	1.08928	18.3376	17.5317	18.9806	18.1718	18.9149	19.8864
D3YYG8;D3Z398;D3Z252;Q3U125;Q9CYH2;D3Z0A8;D3Z143;D3YWL4	D3YYG8;D3Z398;D3Z252;Q3U125;Q9CYH2;D3Z0A8	Redox-regulatory protein FAM213A	Fam213a						3	3	20.7	19.626	4.7981	8309300	0.393646	0.712936	0.932266	18.1947	17.5394	19.4814	18.56	20.1352	18.6592
Q3TSS7;Q3TQK8;P52019	Q3TSS7;Q3TQK8;P52019	Squalene monooxygenase	Sqle						2	2	5.7	60.159	3.0466	2965900	0.453208	0.724677	1.05188	19.0852	18.2005	18.2864	19.6308	18.0202	20.0952
Q8K2C9	Q8K2C9	Very-long-chain (3R)-3-hydroxyacyl-CoA dehydratase 3	Hacd3						5	5	18.2	43.131	52.899	37874000	0.20692	0.726872	0.535037	18.4818	22.8825	21.0004	20.8806	22.4321	21.2326
Q99LC4	Q99LC4		Igh						11	2	39.5	51.007	8.9583	14041000	NaN	0	NaN	19.2118	17.2874	17.501	17.5543	17.6436	18.6299
Q9ERS2	Q9ERS2	NADH dehydrogenase [ubiquinone] 1 alpha subcomplex subunit 13	Ndufa13				+	WT-anti-SPOCD1_Spocd1-delTPR1	2	2	14.6	16.859	4.4461	3371600	1.63886	-1.79245	-3.58967	19.9749	20.1037	19.0211	18.5537	17.2926	17.8762
Q99M22	Q99M22		Igh						2	1	5.6	51.991	4.5594	2458300	0.700334	1.40892	1.53587	18.9939	16.8033	17.2694	18.7025	18.2583	20.3327
A2IXM7	A2IXM7								4	1	15.2	26.225	6.2591	7320000	0.433306	0.731736	1.01215	17.3947	18.5226	18.2352	18.9929	17.586	19.7689
Q53ZD4;E9QJW0;Q91VS7;A0A0N4SVZ0;D3YU60	Q53ZD4;E9QJW0;Q91VS7;A0A0N4SVZ0;D3YU60	Microsomal glutathione S-transferase 1	Mgst1						2	2	18.7	17.551	4.5171	16469000	0.430848	0.74017	1.00722	18.6173	21.0376	20.3547	20.4657	20.8107	20.9535
Q497E9;P62242;Q5M9L9;Q3UJU6;Q9CQW4;Q3UA25;Q9CRJ5	Q497E9;P62242;Q5M9L9;Q3UJU6;Q9CQW4;Q3UA25	40S ribosomal protein S8	Rps8						10	10	50	24.205	323.31	1057200000	0.586101	0.748841	1.31327	25.2172	25.6465	26.3223	27.3786	26.2637	25.7902
Q9CPN8	Q9CPN8	Insulin-like growth factor 2 mRNA-binding protein 3	Igf2bp3						16	14	37.1	63.574	47.811	225340000	0.336647	-0.144581	-0.815361	23.9257	23.5265	23.9094	23.8675	23.6033	23.457
A2AJ72;Q3TIX6;Q3ULP9;A0A0A6YY39;A2AJ71;A0A0A6YVV5;A0A0A6YX76;F7AM43	A2AJ72;Q3TIX6;Q3ULP9;A0A0A6YY39		Fubp3						8	8	25	61.447	22.071	19552000	0.346054	0.759258	0.834856	20.9879	20.7152	18.2618	21.271	20.3386	20.6331
Q9D7P1;Q9CY61;Q5M9M7;Q3TIF8;Q9CQK2;P62849-2;P62849-3;P62849;Q9DCA4	Q9D7P1;Q9CY61;Q5M9M7;Q3TIF8;Q9CQK2;P62849-2;P62849-3;P62849;Q9DCA4	40S ribosomal protein S24	Rps24						5	5	30.3	15.325	25.369	117750000	0.340396	0.759536	0.82314	21.6586	22.291	23.2534	24.3956	23.4179	21.6681
Q3TYN4;Q8BHR1;D3Z781;B2RY09;E9QAU4;A2AQ25-8;A2AQ25-4;A2AQ25-3;A2AQ25;A2AQ25-9;A2AQ25-6;A2AQ25-5;A2AQ25-2	Q3TYN4;Q8BHR1;D3Z781;B2RY09;E9QAU4;A2AQ25-8;A2AQ25-4;A2AQ25-3;A2AQ25;A2AQ25-9;A2AQ25-6;A2AQ25-5;A2AQ25-2	Sickle tail protein	Etl4;Skt						2	2	7	34.964	2.262	5949700	0.592743	0.766237	1.32623	19.073	17.9579	17.8523	18.2235	19.3435	19.6149
Q8BLN5	Q8BLN5	Lanosterol synthase	Lss						11	11	22.2	83.14	22.404	39264000	0.184531	0.776381	0.483775	17.519	22.7822	21.6614	21.4298	21.6316	21.2303
Q924Q0;X5J5M2;X5J512;X5J5K0;X5J595;X5J5C2;X5J4N7;X5J4R6;X5J4Z8;A0A075B5W6	Q924Q0;X5J5M2;X5J512;X5J5K0;X5J595;X5J5C2;X5J4N7;X5J4R6;X5J4Z8;A0A075B5W6		V165-D-J-C mu;Ighv1-55						2	1	22.4	15.704	10.561	94821000	0.209917	0.778081	0.541821	18.7044	18.1317	18.2885	18.5612	17.0329	21.8647
Q3UW32;Q9EST5;Q9EST5-2	Q3UW32;Q9EST5;Q9EST5-2	Acidic leucine-rich nuclear phosphoprotein 32 family member B	Anp32b						2	2	12.5	28.285	4.78	5621500	0.350607	0.780004	0.844259	19.2718	19.2414	18.7857	20.6744	18.0635	20.901
Q3UK38;Q9D0D4	Q3UK38;Q9D0D4	Probable dimethyladenosine transferase	Dimt1						6	6	24.9	35.202	10.942	7303500	0.264608	0.789058	0.662732	17.2277	20.2445	18.6003	17.8588	20.2674	20.3134
Q8CFI0-3;Q8CFI0	Q8CFI0-3;Q8CFI0	E3 ubiquitin-protein ligase NEDD4-like	Nedd4l						2	2	1.3	113.35	2.8686	4856800	0.740852	0.793493	1.615	18.4256	18.3102	17.3023	19.2595	19.0135	18.1456
Q7TSZ3;Q6ZPT2;Q8BMJ2;Q9CQM4;Q99JK2	Q7TSZ3;Q6ZPT2;Q8BMJ2	Leucine--tRNA ligase, cytoplasmic	Lars						16	16	20.5	134.19	48.139	25970000	0.88661	0.803804	1.9027	20.5024	19.5994	20.7897	21.4994	20.727	21.0765
Q9CQM2;Q8R1L4	Q9CQM2;Q8R1L4	ER lumen protein-retaining receptor 2;ER lumen protein-retaining receptor 3	Kdelr2;Kdelr3						2	1	14.2	24.454	3.6199	18785000	0.174386	0.805112	0.460182	18.5763	17.2099	19.5745	17.0137	22.3796	18.3829
P14115	P14115	60S ribosomal protein L27a	Rpl27a						6	6	33.8	16.605	17.224	247110000	0.58007	0.814668	1.3015	22.6816	23.6914	24.0297	24.9446	24.5463	23.3557
I6L991	I6L991								14	0	60.7	25.857	41.852	51704000	0.206915	0.816226	0.535026	19.9173	17.3008	17.8452	18.1268	17.6288	21.7563
Q5XFY8;Q2VT29;A2KFE9	Q5XFY8								14	0	52.3	25.835	323.31	1360900000	0.57366	0.82401	1.28899	26.0923	25.5511	24.5261	26.9654	26.2498	25.4263
Q6DFW4;A0A087WP00;A0A0A0MQ76;A0A087WQ46;A0A087WSU5	Q6DFW4;A0A087WP00;A0A0A0MQ76;A0A087WQ46	Nucleolar protein 58	Nop58				+	WT-anti-SPOCD1_Spocd1-delTPR1	5	5	13.6	60.342	10.439	5483500	1.64462	-1.36228	-3.60454	19.3055	20.3295	19.5459	18.1129	18.1836	18.7975
Q3TQ33;Q3UPG0;Q9Z1T1;Q3TQ07	Q3TQ33;Q3UPG0;Q9Z1T1	AP-3 complex subunit beta-1	Ap3b1						3	3	6.6	75.028	4.4114	4729100	0.270573	0.836489	0.675627	19.156	17.3945	17.8041	18.4159	21.1032	17.3449
Q3TFE8;Q7TSZ6;Q3UHW8;P70168	Q3TFE8;Q7TSZ6;Q3UHW8;P70168	Importin subunit beta-1	Kpnb1						3	3	6.6	97.112	11.655	4689800	1.20766	0.838807	2.5698	17.5487	17.2443	17.7349	18.8429	18.3741	17.8274
Q61686	Q61686	Chromobox protein homolog 5	Cbx5				+	WT-anti-SPOCD1_Spocd1-delTPR1	6	5	41.9	22.186	12.288	18227000	1.65863	-2.78454	-3.64092	19.6645	21.4263	21.1219	17.8667	17.0676	18.9248
Q14B96;Q9WV07;H3BJ21	Q14B96;Q9WV07;H3BJ21	Hydroperoxide isomerase ALOXE3	Aloxe3						2	2	3.4	80.53	6.7388	20868000	0.660554	0.85361	1.45834	20.8199	20.2115	20.0593	22.2909	20.715	20.6456
P05201;F7ALS6	P05201;F7ALS6	Aspartate aminotransferase, cytoplasmic	Got1						3	3	11.4	46.247	8.0565	7935200	0.279957	0.866746	0.695808	17.6301	17.9549	21.0358	19.2124	20.9599	19.0487
D3YUP1;Q9WVG6-2;Q9WVG6;D6RFA7	D3YUP1;Q9WVG6-2;Q9WVG6;D6RFA7	Histone-arginine methyltransferase CARM1	Carm1						4	4	11.8	70.322	47.309	8908200	0.440506	0.871454	1.02654	18.1263	19.7985	17.9636	18.2837	20.2479	19.9711
P52875;B2RUD1;D3YV67	P52875;B2RUD1	Transmembrane protein 165	Tmem165						3	3	19.2	34.79	10.476	15533000	0.427096	0.882353	0.999704	20.675	20.5103	18.0306	20.7942	20.8802	20.1885
Q68FH8;Q61466-2;Q61466	Q68FH8;Q61466-2;Q61466	SWI/SNF-related matrix-associated actin-dependent regulator of chromatin subfamily D member 1	Smarcd1						5	4	14.5	55.057	8.4799	3755600	0.367969	0.882706	0.879949	17.0281	17.6184	18.9015	18.107	17.6997	20.3893
Q920Q2	Q920Q2	DNA repair protein REV1	Rev1						2	2	2.4	137.34	2.4675	373400000	0.215079	0.884785	0.553461	18.4468	18.9688	18.7346	17.8511	18.1744	22.779
A0A0U1RNQ6;Q8BFR5-2;Q8BFR5	A0A0U1RNQ6;Q8BFR5-2;Q8BFR5	Elongation factor Tu, mitochondrial	Tufm						2	2	28	12.929	4.7418	727840	0.928361	0.885379	1.98641	17.6248	19.112	18.2309	19.0925	19.1022	19.4292
Q8R326-2;Q8R326;Q3TEB0	Q8R326-2;Q8R326;Q3TEB0	Paraspeckle component 1	Pspc1						2	2	7.9	53.022	3.5878	2324000	0.71529	0.891378	1.56505	19.2106	17.3132	17.894	19.2037	19.0187	18.8696
A0N8I8	A0N8I8								2	1	31.9	12.839	2.3063	920860	0.620573	0.892114	1.38047	19.9104	18.5823	17.9644	19.42	19.4089	20.3046
Q3TKH5;Q9CYA6;A0A0G2JGW3	Q3TKH5;Q9CYA6;A0A0G2JGW3	Zinc finger CCHC domain-containing protein 8	Zcchc8				+	WT-anti-SPOCD1_Spocd1-delTPR1	2	2	4.6	77.065	2.6854	1484400	1.70669	-1.01592	-3.76746	18.5506	18.6468	18.7752	17.4996	17.2764	18.1489
Q4V9X0;B2RRX2;P63328-2;P63328	Q4V9X0;B2RRX2;P63328-2;P63328	Serine/threonine-protein phosphatase;Serine/threonine-protein phosphatase 2B catalytic subunit alpha isoform	Ppp3ca						2	2	14.2	24.936	2.8183	17067000	0.510819	0.899095	1.16586	19.3641	17.7156	17.9755	18.1036	19.9323	19.7166
Q8BS97;Q4VA91;Q3TNR6;Q3UXS4;Q3TQ47;E9QMK3;Q05CR7;E9QMK2;G3XA35;E9PYH0;Q62059-4;Q62059-3;Q62059-2;Q62059;Q8C9U7	Q8BS97;Q4VA91;Q3TNR6;Q3UXS4;Q3TQ47;E9QMK3;Q05CR7;E9QMK2;G3XA35;E9PYH0;Q62059-4;Q62059-3;Q62059-2;Q62059;Q8C9U7	Versican core protein	Vcan						3	3	15.8	41.134	5.3396	7305400	0.494642	0.900977	1.13399	18.3743	17.4856	18.1676	18.6069	17.7935	20.33
Q08288;D3Z7N3;D3Z345;D3Z5X8;D3YU83;D3Z009;D6RDT2	Q08288;D3Z7N3;D3Z345;D3Z5X8	Cell growth-regulating nucleolar protein	Lyar						10	10	36.3	43.735	35.134	53245000	0.471004	0.90335	1.08723	19.6501	22.1262	22.144	22.3344	22.1163	22.1796
Q99K28;Q99K28-2;Q3UR67	Q99K28;Q99K28-2	ADP-ribosylation factor GTPase-activating protein 2	Arfgap2						5	5	11.2	56.598	8.3892	8815600	0.560794	0.933357	1.26385	19.7332	18.1462	17.9246	20.2232	19.745	18.6359
O08553;Q3TXY0;Q6P1J1;P97427;Q71H75;D3YUS0;Q3TAS8;Q3TY94;Q3TT92;E9PWE8;Q62188	O08553	Dihydropyrimidinase-related protein 2	Dpysl2						8	8	21.9	62.277	15.187	14611000	0.547805	0.938882	1.23844	19.4188	18.0263	17.8321	19.3306	20.3687	18.3945
Q7TQM2;A0A140T8N3	Q7TQM2;A0A140T8N3		scFv 6H8						4	1	19.8	25.975	38.143	195510000	0.637914	0.948181	1.41425	24.1469	22.5213	22.0975	24.1778	24.0434	23.389
O70349;Q8CDP6;Q6NZR5;Q3TW36;Q8R3X0;Q3TE28;G3UYT1;Q8C2W7	O70349;Q8CDP6;Q6NZR5;Q3TW36;Q8R3X0;Q3TE28		SKI;Skiv2l						14	14	17.3	136.65	31.968	22627000	0.314399	0.954475	0.768889	18.4972	17.9845	21.4418	19.0292	20.8403	20.9174
Q8CFQ9;Q564D0;Q3USY4;P56959;G3UXT7;Q3UK30;G3UZD2;Q91VQ2;F6QCI0;Q3TLE4;Q8BQ46	Q8CFQ9;Q564D0;Q3USY4;P56959;G3UXT7;Q3UK30	RNA-binding protein FUS	Fus						7	7	20.9	52.601	24.632	57824000	0.740736	0.956468	1.61477	20.6315	21.8188	21.2874	23.1653	21.6622	21.7797
P10639	P10639	Thioredoxin	Txn						2	2	21	11.675	2.6794	6342900	0.712597	0.962505	1.55979	18.4784	18.4864	18.9325	18.8933	19.1057	20.7857
Q9EP97;F6Z9L5	Q9EP97	Sentrin-specific protease 3	Senp3						5	5	11.6	64.402	9.5454	5642800	0.703908	0.966714	1.54284	18.3742	17.8082	18.6135	19.8967	19.7215	18.0778
Q3U781;Q9D6W4;P84104-2;P84104;A2A4X6	Q3U781;Q9D6W4;P84104-2;P84104;A2A4X6	Serine/arginine-rich splicing factor 3	Srsf3;Gm12355						3	2	27.4	14.203	3.3786	10637000	0.761843	0.973658	1.6561	18.185	17.8391	19.6097	19.1748	19.9502	19.4298
X5J5A7	X5J5A7								3	0	64.4	11.719	21.222	12178000	1.27967	0.98431	2.72856	17.9133	18.0005	17.5247	18.6667	18.3025	19.4223
Q99LC3	Q99LC3	NADH dehydrogenase [ubiquinone] 1 alpha subcomplex subunit 10, mitochondrial	Ndufa10				+	WT-anti-SPOCD1_Spocd1-delTPR1	3	3	10.7	40.603	4.0815	875260	1.73763	-0.745677	-3.85038	18.8259	19.0628	18.8926	17.8679	18.1837	18.4927
Q8QZY9	Q8QZY9	Splicing factor 3B subunit 4	Sf3b4						3	3	12.7	44.355	8.4575	7952200	0.626583	0.99401	1.39218	17.6339	18.5726	18.4335	17.9056	19.8159	19.9006
P62918;Q3UJS0;Q3THC7;Q9Z237	P62918;Q3UJS0;Q3THC7;Q9Z237	60S ribosomal protein L8	Rpl8						10	10	40.1	28.024	261.84	1710700000	0.820788	0.995672	1.77203	25.7615	25.9028	26.3698	27.5011	27.5741	25.9459
Q9D8L4;A0A0B4J1M0;A0A0G2JGS9;K7U5Q2;X5J5F8;A0A0U5BRI3	Q9D8L4		Ighg2a						23	2	57.7	51.698	323.31	28649000000	1.0775	0.825992	2.29217	29.9825	29.2258	28.8774	30.1234	30.4794	29.9609
Q14C26;Q9EP72;Q91VV9	Q14C26;Q9EP72	ER membrane protein complex subunit 7	Emc7						3	3	19.9	26.31	4.5194	2591400	0.393327	1.01903	0.931619	16.9734	20.1412	17.6147	19.4049	18.3137	20.0678
Q91VW3;I7HPY0	Q91VW3;I7HPY0	SH3 domain-binding glutamic acid-rich-like protein 3	Sh3bgrl3						2	2	31.2	10.477	2.8282	3770500	0.500342	1.03165	1.14523	18.9961	18.0583	18.4118	19.3156	21.0988	18.1467
Q9EPU4;Q3U1X8	Q9EPU4;Q3U1X8	Cleavage and polyadenylation specificity factor subunit 1	Cpsf1						3	3	3	160.82	7.1289	5938300	1.0334	1.03781	2.20052	17.8796	17.9013	18.428	19.9212	18.9729	18.4282
Q4VAA9;Q8BP48;A0A0G2JF71;Q6ZQJ2;A0A0G2JFL1;Q8R0B2	Q4VAA9;Q8BP48;A0A0G2JF71;Q6ZQJ2	Methionine aminopeptidase 1;Methionine aminopeptidase	Metap1;mKIAA0094						4	4	15	43.221	9.8188	7084300	0.530342	1.05467	1.20422	17.9379	18.2918	17.2662	20.4973	18.3714	17.7912
Q8C5J1;Q99PH3;Q8C3C9;Q3U7B5;Q8BQ93;B1AV77;Q99PH4;B1ATI0;P47740	Q8C5J1;Q99PH3;Q8C3C9;Q3U7B5;Q8BQ93;B1AV77;Q99PH4;B1ATI0;P47740	Aldehyde dehydrogenase;Fatty aldehyde dehydrogenase	Aldh3a2						4	4	12.2	47.682	8.5179	6010900	0.468377	1.07775	1.08202	16.9373	20.2	18.4806	19.4009	20.2518	19.1985
Q3UJ76;P62743;A0A0U1RPS0;A0A0U1RQ06;Q7TT10	Q3UJ76;P62743;A0A0U1RPS0;A0A0U1RQ06;Q7TT10	AP-2 complex subunit sigma	Ap2s1						2	2	17.6	17.018	3.1731	34258000	0.426997	1.12525	0.999506	19.4455	18.9031	17.5381	18.8703	21.6963	18.6959
A0A0N4SVQ1;Q62425	A0A0N4SVQ1;Q62425	Cytochrome c oxidase subunit NDUFA4	Ndufa4						2	2	26.5	5.8765	3.5617	8039400	1.044	1.15325	2.22245	18.3623	18.1046	17.7639	19.3458	18.3311	20.0136
Q6ZWV7;G3UWD7	Q6ZWV7;G3UWD7	60S ribosomal protein L35	Rpl35;Gm10269						2	2	15.4	14.552	4.0335	92078000	0.265558	1.15491	0.664789	19.4724	17.0325	19.2019	19.0089	17.458	22.7047
B1AXW5;B1AXW6;P35700;Q3U9J9;B1AXW4	B1AXW5;B1AXW6;P35700;Q3U9J9;B1AXW4	Peroxiredoxin-1	Prdx1						5	4	32.5	18.87	6.5033	21964000	0.394025	1.1597	0.933033	17.7503	21.0865	17.5857	20.1648	19.0298	20.707
P86048	P86048	60S ribosomal protein L10-like	Rpl10l						11	2	45.3	24.558	3.3672	11158000	0.516017	1.16427	1.17608	18.5572	20.1287	17.3131	20.5216	20.2538	18.7163
Q8BY56;Q566J0;Q99KG3-2;Q99KG3-3;Q99KG3	Q8BY56;Q566J0;Q99KG3-2;Q99KG3-3;Q99KG3	RNA-binding protein 10	Rbm10						2	2	4.7	60.927	3.6611	19977000	0.252386	1.17562	0.636145	19.7077	16.7526	20.4505	19.015	23.048	18.3746
A8IP69;P61982	A8IP69;P61982	14-3-3 protein gamma;14-3-3 protein gamma, N-terminally processed	Ywhag						6	4	28.3	28.302	9.1149	8972300	1.04999	1.18045	2.23489	18.4803	20.218	18.8649	20.4087	20.2959	20.3999
P19182;E9Q1E6;E9Q949;F6TBT6;E9QA38;E9QA50;E9PVS0;E9PZB9	P19182;E9Q1E6;E9Q949	Interferon-related developmental regulator 1	Ifrd1						4	4	13.4	49.935	5.3172	10065000	0.404775	1.19549	0.954786	19.8417	16.1882	19.2713	20.2835	20.0224	18.5816
Q61177;Q60737;Q9D0E8;Q8CD20;A2ANR6;Q6NSS6	Q61177;Q60737;Q9D0E8;Q8CD20	Casein kinase II subunit alpha	Csnk2a1						8	8	31.5	45.179	20.497	76648000	0.359537	1.26666	0.862648	18.686	21.4295	23.2363	21.3067	23.5127	22.3323
Q3TDG9;Q9ER00;Q3TIL5	Q3TDG9;Q9ER00;Q3TIL5	Syntaxin-12	Stx12						6	6	29.2	31.179	11.473	15932000	0.681282	1.27078	1.49872	19.8453	20.7601	17.9442	20.4905	20.7703	21.1012
A2A934;A2A930;A2A933;A2A935-2;A2A931;A2A935;A2A935-3	A2A934;A2A930;A2A933;A2A935-2;A2A931;A2A935;A2A935-3	PR domain zinc finger protein 16	Prdm16						2	2	2.7	130.34	2.363	6116200	0.692831	1.29986	1.52124	17.8657	17.7266	17.7239	20.7205	17.8662	18.6291
E9Q394-2;E9Q394;A0A140LJJ5;Q3T998;Q3TR80;A0A140LID7;Q3UZK5;A0A140LHG3;A0A140LIX0;Q924X9	E9Q394-2;E9Q394;A0A140LJJ5;Q3T998;Q3TR80;A0A140LID7;Q3UZK5;A0A140LHG3;A0A140LIX0;Q924X9		Akap13						2	2	1.2	301.5	2.8483	72441000	0.442388	1.32801	1.0303	19.4782	16.436	18.8145	19.3363	18.1442	21.2322
Q569Z5;F8WHR6;Q569Z5-2;Q3UZ56	Q569Z5;F8WHR6;Q569Z5-2;Q3UZ56	Probable ATP-dependent RNA helicase DDX46	Ddx46						4	4	5.1	117.45	5.2699	3743500	0.958316	1.32974	2.04693	16.6602	18.2307	17.7047	18.4089	18.4	19.7759
Q3LAC4-2;Q3LAC4	Q3LAC4-2;Q3LAC4	Phosphatidylinositol 3,4,5-trisphosphate-dependent Rac exchanger 2 protein	Prex2						2	2	4.6	84.363	3.3278	117890000	0.181697	1.33216	0.477209	24.5766	18.2193	18.712	23.6887	23.7875	18.0282
A0A0A0MQA5;P68368;A0A087WRB4;A0A087WQS4;A0A087WSB0;A0A087WSL5;Q3UX10	A0A0A0MQA5;P68368	Tubulin alpha-4A chain	Tuba4a						14	1	42.3	52.793	2.5717	3642000	0.734487	1.35578	1.60255	18.7704	17.3293	17.5779	17.9315	20.41	19.4034
A3KML3;F6YY69;F6VW30;P68254-2;P68254	A3KML3;F6YY69;F6VW30;P68254-2;P68254	14-3-3 protein theta	Ywhaq						8	6	35.1	27.778	15.738	17017000	0.822884	1.36132	1.77617	18.998	18.59	18.282	18.5375	20.9583	20.4582
Q3TMZ1;Q3TJ21;Q922Q4;Q3UTR5;Q922W5;A2ABZ2	Q3TMZ1;Q3TJ21;Q922Q4;Q3UTR5;Q922W5	Pyrroline-5-carboxylate reductase;Pyrroline-5-carboxylate reductase 2;Pyrroline-5-carboxylate reductase 1, mitochondrial	Pycr2;Pycr1						3	3	12.5	33.659	5.4441	7382200	0.729314	1.36574	1.59244	19.0743	18.9852	18.3801	19.09	19.6396	21.8072
A2A7S7;Q91WQ3;F6VXZ2	A2A7S7;Q91WQ3;F6VXZ2	Tyrosine--tRNA ligase;Tyrosine--tRNA ligase, cytoplasmic;Tyrosine--tRNA ligase, cytoplasmic, N-terminally processed	Yars						2	2	6.4	63.001	5.4697	4099300	0.645113	1.39585	1.42827	18.6575	17.2953	19.4213	18.7389	21.2906	19.5321
A0A0G2JFY0;A0A0A0MQ80;B7ZNK9;Q3UMC0;D3Z0U5;D6RGM7;A0A0E4D027;A0A0E4HJ81;D3Z4J2;A0A0E3WJP9;A0A0E4D014;A0A0E4HEY7;Q9D3R6-3;Q9D3R6	A0A0G2JFY0;A0A0A0MQ80;B7ZNK9;Q3UMC0	Spermatogenesis-associated protein 5	Spata5						12	12	18.1	91.287	23.499	30988000	0.753624	1.41684	1.63999	18.3211	21.1944	20.4322	21.231	21.4369	21.5303
Q3TJZ6;Q8BL36	Q3TJZ6;Q8BL36	Protein FAM98A	Fam98a						7	4	16.9	55.055	54.807	8449000	0.42083	1.4485	0.987127	18.6427	16.4589	16.5893	16.1977	20.5046	19.3341
Q5SWD9;Q5SWD9-2;Q5SWD9-3	Q5SWD9;Q5SWD9-2	Pre-rRNA-processing protein TSR1 homolog	Tsr1						7	7	11.3	92.104	16.319	9429700	0.635988	1.45654	1.4105	18.3665	17.2635	19.1191	18.1154	21.1574	19.8459
E9Q3V6;P42208;F6WYM0;D3YYB1;D3Z3C0;F6UKN5;D3YZU7;D3Z1S1	E9Q3V6;P42208;F6WYM0;D3YYB1;D3Z3C0	Septin-2	2002-09-01						5	5	22.4	36.978	11.556	10674000	0.679438	1.46775	1.49513	17.7445	20.1373	18.0114	18.9412	20.2693	21.0859
Q8K366;Q3UNK6;P56960;Q3TRD0;F6VYQ6;Q9CYJ3;Q8R2R0;Q99KY7;Q9CVF6	Q8K366;Q3UNK6;P56960;Q3TRD0;F6VYQ6;Q9CYJ3;Q8R2R0	Exosome component 10	Exosc10						10	10	16.6	98.115	17.065	8765400	0.786908	1.47234	1.70529	17.3828	18.0865	19.9429	19.1688	20.1366	20.5238
Q9JL80;A0A075B5P1	Q9JL80;A0A075B5P1		Igkv3-1						4	3	79.6	11.224	17.405	49395000	0.799314	2.28197	1.72969	17.8493	18.0901	18.2064	22.0329	21.2158	17.7431
F8VQJ3;P02468;Q3UNG0;Q3UFZ9;Q3TRH4;Q3URV4;F6SFQ3;Q6PHM1	F8VQJ3;P02468;Q3UNG0	Laminin subunit gamma-1	Lamc1				+	WT-anti-SPOCD1_Spocd1-delTPR1	11	11	10.6	177.19	24.209	9606900	1.79147	-3.32163	-3.99754	19.4867	22.1099	21.3069	17.1423	17.6256	18.1707
B7ZC23;Q69ZE0;B7ZC24;Q8BX12;Q91W39	B7ZC23;Q69ZE0;B7ZC24;Q8BX12;Q91W39	Nuclear receptor coactivator 5	Ncoa5						2	2	10	31.554	4.2623	63556000	0.246299	1.48069	0.622818	19.286	17.3189	19.1434	24.6132	17.3112	18.266
D3Z383;Q07646-2;Q07646;D3YZ83	D3Z383;Q07646-2;Q07646;D3YZ83	Mesoderm-specific transcript protein	Mest						2	2	10.8	39.502	6.0087	17688000	0.349472	1.4977	0.841917	19.1877	17.5578	17.271	17.8678	22.8545	17.7873
Q7JCZ1;A0A075DC90;P00405	Q7JCZ1;A0A075DC90;P00405	Cytochrome c oxidase subunit 2	mt-Co2;COX2;Mtco2						3	3	20.3	25.976	10.998	98469000	0.48689	1.5077	1.11868	22.7135	22.9653	19.193	21.9761	23.7059	23.7129
Q3THU8;G5E902;Q8VEM8;Q3UB63;Q3U995	Q3THU8;G5E902;Q8VEM8;Q3UB63;Q3U995	Phosphate carrier protein, mitochondrial	Slc25a3						5	5	17.6	39.613	10.043	67757000	0.56925	1.52195	1.28038	19.5492	22.6029	22.236	22.2761	24.3793	22.2985
E9Q2H1;Q80TP3;Q3TSI5;Q8BJK5	E9Q2H1;Q80TP3	E3 ubiquitin-protein ligase UBR5	Ubr5						12	12	7.3	308.96	24.959	11548000	1.10119	1.52758	2.34188	19.131	17.8993	18.5025	19.1305	19.9645	21.0205
S4R2M6;Q5RJV3;Q545K5;Q8BG13;O89086	S4R2M6;Q5RJV3;Q545K5;Q8BG13;O89086	RNA-binding protein 3	Rbm3						2	2	55.6	9.7265	12.281	10243000	0.975351	1.54001	2.08153	18.427	18.1418	16.8405	19.2975	20.3278	18.404
G5E924;Q8R081;Q3UMT7;G3UY38;Q8BI42;Q9CVU5;G3UY56	G5E924;Q8R081;Q3UMT7;G3UY38	Heterogeneous nuclear ribonucleoprotein L	Hnrnpl				+	WT-anti-SPOCD1_Spocd1-delTPR1	14	14	35.3	66.821	69.768	128570000	1.97701	-0.620852	-4.53419	23.6333	23.4695	23.4864	23.0888	22.9734	22.6645
Q8BMB0-3;Q8BMB0;A0A0U1RNN7;A0A0U1RPW3;A0A0U1RPK1;Q8BMB0-2	Q8BMB0-3;Q8BMB0;A0A0U1RNN7;A0A0U1RPW3;A0A0U1RPK1;Q8BMB0-2	Protein EMSY	Emsy						2	2	2.1	133.66	2.2388	20459000	1.29875	1.57723	2.77133	18.3862	16.8335	17.8239	19.3311	19.8135	18.6307
B2RTK3;Q6ZWY9;Q64525;Q64478;P10854	B2RTK3;Q6ZWY9;Q64525;Q64478;P10854	Histone H2B;Histone H2B type 1-C/E/G;Histone H2B type 2-B;Histone H2B type 1-H;Histone H2B type 1-M	Hist1h2bm;Hist1h2bc;Hist2h2bb;Hist1h2bh						9	1	58.7	13.936	2.6433	280690000	0.35247	1.58022	0.848102	19.2401	18.0196	19.6701	17.9169	19.7662	23.9875
Q9U410;A0A0B4J1I9;P04945	Q9U410;A0A0B4J1I9		Igkv4-55						3	2	47.2	11.478	223.18	479560000	0.0759435	0.715151	0.215981	26.5094	22.8837	18.1685	25.0395	25.9338	18.7338
X5J574	X5J574								5	0	67.7	11.199	6.9043	47071000	1.12222	1.59443	2.3863	18.5148	17.5868	17.1988	18.7666	18.8732	20.4439
Q8K1K2;A0A1S6GWH1;P62196;Q99KR1	Q8K1K2;A0A1S6GWH1;P62196;Q99KR1	26S protease regulatory subunit 8	Psmc5						3	3	13.5	38.751	8.3693	11955000	0.398814	1.6102	0.942733	19.1393	17.0463	18.1425	18.3328	22.9057	17.9203
Q5SUT0;Q3UI30;Q6NVA3;Q5SUS9;Q61545;Q9CRS5;Q3UGI7;Q5SUS8	Q5SUT0;Q3UI30;Q6NVA3;Q5SUS9;Q61545;Q9CRS5	RNA-binding protein EWS	Ewsr1						4	4	11.7	64.988	28.18	16369000	1.18561	1.61938	2.52195	18.6258	18.4183	20.3903	20.8868	20.4761	20.9295
Q60972	Q60972	Histone-binding protein RBBP4	Rbbp4				+	WT-anti-SPOCD1_Spocd1-delTPR1	7	5	24.2	47.655	33.128	80667000	2.00276	-0.310974	-4.61253	22.7891	22.6395	22.7399	22.3723	22.3502	22.5132
P27661;G3UWL7	P27661	Histone H2AX	H2afx						7	2	44.1	15.142	323.31	47843000	0.431896	1.691	1.00932	18.5357	17.8428	22.5706	22.3107	21.9493	19.762
A0A0R4IZY9;Q91XI1-2;Q91XI1	A0A0R4IZY9;Q91XI1-2;Q91XI1	tRNA-dihydrouridine(47) synthase [NAD(P)(+)]-like	Dus3l						4	4	11.3	71.15	10.907	4917900	0.695917	1.69267	1.52725	16.5195	18.6744	18.3239	20.3351	17.765	20.4958
P21981;G3UXE8	P21981	Protein-glutamine gamma-glutamyltransferase 2	Tgm2				+	WT-anti-SPOCD1_Spocd1-delTPR1	15	15	34.1	77.06	197.18	66225000	2.3107	-4.44917	-5.63207	22.1216	23.5657	24.6302	19.2743	19.3234	18.3722
A0A0F7R5U8	A0A0F7R5U8								13	0	46.9	26.589	87.842	208810000	0.431644	1.73585	1.00882	19.119	17.328	18.8352	18.6281	18.4432	23.4184
Q3TSP0;Q6P1Z6;Q3TGS5;Q3TM36;P59913;S4R2K3	Q3TSP0;Q6P1Z6;Q3TGS5;Q3TM36;P59913;S4R2K3	Protein-L-isoaspartate O-methyltransferase domain-containing protein 1	Pcmtd1						4	4	22.5	26.374	6.9229	9273400	0.838411	1.75027	1.80687	19.7949	17.9267	16.486	19.6046	19.7597	20.094
Q6KB05;K7THE9;K7TGR2;K7TQZ1;X5J4R0;K7T9L8;P18526	Q6KB05		scFv B8E5						5	0	18	27.445	35.696	41320000	1.0687	1.80857	2.27379	19.0251	17.4106	17.594	19.2131	19.2036	21.0387
A0A140T8M2;A2NMA3	A0A140T8M2;A2NMA3								4	1	40.9	12.557	10.495	273370000	0.487062	1.82352	1.11902	24.0176	23.2336	18.7988	24.0688	23.6391	23.8126
Q9WVB2;D3Z2J7;Q80WV5;D3Z1A4;Q5SQA5;Q3UN01;E9PV07;Q6IR16;Q6PFG2;Q5SQA2;E9Q2Q6;F6ZBY9;Q3UY41;Q5SQA4;Q5SQA3;Q62440-8;Q62440-7;Q62440-4;Q62440-3;Q62440-6;Q62440-2;Q62440-5;Q62440;Q62441	Q9WVB2;D3Z2J7;Q80WV5;D3Z1A4;Q5SQA5;Q3UN01;E9PV07;Q6IR16;Q6PFG2;Q5SQA2;E9Q2Q6;F6ZBY9;Q3UY41;Q5SQA4;Q5SQA3;Q62440-8;Q62440-7;Q62440-4;Q62440-3;Q62440-6;Q62440-2;Q62440-5;Q62440;Q62441	Transducin-like enhancer protein 2;Transducin-like enhancer protein 1;Transducin-like enhancer protein 4	Tle2;Tle1;Tle4						2	2	4.6	82.622	2.8761	50012000	0.331182	1.83499	0.803993	18.3643	17.5501	17.7008	17.0077	24.2148	17.8977
Q3TMP1	Q3TMP1		Gtf3c3						2	2	3.5	100.62	3.1358	34891000	0.909223	1.86365	1.94795	17.5803	18.5249	17.7741	19.1926	18.6561	21.6216
A2A5N2;Q9CQV8-2;Q9CQV8;A2A5N1	A2A5N2;Q9CQV8-2;Q9CQV8;A2A5N1	14-3-3 protein beta/alpha;14-3-3 protein beta/alpha, N-terminally processed	Ywhab						4	2	22.4	28.086	6.8263	2498700	0.703292	1.94388	1.54164	17.9915	15.3185	18.3058	17.7924	20.6609	18.994
Q9CPQ8;J3QNM7;Q9D037;Q9CQY3	Q9CPQ8;J3QNM7;Q9D037;Q9CQY3	ATP synthase subunit g, mitochondrial	Atp5l;Gm5426						2	2	25.2	11.424	3.4363	31805000	0.629277	1.98503	1.39743	19.9161	17.8389	18.377	19.3492	23.2481	19.4898
X5J4H8;X5J5T6;X5J4L3;A0A0B4J1J7;X5J5M7;X5J5P2;X5J5D6;X5J5D5;X5J532;X5J4S4;X5J4S3;X5J4G7;X5J4H0;Q9D9B8;A0A0G2JEU7;X5J5P4;X5J529;X5J530;X5J5P3;X5J4I5;X5J4S6;X5J531;X5J5P5;X5J4Z4;X5J5E5;X5J4T2;X5J4U0;Q52L51	X5J4H8;X5J5T6;X5J4L3;A0A0B4J1J7;X5J5M7;X5J5P2;X5J5D6;X5J5D5;X5J532;X5J4S4;X5J4S3;X5J4G7;X5J4H0;Q9D9B8;A0A0G2JEU7;X5J5P4;X5J529;X5J530;X5J5P3;X5J4I5;X5J4S6;X5J531;X5J5P5;X5J4Z4		Ighv1-82;Igh-VJ558						7	4	85.1	10.713	11.816	120030000	1.22735	-3.51411	-2.61281	23.9247	23.1115	22.168	18.3124	22.0449	18.3045
Q9JKY0	Q9JKY0	Cell differentiation protein RCD1 homolog	Rqcd1						5	5	24.1	33.601	11.183	6933800	0.966252	2.00616	2.06303	17.4987	16.0099	18.5778	18.2114	20.3597	19.5337
F6XLV1	F6XLV1		E030010N08Rik						2	2	1.5	186.63	3.0756	4859400	1.17914	2.0837	2.50797	17.9094	18.5066	17.3926	19.3432	21.5484	19.168
Q5SWJ8;P60060;G3UWH0	Q5SWJ8;P60060;G3UWH0	Protein transport protein Sec61 subunit gamma	Sec61g						2	2	36.8	7.7412	5.4826	28875000	0.686189	2.20928	1.50829	17.5282	17.8745	21.653	20.4301	22.4777	20.7757
Q4G5Y4;Q3TUI3;Q8K2F0;Q05DR7;Q5CCJ9;Q8K2F0-2;Q53TY6;A2AKA9;A2AKB0	Q4G5Y4;Q3TUI3;Q8K2F0;Q05DR7;Q5CCJ9;Q8K2F0-2;Q53TY6;A2AKA9	Bromodomain-containing protein 3	Brd3						6	5	13.6	79.745	17.214	190450000	0.309505	2.21324	0.758593	19.0968	17.1431	23.8092	18.028	23.5866	25.0741
Q3TF81;O88796;Q6P6M0;Q8K238	Q3TF81;O88796;Q6P6M0	Ribonuclease P protein subunit p30	Rpp30						6	6	38.4	27.613	15.549	26715000	0.751872	2.2773	1.63656	17.8035	17.2035	21.4462	20.5768	21.9337	20.7745
Q3UV17	Q3UV17	Keratin, type II cytoskeletal 2 oral	Krt76						11	1	11.8	62.844	6.0883	734610000	0.607017	2.43866	1.35406	18.4739	17.5865	17.9608	18.905	18.4318	24.0003
Q99JR1	Q99JR1	Sideroflexin-1	Sfxn1				+	WT-anti-SPOCD1_Spocd1-delTPR1	3	2	14.6	35.649	2.8854	359170	2.33213	-1.72783	-5.70916	19.1511	18.4751	18.397	17.2088	16.5891	17.0417
X5J5N0	X5J5N0								2	1	15.9	12.304	63.346	424360000	0.610663	2.55276	1.36117	24.544	18.6628	23.3765	25.7277	24.6252	23.8886
Q8BJ95	Q8BJ95		F830045P16Rik						2	2	9.7	55.286	2.5188	9226300	0.74976	2.66199	1.63243	18.6981	17.0785	17.0383	19.4029	18.1455	23.2526
Q5FWJ3;P20152;Q3V2S4;Q3U6S1;Q3TFD9;A0A0A6YWC8;Q3TWV0;Q3UD36;Q3UAX1;A4IF59;A2AKJ2;P03995-2;P03995;A0MTM0;Q3UMG4;D3YZ35;Q05DD2;A0A0R4J036;P46660;P08551;P08553	Q5FWJ3;P20152;Q3V2S4;Q3U6S1;Q3TFD9;A0A0A6YWC8;Q3TWV0;Q3UD36;Q3UAX1	Vimentin	Vim				+	WT-anti-SPOCD1_Spocd1-delTPR1	38	31	74.2	53.687	323.31	1607600000	2.47405	-2.06261	-6.2421	27.5251	28.3966	27.565	25.7041	25.5101	26.0847
X5J5I2;X5J5D2;X5J5E4;X5J5N6;X5J5M8;X5J4N0;X5J5A5;A0A075B5X7;A0A0G2JFS5;X5J4Q9;X5J598;A0A075B5W1;Q924P9	X5J5I2;X5J5D2;X5J5E4;X5J5N6;X5J5M8;X5J4N0;X5J5A5;A0A075B5X7;A0A0G2JFS5		Ighv1-69						6	1	73.7	11.197	323.31	298000000	0.317866	0.499037	0.776166	23.11	22.6382	22.1728	24.1912	23.0502	22.1766
E0CZ27;P84244;P02301	E0CZ27;P84244;P02301	Histone H3;Histone H3.3;Histone H3.3C	H3f3a;H3f3c						3	1	38.7	13.322	323.31	69641000	0.580415	3.36507	1.30218	17.4834	17.6736	16.8472	17.9776	18.2808	25.841
B7ZNG5;E9Q9D8;A6H648;Q8BYG3	B7ZNG5;E9Q9D8;A6H648;Q8BYG3		Ankrd35						2	2	3.2	103.91	2.5328	44910000	0.869786	3.4897	1.86916	18.8283	17.1257	17.0037	19.6975	24.6666	19.0627
Q149Z9;P43277	Q149Z9;P43277	Histone H1.3	Hist1h1d						12	0	39.8	22.099	5.6952	370340000	0.912752	3.60118	1.95503	23.2144	23.0888	17.707	24.7252	24.5345	25.5541
B7ZCL7;Q3TM67;Q3TI79;Q9ESX5;A2AN81;F6YUI5;F6S1S5	B7ZCL7;Q3TM67;Q3TI79;Q9ESX5;A2AN81;F6YUI5	H/ACA ribonucleoprotein complex subunit 4	Dkc1				+	WT-anti-SPOCD1_Spocd1-delTPR1	3	3	14.2	29.965	4.203	3616400	2.78521	-1.12107	-7.56111	19.2862	19.6312	19.7184	18.5516	18.3212	18.3998
