# Supplementary material for: A nowhere-to-hide mechanism ensures complete piRNA-directed DNA methylation
Source: Nature. Author manuscript; Available in PMC 2026 Feb 19. (PMC7618654; doi:10.1038/s41586-025-09940-w)
Supplement: Source Data Extended Data Figure 6 [file EMS212078-supplement-Source_Data_Extended_Data_Figure_6.xlsx]

## Sheet: ED Fig. 6d - coloc profile
Spocd1-K464A/K464A				Spocd1-WT
Distance_(microns)	SPOCD1	HP1B	H3K4me3	Distance_(microns)	SPOCD1	HP1B	H3K4me3
0	211	32	231	0	355	136	649
0.0353	160.126	33.732	220.142	0.0353	399.798	143.586	666.339
0.0706	119.009	42.857	213.714	0.0706	450.933	152.986	673.776
0.1059	116.591	59.843	201.722	0.10589	495.362	158.329	668.482
0.1412	132.574	78.382	196.659	0.14119	526.944	155.434	658.018
0.1765	147.422	98.263	207.859	0.17649	538.252	147.821	647.302
0.2118	166.208	116.307	236.82	0.21179	530.381	144.12	639.021
0.2471	190.185	124.091	262.618	0.24709	515.888	152.009	637.697
0.2824	216.19	131.617	274.029	0.28238	502.796	174.567	638.767
0.3177	255.393	125.994	276.082	0.31768	490.598	206.75	638.402
0.353	280.404	114.559	269.569	0.35298	481.233	240.093	632.899
0.3883	278.729	104.926	253.495	0.38828	479.233	261.063	627.81
0.4236	269.884	98.983	243.75	0.42358	476.373	266.145	622.05
0.4589	239.021	85.379	245.241	0.45887	465.273	259.232	614.106
0.4942	204.449	85.347	255.549	0.49417	451.763	253.887	614.888
0.5295	192.761	106.854	271.966	0.52947	428.381	275.992	623.244
0.5648	204.725	140.839	290.921	0.56477	395.171	343.396	641.106
0.6001	255.628	163.576	323.653	0.60007	365.868	459.758	669.355
0.6354	319.485	160.065	373.606	0.63536	347.044	623.549	699.728
0.6707	368.791	147.664	428.099	0.67066	333.229	842.046	721.627
0.706	398.002	121.797	470.544	0.70596	321.582	1136.03	722.607
0.7413	441.68	108.713	500.362	0.74126	310.981	1538.7	695.841
0.7766	527.989	110.246	523.746	0.77656	299.257	2086.01	666.218
0.8119	631.374	130.009	537.468	0.81185	304.056	2792.62	650.905
0.8472	707.948	167.714	543.327	0.84715	346.363	3627.12	658.89
0.8824	748.687	213.428	552.353	0.88245	407.48	4585.72	682.188
0.9177	732.032	267.021	571.324	0.91775	464.187	5625.13	711.001
0.953	720.956	337.776	619.243	0.95304	513.781	6623.32	738.966
0.9883	752.694	423.76	698.617	0.98834	562.35	7458.2	760.75
1.0236	825.463	526.578	789.992	1.02364	634.89	8029.81	771.894
1.0589	935.758	635.048	874.844	1.05894	770.27	8268.69	767.573
1.0942	1078.23	742.697	936.915	1.09424	995.038	8207.59	751.844
1.1295	1256.26	847.717	972.2	1.12953	1300.15	7974.43	742.792
1.1648	1489.46	959.392	992.625	1.16483	1624.36	7681.25	760.631
1.2001	1782.6	1091.97	1026.21	1.20013	1847.9	7415.78	811.311
1.2354	2108.37	1265.15	1104.56	1.23543	1924.36	7137.2	878.609
1.2707	2513.15	1496.73	1238.18	1.27073	1837.82	6802.69	942.838
1.306	3119.59	1786.37	1434.22	1.30602	1611.52	6343.39	985.173
1.3413	4005.23	2107.1	1707.63	1.34132	1332.93	5802.07	999.922
1.3766	5084.6	2407.9	2064.51	1.37662	1062.63	5248.27	994.338
1.4119	6111.66	2621.32	2470.09	1.41192	850.469	4713.55	979.347
1.4472	6851.12	2687.57	2849.38	1.44722	720.934	4254.82	957.551
1.4825	7271.04	2669.66	3142.85	1.48251	662.287	3906.71	929.75
1.5178	7483.64	2578.74	3337.28	1.51781	652.945	3656.55	907.25
1.5531	7495.1	2419.15	3468.57	1.55311	676.642	3497.9	905.221
1.5884	7395.22	2279.6	3590.05	1.58841	715.665	3407.04	916.538
1.6237	7284.93	2215.92	3772.96	1.62371	767.169	3334.05	939.471
1.659	7067.48	2216.29	4079.47	1.659	812.521	3222.41	965.928
1.6943	6738.17	2256.57	4497.87	1.6943	831.257	3042.5	993.298
1.7296	6455.54	2326.77	4926.13	1.7296	820.294	2795.08	1020.44
1.7649	6408.55	2380.53	5232.94	1.7649	791.901	2527.89	1034.49
1.8002	6453.19	2388.8	5340.6	1.8002	758.954	2296.32	1032.12
1.8355	6628.68	2373.69	5301.71	1.83549	735.879	2123.79	1018.63
1.8708	6852.52	2363.13	5220.4	1.87079	722.664	2016.14	995.81
1.9061	6999.24	2388.6	5148.7	1.90609	707.168	1957.57	973.384
1.9414	7030.91	2454.31	5216.4	1.94139	696.915	1901.77	955.156
1.9767	6886.35	2518.3	5420.21	1.97669	684	1842.2	945.8
2.012	6678.24	2537.12	5745.56	2.01198	663.832	1806.49	958.211
2.0473	6469.96	2592.55	5892.6	2.04728	639.764	1794.01	980.346
2.0826	6207.7	2542.09	5830.67	2.08258	621.937	1808.11	1004.27
2.1179	5943.06	2420.15	5544.67	2.11788	638.24	1848.1	1017.39
2.1532	5823.13	2278.69	5006.42	2.15318	690.947	1908.09	1011.1
2.1885	5841.82	2147.2	4398.57	2.18847	760.027	2000.36	984.033
2.2238	5785.31	2039.13	3841.99	2.22377	821.194	2142.42	942.453
2.2591	5604.09	1930	3429.44	2.25907	860.596	2323.76	900.151
2.2944	5375.38	1896.53	3173.51	2.29437	893.282	2519.53	866.298
2.3297	4996.34	1838.07	3019.4	2.32967	939.369	2691.51	853.551
2.365	4611.19	1782.13	2901.85	2.36496	992.927	2813.55	880.778
2.4003	4193	1716.46	2788.34	2.40026	1021.2	2911.33	930.094
2.4356	3742.88	1640.3	2660	2.43556	1014.48	3006.13	985.037
2.4709	3366.82	1561.47	2549.1	2.47086	1001.12	3112.5	1029
2.5062	3103	1499.15	2461.39	2.50616	999.365	3216.73	1046.2
2.5415	2929.37	1456.88	2395.62	2.54145	1008.52	3302.78	1034.43
2.5768	2810.08	1420.47	2358.12	2.57675	1030.03	3365.84	1012.3
2.612	2771.41	1356.26	2342.05	2.61205	1069.35	3408.22	998.6
2.6473	2770.18	1252.28	2331.6	2.64735	1134.45	3455.24	1002.37
2.6826	2780.24	1129.01	2324.64	2.68264	1237.22	3531.48	1032.37
2.7179	2834.59	1011.08	2323.95	2.71794	1361.38	3650.14	1083.12
2.7532	2863.47	957.047	2448.39	2.75324	1471.7	3846.44	1135.52
2.7885	2831.7	924.096	2795.26	2.78854	1570.46	4117.51	1176.06
2.8238	2744.86	943.752	3273.3	2.82384	1660.29	4387.2	1193.41
2.8591	2705	984.897	3600.56	2.85913	1749.59	4633.17	1206.74
2.8944	2742.46	1030.39	3932.14	2.89443	1826.84	4793.95	1235.56
2.9297	2878.34	1060.91	3990.16	2.92973	1857.15	4788.64	1296.95
2.965	3041.7	1072.87	3902.14	2.96503	1844.1	4620.95	1383.2
3.0003	3167.99	1088.37	3741.99	3.00033	1800.14	4327.2	1467.68
3.0356	3299.95	1101.49	3617.37	3.03562	1747.59	3944.45	1511.27
3.0709	3509.36	1139.64	3546.78	3.07092	1748.49	3531.85	1493.43
3.1062	3782.59	1203.73	3622.99	3.10622	1852.4	3153.71	1446.89
3.1415	3959.29	1277.11	3787.45	3.14152	2040.86	2829.94	1404.06
3.1768	4001.91	1329.05	3870.75	3.17682	2267.65	2566.96	1388.74
3.2121	3844.39	1357.33	3806.73	3.21211	2484.73	2357.25	1423.28
3.2474	3573.39	1362.94	3637.06	3.24741	2655.46	2187.61	1506.59
3.2827	3336.66	1334.05	3340.55	3.28271	2772.99	2077.61	1640.37
3.318	3153.25	1306.89	2986.83	3.31801	2822.95	2010.15	1809.59
3.3533	2942.88	1302.71	2781.56	3.35331	2787.4	1964.73	1991.27
3.3886	2657.57	1330.45	2702.64	3.3886	2679.64	1939.97	2164.2
3.4239	2369.28	1387.92	2683.89	3.4239	2507.27	1915.01	2294.81
3.4592	2155.02	1403.9	2801.3	3.4592	2268.19	1857.53	2361.19
3.4945	1999.35	1375.05	2939.81	3.4945	2023.01	1769.63	2356.04
3.5298	1884.75	1296.7	3019.61	3.5298	1839.79	1669.98	2267.66
3.5651	1796.72	1169.56	3049.9	3.56509	1680.28	1563.69	2128.12
3.6004	1717.82	1037.46	3064.79	3.60039	1546.08	1478.61	1962.29
3.6357	1727.22	916.911	3089.44	3.63569	1464.2	1468.38	1807.66
3.671	1786.38	782.475	3105.52	3.67099	1407.18	1543.79	1725.44
3.7063	1809.17	655.405	3078.18	3.70629	1356.16	1713.27	1757.69
3.7416	1863.49	551.818	3015.34	3.74158	1326.2	1964.12	1902.48
3.7769	1923.86	490.998	2980.11	3.77688	1373.57	2242.62	2097.19
3.8122	1979.9	471.755	2935.13	3.81218	1546.34	2487.13	2272.54
3.8475	2041.2	465.224	2815.04	3.84748	1858.34	2636.63	2379.61
3.8828	2090.47	481.416	2618.41	3.88278	2252.51	2662.57	2406.78
3.9181	2202.23	502.551	2360.75	3.91807	2590.52	2583.61	2376.63
3.9534	2340.37	536.678	2079.98	3.95337	2832.6	2436.4	2297.6
3.9887	2446.66	584.886	1827.26	3.98867	2999.92	2279.66	2200.42
4.024	2463.24	645.393	1665.94	4.02397	3064.97	2137.29	2100.49
4.0593	2424.36	703.438	1643.28	4.05927	3022.88	2020.61	2030.5
4.0946	2268.12	754.347	1672.07	4.09456	2859.67	1915.54	2034.03
4.1299	2077.29	790.19	1783.87	4.12986	2612.57	1810.75	2060.63
4.1652	1977.57	819.551	1903.14	4.16516	2341.9	1710.42	2054.97
4.2005	1925.82	836.623	1976.67	4.20046	2109.77	1624.32	2004.92
4.2358	1922.07	855.175	2002.94	4.23575	2002.2	1562.2	1920.02
4.2711	1923.74	901.012	2063.55	4.27105	2043.71	1519.08	1809.78
4.3064	1910.68	980.876	2228.9	4.30635	2203.26	1481.06	1732.96
4.3416	1891.81	1112.47	2555.96	4.34165	2423.62	1441.44	1755.75
4.3769	1894.06	1281.12	3008.08	4.37695	2616.43	1401.71	1827.64
4.4122	1988.16	1427.93	3483.97	4.41224	2744.36	1380.63	1920.7
4.4475	2105.23	1587.1	3855.68	4.44754	2834.38	1406.7	2019.03
4.4828	2219.41	1647.57	3954.25	4.48284	2857.91	1495.16	2097.02
4.5181	2393.29	1722.68	4104.4	4.51814	2816.8	1661.32	2170.8
4.5534	2571.23	1704.21	4043.47	4.55344	2767.59	1927.84	2268.49
4.5887	2749.14	1637.46	3872.33	4.58873	2711.66	2323.33	2372.79
4.624	2791.01	1473.76	3655.9	4.62403	2618.35	2870.7	2440.59
4.6593	2861.58	1297.07	3411.41	4.65933	2484.08	3584.89	2439.52
4.6946	3056.97	1193.49	3449.52	4.69463	2343.51	4452.04	2356.91
4.7299	3426.36	1166.55	3733.24	4.72993	2239.63	5461.39	2246.26
4.7652	3828.4	1185.67	4315.59	4.76522	2225.21	6562.98	2171.25
4.8005	4033.14	1258.8	4955.56	4.80052	2346.91	7592.57	2159.6
4.8358	4142.91	1340.01	5544.3	4.83582	2483.46	8533.17	2211.29
4.8711	4138.04	1402.94	5453.16	4.87112	2590.01	9358.48	2295.74
4.9064	4232.86	1432.97	5291.57	4.90642	2631.68	9998.52	2367.43
4.9417	4495.22	1445.87	4755.95	4.94171	2620	10504.2	2418.75
4.977	5070.79	1467.58	4192.8	4.97701	2596.68	10917.9	2462.61
5.0123	5756.1	1525.57	3943	5.01231	2581.26	11161.9	2483.98
5.0476	6561.5	1661.95	3692.61	5.04761	2573.73	11145.5	2467.86
5.0829	7491.71	1785.8	3629.97	5.08291	2570.07	10900.6	2437.99
5.1182	8467.88	1902.21	3650.61	5.1182	2550.05	10431.9	2418.47
5.1535	9322.24	1995.07	3659.74	5.1535	2542.5	9746.91	2439.97
5.1888	9782.32	2066.67	3654.89	5.1888	2606.58	8977.62	2500.95
5.2241	10046	2183.92	3689.62	5.2241	2763.73	8184.7	2578.32
5.2594	10000.5	2375	3781	5.2594	2977.74	7420.5	2643.92
5.2947	9635.78	2612.01	3871.85	5.29469	3201.92	6728.72	2685.18
5.33	9206.25	2833.92	3924.15	5.32999	3422.97	6121.58	2704.89
5.3653	8825.71	2942.89	3958.36	5.36529	3612.38	5609.17	2724.55
5.4006	8460.25	2992.99	3848.63	5.40059	3743.62	5153.57	2767
5.4359	7945.97	2960.26	3554.46	5.43589	3782.81	4694.16	2830.36
5.4712	7365.62	2823.38	3212.17	5.47118	3660.84	4233.22	2906.46
5.5065	6784.11	2629.19	2963.96	5.50648	3338.91	3801.52	2978.76
5.5418	6366.14	2441.41	2940.59	5.54178	2923.77	3395.32	3032.03
5.5771	6191.35	2321.28	3116.41	5.57708	2506.57	3038.34	3075.06
5.6124	6257.57	2278.04	3585.49	5.61238	2191.97	2733.18	3148.58
5.6477	6564	2298.09	4348.01	5.64767	2025.55	2459.1	3254.69
5.683	7104.78	2363.32	5262.24	5.68297	1988.04	2200.62	3376.61
5.7183	7838	2437.51	6127.98	5.71827	2045.35	1965.45	3501.07
5.7536	8630.2	2502.68	6671.05	5.75357	2127.24	1770.76	3580.31
5.7889	9292.29	2552.84	6872.38	5.78886	2192.75	1630.9	3572.23
5.8242	9696.56	2598.58	6885.38	5.82416	2243.71	1573.32	3479.73
5.8595	9916.92	2661.43	6610.3	5.85946	2294.86	1614.44	3332.05
5.8948	9798.75	2776.44	6305.29	5.89476	2383.61	1709.81	3171.36
5.9301	9493.41	2948.39	5863.7	5.93006	2523.6	1841.8	3048.2
5.9654	9153.81	3124.24	5374.18	5.96535	2692.93	1989.58	3000.26
6.0007	8895.63	3250.21	4890.72	6.00065	2865.66	2129.23	2998.16
6.036	8815.35	3362.06	4350.98	6.03595	2982.77	2238.39	2991.13
6.0712	8945.82	3281.16	3782.5	6.07125	2980.7	2284.59	2952.62
6.1065	9174.4	3104.97	3276.85	6.10655	2861.67	2274.82	2869.83
6.1418	9242.78	2861.11	2882.92	6.14184	2671.58	2237.19	2774.11
6.1771	8953.3	2625.2	2625.1	6.17714	2439.44	2204.66	2697.05
6.2124	8381.59	2452.23	2445.34	6.21244	2201.69	2195.58	2643.33
6.2477	7789	2375.81	2239.07	6.24774	2007.52	2195.48	2579.18
6.283	6619.21	2371.43	2065.25	6.28304	1887.23	2173.07	2489.91
6.3183	5149.48	2393.57	1824.78	6.31833	1873.3	2111.08	2400.79
6.3536	3730.59	2434.23	1695.39	6.35363	1932.73	2009.6	2328.59
6.3889	2659.93	2464.09	1637.19	6.38893	2052.76	1886.94	2293.31
6.4242	1994.95	2511.87	1682.57	6.42423	2207.09	1785.38	2300.05
6.4595	1599.63	2486.18	1731.26	6.45953	2358.5	1723.16	2332.01
6.4948	1362.31	2380.66	1727.53	6.49482	2488.4	1710.54	2350.77
6.5301	1259.55	2225.95	1686.78	6.53012	2563.44	1758.25	2307.94
6.5654	1171.5	2063.69	1603.21	6.56542	2599.36	1849.89	2203.06
6.6007	1148.8	1923.77	1466.92	6.60072	2623.07	1951.12	2081.02
6.636	1122.91	1810.24	1335.35	6.63602	2625.86	2038.41	1999.05
6.6713	1103.96	1702.93	1250.35	6.67131	2615.99	2099.02	2008.06
6.7066	1099.6	1593.63	1246.1	6.70661	2576.3	2147.47	2085.9
6.7419	1109.03	1491.65	1260.53	6.74191	2509.95	2205.39	2189.89
6.7772	1174.1	1418.76	1343.21	6.77721	2488.49	2270.04	2295.39
6.8125	1203.81	1381.47	1420.58	6.81251	2519.84	2353.53	2347.49
6.8478	1200.54	1360.59	1432.77	6.8478	2638.32	2447.79	2329.84
6.8831	1120.02	1341.13	1417.19	6.8831	2864.14	2542.38	2275.91
6.9184	1044.73	1288.97	1320.47	6.9184	3148.3	2654.3	2211.1
6.9537	996.105	1207.92	1194.22	6.9537	3441.79	2794.17	2156.75
6.989	1011.65	1111.09	1079.9	6.989	3701.05	2942.86	2139.97
7.0243	1052.51	1019.39	991.607	7.02429	3868.31	3058.06	2166.46
7.0596	1097.69	948.301	961.231	7.05959	3945.9	3101.31	2213.51
7.0949	1128.21	905.381	923.628	7.09489	3946.61	3061.07	2259.37
7.1302	1162.67	887.608	925.962	7.13019	3831.51	2945.22	2281.79
7.1655	1159.86	871.19	958.893	7.16549	3689.44	2807.29	2262.95
7.2008	1149.91	862.965	1023.64	7.20078	3560.47	2683.15	2204.38
7.2361	1114.5	848.651	1120.87	7.23608	3444.15	2573.93	2131.95
7.2714	1082.32	835.155	1194.57	7.27138	3303.29	2482.99	2067.77
7.3067	1063.42	850.504	1284.2	7.30668	3103.84	2401.71	2038.88
7.342	1035.22	886.519	1327.69	7.34197	2875.45	2307.4	2075.29
7.3773	994.767	929.823	1305.35	7.37727	2682.29	2185.69	2187.74
7.4126	925.901	972.277	1257.96	7.41257	2577.31	2047.62	2343.31
7.4479	871.689	1011.26	1202.5	7.44787	2574.13	1914.06	2500.21
7.4832	836.993	1071.73	1145.96	7.48317	2587.31	1830.87	2635.84
7.5185	838.088	1138.69	1113.51	7.51846	2527.14	1837.27	2723.9
7.5538	884.14	1187.24	1111.71	7.55376	2388.44	1955.15	2769.61
7.5891	990.769	1194.88	1132.06	7.58906	2236.11	2165.12	2785.37
7.6244	1091	1167.1	1157.27	7.62436	2121.82	2388.27	2754.43
7.6597	1166	1132.49	1205.19	7.65966	2062.53	2551.15	2691.65
7.695	1190.54	1102.28	1286.91	7.69495	2061.57	2600.32	2639.26
7.7303	1191.36	1078.65	1389.48	7.73025	2089.26	2532.3	2666
7.7656	1212.63	1060.64	1476.71	7.76555	2100.1	2383.21	2801.71
7.8008	1257.14	1050.55	1548.71	7.80085	2047.97	2197.79	3004.21
7.8361	1316.58	1048.37	1583.02	7.83615	1911.69	2018.74	3196.24
7.8714	1345.9	1053.21	1577.47	7.87144	1733.65	1875.25	3334.66
7.9067	1331.11	1061.71	1571.59	7.90674	1583.2	1784.4	3405
7.942	1312.21	1060.53	1570.34	7.94204	1529.78	1759.08	3419.87
7.9773	1293.68	1053.66	1568.76	7.97734	1560.74	1789.67	3407.3
8.0126	1275.1	1054.66	1536.05	8.01264	1627.5	1867.52	3403.23
8.0479	1234.45	1071.39	1476.02	8.04793	1704.14	1972.97	3410.54
8.0832	1171.08	1096.96	1403.79	8.08323	1782.38	2073.75	3460.51
8.1185	1131.42	1122.91	1314.97	8.11853	1862.89	2140.21	3591.86
8.1538	1122.18	1145.55	1232.99	8.15383	1956.55	2142.46	3791.39
8.1891	1164.91	1163.16	1165.26	8.18913	2060.28	2075.72	4002.02
8.2244	1243.79	1162.9	1121.45	8.22442	2171.64	1978.23	4182.88
8.2597	1301.77	1162.59	1100.61	8.25972	2340.25	1877.87	4263.86
8.295	1394.14	1175.41	1109.23	8.29502	2559.63	1782.4	4154.06
8.3303	1471.43	1205.91	1150.37	8.33032	2780.89	1713.36	3915.89
8.3656	1566.19	1275.11	1223.69	8.36562	2924.58	1663.69	3596.58
8.4009	1657.42	1377.36	1284.18	8.40091	2878.56	1631.39	3240.93
8.4362	1748.28	1507.37	1311.98	8.43621	2719.35	1636.97	2942.25
8.4715	1940.77	1662.12	1370.1	8.47151	2548.35	1700.71	2745.06
8.5068	2174.12	1812.84	1436.45	8.50681	2444.32	1833.24	2657.61
8.5421	2394.43	1927.57	1532.83	8.54211	2454.8	2029.37	2655.41
8.5774	2619.94	2008.44	1630.97	8.5774	2589.66	2281.34	2706.11
8.6127	2832.54	2025.41	1703.95	8.6127	2800.19	2600.52	2777.79
8.648	3026.31	2015.51	1751.69	8.648	2984.69	3049.25	2833.78
8.6833	3216.87	1972.65	1805.27	8.6833	3095.72	3687.38	2858.95
8.7186	3410.54	1936.81	1877.45	8.7186	3083.98	4569.39	2841.75
8.7539	3663.32	1905.04	1958.56	8.75389	2863.2	5701.73	2754.02
8.7892	3984.69	1908.07	2024.16	8.78919	2564.69	6982.08	2638.68
8.8245	4364.01	1936.39	2060.05	8.82449	2265.13	8270.3	2505.56
8.8598	4743.53	2129.47	2079.53	8.85979	2014.1	9361.51	2351.93
8.8951	5060.6	2493.43	2121.26	8.89509	1843.95	10112.8	2194.25
8.9304	5313.87	3022.37	2226.86	8.93038	1730.77	10451.8	2047.69
8.9657	5550.27	3675.92	2353.68	8.96568	1635.4	10318.2	1921.03
9.001	5773.22	4380.45	2464.66	9.00098	1527.81	9717.16	1824.44
9.0363	5934.94	5026.81	2563.36	9.03628	1389.68	8762.27	1754.82
9.0716	6084.73	5384.17	2478.64	9.07158	1243.72	7569.11	1690.06
9.1069	6220.92	5602.47	2388.73	9.10687	1122.41	6278.65	1600.66
9.1422	6285.08	5496.29	2271.54	9.14217	1036.55	5047.68	1472.54
9.1775	6397.54	5265.08	2113.72	9.17747	965.107	3964.79	1315.63
9.2128	6390.53	5017.96	1905.14	9.21277	903.257	3071.65	1148.58
9.2481	6171.64	4789.48	1701.95	9.24806	849.174	2367.51	1003.7
9.2834	5855.12	4636.8	1545.71	9.28336	811.972	1833.3	896.923
9.3187	5537.47	4475.95	1398.76	9.31866	810.959	1449.03	824.931
9.354	5194.64	4277.28	1254.6	9.35396	845.107	1180.69	773.921
9.3893	4623.62	4004.53	1149.53	9.38926	877.55	986.138	728.475
9.4246	4081.79	3656.62	1046.14	9.42455	863.473	831.92	683.239
9.4599	3365.26	3250.69	931.571	9.45985	764.964	692.802	636.536
9.4952	2592.25	2805.32	877.491	9.49515	619.738	571.137	598.528
9.5304	1910.9	2339.76	828.839	9.53045	473.936	470.675	570.867
9.5657	1360.33	1886.31	756.445	9.56575	350.689	390.215	543.987
9.601	955.773	1479.99	676.286	9.60104	280.898	333.408	517.196
9.6363	725.654	1144.07	619.043	9.63634	262.159	291.847	492.666
9.6716	559.558	879.854	607.484	9.67164	277.749	253.657	481.285
9.7069	461.998	672.637	612.855	9.70694	313.165	213.455	495.657
9.7422	403.886	514.997	599.788	9.74224	361.198	174.394	531.978
9.7775	363.349	422.353	565.718	9.77753	406.952	140.454	568.356
9.8128	344.047	361.448	500.763	9.81283	425.945	116.221	580.743
9.8481	343.605	329.302	418.844	9.84813	411.88	101.903	558.866
9.8834	354.243	310.566	382.23	9.88343	367	93	504
9.9187	353.43	284.408	381.788
9.954	341.817	262.325	436.306
9.9893	332.522	244.362	545.241
10.0246	317.641	231.994	662.364
10.0599	291.187	220.776	737.359
10.0952	262.891	210.36	776.348
10.1305	237.694	202.674	793.262
10.1658	236.095	201.607	795.664
10.2011	262.014	201.618	786.589
10.2364	303.215	197.645	766.636
10.2717	362.789	194.912	754.835
10.307	436.458	196.544	775.387
10.3423	527.567	209.52	825.829
10.3776	604.979	239.665	878.934
10.4129	642.559	275.19	905.05
10.4482	623.24	296.032	881.61
10.4835	575.504	295.206	834.024
10.5188	561.529	280.593	758.691
10.5541	586.699	253.47	705.264
10.5894	681.745	228.404	703.469
10.6247	878.097	206.988	766.405
10.66	1113.19	189.249	962.018
10.6953	1268.82	176.58	1233.02
10.7306	1270.86	160.083	1480.57
10.7659	1205.02	151.553	1593.46
10.8012	995.116	146.053	1643.44
10.8365	791.28	140.968	1557.2
10.8718	707.568	136.094	1385.16
10.9071	674.034	131.603	1253.03
10.9424	745.424	129.029	1169.5
10.9777	834.42	134.978	1141.95
11.013	911.184	144.248	1134.21
11.0483	909.927	147.734	1130.64
11.0836	873.653	149.376	1119.96
11.1189	751.045	139.156	1083.06
11.1542	622.006	124.455	1013.44
11.1895	518.763	108.959	900.161
11.2248	421.848	103.622	749.557
11.26	327	97	608
																					15.4252	60.686	50.843
																					15.4605	67.587	53.773
																					15.4958	76.425	56.164
																					15.5311	87	63

## Sheet: ED Fig. 6d - coloc coeffs
Pearson's R of nuclear piRNA pathway factors SPOCD1, SPIN1, C19ORF84, MIWI2, DNMT3L and HA-DNMT3C with HP1B or H3K4me3 - WT vs. Spocd1-K464A/K464A E16.5
Image name	Genotype Spocd1	Germ cell	Has foci	channel 1	channel 2	Pearson's R (above threshold)	Cell too small/damaged	Cell overlapping with somatic cell
Spocd1_K464A_11-5_WT_rbSPOCD1_500_488_ms_h3K4me3_100_568_ratHP1B_300_647.czi	WT	1	No	SPOCD1	H3K4me3	0.57
Spocd1_K464A_11-5_WT_rbSPOCD1_500_488_ms_h3K4me3_100_568_ratHP1B_300_647.czi	WT	2	No	SPOCD1	H3K4me3	0.63
Spocd1_K464A_11-5_WT_rbSPOCD1_500_488_ms_h3K4me3_100_568_ratHP1B_300_647.czi	WT	3	No	SPOCD1	H3K4me3	0.6
Spocd1_K464A_11-5_WT_rbSPOCD1_500_488_ms_h3K4me3_100_568_ratHP1B_300_647.czi	WT	4	No	SPOCD1	H3K4me3	0.54	Yes
Spocd1_K464A_11-5_WT_rbSPOCD1_500_488_ms_h3K4me3_100_568_ratHP1B_300_647.czi	WT	5	No	SPOCD1	H3K4me3	0.56
Spocd1_K464A_11-5_WT_rbSPOCD1_500_488_ms_h3K4me3_100_568_ratHP1B_300_647.czi	WT	6	No	SPOCD1	H3K4me3	0.58
Spocd1_K464A_11-5_WT_rbSPOCD1_500_488_ms_h3K4me3_100_568_ratHP1B_300_647.czi	WT	7	No	SPOCD1	H3K4me3	0.27
Spocd1_K464A_11-5_WT_rbSPOCD1_500_488_ms_h3K4me3_100_568_ratHP1B_300_647.czi	WT	8	No	SPOCD1	H3K4me3	0.52
Spocd1_K464A_11-5_WT_rbSPOCD1_500_488_ms_h3K4me3_100_568_ratHP1B_300_647.czi	WT	9	No	SPOCD1	H3K4me3	0.01
Spocd1_K464A_11-5_WT_rbSPOCD1_500_488_ms_h3K4me3_100_568_ratHP1B_300_647.czi	WT	10	No	SPOCD1	H3K4me3	0.15
Spocd1_K464A_11-5_WT_rbSPOCD1_500_488_ms_h3K4me3_100_568_ratHP1B_300_647.czi	WT	11	No	SPOCD1	H3K4me3	0.1
Spocd1_K464A_11-5_WT_rbSPOCD1_500_488_ms_h3K4me3_100_568_ratHP1B_300_647.czi	WT	12	No	SPOCD1	H3K4me3	0.55
Spocd1_K464A_11-5_WT_rbSPOCD1_500_488_ms_h3K4me3_100_568_ratHP1B_300_647.czi	WT	13	No	SPOCD1	H3K4me3	0.4
Spocd1_K464A_11-5_WT_rbSPOCD1_500_488_ms_h3K4me3_100_568_ratHP1B_300_647.czi	WT	14	No	SPOCD1	H3K4me3	0.59
Spocd1_K464A_11-5_WT_rbSPOCD1_500_488_ms_h3K4me3_100_568_ratHP1B_300_647.czi	WT	15	No	SPOCD1	H3K4me3	0.42
Spocd1_K464A_11-5_WT_rbSPOCD1_500_488_ms_h3K4me3_100_568_ratHP1B_300_647.czi	WT	16	No	SPOCD1	H3K4me3	0.56
Spocd1_K464A_11-2KA_rbSPOCD1175_500_488_msH3K4me3_100_568_ratHP1B_300_647_1.czi	K464A/K464A	1	No	SPOCD1	H3K4me3	0.29
Spocd1_K464A_11-2KA_rbSPOCD1175_500_488_msH3K4me3_100_568_ratHP1B_300_647_1.czi	K464A/K464A	2	Yes	SPOCD1	H3K4me3	0.33
Spocd1_K464A_11-2KA_rbSPOCD1175_500_488_msH3K4me3_100_568_ratHP1B_300_647_1.czi	K464A/K464A	3	No	SPOCD1	H3K4me3	0.4
Spocd1_K464A_11-2KA_rbSPOCD1175_500_488_msH3K4me3_100_568_ratHP1B_300_647_1.czi	K464A/K464A	4	No	SPOCD1	H3K4me3	0.43
Spocd1_K464A_11-2KA_rbSPOCD1175_500_488_msH3K4me3_100_568_ratHP1B_300_647_1.czi	K464A/K464A	5	No	SPOCD1	H3K4me3	0.53
Spocd1_K464A_11-2KA_rbSPOCD1175_500_488_msH3K4me3_100_568_ratHP1B_300_647_1.czi	K464A/K464A	6	Yes	SPOCD1	H3K4me3	0.49
Spocd1_K464A_11-2KA_rbSPOCD1175_500_488_msH3K4me3_100_568_ratHP1B_300_647_1.czi	K464A/K464A	7	No	SPOCD1	H3K4me3	0.45
Spocd1_K464A_11-2KA_rbSPOCD1175_500_488_msH3K4me3_100_568_ratHP1B_300_647_1.czi	K464A/K464A	8	No	SPOCD1	H3K4me3	0.48
Spocd1_K464A_11-2KA_rbSPOCD1175_500_488_msH3K4me3_100_568_ratHP1B_300_647_1.czi	K464A/K464A	9	No	SPOCD1	H3K4me3	0.33
Spocd1_K464A_11-2KA_rbSPOCD1175_500_488_msH3K4me3_100_568_ratHP1B_300_647_1.czi	K464A/K464A	10	Yes	SPOCD1	H3K4me3	0.42
Spocd1_K464A_11-2KA_rbSPOCD1175_500_488_msH3K4me3_100_568_ratHP1B_300_647_1.czi	K464A/K464A	11	Yes	SPOCD1	H3K4me3	0.36
Spocd1_K464A_11-2KA_rbSPOCD1175_500_488_msH3K4me3_100_568_ratHP1B_300_647_1.czi	K464A/K464A	12	No	SPOCD1	H3K4me3	0.4
Spocd1_K464A_11-2KA_rbSPOCD1175_500_488_msH3K4me3_100_568_ratHP1B_300_647_1.czi	K464A/K464A	13	Yes	SPOCD1	H3K4me3	0.39
Spocd1_K464A_11-2KA_rbSPOCD1175_500_488_msH3K4me3_100_568_ratHP1B_300_647_1.czi	K464A/K464A	14	Yes	SPOCD1	H3K4me3	0.32
