# Supplementary material for: A nowhere-to-hide mechanism ensures complete piRNA-directed DNA methylation
Source: Nature. Author manuscript; Available in PMC 2026 Feb 19. (PMC7618654; doi:10.1038/s41586-025-09940-w)
Supplement: Source Data Extended Data Figure 7 [file EMS212078-supplement-Source_Data_Extended_Data_Figure_7.xlsx]

## Sheet: Extended Data Fig. 7a
							Mean.dTPRmut	Mean.dTPRctl	Mean.Spocd1KO	Mean.Miwi2KO	Mean.Tex15KO	Mean.WildType
						GPR1-ZDBF2	79.6907	92.6574	91.3981	94.3762	97.9521	89.6524
						MCTS2	9.62724	3.36436	6.35237	2.30484	2.47814	3.41588
						NNAT	0.360371	1.25685	1.20253	1.35777	1.25901	4.83048
						NESP	1.92972	0.949163	2.13237	0.703488	0.499735	1.73347
						NESPAS	1.78933	5.30028	3.35688	5.42477	1.93119	4.96825
						GNAS-EXON1A	0.252525	4.25984	1.58747	1.20736	0.416163	0.236206
						PEG10	0	1.52008	0.154321	0.185185	0.173611	0.166667
						MEST	6.10909	2.26533	4.43469	2.37224	1.28366	7.98448
						NAP1L5	8.24739	6.50847	6.4152	5.78442	6.14756	7.36821
						ZIM2	18.5813	14.6247	17.0202	16.4156	16.0232	17.7333
						SNURF-SNRPN	28.6458	28.4261	30.1648	28.3196	31.302	29.6008
						NDN	31.0113	22.4909	24.5235	25.3754	26.1416	26.7356
						INPP5F_V2	11.228	2.56548	2.28244	3.7309	2.66465	8.14302
						H19-IGF2	91.7204	87.2101	91.8704	95.0998	97.9354	93.7655
						KCNQ1OT1	33.1043	19.0777	22.4202	23.1558	23.0502	20.7917
						RASGRF1	22.4549	92.9081	4.12165	12.7786	5.87392	98.1264
						ZAC1	5.74729	0.262264	0.652629	1.06786	0	0.724711
						GRB10	1.28205	0.904195	5.10952	1.8471	1.14537	4.998
						U2AF1-RS1	2.30623	1.51841	2.60952	2.8682	0.926986	4.21585
						GTL2-DLK1-1	88.3183	90.5729	93.7302	95.5617	96.2675	96.3306
						GTL2-DLK1-2	88.3285	92.6787	94.6164	96.1014	97.5001	96.5302
						PEG13	36.4541	37.5503	39.5363	39.0157	39.5076	38.4694
						IGF2R-AIR	15.5969	15.2972	19.7556	21.0406	16.0139	15.1043
						IMPACT	0.91397	2.27996	1.93519	1.63609	1.73266	6.06551
