# Supplementary material for: A nowhere-to-hide mechanism ensures complete piRNA-directed DNA methylation
Source: Nature. Author manuscript; Available in PMC 2026 Feb 19. (PMC7618654; doi:10.1038/s41586-025-09940-w)
Supplement: Source Data Figure 1 [file EMS212078-supplement-Source_Data_Figure_1.xlsx]

## Sheet: Fig. 1
Pearson's R of nuclear piRNA pathway factors SPOCD1-HA, HA-MIWI2, HA-DNMT3L, HA-DNMT3C, SPIN1 and C19ORF84 with HP1B or H3K4me3 - E16.5
Image name	Germ cell	Has foci	channel 1	channel 2	Pearson's R (above threshold)	Cell too small/damaged	Cell overlapping with somatic cell
Spocd1-HAWT_E16_1_rbHA_1_in_200-a568_rtHP1b_1_in_500-a647.czi	1	No	SPOCD1	HP1B	-0.27
Spocd1-HAWT_E16_1_rbHA_1_in_200-a568_rtHP1b_1_in_500-a647.czi	2	No	SPOCD1	HP1B	-0.28
Spocd1-HAWT_E16_1_rbHA_1_in_200-a568_rtHP1b_1_in_500-a647.czi	3	No	SPOCD1	HP1B	-0.14
Spocd1-HAWT_E16_1_rbHA_1_in_200-a568_rtHP1b_1_in_500-a647.czi	4	No	SPOCD1	HP1B	-0.35
Spocd1-HAWT_E16_1_rbHA_1_in_200-a568_rtHP1b_1_in_500-a647.czi	5	No	SPOCD1	HP1B	-0.25
Spocd1-HAWT_E16_1_rbHA_1_in_200-a568_rtHP1b_1_in_500-a647.czi	6	No	SPOCD1	HP1B	-0.21
Spocd1-HAWT_E16_1_rbHA_1_in_200-a568_rtHP1b_1_in_500-a647.czi	7	No	SPOCD1	HP1B	-0.15
Spocd1-HAWT_E16_1_rbHA_1_in_200-a568_rtHP1b_1_in_500-a647.czi	8	No	SPOCD1	HP1B	-0.2
Spocd1-HAWT_E16_1_rbHA_1_in_200-a568_rtHP1b_1_in_500-a647.czi	9	No	SPOCD1	HP1B	-0.32
Spocd1-HAWT_E16_1_rbHA_1_in_200-a568_rtHP1b_1_in_500-a647.czi	10	No	SPOCD1	HP1B	-0.14
Spocd1-HAWT_E16_1-1_rbHA_1_in_200-a568_rtHP1B_1_in_500-a647.czi	1	No	SPOCD1	HP1B	-0.38
Spocd1-HAWT_E16_1-1_rbHA_1_in_200-a568_rtHP1B_1_in_500-a647.czi	2	No	SPOCD1	HP1B	-0.08
Spocd1-HAWT_E16_1-1_rbHA_1_in_200-a568_rtHP1B_1_in_500-a647.czi	3	No	SPOCD1	HP1B	-0.3
Spocd1-HAWT_E16_1-1_rbHA_1_in_200-a568_rtHP1B_1_in_500-a647.czi	4	No	SPOCD1	HP1B	-0.31
Spocd1-HAWT_E16_1-1_rbHA_1_in_200-a568_rtHP1B_1_in_500-a647.czi	5	No	SPOCD1	HP1B	-0.27
Spocd1-HAWT_E16_1-1_rbHA_1_in_200-a568_rtHP1B_1_in_500-a647.czi	6	No	SPOCD1	HP1B	-0.3
Spocd1-HAWT_E16_1-1_rbHA_1_in_200-a568_rtHP1B_1_in_500-a647.czi	7	No	SPOCD1	HP1B	-0.28
Spocd1-HAWT_E16_1-1_rbHA_1_in_200-a568_rtHP1B_1_in_500-a647.czi	8	No	SPOCD1	HP1B	-0.26
Spocd1-HAWT_E16_1-1_rbHA_1_in_200-a568_rtHP1B_1_in_500-a647.czi	9	No	SPOCD1	HP1B	-0.1
Spocd1-HAWT_E16_1-1_rbHA_1_in_200-a568_rtHP1B_1_in_500-a647.czi	10	No	SPOCD1	HP1B	-0.17
Spocd1-HAWT_E16_1-1_rbHA_1_in_200-a568_rtHP1B_1_in_500-a647.czi	11	No	SPOCD1	HP1B	-0.23
Spocd1-HAWT_E16_1-1_rbHA_1_in_200-a568_rtHP1B_1_in_500-a647.czi	12	No	SPOCD1	HP1B	-0.18
Spocd1-HAWT_E16_1-1_rbHA_1_in_200-a568_rtHP1B_1_in_500-a647.czi	13	No	SPOCD1	HP1B	-0.34
Spocd1-HAWT_E16_1-4_rbHA_1_in_200-a568_rtHP1B_1_in_500-a647.czi	1	No	SPOCD1	HP1B	-0.11
Spocd1-HAWT_E16_1-4_rbHA_1_in_200-a568_rtHP1B_1_in_500-a647.czi	2	No	SPOCD1	HP1B	0
Spocd1-HAWT_E16_1-4_rbHA_1_in_200-a568_rtHP1B_1_in_500-a647.czi	3	No	SPOCD1	HP1B	-0.24
Spocd1-HAWT_E16_1-4_rbHA_1_in_200-a568_rtHP1B_1_in_500-a647.czi	4	No	SPOCD1	HP1B	-0.19
Spocd1-HAWT_E16_1-4_rbHA_1_in_200-a568_rtHP1B_1_in_500-a647.czi	5	No	SPOCD1	HP1B	0.02
Spocd1-HAWT_E16_1-4_rbHA_1_in_200-a568_rtHP1B_1_in_500-a647.czi	6	No	SPOCD1	HP1B	-0.28
Spocd1-HAWT_E16_1-4_rbHA_1_in_200-a568_rtHP1B_1_in_500-a647.czi	7	No	SPOCD1	HP1B	-0.17
Spocd1-HAWT_E16_1-4_rbHA_1_in_200-a568_rtHP1B_1_in_500-a647.czi	8	No	SPOCD1	HP1B	-0.2
Spocd1-HAWT_E16_1-4_rbHA_1_in_200-a568_rtHP1B_1_in_500-a647.czi	9	No	SPOCD1	HP1B	-0.35
Spocd1-HAWT_E16_1-4_rbHA_1_in_200-a568_rtHP1B_1_in_500-a647.czi	10	No	SPOCD1	HP1B	-0.33
Spocd1-HAWT_E16_1-4_rbHA_1_in_200-a568_rtHP1B_1_in_500-a647.czi	11	No	SPOCD1	HP1B	-0.35
Spocd1-HAWT_E16_1-4_rbHA_1_in_200-a568_rtHP1B_1_in_500-a647.czi	12	No	SPOCD1	HP1B	-0.29
E16_5_SPOCD1-HAHA_527-1_rbHA_200_488_msH3K4me3_100_568_ratHP1B_200_647.czi	1	No	SPOCD1	HP1B	-0.14
E16_5_SPOCD1-HAHA_527-1_rbHA_200_488_msH3K4me3_100_568_ratHP1B_200_647.czi	2	No	SPOCD1	HP1B	-0.12
E16_5_SPOCD1-HAHA_527-1_rbHA_200_488_msH3K4me3_100_568_ratHP1B_200_647.czi	3	No	SPOCD1	HP1B	-0.33
E16_5_SPOCD1-HAHA_527-1_rbHA_200_488_msH3K4me3_100_568_ratHP1B_200_647.czi	4	No	SPOCD1	HP1B	-0.32
E16_5_SPOCD1-HAHA_527-1_rbHA_200_488_msH3K4me3_100_568_ratHP1B_200_647.czi	5	No	SPOCD1	HP1B	0.04
E16_5_SPOCD1-HAHA_527-1_rbHA_200_488_msH3K4me3_100_568_ratHP1B_200_647.czi	6	No	SPOCD1	HP1B	-0.05
E16_5_SPOCD1-HAHA_527-1_rbHA_200_488_msH3K4me3_100_568_ratHP1B_200_647.czi	7	No	SPOCD1	HP1B	-0.35
E16_5_SPOCD1-HAHA_527-1_rbHA_200_488_msH3K4me3_100_568_ratHP1B_200_647.czi	8	No	SPOCD1	HP1B	0.09
E16_5_SPOCD1-HAHA_527-1_rbHA_200_488_msH3K4me3_100_568_ratHP1B_200_647.czi	9	No	SPOCD1	HP1B	-0.27
E16_5_SPOCD1-HAHA_527-1_rbHA_200_488_msH3K4me3_100_568_ratHP1B_200_647.czi	10	No	SPOCD1	HP1B	-0.13
E16_5_SPOCD1-HAHA_527-1_rbHA_200_488_msH3K4me3_100_568_ratHP1B_200_647.czi	11	No	SPOCD1	HP1B	-0.08
E16_5_SPOCD1-HAHA_527-1_rbHA_200_488_msH3K4me3_100_568_ratHP1B_200_647.czi	12	No	SPOCD1	HP1B	-0.45
E16_5_SPOCD1-HAHA_527-1_rbHA_200_488_msH3K4me3_100_568_ratHP1B_200_647.czi	13	No	SPOCD1	HP1B	-0.35
E16_5_SPOCD1-HAHA_527-1_rbHA_200_488_msH3K4me3_100_568_ratHP1B_200_647.czi	14	No	SPOCD1	HP1B	-0.39
E16_5_SPOCD1-HAHA_527-1_rbHA_200_488_msH3K4me3_100_568_ratHP1B_200_647.czi	15	No	SPOCD1	HP1B	-0.11
Spocd1-HAWT_E16_1-1_rbH3K4me3_1_in_500-a568_msHA_1_in_100-a647.czi	1	No	SPOCD1	H3K4me3	0.6
Spocd1-HAWT_E16_1-1_rbH3K4me3_1_in_500-a568_msHA_1_in_100-a647.czi	2	No	SPOCD1	H3K4me3	0.64
Spocd1-HAWT_E16_1-1_rbH3K4me3_1_in_500-a568_msHA_1_in_100-a647.czi	3	No	SPOCD1	H3K4me3	0.39
Spocd1-HAWT_E16_1-1_rbH3K4me3_1_in_500-a568_msHA_1_in_100-a647.czi	4	No	SPOCD1	H3K4me3	0.66
Spocd1-HAWT_E16_1-1_rbH3K4me3_1_in_500-a568_msHA_1_in_100-a647.czi	5	No	SPOCD1	H3K4me3	0.64
Spocd1-HAWT_E16_1-1_rbH3K4me3_1_in_500-a568_msHA_1_in_100-a647.czi	6	No	SPOCD1	H3K4me3	0.62
Spocd1-HAWT_E16_1-1_rbH3K4me3_1_in_500-a568_msHA_1_in_100-a647.czi	7	No	SPOCD1	H3K4me3	0.55
Spocd1-HAWT_E16_1-1_rbH3K4me3_1_in_500-a568_msHA_1_in_100-a647.czi	8	No	SPOCD1	H3K4me3	0.62
Spocd1-HAWT_E16_1-1_rbH3K4me3_1_in_500-a568_msHA_1_in_100-a647.czi	9	No	SPOCD1	H3K4me3	0.59
Spocd1-HAWT_E16_1-1_rbH3K4me3_1_in_500-a568_msHA_1_in_100-a647.czi	10	No	SPOCD1	H3K4me3	0.57
Spocd1-HAWT_E16_1-1_rbH3K4me3_1_in_500-a568_msHA_1_in_100-a647.czi	11	No	SPOCD1	H3K4me3	0.64
Spocd1-HAWT_E16_1-1_rbH3K4me3_1_in_500-a568_msHA_1_in_100-a647.czi	12	No	SPOCD1	H3K4me3	0.66
E16_5_SPOCD1-HAHA_527-1_rbHA_200_488_msH3K4me3_100_568_ratHP1B_200_647.czi	1	No	SPOCD1	H3K4me3	0.6
E16_5_SPOCD1-HAHA_527-1_rbHA_200_488_msH3K4me3_100_568_ratHP1B_200_647.czi	2	No	SPOCD1	H3K4me3	0.61
E16_5_SPOCD1-HAHA_527-1_rbHA_200_488_msH3K4me3_100_568_ratHP1B_200_647.czi	3	No	SPOCD1	H3K4me3	0.61
E16_5_SPOCD1-HAHA_527-1_rbHA_200_488_msH3K4me3_100_568_ratHP1B_200_647.czi	4	No	SPOCD1	H3K4me3	0.58
E16_5_SPOCD1-HAHA_527-1_rbHA_200_488_msH3K4me3_100_568_ratHP1B_200_647.czi	5	No	SPOCD1	H3K4me3	0.71
E16_5_SPOCD1-HAHA_527-1_rbHA_200_488_msH3K4me3_100_568_ratHP1B_200_647.czi	6	No	SPOCD1	H3K4me3	0.61
E16_5_SPOCD1-HAHA_527-1_rbHA_200_488_msH3K4me3_100_568_ratHP1B_200_647.czi	7	No	SPOCD1	H3K4me3	0.49
E16_5_SPOCD1-HAHA_527-1_rbHA_200_488_msH3K4me3_100_568_ratHP1B_200_647.czi	8	No	SPOCD1	H3K4me3	0.73
E16_5_SPOCD1-HAHA_527-1_rbHA_200_488_msH3K4me3_100_568_ratHP1B_200_647.czi	9	No	SPOCD1	H3K4me3	0.61
E16_5_SPOCD1-HAHA_527-1_rbHA_200_488_msH3K4me3_100_568_ratHP1B_200_647.czi	10	No	SPOCD1	H3K4me3	0.76
E16_5_SPOCD1-HAHA_527-1_rbHA_200_488_msH3K4me3_100_568_ratHP1B_200_647.czi	11	No	SPOCD1	H3K4me3	0.64
E16_5_SPOCD1-HAHA_527-1_rbHA_200_488_msH3K4me3_100_568_ratHP1B_200_647.czi	12	No	SPOCD1	H3K4me3	0.6
E16_5_SPOCD1-HAHA_527-1_rbHA_200_488_msH3K4me3_100_568_ratHP1B_200_647.czi	13	No	SPOCD1	H3K4me3	0.62
E16_5_SPOCD1-HAHA_527-1_rbHA_200_488_msH3K4me3_100_568_ratHP1B_200_647.czi	14	No	SPOCD1	H3K4me3	0.62
E16_5_SPOCD1-HAHA_527-1_rbHA_200_488_msH3K4me3_100_568_ratHP1B_200_647.czi	15	No	SPOCD1	H3K4me3	0.68
E16_5_MIWI2-HAWT_1-2_rbHA_200_488_msH3K4me3_100_568_ratHP1B_200_647.czi	1	No	MIWI2	HP1B	-0.1
E16_5_MIWI2-HAWT_1-2_rbHA_200_488_msH3K4me3_100_568_ratHP1B_200_647.czi	2	No	MIWI2	HP1B	-0.48
E16_5_MIWI2-HAWT_1-2_rbHA_200_488_msH3K4me3_100_568_ratHP1B_200_647.czi	3	No	MIWI2	HP1B	0.12
E16_5_MIWI2-HAWT_1-2_rbHA_200_488_msH3K4me3_100_568_ratHP1B_200_647.czi	4	No	MIWI2	HP1B	-0.31
E16_5_MIWI2-HAWT_1-2_rbHA_200_488_msH3K4me3_100_568_ratHP1B_200_647.czi	5	No	MIWI2	HP1B	-0.4
E16_5_MIWI2-HAWT_1-2_rbHA_200_488_msH3K4me3_100_568_ratHP1B_200_647.czi	6	No	MIWI2	HP1B	-0.13
E16_5_MIWI2-HAWT_1-2_rbHA_200_488_msH3K4me3_100_568_ratHP1B_200_647.czi	7	No	MIWI2	HP1B	-0.47
E16_5_MIWI2-HAWT_1-2_rbHA_200_488_msH3K4me3_100_568_ratHP1B_200_647.czi	8	No	MIWI2	HP1B	-0.44
E16_5_MIWI2-HAWT_1-2_rbHA_200_488_msH3K4me3_100_568_ratHP1B_200_647.czi	9	No	MIWI2	HP1B	-0.01
E16_5_MIWI2-HAWT_1-2_rbHA_200_488_msH3K4me3_100_568_ratHP1B_200_647.czi	10	No	MIWI2	HP1B	-0.47
E16_5_MIWI2-HAWT_1-2_rbHA_200_488_msH3K4me3_100_568_ratHP1B_200_647.czi	11	No	MIWI2	HP1B	-0.18
E16_5_MIWI2-HAWT_1-2_rbHA_200_488_msH3K4me3_100_568_ratHP1B_200_647.czi	12	No	MIWI2	HP1B	-0.21
E16_5_MIWI2-HAWT_1-2_rbHA_200_488_msH3K4me3_100_568_ratHP1B_200_647.czi	13	No	MIWI2	HP1B	-0.47
MIWI2-HAHA_E16_1_rbHA_1_in_200-a568_rtHP1b_1_in_500-a647_2.czi	1	No	MIWI2	HP1B	-0.36
MIWI2-HAHA_E16_1_rbHA_1_in_200-a568_rtHP1b_1_in_500-a647_2.czi	2	No	MIWI2	HP1B	-0.18
MIWI2-HAHA_E16_1_rbHA_1_in_200-a568_rtHP1b_1_in_500-a647_2.czi	3	No	MIWI2	HP1B	-0.15
MIWI2-HAHA_E16_1_rbHA_1_in_200-a568_rtHP1b_1_in_500-a647_2.czi	4	No	MIWI2	HP1B	-0.25
MIWI2-HAHA_E16_1_rbHA_1_in_200-a568_rtHP1b_1_in_500-a647_2.czi	5	No	MIWI2	HP1B	-0.25
MIWI2-HAHA_E16_1_rbHA_1_in_200-a568_rtHP1b_1_in_500-a647_2.czi	6	No	MIWI2	HP1B	-0.41
MIWI2-HAHA_E16_1_rbHA_1_in_200-a568_rtHP1b_1_in_500-a647_2.czi	7	No	MIWI2	HP1B	-0.2
MIWI2-HAHA_E16_1_rbHA_1_in_200-a568_rtHP1b_1_in_500-a647_2.czi	8	No	MIWI2	HP1B	-0.13
MIWI2-HAHA_E16_1_rbHA_1_in_200-a568_rtHP1b_1_in_500-a647_2.czi	9	No	MIWI2	HP1B	-0.29
MIWI2-HAHA_E16_1_rbHA_1_in_200-a568_rtHP1b_1_in_500-a647_2.czi	10	No	MIWI2	HP1B	0.14
MIWI2-HAHA_E16_1_rbHA_1_in_200-a568_rtHP1b_1_in_500-a647_2.czi	11	No	MIWI2	HP1B	0.13
MIWI2-HAHA_E16_1_rbHA_1_in_200-a568_rtHP1b_1_in_500-a647_2.czi	12	No	MIWI2	HP1B	-0.15
MIWI2-HAHA_E16_1_rbHA_1_in_200-a568_rtHP1b_1_in_500-a647.czi	1	No	MIWI2	HP1B	0.01
MIWI2-HAHA_E16_1_rbHA_1_in_200-a568_rtHP1b_1_in_500-a647.czi	2	No	MIWI2	HP1B	-0.31
MIWI2-HAHA_E16_1_rbHA_1_in_200-a568_rtHP1b_1_in_500-a647.czi	3	No	MIWI2	HP1B	-0.06
MIWI2-HAHA_E16_1_rbHA_1_in_200-a568_rtHP1b_1_in_500-a647.czi	4	No	MIWI2	HP1B	-0.04
MIWI2-HAHA_E16_1_rbHA_1_in_200-a568_rtHP1b_1_in_500-a647.czi	5	No	MIWI2	HP1B	-0.19
MIWI2-HAHA_E16_1_rbHA_1_in_200-a568_rtHP1b_1_in_500-a647.czi	6	No	MIWI2	HP1B	-0.38
MIWI2-HAHA_E16_1_rbHA_1_in_200-a568_rtHP1b_1_in_500-a647.czi	7	No	MIWI2	HP1B	0.06
MIWI2-HAHA_E16_1_rbHA_1_in_200-a568_rtHP1b_1_in_500-a647.czi	8	No	MIWI2	HP1B	-0.36
MIWI2-HAHA_E16_1_rbHA_1_in_200-a568_rtHP1b_1_in_500-a647.czi	9	No	MIWI2	HP1B	-0.06
MIWI2-HAHA_E16_1_rbHA_1_in_200-a568_rtHP1b_1_in_500-a647.czi	10	No	MIWI2	HP1B	0.11
MIWI2-HAHA_E16_1_rbHA_1_in_200-a568_rtHP1b_1_in_500-a647.czi	11	No	MIWI2	HP1B	-0.39
Spocd1-K464A_Miwi2-HA_562-1_1_WTWT_HAWT_DAPI_405_rbH3K4me3_500_488_msHA_100_568_rtHP1B_300_647.czi	1	No	MIWI2	HP1B	-0.3
Spocd1-K464A_Miwi2-HA_562-1_1_WTWT_HAWT_DAPI_405_rbH3K4me3_500_488_msHA_100_568_rtHP1B_300_647.czi	2	No	MIWI2	HP1B	-0.02
Spocd1-K464A_Miwi2-HA_562-1_1_WTWT_HAWT_DAPI_405_rbH3K4me3_500_488_msHA_100_568_rtHP1B_300_647.czi	3	No	MIWI2	HP1B	-0.29
Spocd1-K464A_Miwi2-HA_562-1_1_WTWT_HAWT_DAPI_405_rbH3K4me3_500_488_msHA_100_568_rtHP1B_300_647.czi	4	No	MIWI2	HP1B	-0.15
Spocd1-K464A_Miwi2-HA_562-1_1_WTWT_HAWT_DAPI_405_rbH3K4me3_500_488_msHA_100_568_rtHP1B_300_647.czi	5	No	MIWI2	HP1B	0.01
Spocd1-K464A_Miwi2-HA_562-1_1_WTWT_HAWT_DAPI_405_rbH3K4me3_500_488_msHA_100_568_rtHP1B_300_647.czi	6	No	MIWI2	HP1B	-0.33
Spocd1-K464A_Miwi2-HA_562-1_1_WTWT_HAWT_DAPI_405_rbH3K4me3_500_488_msHA_100_568_rtHP1B_300_647.czi	7	No	MIWI2	HP1B	-0.07
Spocd1-K464A_Miwi2-HA_562-1_1_WTWT_HAWT_DAPI_405_rbH3K4me3_500_488_msHA_100_568_rtHP1B_300_647.czi	8	No	MIWI2	HP1B	-0.41
Spocd1-K464A_Miwi2-HA_562-1_1_WTWT_HAWT_DAPI_405_rbH3K4me3_500_488_msHA_100_568_rtHP1B_300_647.czi	9	No	MIWI2	HP1B	-0.26
Spocd1-K464A_Miwi2-HA_562-1_1_WTWT_HAWT_DAPI_405_rbH3K4me3_500_488_msHA_100_568_rtHP1B_300_647.czi	10	No	MIWI2	HP1B	-0.46
Spocd1-K464A_Miwi2-HA_562-1_1_WTWT_HAWT_DAPI_405_rbH3K4me3_500_488_msHA_100_568_rtHP1B_300_647.czi	11	No	MIWI2	HP1B	-0.4
Spocd1-K464A_Miwi2-HA_562-1_1_WTWT_HAWT_DAPI_405_rbH3K4me3_500_488_msHA_100_568_rtHP1B_300_647.czi	12	No	MIWI2	HP1B	-0.16
Spocd1-K464A_Miwi2-HA_562-1_1_WTWT_HAWT_DAPI_405_rbH3K4me3_500_488_msHA_100_568_rtHP1B_300_647.czi	13	No	MIWI2	HP1B	-0.11
Spocd1-K464A_Miwi2-HA_562-1_1_WTWT_HAWT_DAPI_405_rbH3K4me3_500_488_msHA_100_568_rtHP1B_300_647.czi	14	No	MIWI2	HP1B	-0.42
Spocd1-K464A_Miwi2-HA_562-1_1_WTWT_HAWT_DAPI_405_rbH3K4me3_500_488_msHA_100_568_rtHP1B_300_647.czi	15	No	MIWI2	HP1B	0.14	Yes
Spocd1-K464A_Miwi2-HA_562-1_1_WTWT_HAWT_DAPI_405_rbH3K4me3_500_488_msHA_100_568_rtHP1B_300_647.czi	16	No	MIWI2	HP1B	-0.3
Spocd1-K464A_Miwi2-HA_562-1_1_WTWT_HAWT_DAPI_405_rbH3K4me3_500_488_msHA_100_568_rtHP1B_300_647.czi	17	No	MIWI2	HP1B	-0.18
Spocd1-K464A_Miwi2-HA_562-1_1_WTWT_HAWT_DAPI_405_rbH3K4me3_500_488_msHA_100_568_rtHP1B_300_647.czi	18	No	MIWI2	HP1B	-0.24
Spocd1-K464A_Miwi2-HA_562-1_1_WTWT_HAWT_DAPI_405_rbH3K4me3_500_488_msHA_100_568_rtHP1B_300_647.czi	19	No	MIWI2	HP1B	-0.18
Spocd1-K464A_Miwi2-HA_562-1_1_WTWT_HAWT_DAPI_405_rbH3K4me3_500_488_msHA_100_568_rtHP1B_300_647.czi	20	No	MIWI2	HP1B	-0.17
E16_5_MIWI2-HAWT_1-2_rbHA_200_488_msH3K4me3_100_568_ratHP1B_200_647.czi	1	No	MIWI2	H3K4me3	0.55
E16_5_MIWI2-HAWT_1-2_rbHA_200_488_msH3K4me3_100_568_ratHP1B_200_647.czi	2	No	MIWI2	H3K4me3	-0.26
E16_5_MIWI2-HAWT_1-2_rbHA_200_488_msH3K4me3_100_568_ratHP1B_200_647.czi	3	No	MIWI2	H3K4me3	0.6
E16_5_MIWI2-HAWT_1-2_rbHA_200_488_msH3K4me3_100_568_ratHP1B_200_647.czi	4	No	MIWI2	H3K4me3	0.57
E16_5_MIWI2-HAWT_1-2_rbHA_200_488_msH3K4me3_100_568_ratHP1B_200_647.czi	5	No	MIWI2	H3K4me3	-0.22
E16_5_MIWI2-HAWT_1-2_rbHA_200_488_msH3K4me3_100_568_ratHP1B_200_647.czi	6	No	MIWI2	H3K4me3	0.6
E16_5_MIWI2-HAWT_1-2_rbHA_200_488_msH3K4me3_100_568_ratHP1B_200_647.czi	7	No	MIWI2	H3K4me3	-0.26
E16_5_MIWI2-HAWT_1-2_rbHA_200_488_msH3K4me3_100_568_ratHP1B_200_647.czi	8	No	MIWI2	H3K4me3	-0.3
E16_5_MIWI2-HAWT_1-2_rbHA_200_488_msH3K4me3_100_568_ratHP1B_200_647.czi	9	No	MIWI2	H3K4me3	0.55
E16_5_MIWI2-HAWT_1-2_rbHA_200_488_msH3K4me3_100_568_ratHP1B_200_647.czi	10	No	MIWI2	H3K4me3	-0.16
E16_5_MIWI2-HAWT_1-2_rbHA_200_488_msH3K4me3_100_568_ratHP1B_200_647.czi	11	No	MIWI2	H3K4me3	0.1
E16_5_MIWI2-HAWT_1-2_rbHA_200_488_msH3K4me3_100_568_ratHP1B_200_647.czi	12	No	MIWI2	H3K4me3	0.27
E16_5_MIWI2-HAWT_1-2_rbHA_200_488_msH3K4me3_100_568_ratHP1B_200_647.czi	13	No	MIWI2	H3K4me3	0.05
Spocd1-K464A_Miwi2-HA_562-1_1_WTWT_HAWT_DAPI_405_rbH3K4me3_500_488_msHA_100_568_rtHP1B_300_647.czi	1	No	MIWI2	H3K4me3	-0.54
Spocd1-K464A_Miwi2-HA_562-1_1_WTWT_HAWT_DAPI_405_rbH3K4me3_500_488_msHA_100_568_rtHP1B_300_647.czi	2	No	MIWI2	H3K4me3	0.44
Spocd1-K464A_Miwi2-HA_562-1_1_WTWT_HAWT_DAPI_405_rbH3K4me3_500_488_msHA_100_568_rtHP1B_300_647.czi	3	No	MIWI2	H3K4me3	0.01
Spocd1-K464A_Miwi2-HA_562-1_1_WTWT_HAWT_DAPI_405_rbH3K4me3_500_488_msHA_100_568_rtHP1B_300_647.czi	4	No	MIWI2	H3K4me3	0.22
Spocd1-K464A_Miwi2-HA_562-1_1_WTWT_HAWT_DAPI_405_rbH3K4me3_500_488_msHA_100_568_rtHP1B_300_647.czi	5	No	MIWI2	H3K4me3	0.11
Spocd1-K464A_Miwi2-HA_562-1_1_WTWT_HAWT_DAPI_405_rbH3K4me3_500_488_msHA_100_568_rtHP1B_300_647.czi	6	No	MIWI2	H3K4me3	-0.3
Spocd1-K464A_Miwi2-HA_562-1_1_WTWT_HAWT_DAPI_405_rbH3K4me3_500_488_msHA_100_568_rtHP1B_300_647.czi	7	No	MIWI2	H3K4me3	0.38
Spocd1-K464A_Miwi2-HA_562-1_1_WTWT_HAWT_DAPI_405_rbH3K4me3_500_488_msHA_100_568_rtHP1B_300_647.czi	8	No	MIWI2	H3K4me3	0.55
Spocd1-K464A_Miwi2-HA_562-1_1_WTWT_HAWT_DAPI_405_rbH3K4me3_500_488_msHA_100_568_rtHP1B_300_647.czi	9	No	MIWI2	H3K4me3	0.42
Spocd1-K464A_Miwi2-HA_562-1_1_WTWT_HAWT_DAPI_405_rbH3K4me3_500_488_msHA_100_568_rtHP1B_300_647.czi	10	No	MIWI2	H3K4me3	-0.13
Spocd1-K464A_Miwi2-HA_562-1_1_WTWT_HAWT_DAPI_405_rbH3K4me3_500_488_msHA_100_568_rtHP1B_300_647.czi	11	No	MIWI2	H3K4me3	-0.37
Spocd1-K464A_Miwi2-HA_562-1_1_WTWT_HAWT_DAPI_405_rbH3K4me3_500_488_msHA_100_568_rtHP1B_300_647.czi	12	No	MIWI2	H3K4me3	-0.49
Spocd1-K464A_Miwi2-HA_562-1_1_WTWT_HAWT_DAPI_405_rbH3K4me3_500_488_msHA_100_568_rtHP1B_300_647.czi	13	No	MIWI2	H3K4me3	-0.45
Spocd1-K464A_Miwi2-HA_562-1_1_WTWT_HAWT_DAPI_405_rbH3K4me3_500_488_msHA_100_568_rtHP1B_300_647.czi	14	No	MIWI2	H3K4me3	-0.24
Spocd1-K464A_Miwi2-HA_562-1_1_WTWT_HAWT_DAPI_405_rbH3K4me3_500_488_msHA_100_568_rtHP1B_300_647.czi	15	No	MIWI2	H3K4me3	0.39	Yes
Spocd1-K464A_Miwi2-HA_562-1_1_WTWT_HAWT_DAPI_405_rbH3K4me3_500_488_msHA_100_568_rtHP1B_300_647.czi	16	No	MIWI2	H3K4me3	-0.37
Spocd1-K464A_Miwi2-HA_562-1_1_WTWT_HAWT_DAPI_405_rbH3K4me3_500_488_msHA_100_568_rtHP1B_300_647.czi	17	No	MIWI2	H3K4me3	-0.28
Spocd1-K464A_Miwi2-HA_562-1_1_WTWT_HAWT_DAPI_405_rbH3K4me3_500_488_msHA_100_568_rtHP1B_300_647.czi	18	No	MIWI2	H3K4me3	0.49
Spocd1-K464A_Miwi2-HA_562-1_1_WTWT_HAWT_DAPI_405_rbH3K4me3_500_488_msHA_100_568_rtHP1B_300_647.czi	19	No	MIWI2	H3K4me3	0.53
Spocd1-K464A_Miwi2-HA_562-1_1_WTWT_HAWT_DAPI_405_rbH3K4me3_500_488_msHA_100_568_rtHP1B_300_647.czi	20	No	MIWI2	H3K4me3	-0.36
DNMT3L-HAHA_E16_288-3_1_rbHA_1_in_200-a568_rtHP1b_1_in_500-a647.czi	1	No	DNMT3L	HP1B	-0.29
DNMT3L-HAHA_E16_288-3_1_rbHA_1_in_200-a568_rtHP1b_1_in_500-a647.czi	2	No	DNMT3L	HP1B	-0.4
DNMT3L-HAHA_E16_288-3_1_rbHA_1_in_200-a568_rtHP1b_1_in_500-a647.czi	3	No	DNMT3L	HP1B	-0.31
DNMT3L-HAHA_E16_288-3_1_rbHA_1_in_200-a568_rtHP1b_1_in_500-a647.czi	4	No	DNMT3L	HP1B	-0.47
DNMT3L-HAHA_E16_288-3_1_rbHA_1_in_200-a568_rtHP1b_1_in_500-a647.czi	5	No	DNMT3L	HP1B	-0.27
DNMT3L-HAHA_E16_288-3_1_rbHA_1_in_200-a568_rtHP1b_1_in_500-a647.czi	6	No	DNMT3L	HP1B	-0.35
DNMT3L-HAHA_E16_288-3_1_rbHA_1_in_200-a568_rtHP1b_1_in_500-a647.czi	7	No	DNMT3L	HP1B	-0.44
DNMT3L-HAHA_E16_288-3_1_rbHA_1_in_200-a568_rtHP1b_1_in_500-a647.czi	8	No	DNMT3L	HP1B	-0.36
DNMT3L-HAHA_E16_288-3_1_rbHA_1_in_200-a568_rtHP1b_1_in_500-a647.czi	9	No	DNMT3L	HP1B	-0.12
DNMT3L-HAHA_E16_288-3_1_rbHA_1_in_200-a568_rtHP1b_1_in_500-a647.czi	10	No	DNMT3L	HP1B	-0.24
E16_5_DNMT3L-HAHA_317-2_rbHA_200_488_msH3K4me3_100_568_ratHP1B_200_647.czi	1	No	DNMT3L	HP1B	-0.29
E16_5_DNMT3L-HAHA_317-2_rbHA_200_488_msH3K4me3_100_568_ratHP1B_200_647.czi	2	No	DNMT3L	HP1B	-0.38
E16_5_DNMT3L-HAHA_317-2_rbHA_200_488_msH3K4me3_100_568_ratHP1B_200_647.czi	3	No	DNMT3L	HP1B	-0.35
E16_5_DNMT3L-HAHA_317-2_rbHA_200_488_msH3K4me3_100_568_ratHP1B_200_647.czi	4	No	DNMT3L	HP1B	-0.45
E16_5_DNMT3L-HAHA_317-2_rbHA_200_488_msH3K4me3_100_568_ratHP1B_200_647.czi	5	No	DNMT3L	HP1B	-0.27
E16_5_DNMT3L-HAHA_317-2_rbHA_200_488_msH3K4me3_100_568_ratHP1B_200_647.czi	6	No	DNMT3L	HP1B	-0.16
E16_5_DNMT3L-HAHA_317-2_rbHA_200_488_msH3K4me3_100_568_ratHP1B_200_647.czi	7	No	DNMT3L	HP1B	-0.17
E16_5_DNMT3L-HAHA_317-2_rbHA_200_488_msH3K4me3_100_568_ratHP1B_200_647.czi	8	No	DNMT3L	HP1B	-0.24
E16_5_DNMT3L-HAHA_317-2_rbHA_200_488_msH3K4me3_100_568_ratHP1B_200_647.czi	9	No	DNMT3L	HP1B	-0.08
E16_5_DNMT3L-HAHA_317-2_rbHA_200_488_msH3K4me3_100_568_ratHP1B_200_647.czi	10	No	DNMT3L	HP1B	-0.49
E16_5_DNMT3L-HAHA_317-2_rbHA_200_488_msH3K4me3_100_568_ratHP1B_200_647.czi	11	No	DNMT3L	HP1B	-0.26
E16_5_DNMT3L-HAHA_317-2_rbHA_200_488_msH3K4me3_100_568_ratHP1B_200_647.czi	12	No	DNMT3L	HP1B	-0.47
E16_5_DNMT3L-HAHA_317-2_rbHA_200_488_msH3K4me3_100_568_ratHP1B_200_647.czi	13	No	DNMT3L	HP1B	-0.18	Yes
Dnmt3L-HAHA_E16_1_rbH3K4me3_1_in_300-a568_msHA_1_in_100-a647_1.czi	1	No	DNMT3L	H3K4me3	0.77
Dnmt3L-HAHA_E16_1_rbH3K4me3_1_in_300-a568_msHA_1_in_100-a647_1.czi	2	No	DNMT3L	H3K4me3	0.85
Dnmt3L-HAHA_E16_1_rbH3K4me3_1_in_300-a568_msHA_1_in_100-a647_1.czi	3	No	DNMT3L	H3K4me3	0.82
Dnmt3L-HAHA_E16_1_rbH3K4me3_1_in_300-a568_msHA_1_in_100-a647_1.czi	4	No	DNMT3L	H3K4me3	0.65
Dnmt3L-HAHA_E16_1_rbH3K4me3_1_in_300-a568_msHA_1_in_100-a647_1.czi	5	No	DNMT3L	H3K4me3	0.86
Dnmt3L-HAHA_E16_1_rbH3K4me3_1_in_300-a568_msHA_1_in_100-a647_1.czi	6	No	DNMT3L	H3K4me3	0.65
Dnmt3L-HAHA_E16_1_rbH3K4me3_1_in_300-a568_msHA_1_in_100-a647_1.czi	7	No	DNMT3L	H3K4me3	0.53
Dnmt3L-HAHA_E16_1_rbH3K4me3_1_in_300-a568_msHA_1_in_100-a647_1.czi	8	No	DNMT3L	H3K4me3	0.82
Dnmt3L-HAHA_E16_1_rbH3K4me3_1_in_300-a568_msHA_1_in_100-a647_1.czi	9	No	DNMT3L	H3K4me3	0.78
Dnmt3L-HAHA_E16_1_rbH3K4me3_1_in_300-a568_msHA_1_in_100-a647_1.czi	10	No	DNMT3L	H3K4me3	0.81
Dnmt3L-HAHA_E16_1_rbH3K4me3_1_in_300-a568_msHA_1_in_100-a647_1.czi	11	No	DNMT3L	H3K4me3	0.84
Dnmt3L-HAHA_E16_1_rbH3K4me3_1_in_300-a568_msHA_1_in_100-a647_1.czi	12	No	DNMT3L	H3K4me3	0.79
Dnmt3L-HAHA_E16_1_rbH3K4me3_1_in_300-a568_msHA_1_in_100-a647_1.czi	13	No	DNMT3L	H3K4me3	0.82
E16_5_DNMT3L-HAHA_317-2_rbHA_200_488_msH3K4me3_100_568_ratHP1B_200_647.czi	1	No	DNMT3L	H3K4me3	0.66
E16_5_DNMT3L-HAHA_317-2_rbHA_200_488_msH3K4me3_100_568_ratHP1B_200_647.czi	2	No	DNMT3L	H3K4me3	0.6
E16_5_DNMT3L-HAHA_317-2_rbHA_200_488_msH3K4me3_100_568_ratHP1B_200_647.czi	3	No	DNMT3L	H3K4me3	0.7
E16_5_DNMT3L-HAHA_317-2_rbHA_200_488_msH3K4me3_100_568_ratHP1B_200_647.czi	4	No	DNMT3L	H3K4me3	-0.3
E16_5_DNMT3L-HAHA_317-2_rbHA_200_488_msH3K4me3_100_568_ratHP1B_200_647.czi	5	No	DNMT3L	H3K4me3	0.7
E16_5_DNMT3L-HAHA_317-2_rbHA_200_488_msH3K4me3_100_568_ratHP1B_200_647.czi	6	No	DNMT3L	H3K4me3	0.61
E16_5_DNMT3L-HAHA_317-2_rbHA_200_488_msH3K4me3_100_568_ratHP1B_200_647.czi	7	No	DNMT3L	H3K4me3	0.51
E16_5_DNMT3L-HAHA_317-2_rbHA_200_488_msH3K4me3_100_568_ratHP1B_200_647.czi	8	No	DNMT3L	H3K4me3	0.53
E16_5_DNMT3L-HAHA_317-2_rbHA_200_488_msH3K4me3_100_568_ratHP1B_200_647.czi	9	No	DNMT3L	H3K4me3	0.74
E16_5_DNMT3L-HAHA_317-2_rbHA_200_488_msH3K4me3_100_568_ratHP1B_200_647.czi	10	No	DNMT3L	H3K4me3	0.52
E16_5_DNMT3L-HAHA_317-2_rbHA_200_488_msH3K4me3_100_568_ratHP1B_200_647.czi	11	No	DNMT3L	H3K4me3	-0.05
E16_5_DNMT3L-HAHA_317-2_rbHA_200_488_msH3K4me3_100_568_ratHP1B_200_647.czi	12	No	DNMT3L	H3K4me3	0.71
E16_5_DNMT3L-HAHA_317-2_rbHA_200_488_msH3K4me3_100_568_ratHP1B_200_647.czi	13	No	DNMT3L	H3K4me3	0.41	Yes
DNMT3C-HAHA_E16_1_rbHA_1_in_200-a568_rtHP1b_1_in_500-a647.czi	1	No	DNMT3C	HP1B	-0.4
DNMT3C-HAHA_E16_1_rbHA_1_in_200-a568_rtHP1b_1_in_500-a647.czi	2	No	DNMT3C	HP1B	-0.54
DNMT3C-HAHA_E16_1_rbHA_1_in_200-a568_rtHP1b_1_in_500-a647.czi	3	No	DNMT3C	HP1B	-0.14
DNMT3C-HAHA_E16_1_rbHA_1_in_200-a568_rtHP1b_1_in_500-a647.czi	4	No	DNMT3C	HP1B	-0.13
DNMT3C-HAHA_E16_1_rbHA_1_in_200-a568_rtHP1b_1_in_500-a647.czi	5	No	DNMT3C	HP1B	-0.37
DNMT3C-HAHA_E16_1_rbHA_1_in_200-a568_rtHP1b_1_in_500-a647.czi	6	No	DNMT3C	HP1B	-0.08
DNMT3C-HAHA_E16_1_rbHA_1_in_200-a568_rtHP1b_1_in_500-a647.czi	7	No	DNMT3C	HP1B	-0.03
DNMT3C-HAHA_E16_1_rbHA_1_in_200-a568_rtHP1b_1_in_500-a647.czi	8	No	DNMT3C	HP1B	0.03
DNMT3C-HAHA_E16_1_rbHA_1_in_200-a568_rtHP1b_1_in_500-a647.czi	9	No	DNMT3C	HP1B	-0.43
DNMT3C-HAHA_E16_1_rbHA_1_in_200-a568_rtHP1b_1_in_500-a647.czi	10	No	DNMT3C	HP1B	0.08
DNMT3C-HAHA_E16_1_rbHA_1_in_200-a568_rtHP1b_1_in_500-a647.czi	11	No	DNMT3C	HP1B	-0.17
DNMT3C-HAHA_E16_1_rbHA_1_in_200-a568_rtHP1b_1_in_500-a647.czi	12	No	DNMT3C	HP1B	-0.27
DNMT3C-HAHA_E16_1_rbHA_1_in_200-a568_rtHP1b_1_in_500-a647.czi	13	No	DNMT3C	HP1B	-0.21
DNMT3C-HAHA_E16_1_rbHA_1_in_200-a568_rtHP1b_1_in_500-a647.czi	14	No	DNMT3C	HP1B	-0.16
DNMT3C-HAHA_E16_1_rbHA_1_in_200-a568_rtHP1b_1_in_500-a647.czi	15	No	DNMT3C	HP1B	-0.36
DNMT3C-HAHA_E16_1_rbHA_1_in_200-a568_rtHP1b_1_in_500-a647.czi	16	No	DNMT3C	HP1B	-0.09
DNMT3C-HAHA_E16_1_rbHA_1_in_200-a568_rtHP1b_1_in_500-a647.czi	17	No	DNMT3C	HP1B	-0.38
DNMT3C-HAHA_E16_2_rbHA_1_in_200-a568_rtHP1b_1_in_500-a647.czi	1	No	DNMT3C	HP1B	0.02
DNMT3C-HAHA_E16_2_rbHA_1_in_200-a568_rtHP1b_1_in_500-a647.czi	2	No	DNMT3C	HP1B	0.06
DNMT3C-HAHA_E16_2_rbHA_1_in_200-a568_rtHP1b_1_in_500-a647.czi	3	No	DNMT3C	HP1B	-0.28
DNMT3C-HAHA_E16_2_rbHA_1_in_200-a568_rtHP1b_1_in_500-a647.czi	4	No	DNMT3C	HP1B	-0.18
DNMT3C-HAHA_E16_2_rbHA_1_in_200-a568_rtHP1b_1_in_500-a647.czi	5	No	DNMT3C	HP1B	-0.04
DNMT3C-HAHA_E16_2_rbHA_1_in_200-a568_rtHP1b_1_in_500-a647.czi	6	No	DNMT3C	HP1B	-0.28
DNMT3C-HAHA_E16_2_rbHA_1_in_200-a568_rtHP1b_1_in_500-a647.czi	7	No	DNMT3C	HP1B	-0.24
DNMT3C-HAHA_E16_2_rbHA_1_in_200-a568_rtHP1b_1_in_500-a647.czi	8	No	DNMT3C	HP1B	-0.37
DNMT3C-HAHA_E16_2_rbHA_1_in_200-a568_rtHP1b_1_in_500-a647.czi	9	No	DNMT3C	HP1B	-0.37
E16_5_DNMT3C-HAHA_511-1_rbHA_200_488_msH3K4me3_100_568_ratHP1B_200_647_3.czi	1	No	DNMT3C	HP1B	-0.11
E16_5_DNMT3C-HAHA_511-1_rbHA_200_488_msH3K4me3_100_568_ratHP1B_200_647_3.czi	2	No	DNMT3C	HP1B	-0.13
E16_5_DNMT3C-HAHA_511-1_rbHA_200_488_msH3K4me3_100_568_ratHP1B_200_647_3.czi	3	No	DNMT3C	HP1B	-0.22
E16_5_DNMT3C-HAHA_511-1_rbHA_200_488_msH3K4me3_100_568_ratHP1B_200_647_3.czi	4	No	DNMT3C	HP1B	-0.12		Yes
E16_5_DNMT3C-HAHA_511-1_rbHA_200_488_msH3K4me3_100_568_ratHP1B_200_647_3.czi	5	No	DNMT3C	HP1B	-0.08		Yes
E16_5_DNMT3C-HAHA_511-1_rbHA_200_488_msH3K4me3_100_568_ratHP1B_200_647_3.czi	6	No	DNMT3C	HP1B	0.13	Yes	Yes
E16_5_DNMT3C-HAHA_511-1_rbHA_200_488_msH3K4me3_100_568_ratHP1B_200_647_3.czi	7	No	DNMT3C	HP1B	0.03		Yes
E16_5_DNMT3C-HAHA_511-1_rbHA_200_488_msH3K4me3_100_568_ratHP1B_200_647_3.czi	8	No	DNMT3C	HP1B	-0.1
E16_5_DNMT3C-HAHA_511-1_rbHA_200_488_msH3K4me3_100_568_ratHP1B_200_647_3.czi	9	No	DNMT3C	HP1B	-0.12
E16_5_DNMT3C-HAHA_511-1_rbHA_200_488_msH3K4me3_100_568_ratHP1B_200_647_3.czi	10	No	DNMT3C	HP1B	-0.24
E16_5_DNMT3C-HAHA_511-1_rbHA_200_488_msH3K4me3_100_568_ratHP1B_200_647_3.czi	11	No	DNMT3C	HP1B	-0.14
E16_5_DNMT3C-HAHA_511-1_rbHA_200_488_msH3K4me3_100_568_ratHP1B_200_647_3.czi	12	No	DNMT3C	HP1B	-0.2
E16_5_DNMT3C-HAHA_511-1_rbHA_200_488_msH3K4me3_100_568_ratHP1B_200_647_3.czi	13	No	DNMT3C	HP1B	-0.11
Dnmt3c-HAHA_E16_2_1_rbH3K4me3_1_in_300-a568_msHA_1_in_100-a647_1.czi	1	No	DNMT3C	H3K4me3	0.63
Dnmt3c-HAHA_E16_2_1_rbH3K4me3_1_in_300-a568_msHA_1_in_100-a647_1.czi	2	No	DNMT3C	H3K4me3	0.61
Dnmt3c-HAHA_E16_2_1_rbH3K4me3_1_in_300-a568_msHA_1_in_100-a647_1.czi	3	No	DNMT3C	H3K4me3	0.64
Dnmt3c-HAHA_E16_2_1_rbH3K4me3_1_in_300-a568_msHA_1_in_100-a647_1.czi	4	No	DNMT3C	H3K4me3	0.69
Dnmt3c-HAHA_E16_2_1_rbH3K4me3_1_in_300-a568_msHA_1_in_100-a647_1.czi	5	No	DNMT3C	H3K4me3	0.66
Dnmt3c-HAHA_E16_2_1_rbH3K4me3_1_in_300-a568_msHA_1_in_100-a647_1.czi	6	No	DNMT3C	H3K4me3	0.64
Dnmt3c-HAHA_E16_2_1_rbH3K4me3_1_in_300-a568_msHA_1_in_100-a647_1.czi	7	No	DNMT3C	H3K4me3	0.7
Dnmt3c-HAHA_E16_2_1_rbH3K4me3_1_in_300-a568_msHA_1_in_100-a647_1.czi	8	No	DNMT3C	H3K4me3	0.65
Dnmt3c-HAHA_E16_2_1_rbH3K4me3_1_in_300-a568_msHA_1_in_100-a647_1.czi	9	No	DNMT3C	H3K4me3	-0.35	Yes
Dnmt3c-HAHA_E16_2_1_rbH3K4me3_1_in_300-a568_msHA_1_in_100-a647_1.czi	10	No	DNMT3C	H3K4me3	0.44
Dnmt3c-HAHA_E16_2_1_rbH3K4me3_1_in_300-a568_msHA_1_in_100-a647_1.czi	11	No	DNMT3C	H3K4me3	0.68
E16_5_DNMT3C-HAHA_511-1_rbHA_200_488_msH3K4me3_100_568_ratHP1B_200_647_3.czi	1	No	DNMT3C	H3K4me3	0.62
E16_5_DNMT3C-HAHA_511-1_rbHA_200_488_msH3K4me3_100_568_ratHP1B_200_647_3.czi	2	No	DNMT3C	H3K4me3	0.63
E16_5_DNMT3C-HAHA_511-1_rbHA_200_488_msH3K4me3_100_568_ratHP1B_200_647_3.czi	3	No	DNMT3C	H3K4me3	0.61
E16_5_DNMT3C-HAHA_511-1_rbHA_200_488_msH3K4me3_100_568_ratHP1B_200_647_3.czi	4	No	DNMT3C	H3K4me3	0.19		Yes
E16_5_DNMT3C-HAHA_511-1_rbHA_200_488_msH3K4me3_100_568_ratHP1B_200_647_3.czi	5	No	DNMT3C	H3K4me3	0.16		Yes
E16_5_DNMT3C-HAHA_511-1_rbHA_200_488_msH3K4me3_100_568_ratHP1B_200_647_3.czi	6	No	DNMT3C	H3K4me3	0.45	Yes	Yes
E16_5_DNMT3C-HAHA_511-1_rbHA_200_488_msH3K4me3_100_568_ratHP1B_200_647_3.czi	7	No	DNMT3C	H3K4me3	0.17		Yes
E16_5_DNMT3C-HAHA_511-1_rbHA_200_488_msH3K4me3_100_568_ratHP1B_200_647_3.czi	8	No	DNMT3C	H3K4me3	0.66
E16_5_DNMT3C-HAHA_511-1_rbHA_200_488_msH3K4me3_100_568_ratHP1B_200_647_3.czi	9	No	DNMT3C	H3K4me3	0.54
E16_5_DNMT3C-HAHA_511-1_rbHA_200_488_msH3K4me3_100_568_ratHP1B_200_647_3.czi	10	No	DNMT3C	H3K4me3	0.56
E16_5_DNMT3C-HAHA_511-1_rbHA_200_488_msH3K4me3_100_568_ratHP1B_200_647_3.czi	11	No	DNMT3C	H3K4me3	0.39
E16_5_DNMT3C-HAHA_511-1_rbHA_200_488_msH3K4me3_100_568_ratHP1B_200_647_3.czi	12	No	DNMT3C	H3K4me3	0.67
E16_5_DNMT3C-HAHA_511-1_rbHA_200_488_msH3K4me3_100_568_ratHP1B_200_647_3.czi	13	No	DNMT3C	H3K4me3	0.66
E16_5_CD1_WT_rbSPIN1_100_488_msH3K4me3_100_568_ratHP1B_200_647_good.czi	1	No	SPIN1	HP1B	-0.21
E16_5_CD1_WT_rbSPIN1_100_488_msH3K4me3_100_568_ratHP1B_200_647_good.czi	2	No	SPIN1	HP1B	-0.34
E16_5_CD1_WT_rbSPIN1_100_488_msH3K4me3_100_568_ratHP1B_200_647_good.czi	3	No	SPIN1	HP1B	0.08
E16_5_CD1_WT_rbSPIN1_100_488_msH3K4me3_100_568_ratHP1B_200_647_good.czi	4	No	SPIN1	HP1B	-0.21
E16_5_CD1_WT_rbSPIN1_100_488_msH3K4me3_100_568_ratHP1B_200_647_good.czi	5	No	SPIN1	HP1B	0.01
E16_5_CD1_WT_rbSPIN1_100_488_msH3K4me3_100_568_ratHP1B_200_647_good.czi	6	No	SPIN1	HP1B	0.07
E16_5_CD1_WT_rbSPIN1_100_488_msH3K4me3_100_568_ratHP1B_200_647_good.czi	7	No	SPIN1	HP1B	0.03
E16_5_CD1_WT_rbSPIN1_100_488_msH3K4me3_100_568_ratHP1B_200_647_good.czi	8	No	SPIN1	HP1B	0.07
E16_5_CD1_WT_rbSPIN1_100_488_msH3K4me3_100_568_ratHP1B_200_647_good.czi	9	No	SPIN1	HP1B	-0.14
E16_5_CD1_WT_rbSPIN1_100_488_msH3K4me3_100_568_ratHP1B_200_647_good.czi	10	No	SPIN1	HP1B	-0.24
E16_5_CD1_WT_rbSPIN1_100_488_msH3K4me3_100_568_ratHP1B_200_647_good.czi	11	No	SPIN1	HP1B	-0.36
E16_5_CD1_WT_rbSPIN1_100_488_msH3K4me3_100_568_ratHP1B_200_647_good.czi	12	No	SPIN1	HP1B	-0.22
E16_5_CD1_WT_rbSPIN1_100_488_msH3K4me3_100_568_ratHP1B_200_647_good.czi	13	No	SPIN1	HP1B	-0.26
E16_5_CD1_WT_rbSPIN1_100_488_msH3K4me3_100_568_ratHP1B_200_647_good.czi	14	No	SPIN1	HP1B	-0.07
E16_5_CD1_WT_rbSPIN1_100_488_msH3K4me3_100_568_ratHP1B_200_647_good.czi	15	No	SPIN1	HP1B	-0.48
E16_5_CD1_WT_rbSPIN1_100_488_msH3K4me3_100_568_ratHP1B_200_647_good.czi	16	No	SPIN1	HP1B	-0.06
E16_5_CD1_WT_rbSPIN1_100_488_msH3K4me3_100_568_ratHP1B_200_647_good.czi	17	No	SPIN1	HP1B	-0.14
E16_5_CD1_WT_rbSPIN1_100_488_msH3K4me3_100_568_ratHP1B_200_647_good.czi	18	No	SPIN1	HP1B	-0.25
E16_5_CD1_WT_rbSPIN1_100_488_msH3K4me3_100_568_ratHP1B_200_647_good.czi	19	No	SPIN1	HP1B	0.11
E16_5_CD1_WT_rbSPIN1_100_488_msH3K4me3_100_568_ratHP1B_200_647_good.czi	20	No	SPIN1	HP1B	-0.06
Spocd1_K464A_496-4WT_rbSPIN1_200_488_msH3K4me3_100_568_ratHP1B_300_647.czi	1	No	SPIN1	HP1B	-0.31		Yes
Spocd1_K464A_496-4WT_rbSPIN1_200_488_msH3K4me3_100_568_ratHP1B_300_647.czi	2	No	SPIN1	HP1B	-0.45
Spocd1_K464A_496-4WT_rbSPIN1_200_488_msH3K4me3_100_568_ratHP1B_300_647.czi	3	No	SPIN1	HP1B	-0.21		Yes
Spocd1_K464A_496-4WT_rbSPIN1_200_488_msH3K4me3_100_568_ratHP1B_300_647.czi	4	No	SPIN1	HP1B	-0.17		Yes
Spocd1_K464A_496-4WT_rbSPIN1_200_488_msH3K4me3_100_568_ratHP1B_300_647.czi	5	No	SPIN1	HP1B	-0.26		Yes
Spocd1_K464A_496-4WT_rbSPIN1_200_488_msH3K4me3_100_568_ratHP1B_300_647.czi	6	No	SPIN1	HP1B	-0.07
Spocd1_K464A_496-4WT_rbSPIN1_200_488_msH3K4me3_100_568_ratHP1B_300_647.czi	7	No	SPIN1	HP1B	-0.09
Spocd1_K464A_496-4WT_rbSPIN1_200_488_msH3K4me3_100_568_ratHP1B_300_647.czi	8	No	SPIN1	HP1B	-0.33		Yes
Spocd1_K464A_496-4WT_rbSPIN1_200_488_msH3K4me3_100_568_ratHP1B_300_647.czi	9	No	SPIN1	HP1B	-0.48
Spocd1_K464A_496-4WT_rbSPIN1_200_488_msH3K4me3_100_568_ratHP1B_300_647.czi	10	No	SPIN1	HP1B	-0.13
Spocd1_K464A_496-4WT_rbSPIN1_200_488_msH3K4me3_100_568_ratHP1B_300_647.czi	11	No	SPIN1	HP1B	-0.22
Spocd1_K464A_496-4WT_rbSPIN1_200_488_msH3K4me3_100_568_ratHP1B_300_647.czi	12	No	SPIN1	HP1B	-0.34
Spocd1_K464A_496-4WT_rbSPIN1_200_488_msH3K4me3_100_568_ratHP1B_300_647.czi	13	No	SPIN1	HP1B	-0.62
Spocd1_K464A_496-4WT_rbSPIN1_200_488_msH3K4me3_100_568_ratHP1B_300_647.czi	14	No	SPIN1	HP1B	-0.38
Spocd1_K464A_496-4WT_rbSPIN1_200_488_msH3K4me3_100_568_ratHP1B_300_647.czi	15	No	SPIN1	HP1B	-0.21
Spocd1_K464A_496-4WT_rbSPIN1_200_488_msH3K4me3_100_568_ratHP1B_300_647.czi	16	No	SPIN1	HP1B	-0.16
Spocd1_K464A_496-4WT_rbSPIN1_200_488_msH3K4me3_100_568_ratHP1B_300_647.czi	17	No	SPIN1	HP1B	-0.42
Spocd1_K464A_496-4WT_rbSPIN1_200_488_msH3K4me3_100_568_ratHP1B_300_647.czi	18	No	SPIN1	HP1B	-0.21
E16_5_CD1_WT_rbSPIN1_100_488_msH3K4me3_100_568_ratHP1B_200_647_good.czi	1	No	SPIN1	H3K4me3	0.59
E16_5_CD1_WT_rbSPIN1_100_488_msH3K4me3_100_568_ratHP1B_200_647_good.czi	2	No	SPIN1	H3K4me3	0.48
E16_5_CD1_WT_rbSPIN1_100_488_msH3K4me3_100_568_ratHP1B_200_647_good.czi	3	No	SPIN1	H3K4me3	0.6
E16_5_CD1_WT_rbSPIN1_100_488_msH3K4me3_100_568_ratHP1B_200_647_good.czi	4	No	SPIN1	H3K4me3	0.31
E16_5_CD1_WT_rbSPIN1_100_488_msH3K4me3_100_568_ratHP1B_200_647_good.czi	5	No	SPIN1	H3K4me3	0.59
E16_5_CD1_WT_rbSPIN1_100_488_msH3K4me3_100_568_ratHP1B_200_647_good.czi	6	No	SPIN1	H3K4me3	0.57
E16_5_CD1_WT_rbSPIN1_100_488_msH3K4me3_100_568_ratHP1B_200_647_good.czi	7	No	SPIN1	H3K4me3	0.57
E16_5_CD1_WT_rbSPIN1_100_488_msH3K4me3_100_568_ratHP1B_200_647_good.czi	8	No	SPIN1	H3K4me3	0.5
E16_5_CD1_WT_rbSPIN1_100_488_msH3K4me3_100_568_ratHP1B_200_647_good.czi	9	No	SPIN1	H3K4me3	0.46
E16_5_CD1_WT_rbSPIN1_100_488_msH3K4me3_100_568_ratHP1B_200_647_good.czi	10	No	SPIN1	H3K4me3	0.57
E16_5_CD1_WT_rbSPIN1_100_488_msH3K4me3_100_568_ratHP1B_200_647_good.czi	11	No	SPIN1	H3K4me3	0.58
E16_5_CD1_WT_rbSPIN1_100_488_msH3K4me3_100_568_ratHP1B_200_647_good.czi	12	No	SPIN1	H3K4me3	0.67
E16_5_CD1_WT_rbSPIN1_100_488_msH3K4me3_100_568_ratHP1B_200_647_good.czi	13	No	SPIN1	H3K4me3	0.53
E16_5_CD1_WT_rbSPIN1_100_488_msH3K4me3_100_568_ratHP1B_200_647_good.czi	14	No	SPIN1	H3K4me3	0.5
E16_5_CD1_WT_rbSPIN1_100_488_msH3K4me3_100_568_ratHP1B_200_647_good.czi	15	No	SPIN1	H3K4me3	0.66
E16_5_CD1_WT_rbSPIN1_100_488_msH3K4me3_100_568_ratHP1B_200_647_good.czi	16	No	SPIN1	H3K4me3	0.6
E16_5_CD1_WT_rbSPIN1_100_488_msH3K4me3_100_568_ratHP1B_200_647_good.czi	17	No	SPIN1	H3K4me3	0.56
E16_5_CD1_WT_rbSPIN1_100_488_msH3K4me3_100_568_ratHP1B_200_647_good.czi	18	No	SPIN1	H3K4me3	0.48
E16_5_CD1_WT_rbSPIN1_100_488_msH3K4me3_100_568_ratHP1B_200_647_good.czi	19	No	SPIN1	H3K4me3	0.56
E16_5_CD1_WT_rbSPIN1_100_488_msH3K4me3_100_568_ratHP1B_200_647_good.czi	20	No	SPIN1	H3K4me3	0.55
Spocd1_K464A_496-4WT_rbSPIN1_200_488_msH3K4me3_100_568_ratHP1B_300_647.czi	1	No	SPIN1	H3K4me3	0.27		Yes
Spocd1_K464A_496-4WT_rbSPIN1_200_488_msH3K4me3_100_568_ratHP1B_300_647.czi	2	No	SPIN1	H3K4me3	0.03
Spocd1_K464A_496-4WT_rbSPIN1_200_488_msH3K4me3_100_568_ratHP1B_300_647.czi	3	No	SPIN1	H3K4me3	0.05		Yes
Spocd1_K464A_496-4WT_rbSPIN1_200_488_msH3K4me3_100_568_ratHP1B_300_647.czi	4	No	SPIN1	H3K4me3	-0.09		Yes
Spocd1_K464A_496-4WT_rbSPIN1_200_488_msH3K4me3_100_568_ratHP1B_300_647.czi	5	No	SPIN1	H3K4me3	-0.22		Yes
Spocd1_K464A_496-4WT_rbSPIN1_200_488_msH3K4me3_100_568_ratHP1B_300_647.czi	6	No	SPIN1	H3K4me3	-0.26
Spocd1_K464A_496-4WT_rbSPIN1_200_488_msH3K4me3_100_568_ratHP1B_300_647.czi	7	No	SPIN1	H3K4me3	0.08
Spocd1_K464A_496-4WT_rbSPIN1_200_488_msH3K4me3_100_568_ratHP1B_300_647.czi	8	No	SPIN1	H3K4me3	0.07		Yes
Spocd1_K464A_496-4WT_rbSPIN1_200_488_msH3K4me3_100_568_ratHP1B_300_647.czi	9	No	SPIN1	H3K4me3	0.26
Spocd1_K464A_496-4WT_rbSPIN1_200_488_msH3K4me3_100_568_ratHP1B_300_647.czi	10	No	SPIN1	H3K4me3	-0.22
Spocd1_K464A_496-4WT_rbSPIN1_200_488_msH3K4me3_100_568_ratHP1B_300_647.czi	11	No	SPIN1	H3K4me3	0.07
Spocd1_K464A_496-4WT_rbSPIN1_200_488_msH3K4me3_100_568_ratHP1B_300_647.czi	12	No	SPIN1	H3K4me3	0.08
Spocd1_K464A_496-4WT_rbSPIN1_200_488_msH3K4me3_100_568_ratHP1B_300_647.czi	13	No	SPIN1	H3K4me3	-0.01
Spocd1_K464A_496-4WT_rbSPIN1_200_488_msH3K4me3_100_568_ratHP1B_300_647.czi	14	No	SPIN1	H3K4me3	0.12
Spocd1_K464A_496-4WT_rbSPIN1_200_488_msH3K4me3_100_568_ratHP1B_300_647.czi	15	No	SPIN1	H3K4me3	-0.1
Spocd1_K464A_496-4WT_rbSPIN1_200_488_msH3K4me3_100_568_ratHP1B_300_647.czi	16	No	SPIN1	H3K4me3	0.4
Spocd1_K464A_496-4WT_rbSPIN1_200_488_msH3K4me3_100_568_ratHP1B_300_647.czi	17	No	SPIN1	H3K4me3	0.48
Spocd1_K464A_496-4WT_rbSPIN1_200_488_msH3K4me3_100_568_ratHP1B_300_647.czi	18	No	SPIN1	H3K4me3	0.21
Spocd1_K464A_11-5-WT_rbSPIN1_100_488_ms_h3K4me3_100_568_ratHP1B_300_647.czi	1	No	SPIN1	H3K4me3	0.58
Spocd1_K464A_11-5-WT_rbSPIN1_100_488_ms_h3K4me3_100_568_ratHP1B_300_647.czi	2	No	SPIN1	H3K4me3	0.56
Spocd1_K464A_11-5-WT_rbSPIN1_100_488_ms_h3K4me3_100_568_ratHP1B_300_647.czi	3	No	SPIN1	H3K4me3	0.53
Spocd1_K464A_11-5-WT_rbSPIN1_100_488_ms_h3K4me3_100_568_ratHP1B_300_647.czi	4	No	SPIN1	H3K4me3	0.58
Spocd1_K464A_11-5-WT_rbSPIN1_100_488_ms_h3K4me3_100_568_ratHP1B_300_647.czi	5	No	SPIN1	H3K4me3	0.53
Spocd1_K464A_11-5-WT_rbSPIN1_100_488_ms_h3K4me3_100_568_ratHP1B_300_647.czi	6	No	SPIN1	H3K4me3	0.5		Yes
Spocd1_K464A_11-5-WT_rbSPIN1_100_488_ms_h3K4me3_100_568_ratHP1B_300_647.czi	7	No	SPIN1	H3K4me3	0.54
Spocd1_K464A_11-5-WT_rbSPIN1_100_488_ms_h3K4me3_100_568_ratHP1B_300_647.czi	8	No	SPIN1	H3K4me3	-0.1	Yes
Spocd1_K464A_11-5-WT_rbSPIN1_100_488_ms_h3K4me3_100_568_ratHP1B_300_647.czi	9	No	SPIN1	H3K4me3	0.66
Spocd1_K464A_11-5-WT_rbSPIN1_100_488_ms_h3K4me3_100_568_ratHP1B_300_647.czi	10	No	SPIN1	H3K4me3	0.37
Spocd1_K464A_11-5-WT_rbSPIN1_100_488_ms_h3K4me3_100_568_ratHP1B_300_647.czi	11	No	SPIN1	H3K4me3	0.6
Spocd1_K464A_11-5-WT_rbSPIN1_100_488_ms_h3K4me3_100_568_ratHP1B_300_647.czi	12	No	SPIN1	H3K4me3	0.51
Spocd1_K464A_11-5-WT_rbSPIN1_100_488_ms_h3K4me3_100_568_ratHP1B_300_647.czi	13	No	SPIN1	H3K4me3	0.36		Yes
Spocd1_K464A_11-5-WT_rbSPIN1_100_488_ms_h3K4me3_100_568_ratHP1B_300_647.czi	14	No	SPIN1	H3K4me3	0.61
Spocd1_K464A_11-5-WT_rbSPIN1_100_488_ms_h3K4me3_100_568_ratHP1B_300_647.czi	15	No	SPIN1	H3K4me3	0.1	Yes
Spocd1_K464A_11-5-WT_rbSPIN1_100_488_ms_h3K4me3_100_568_ratHP1B_300_647.czi	16	No	SPIN1	H3K4me3	0.59		Yes
Spocd1_K464A_11-5-WT_rbSPIN1_100_488_ms_h3K4me3_100_568_ratHP1B_300_647.czi	17	No	SPIN1	H3K4me3	0.11
Spocd1_K464A_11-5-WT_rbSPIN1_100_488_ms_h3K4me3_100_568_ratHP1B_300_647.czi	18	No	SPIN1	H3K4me3	0.34
Spocd1_K464A_11-5-WT_rbSPIN1_100_488_ms_h3K4me3_100_568_ratHP1B_300_647.czi	19	No	SPIN1	H3K4me3	0.09		Yes
Spocd1_K464A_11-5-WT_rbSPIN1_100_488_ms_h3K4me3_100_568_ratHP1B_300_647.czi	20	No	SPIN1	H3K4me3	0.45
Spocd1_K464A_11-5-WT_rbSPIN1_100_488_ms_h3K4me3_100_568_ratHP1B_300_647.czi	21	No	SPIN1	H3K4me3	0.19
Spocd1_K464A_11-5-WT_rbSPIN1_100_488_ms_h3K4me3_100_568_ratHP1B_300_647.czi	22	No	SPIN1	H3K4me3	0.66
Spocd1_K464A_11-5-WT_rbSPIN1_100_488_ms_h3K4me3_100_568_ratHP1B_300_647.czi	23	No	SPIN1	H3K4me3	0.65		Yes
Spocd1_K464A_11-5-WT_rbSPIN1_100_488_ms_h3K4me3_100_568_ratHP1B_300_647.czi	24	No	SPIN1	H3K4me3	0.61		Yes
Spocd1_K464A_11-5-WT_rbSPIN1_100_488_ms_h3K4me3_100_568_ratHP1B_300_647.czi	25	No	SPIN1	H3K4me3	0.14
Spocd1_K464A_11-5-WT_rbSPIN1_100_488_ms_h3K4me3_100_568_ratHP1B_300_647.czi	26	No	SPIN1	H3K4me3	0.05		Yes
Spocd1_K464A_11-5-WT_rbSPIN1_100_488_ms_h3K4me3_100_568_ratHP1B_300_647.czi	27	No	SPIN1	H3K4me3	0.57
Spocd1_K464A_11-5-WT_rbSPIN1_100_488_ms_h3K4me3_100_568_ratHP1B_300_647.czi	28	No	SPIN1	H3K4me3	0.09	Yes
E16_5_CD1_WT_rbC19632_500_488_msH3K4me3_100_568_ratHP1B_200_647.czi	1	No	C19ORF84	HP1B	-0.29
E16_5_CD1_WT_rbC19632_500_488_msH3K4me3_100_568_ratHP1B_200_647.czi	2	No	C19ORF84	HP1B	-0.26
E16_5_CD1_WT_rbC19632_500_488_msH3K4me3_100_568_ratHP1B_200_647.czi	3	No	C19ORF84	HP1B	-0.27	Yes
E16_5_CD1_WT_rbC19632_500_488_msH3K4me3_100_568_ratHP1B_200_647.czi	4	No	C19ORF84	HP1B	-0.22
E16_5_CD1_WT_rbC19632_500_488_msH3K4me3_100_568_ratHP1B_200_647.czi	5	No	C19ORF84	HP1B	-0.26
E16_5_CD1_WT_rbC19632_500_488_msH3K4me3_100_568_ratHP1B_200_647.czi	6	No	C19ORF84	HP1B	-0.32
E16_5_CD1_WT_rbC19632_500_488_msH3K4me3_100_568_ratHP1B_200_647.czi	7	No	C19ORF84	HP1B	-0.29
E16_5_CD1_WT_rbC19632_500_488_msH3K4me3_100_568_ratHP1B_200_647.czi	8	No	C19ORF84	HP1B	-0.22
E16_5_CD1_WT_rbC19632_500_488_msH3K4me3_100_568_ratHP1B_200_647.czi	9	No	C19ORF84	HP1B	-0.24
E16_5_CD1_WT_rbC19632_500_488_msH3K4me3_100_568_ratHP1B_200_647.czi	10	No	C19ORF84	HP1B	-0.16
E16_5_CD1_WT_rbC19632_500_488_msH3K4me3_100_568_ratHP1B_200_647.czi	11	No	C19ORF84	HP1B	-0.35
E16_5_CD1_WT_rbC19632_500_488_msH3K4me3_100_568_ratHP1B_200_647.czi	12	No	C19ORF84	HP1B	-0.2
E16_5_CD1_WT_rbC19632_500_488_msH3K4me3_100_568_ratHP1B_200_647.czi	13	No	C19ORF84	HP1B	-0.15
E16_5_CD1_WT_rbC19632_500_488_msH3K4me3_100_568_ratHP1B_200_647.czi	14	No	C19ORF84	HP1B	-0.1
E16_5_CD1_WT_rbC19632_500_488_msH3K4me3_100_568_ratHP1B_200_647.czi	15	No	C19ORF84	HP1B	-0.44
E16_5_CD1_WT_rbC19632_500_488_msH3K4me3_100_568_ratHP1B_200_647.czi	16	No	C19ORF84	HP1B	0
E16_5_CD1_WT_rbC19632_500_488_msH3K4me3_100_568_ratHP1B_200_647.czi	17	No	C19ORF84	HP1B	-0.13
E16_5_CD1_WT_rbC19632_500_488_msH3K4me3_100_568_ratHP1B_200_647.czi	18	No	C19ORF84	HP1B	-0.28
E16_5_CD1_WT_rbC19632_500_488_msH3K4me3_100_568_ratHP1B_200_647.czi	19	No	C19ORF84	HP1B	-0.17
E16_5_CD1_WT_rbC19632_500_488_msH3K4me3_100_568_ratHP1B_200_647.czi	20	No	C19ORF84	HP1B	-0.2
Spocd1_K464A_496-4WT_rbC19632_500_488_msH3K4me3_100_568_ratHP1B_300_647.czi	1	No	C19ORF84	HP1B	-0.06
Spocd1_K464A_496-4WT_rbC19632_500_488_msH3K4me3_100_568_ratHP1B_300_647.czi	2	No	C19ORF84	HP1B	-0.27
Spocd1_K464A_496-4WT_rbC19632_500_488_msH3K4me3_100_568_ratHP1B_300_647.czi	3	No	C19ORF84	HP1B	0
Spocd1_K464A_496-4WT_rbC19632_500_488_msH3K4me3_100_568_ratHP1B_300_647.czi	4	No	C19ORF84	HP1B	-0.23
Spocd1_K464A_496-4WT_rbC19632_500_488_msH3K4me3_100_568_ratHP1B_300_647.czi	5	No	C19ORF84	HP1B	-0.26
Spocd1_K464A_496-4WT_rbC19632_500_488_msH3K4me3_100_568_ratHP1B_300_647.czi	6	No	C19ORF84	HP1B	-0.07
Spocd1_K464A_496-4WT_rbC19632_500_488_msH3K4me3_100_568_ratHP1B_300_647.czi	7	No	C19ORF84	HP1B	-0.03
Spocd1_K464A_496-4WT_rbC19632_500_488_msH3K4me3_100_568_ratHP1B_300_647.czi	8	No	C19ORF84	HP1B	-0.04
Spocd1_K464A_496-4WT_rbC19632_500_488_msH3K4me3_100_568_ratHP1B_300_647.czi	9	No	C19ORF84	HP1B	-0.07
Spocd1_K464A_496-4WT_rbC19632_500_488_msH3K4me3_100_568_ratHP1B_300_647.czi	10	No	C19ORF84	HP1B	-0.05
Spocd1_K464A_496-4WT_rbC19632_500_488_msH3K4me3_100_568_ratHP1B_300_647.czi	11	No	C19ORF84	HP1B	-0.11
Spocd1_K464A_496-4WT_rbC19632_500_488_msH3K4me3_100_568_ratHP1B_300_647.czi	12	No	C19ORF84	HP1B	-0.1
Spocd1_K464A_496-4WT_rbC19632_500_488_msH3K4me3_100_568_ratHP1B_300_647.czi	13	No	C19ORF84	HP1B	0.02		Yes
Spocd1_K464A_496-4WT_rbC19632_500_488_msH3K4me3_100_568_ratHP1B_300_647.czi	14	No	C19ORF84	HP1B	0.06	Yes	Yes
Spocd1_K464A_496-4WT_rbC19632_500_488_msH3K4me3_100_568_ratHP1B_300_647.czi	15	No	C19ORF84	HP1B	-0.03
Spocd1_K464A_496-4WT_rbC19632_500_488_msH3K4me3_100_568_ratHP1B_300_647.czi	16	No	C19ORF84	HP1B	0.03
Spocd1_K464A_496-4WT_rbC19632_500_488_msH3K4me3_100_568_ratHP1B_300_647.czi	17	No	C19ORF84	HP1B	-0.1
E16_5_CD1_WT_rbC19632_500_488_msH3K4me3_100_568_ratHP1B_200_647.czi	1	No	C19ORF84	H3K4me3	0.59
E16_5_CD1_WT_rbC19632_500_488_msH3K4me3_100_568_ratHP1B_200_647.czi	2	No	C19ORF84	H3K4me3	0.56
E16_5_CD1_WT_rbC19632_500_488_msH3K4me3_100_568_ratHP1B_200_647.czi	3	No	C19ORF84	H3K4me3	0.09	Yes
E16_5_CD1_WT_rbC19632_500_488_msH3K4me3_100_568_ratHP1B_200_647.czi	4	No	C19ORF84	H3K4me3	0.46
E16_5_CD1_WT_rbC19632_500_488_msH3K4me3_100_568_ratHP1B_200_647.czi	5	No	C19ORF84	H3K4me3	0.6
E16_5_CD1_WT_rbC19632_500_488_msH3K4me3_100_568_ratHP1B_200_647.czi	6	No	C19ORF84	H3K4me3	0.69
E16_5_CD1_WT_rbC19632_500_488_msH3K4me3_100_568_ratHP1B_200_647.czi	7	No	C19ORF84	H3K4me3	0.4
E16_5_CD1_WT_rbC19632_500_488_msH3K4me3_100_568_ratHP1B_200_647.czi	8	No	C19ORF84	H3K4me3	0.6
E16_5_CD1_WT_rbC19632_500_488_msH3K4me3_100_568_ratHP1B_200_647.czi	9	No	C19ORF84	H3K4me3	0.64
E16_5_CD1_WT_rbC19632_500_488_msH3K4me3_100_568_ratHP1B_200_647.czi	10	No	C19ORF84	H3K4me3	0.59
E16_5_CD1_WT_rbC19632_500_488_msH3K4me3_100_568_ratHP1B_200_647.czi	11	No	C19ORF84	H3K4me3	0.53
E16_5_CD1_WT_rbC19632_500_488_msH3K4me3_100_568_ratHP1B_200_647.czi	12	No	C19ORF84	H3K4me3	0.6
E16_5_CD1_WT_rbC19632_500_488_msH3K4me3_100_568_ratHP1B_200_647.czi	13	No	C19ORF84	H3K4me3	0.59
E16_5_CD1_WT_rbC19632_500_488_msH3K4me3_100_568_ratHP1B_200_647.czi	14	No	C19ORF84	H3K4me3	0.59
E16_5_CD1_WT_rbC19632_500_488_msH3K4me3_100_568_ratHP1B_200_647.czi	15	No	C19ORF84	H3K4me3	0.69
E16_5_CD1_WT_rbC19632_500_488_msH3K4me3_100_568_ratHP1B_200_647.czi	16	No	C19ORF84	H3K4me3	0.53
E16_5_CD1_WT_rbC19632_500_488_msH3K4me3_100_568_ratHP1B_200_647.czi	17	No	C19ORF84	H3K4me3	0.55
E16_5_CD1_WT_rbC19632_500_488_msH3K4me3_100_568_ratHP1B_200_647.czi	18	No	C19ORF84	H3K4me3	0.24
E16_5_CD1_WT_rbC19632_500_488_msH3K4me3_100_568_ratHP1B_200_647.czi	19	No	C19ORF84	H3K4me3	0.54
E16_5_CD1_WT_rbC19632_500_488_msH3K4me3_100_568_ratHP1B_200_647.czi	20	No	C19ORF84	H3K4me3	0.63
Spocd1_K464A_496-4WT_rbC19632_500_488_msH3K4me3_100_568_ratHP1B_300_647.czi	1	No	C19ORF84	H3K4me3	0.08
Spocd1_K464A_496-4WT_rbC19632_500_488_msH3K4me3_100_568_ratHP1B_300_647.czi	2	No	C19ORF84	H3K4me3	0.42
Spocd1_K464A_496-4WT_rbC19632_500_488_msH3K4me3_100_568_ratHP1B_300_647.czi	3	No	C19ORF84	H3K4me3	0.46
Spocd1_K464A_496-4WT_rbC19632_500_488_msH3K4me3_100_568_ratHP1B_300_647.czi	4	No	C19ORF84	H3K4me3	0.48
Spocd1_K464A_496-4WT_rbC19632_500_488_msH3K4me3_100_568_ratHP1B_300_647.czi	5	No	C19ORF84	H3K4me3	0.5
Spocd1_K464A_496-4WT_rbC19632_500_488_msH3K4me3_100_568_ratHP1B_300_647.czi	6	No	C19ORF84	H3K4me3	0.38
Spocd1_K464A_496-4WT_rbC19632_500_488_msH3K4me3_100_568_ratHP1B_300_647.czi	7	No	C19ORF84	H3K4me3	0.63
Spocd1_K464A_496-4WT_rbC19632_500_488_msH3K4me3_100_568_ratHP1B_300_647.czi	8	No	C19ORF84	H3K4me3	0.51
Spocd1_K464A_496-4WT_rbC19632_500_488_msH3K4me3_100_568_ratHP1B_300_647.czi	9	No	C19ORF84	H3K4me3	0.33
Spocd1_K464A_496-4WT_rbC19632_500_488_msH3K4me3_100_568_ratHP1B_300_647.czi	10	No	C19ORF84	H3K4me3	0.46
Spocd1_K464A_496-4WT_rbC19632_500_488_msH3K4me3_100_568_ratHP1B_300_647.czi	11	No	C19ORF84	H3K4me3	0.44
Spocd1_K464A_496-4WT_rbC19632_500_488_msH3K4me3_100_568_ratHP1B_300_647.czi	12	No	C19ORF84	H3K4me3	0.42
Spocd1_K464A_496-4WT_rbC19632_500_488_msH3K4me3_100_568_ratHP1B_300_647.czi	13	No	C19ORF84	H3K4me3	0.45		Yes
Spocd1_K464A_496-4WT_rbC19632_500_488_msH3K4me3_100_568_ratHP1B_300_647.czi	14	No	C19ORF84	H3K4me3	0.15	Yes	Yes
Spocd1_K464A_496-4WT_rbC19632_500_488_msH3K4me3_100_568_ratHP1B_300_647.czi	15	No	C19ORF84	H3K4me3	0.44
Spocd1_K464A_496-4WT_rbC19632_500_488_msH3K4me3_100_568_ratHP1B_300_647.czi	16	No	C19ORF84	H3K4me3	0.45
Spocd1_K464A_496-4WT_rbC19632_500_488_msH3K4me3_100_568_ratHP1B_300_647.czi	17	No	C19ORF84	H3K4me3	0.48
