# Supplementary material for: A nowhere-to-hide mechanism ensures complete piRNA-directed DNA methylation
Source: Nature. Author manuscript; Available in PMC 2026 Feb 19. (PMC7618654; doi:10.1038/s41586-025-09940-w)
Supplement: Source Data Figure 2 [file EMS212078-supplement-Source_Data_Figure_2.xlsx]

## Sheet: Fig. 2b
Protein IDs	Majority protein IDs	Protein names	Gene names	Only identified by site	Reverse	Potential contaminant	Student's T-test Significant Rb_TPR	Student's T-test significant	Peptides	Unique peptides	Sequence coverage [%]	Mol. weight [kDa]	Score	Intensity	-Log Student's T-test p-value Rb_TPR	Student's T-test Difference Rb_TPR	Student's T-test Test statistic Rb_TPR	Rb_1	Rb_2	Rb_3	TPR_1	TPR_2	TPR_3
A0A075B5K2;A0A0G2JDR3	A0A075B5K2;A0A0G2JDR3		Igkv9-124				+	Rb_TPR	6	6	57.9	10.419	323.31	4353200000	2.25491	-1.04198	-5.43533	26.4213	26.9999	26.7133	27.9313	27.6115	27.7176
A0A075B5L4;A0A0G2JGW8	A0A075B5L4;A0A0G2JGW8		Igkv12-89				+	Rb_TPR	2	1	24.3	11.967	164.76	583670000	1.48723	-3.94895	-3.21073	19.2757	23.0178	21.9152	24.9096	24.7401	26.4058
A0A075B5M3;A0A0G2JGI6;P01680	A0A075B5M3;A0A0G2JGI6;P01680	Ig kappa chain V-IV region S107B	Igkv4-58				+	Rb_TPR	4	2	63.9	10.293	278.84	975920000	1.52199	-1.23701	-3.29545	24.8538	25.286	24.6056	26.2219	26.6655	25.5691
A0A075B5M7;A0A0M4KPD8;A0A0G2JDV4;Q65ZI1	A0A075B5M7;A0A0M4KPD8;A0A0G2JDV4		Igkv5-39				+	Rb_TPR	3	2	47.4	10.345	323.31	1592700000	1.71163	-1.02242	-3.78061	25.5303	25.6532	25.4824	26.8012	26.8833	26.0486
A0A075B5M8;A0A0G2JEI7	A0A075B5M8;A0A0G2JEI7		Igkv12-38				+	Rb_TPR	3	3	41.2	12.428	47.885	152270000	2.69694	-2.24044	-7.16427	20.4728	21.497	21.0296	23.3456	23.0387	23.3363
A0A075B5N3;A0A0G2JE47	A0A075B5N3;A0A0G2JE47		Igkv8-28				+	Rb_TPR	5	2	53.5	10.903	323.31	613040000	2.29652	-0.494328	-5.58154	24.7506	24.7347	24.7328	25.0613	25.2859	25.3539
A0A075B5N4;A0N262;A0A0G2JF28	A0A075B5N4;A0N262;A0A0G2JF28		Igkv8-27;Vk				+	Rb_TPR	5	2	54	10.976	323.31	361780000	1.7475	-0.592684	-3.87709	24.0371	23.9859	23.7028	24.5127	24.3017	24.6894
A0A0G2JGT0;A0A075B5N6;A0A0G2JDG9	A0A0G2JGT0;A0A075B5N6;A0A0G2JDG9		Igkv8-16				+	Rb_TPR	5	4	37.7	12.725	153.55	2758200000	3.05543	-3.32111	-8.90175	24.0803	24.6782	24.6466	27.3885	27.5613	28.4186
A0A075B5N7;A0A0G2JGY3	A0A075B5N7;A0A0G2JGY3		Igkv6-13				+	Rb_TPR	6	4	57.9	10.44	323.31	3043900000	2.97126	-0.683627	-8.46264	26.3778	26.4663	26.2279	26.9598	27.0921	27.071
A0A075B5P3;A0A0F7R1P3;A0A0F7QZE4;A0A0A6YVP0;Q5R3X7;Q5R3Y0	A0A075B5P3;A0A0F7R1P3;A0A0F7QZE4		Ighg2b				+	Rb_TPR	21	2	61.6	36.568	323.31	3247700000	2.20654	-1.97264	-5.26927	24.1121	25.2608	24.6601	26.3246	26.917	26.7094
A0A075B5R0;A0A0B4J1P4;K7U686;K7T9L3	A0A075B5R0;A0A0B4J1P4		Ighv5-16				+	Rb_TPR	5	4	72.4	13.217	323.31	948130000	2.42655	-1.87055	-6.05931	24.1597	24.2912	23.4444	25.8488	25.5496	26.1086
A0A075B5R4;X5J522;X5J4R1;Q5R3U9;K7TH43;K7TRQ3;K7T9J8;K7U5T7;A0N8M7;A0NA69;X5J5T4;K7U681;K7TRJ0;K7TDN5;X5J4S7;K7TGS5	A0A075B5R4;X5J522;X5J4R1;Q5R3U9;K7TH43;K7TRQ3;K7T9J8;K7U5T7;A0N8M7;A0NA69		Ighv14-1				+	Rb_TPR	4	1	37.6	12.991	5.8594	150020000	1.9798	-2.76235	-4.54264	19.9317	20.6345	21.8535	23.1015	23.8074	23.7977
A0A075B5R5;X5J5L1;X5J4R8;X5J5L4;X5J5B0;K7TDT3;K7U6K0;K7T9F6;A0A075B5P7;A0A0A6YVX8	A0A075B5R5;X5J5L1;X5J4R8		Ighv4-1				+	Rb_TPR	8	2	69.8	12.874	323.31	13193000000	2.17217	-0.499755	-5.15372	29.1076	29.0177	28.9916	29.4	29.5077	29.7084
A2NU19;A0A075B5S2	A2NU19;A0A075B5S2		Ighv7-1				+	Rb_TPR	7	2	68.9	13.516	5.5042	505830000	3.15917	0.781216	9.47172	25.34	25.2577	25.0627	24.4442	24.4262	24.4463
A0A075B5S5;A0A0A6YXL5	A0A075B5S5;A0A0A6YXL5		Ighv7-4				+	Rb_TPR	4	1	42.5	13.452	63.192	340750000	1.44224	0.576666	3.10286	23.9763	24.2119	24.0509	23.1715	23.7505	23.5871
A0A075B5T3;A0A0A6YWS9;J3QK03;A0A0A6YX19	A0A075B5T3		Ighv6-6				+	Rb_TPR	10	4	79.8	13.293	323.31	3600700000	1.56394	0.430965	3.39935	27.2214	27.0794	27.2253	26.6196	26.6346	26.9789
A0A075B5T5;A0A0A6YWG2	A0A075B5T5;A0A0A6YWG2		Ighv1-5				+	Rb_TPR	6	6	91.8	10.846	323.31	5062400000	1.64736	-0.505663	-3.61165	27.4424	27.0944	27.091	27.8468	27.5782	27.7197
X5J516;A0A075B5T9;A0A0A6YW37;X5J4X2;X5J5N1;K7T9R7;K7TDU3;K7TH85;X5J5M9;K7TRG3;K7TDI1;X5J4I4;K7T9I5;K7TH02	X5J516;A0A075B5T9;A0A0A6YW37;X5J4X2;X5J5N1		Ighv1-9				+	Rb_TPR	3	2	69.6	11.362	45.174	856970000	3.62895	-6.17206	-12.5085	19.501	19.0692	19.0437	25.2872	24.61	26.2329
A0A075B5U5;A0A0A6YWX0;X5J4Y7	A0A075B5U5;A0A0A6YWX0;X5J4Y7		Ighv1-19				+	Rb_TPR	6	3	58.6	12.856	323.31	126190000	1.65122	-2.59044	-3.62166	19.7931	20.1933	22.031	23.0166	23.1309	23.6412
X5J577;A0A075B5V5	X5J577;A0A075B5V5		Ighv1-39				+	Rb_TPR	3	2	66.7	10.879	323.31	260640000	1.8297	-2.19328	-4.10428	22.3227	22.0775	21.7091	24.4322	23.2737	24.9832
A0A075B5V6;A0A0A6YY38;A0A0M4LB22;X5J4L2	A0A075B5V6;A0A0A6YY38		Ighv1-42				+	Rb_TPR	8	2	86.7	10.776	146.67	229070000	2.23447	-1.84484	-5.36465	22.3089	22.1582	22.1131	23.3657	24.3033	24.4456
X5J5L3;X5J4P2;A0A075B5W9	X5J5L3;X5J4P2;A0A075B5W9		Ighv1-58				+	Rb_TPR	3	3	64.5	12.088	75.894	125290000	2.77367	-4.12021	-7.50814	20.5201	19.3378	18.718	23.3508	23.7992	23.7866
A0A075B5X2;K7T988	A0A075B5X2		Ighv1-63				+	Rb_TPR	5	3	62.4	12.9	144.58	141920000	2.32247	-3.58599	-5.67432	20.0576	20.1701	18.4031	22.7796	23.6618	22.9475
A0A075B5Y2	A0A075B5Y2		Ighv1-75				+	Rb_TPR	5	2	62.4	12.957	36.255	165270000	1.84527	-3.77782	-4.14829	21.0953	19.0151	18.4499	23.07	24.1249	22.699
X5J4Q6;A0A075B5Y4;X5J5S9;X5J4V8	X5J4Q6;A0A075B5Y4;X5J5S9		Ighv1-81				+	Rb_TPR	8	0	65.1	12.097	323.31	2118800000	1.97947	-2.59902	-4.54162	24.4195	24.2632	24.0371	26.7961	25.8887	27.832
A0A075B674;A0A0G2JGN3	A0A075B674;A0A0G2JGN3		Ighv1-78				+	Rb_TPR	5	3	65.3	11.047	135.76	348300000	2.66043	-1.48632	-7.00559	22.3955	22.6165	22.1632	23.8925	23.5819	24.1598
A0A075B677;A0A0G2JFC6	A0A075B677;A0A0G2JFC6		Igkv4-53				+	Rb_TPR	4	4	63.9	10.366	323.31	705190000	1.54626	-1.4768	-3.35534	23.865	24.3522	23.6211	24.6837	25.9737	25.6112
A0A075B6D5;A0A0G2JFZ3	A0A075B6D5;A0A0G2JFZ3		Igkv19-93				+	Rb_TPR	5	1	36.8	12.734	187.69	1558700000	1.41501	-1.06697	-3.03851	24.9508	25.1539	24.6656	25.4793	26.5833	25.9086
A0A087WPN7;A0A0A6YWN3	A0A087WPN7;A0A0A6YWN3		Ighv13-2				+	Rb_TPR	4	3	49	11.343	116.28	222830000	1.46945	-0.715517	-3.16785	23.3291	22.9061	23.0083	23.9752	23.4238	23.991
A0A0A1HAM8;P26645;Q05BL6	A0A0A1HAM8;P26645;Q05BL6	Myristoylated alanine-rich C-kinase substrate	Marcks				+	Rb_TPR	10	10	57	29.721	78.217	220390000	4.12429	1.88879	16.7123	24.8977	24.6207	24.6606	22.7099	22.962	22.8407
K7TRL3;A0A0A6YVW3	K7TRL3;A0A0A6YVW3		Ighv1-23				+	Rb_TPR	5	0	30	12.188	16.43	105820000	1.61004	-2.3938	-3.51571	19.3616	21.5282	20.8496	23.4392	22.7311	22.7505
A0A0A6YWI9	A0A0A6YWI9		Ighv1-11				+	Rb_TPR	8	7	60.7	12.864	323.31	19471000000	3.78044	-3.23164	-13.6714	27.0511	27.3688	27.1755	30.507	30.0208	30.7626
A0A0A6YXN4;A0A075B5U4	A0A0A6YXN4;A0A075B5U4		Ighv1-18				+	Rb_TPR	7	3	58.1	12.912	323.31	358290000	2.25937	-1.09804	-5.45085	23.6317	23.0017	23.332	24.5287	24.2489	24.4819
A0A0A6YXQ0	A0A0A6YXQ0		Ighv8-8				+	Rb_TPR	2	2	21.8	13.185	323.31	136280000	2.54735	-0.676381	-6.53334	22.3777	22.6008	22.6435	23.3423	23.1575	23.1512
A0A0D4DAH6;A0A0B4J1I1	A0A0D4DAH6;A0A0B4J1I1		Igkv16-104				+	Rb_TPR	2	2	29.3	10.112	292.05	2065100000	2.07854	-2.13471	-4.84898	24.9426	25.0049	24.6248	26.8315	26.351	27.794
A0A0B4J1J0	A0A0B4J1J0		Igkv4-50				+	Rb_TPR	2	1	25.6	12.808	3.9988	4838500	1.91239	1.79208	4.34184	20.2432	19.5644	19.6988	18.742	17.5683	17.8198
A0A0B4J1J1	A0A0B4J1J1		Igkv5-45				+	Rb_TPR	2	1	23.5	12.718	108.34	106360000	2.43731	-3.49652	-6.10029	18.9157	19.4857	18.902	22.3979	21.7785	23.6166
A0A0B4J1J2	A0A0B4J1J2		Igkv5-43				+	Rb_TPR	3	2	45.2	12.6	176.56	170790000	2.4341	-1.18898	-6.08805	22.1514	22.6872	22.4968	23.6052	23.4485	23.8486
A0A0B4J1J4	A0A0B4J1J4		Ighv9-2				+	Rb_TPR	3	2	38.5	13.354	2.8574	1892500	1.30578	1.8148	2.78715	20.3034	19.55	20.4427	18.2182	19.3356	17.2979
A0A0B4J1J5	A0A0B4J1J5		Ighv9-3				+	Rb_TPR	4	3	40.2	12.996	323.31	215900000	1.54842	-1.44363	-3.3607	23.105	21.6773	22.432	23.6096	23.9414	23.9942
A0A0B4J1K5	A0A0B4J1K5		Iglv3				+	Rb_TPR	4	4	39.3	13.416	9.1612	48748000	1.56863	-2.41379	-3.41108	20.9358	18.806	18.8217	21.9724	21.8994	21.9332
A0A0B6VMB2;A0A075B5P4;A0A0A6YWR2	A0A0B6VMB2;A0A075B5P4;A0A0A6YWR2		HC;Ighg1				+	Rb_TPR	18	1	55.9	50.724	323.31	12164000000	3.88767	-2.39994	-14.557	27.1823	27.2199	26.751	29.4671	29.327	29.559
A0A0E4B366	A0A0E4B366						+	Rb_TPR	20	0	46.2	51.819	20.075	442400000	1.38151	-0.675271	-2.9603	24.4423	23.9646	23.8112	24.7359	24.5358	24.9722
A0A0G2JDW7;Q6ZWU9;A0A0G2JG29;A0A0G2JEX7	A0A0G2JDW7;Q6ZWU9;A0A0G2JG29	40S ribosomal protein S27	Rps27				+	Rb_TPR	5	2	41.5	9.2327	5.2302	79635000	1.36359	2.20459	2.91887	20.2159	21.9636	21.5111	19.8444	17.995	19.2374
A0A0G2JET4	A0A0G2JET4						+	Rb_TPR	2	2	26.5	13.114	153.04	356460000	1.72	-2.23175	-3.80299	21.3602	22.4665	21.8671	23.1564	24.4898	24.7428
A0A0G2JGE0;Q8BXV2	A0A0G2JGE0;Q8BXV2	BRI3-binding protein	Bri3bp				+	Rb_TPR	2	2	22	16.304	27.884	8124100	1.43873	1.36809	3.09452	20.8125	19.7654	19.9222	18.2047	19.1494	19.0417
A0A0G2JGF9;A0A075B5K9	A0A0G2JGF9;A0A075B5K9		Igkv12-98				+	Rb_TPR	3	3	40.9	12.402	323.31	611520000	1.81311	-3.44008	-4.0577	22.7606	20.0782	22.0918	25.3519	24.5586	25.3403
A0A0G2JGQ8;P01845	A0A0G2JGQ8;P01845	Ig lambda-3 chain C region	Iglc3				+	Rb_TPR	8	4	96.2	11.371	75.513	1454900000	1.90898	-2.82263	-4.33187	22.388	24.4463	23.7168	26.3895	25.8871	26.7424
A0A0J9YTU6;Q8K4F6;E9QAY1	A0A0J9YTU6;Q8K4F6;E9QAY1	Probable 28S rRNA (cytosine-C(5))-methyltransferase	Nsun5				+	Rb_TPR	2	2	18.3	15.316	2.7713	3260700	2.14754	1.81889	5.07217	19.4743	20.1903	19.9398	18.026	18.5642	17.5575
A0A0M4KEQ7	A0A0M4KEQ7						+	Rb_TPR	16	0	53.8	25.95	15.238	24420000	1.62899	-1.30828	-3.56422	19.2382	20.378	19.9601	21.3632	21.2761	20.8619
A0A0N4SUH4;Q8BKS9;Q8C0F4;Q7TMX0	A0A0N4SUH4;Q8BKS9	Pumilio domain-containing protein KIAA0020	Kiaa0020				+	Rb_TPR	3	3	5.2	72.93	5.8116	5622500	2.07134	2.2498	4.82613	21.3172	19.9815	20.2515	18.5042	18.4813	17.8153
A8CVP4;A0A0R4J005;A8CVP1;Q4ZJB3;E9QP62;Q9D7B2;Q99JW4	A8CVP4;A0A0R4J005;A8CVP1;Q4ZJB3;E9QP62;Q9D7B2;Q99JW4	LIM and senescent cell antigen-like-containing domain protein 1	Lims1				+	Rb_TPR	3	3	12.3	37.241	5.813	19019000	1.36942	2.14527	2.93232	19.9028	20.4233	21.0409	17.0192	19.1312	18.7808
A0A0R4J008;P70288;Q8BQ10;Q3UXH8	A0A0R4J008;P70288;Q8BQ10;Q3UXH8	Histone deacetylase 2	Hdac2				+	Rb_TPR	8	5	27.9	55.33	12.312	23674000	2.63123	2.3051	6.8809	20.1259	20.5142	20.7607	18.303	18.5596	17.623
E9Q9N6;E9PYX3;A0A0R4J227;A0A0R4J0B1;Q3U3A1;Q3T9A3;F6ZS70;E9QMP6;Q571J8;Q05512-3;Q05512-4;Q05512;Q05512-2;F6UY70;F7A3Q3;F6ZEX4;F7CVZ7;A0A0A6YY78;F7CRG8;E9Q2J6;Q14DQ3;C9K101;Q8VHJ5	E9Q9N6;E9PYX3;A0A0R4J227;A0A0R4J0B1;Q3U3A1;Q3T9A3;F6ZS70;E9QMP6;Q571J8;Q05512-3;Q05512-4;Q05512;Q05512-2;F6UY70	Serine/threonine-protein kinase MARK2	Mark2				+	Rb_TPR	6	5	12.7	79.091	10.964	45329000	3.31002	-2.8583	-10.3614	19.3095	19.6015	18.8133	22.3972	22.0073	21.8948
A0A0R4J0B4;Q99KK2	A0A0R4J0B4;Q99KK2	N-acylneuraminate cytidylyltransferase	Cmas				+	Rb_TPR	3	3	12.7	48.029	4.0491	6282300	1.59685	1.92312	3.4822	20.4365	18.6705	19.4358	17.7097	17.1851	17.8786
A0A0R4J0S1;Q91W92	A0A0R4J0S1;Q91W92	Cdc42 effector protein 1	Cdc42ep1				+	Rb_TPR	2	2	9.5	43.063	3.5991	2104800	1.54602	2.29294	3.35474	20.0446	20.4115	18.7759	16.5843	18.2029	17.566
A0A0R4J233;A0A1W2P6J7;Q8C650-2;Q8C650	A0A0R4J233;A0A1W2P6J7;Q8C650-2;Q8C650	Septin-10	2010-09-01				+	Rb_TPR	3	2	10.8	49.829	4.8743	1598800	1.3152	2.38306	2.80842	20.6591	19.5599	20.0868	18.9719	17.9171	16.2676
A0A0R4J293;Q9JLF6	A0A0R4J293;Q9JLF6	Protein-glutamine gamma-glutamyltransferase K	Tgm1				+	Rb_TPR	4	4	5.9	89.795	6.6243	26347000	1.30857	0.898575	2.79343	21.0056	20.8778	20.7328	20.5067	19.9872	19.4266
A0A0U1RNH1;A0A0U1RPT9;Q9DA08	A0A0U1RNH1;A0A0U1RPT9;Q9DA08	SAGA-associated factor 29 homolog	Ccdc101				+	Rb_TPR	2	2	14.5	17.307	2.5852	33732000	1.39464	2.37418	2.99083	20.5857	19.9921	20.3841	17.5337	16.8599	19.4457
A0A140LHA2;Q9WVA3;A0A140LJ21;A0A140LIM5;A0A140LI47;Q8BH42;Q9CSI6	A0A140LHA2;Q9WVA3;A0A140LJ21;A0A140LIM5	Mitotic checkpoint protein BUB3	Bub3				+	Rb_TPR	8	8	36.4	36.766	28.734	110730000	1.64936	0.727639	3.61682	22.201	22.7804	22.2915	21.7349	21.8299	21.5253
A0A140LHG8;Q9CYN2;A0A140LIK0;A0A140LJ01;A0A140LHW5;A0A140LJG6;A0A140LHR3	A0A140LHG8;Q9CYN2;A0A140LIK0;A0A140LJ01;A0A140LHW5;A0A140LJG6;A0A140LHR3	Signal peptidase complex subunit 2	Spcs2				+	Rb_TPR	4	4	26.5	28.455	19.806	11810000	1.56558	1.71732	3.40345	20.0968	19.4112	19.2069	17.0196	18.117	18.4263
A0A140T8M2;A2NMA3	A0A140T8M2;A2NMA3						+	Rb_TPR	4	1	40.9	12.557	224.95	901130000	1.41687	-0.230846	-3.04289	25.481	25.497	25.3954	25.671	25.5789	25.816
A0A140T8M5;Q8VIJ0;A2NUE7	A0A140T8M5						+	Rb_TPR	5	3	40	12.757	323.31	2236300000	2.91707	-1.34168	-8.19053	25.7623	26.1263	26.1559	27.2004	27.5536	27.3155
A0A140T8N2;P01642	A0A140T8N2;P01642	Ig kappa chain V-V region L7	Gm10881				+	Rb_TPR	3	2	40	12.615	59.68	644730000	2.48236	-0.681949	-6.27453	24.8465	24.7282	24.4811	25.3816	25.3375	25.3826
A0A140T8N5	A0A140T8N5						+	Rb_TPR	4	2	33.9	12.787	129.47	114150000	3.13327	-3.13133	-9.32635	20.3497	19.384	19.576	22.9965	23.1182	22.5889
A0A140T8N8	A0A140T8N8						+	Rb_TPR	2	2	26.5	12.815	155.45	130730000	1.55986	-2.69245	-3.38916	21.4804	19.0904	21.4613	23.3133	23.3527	23.4435
A0A140T8P1	A0A140T8P1						+	Rb_TPR	4	3	28.7	12.848	4.2069	42317000	3.28555	-2.93549	-10.212	19.2788	19.009	18.3172	21.7545	21.8212	21.8357
A0A140T8Q3;P01633	A0A140T8Q3;P01633	Ig kappa chain V19-17	Igk-V19-17				+	Rb_TPR	5	1	40	12.76	201.93	472530000	2.29276	-0.696353	-5.56818	24.3346	24.1877	24.544	25.0674	25.1651	24.9228
Q3TRQ0;E9QKV6;B9EHV1;A0A1D5RLD1;E9PWZ6;E9PZW8;Q9QY06-3;Q9QY06;Q9QY06-2;Q3UFX8	Q3TRQ0;E9QKV6;B9EHV1;A0A1D5RLD1;E9PWZ6;E9PZW8;Q9QY06-3;Q9QY06;Q9QY06-2;Q3UFX8	Unconventional myosin-IXb	Myo9b				+	Rb_TPR	2	2	9.9	51.277	2.5635	3888100	1.40085	1.84532	3.00533	20.3551	19.8322	19.5397	16.9793	18.886	18.3258
A0A1D5RLW5;Q3THJ0;A0A1D5RM85;P62717;A0A1D5RME4;Q05CK2;A0A1D5RM79;A0A1D5RMC7	A0A1D5RLW5;Q3THJ0;A0A1D5RM85;P62717;A0A1D5RME4;Q05CK2;A0A1D5RM79	60S ribosomal protein L18a	Rpl18a				+	Rb_TPR	8	8	44.2	17.447	19.337	617410000	1.69524	1.1024	3.73706	23.261	23.2079	24.0935	22.3035	22.5424	22.4093
A0A1E1GJG6;A0A140T8N0;P01639;X5J5R9;X5J4J6;X5J4J7;X5J4T3;Q7TPE3;P06329	A0A1E1GJG6;A0A140T8N0;P01639	Ig kappa chain V-V region MOPC 41	Gm5571				+	Rb_TPR	7	5	19.2	25.763	323.31	2267300000	3.14245	-1.65719	-9.37765	25.0964	25.1298	25.5456	26.8011	27.1174	26.8248
A0A1L1STE4;Q9Z1X4;Q9Z1X4-3;Q45VK5;Q45VK6;Q9Z1X4-2;Q3UD30;A0A1L1SU19;A0A1L1SQR7;A0A1L1SSU8;A0A1L1ST48;Q8C5B7;Q91WM1-2;Q91WM1	A0A1L1STE4;Q9Z1X4;Q9Z1X4-3;Q45VK5;Q45VK6;Q9Z1X4-2	Interleukin enhancer-binding factor 3	Ilf3				+	Rb_TPR	16	16	22.2	97.452	112.61	269500000	1.77337	0.648126	3.94764	24.1199	23.7621	23.6141	23.2915	23.0625	23.1978
Q5XJX8;Q3UMV5;A0A1S6GWG5;Q9D7N3;A0A0J9YU02	Q5XJX8;Q3UMV5;A0A1S6GWG5;Q9D7N3;A0A0J9YU02	28S ribosomal protein S9, mitochondrial	Mrps9				+	Rb_TPR	2	2	10.6	28.499	2.7808	1905100	2.20358	1.23974	5.25922	19.6667	19.5216	19.4484	18.0494	18.7582	18.1099
A0A1S6GWH4;Q1HFZ0;H3BKN0;Q1HFZ0-2;H3BJF3	A0A1S6GWH4;Q1HFZ0;H3BKN0;Q1HFZ0-2	tRNA (cytosine(34)-C(5))-methyltransferase	Nsun2				+	Rb_TPR	22	22	43.1	88.067	209.3	341400000	5.68409	0.984658	41.2226	24.5439	24.5404	24.5432	23.52	23.5516	23.602
A1L0U3;B9EI85;A0A1W2P768;P84228;F8WI35	A1L0U3;B9EI85;A0A1W2P768;P84228;F8WI35	Histone H3;Histone H3.2	Hist1h3e;Hist2h3b;Hist1h3b;H3f3a				+	Rb_TPR	6	1	45.1	15.029	270.06	5103100000	1.34275	-1.58066	-2.87106	25.5682	26.5896	27.2351	28.0554	28.4901	27.5894
A0A5E3	A0A5E3		LOC100046793				+	Rb_TPR	17	1	65.4	26.044	34.301	188800000	1.98969	-2.00505	-4.57266	20.7903	21.2199	21.8405	23.3092	22.7326	23.824
A0MNP4;Q9ERF3;D6RDC7;Q8BVQ0;D6RJ72;Q8BKW0	A0MNP4;Q9ERF3;D6RDC7;Q8BVQ0;D6RJ72;Q8BKW0	WD repeat-containing protein 61;WD repeat-containing protein 61, N-terminally processed	Wdr61				+	Rb_TPR	4	4	26.9	33.772	323.31	240950000	2.02055	-3.07462	-4.66725	19.4948	19.7167	20.9046	22.3101	24.0083	23.0216
A0PJ89;Q810V0;Q9D7V6;Q8K0Z2	A0PJ89;Q810V0;Q9D7V6	U3 small nucleolar ribonucleoprotein protein MPP10	Mphosph10				+	Rb_TPR	4	4	14	68.735	16.692	44496000	2.35436	-2.1979	-5.79005	19.1157	19.3635	19.7635	21.6836	21.0093	22.1435
Q3TU85;Q3TAI8;A1E2B8;Q61696;P17879	Q3TU85;Q3TAI8;A1E2B8;Q61696;P17879	Heat shock 70 kDa protein 1A;Heat shock 70 kDa protein 1B	Hspa1b;Hspa1a				+	Rb_TPR	5	1	11.1	70.078	2.2603	1793100	1.88829	2.43437	4.27163	20.7597	20.9092	20.4885	17.7631	19.3969	17.6943
A2A432-2;A2A432;J3QJX0;E9PXY1	A2A432-2;A2A432;J3QJX0;E9PXY1	Cullin-4B	Cul4b				+	Rb_TPR	2	2	2.2	107.39	5.2621	959930	2.34045	2.2271	5.73935	19.9232	20.4614	20.4356	17.4306	18.0799	18.6285
A2A547;Q5I0T8;P84099	A2A547;Q5I0T8;P84099	Ribosomal protein L19;60S ribosomal protein L19	Rpl19				+	Rb_TPR	8	8	35.6	23.247	166.77	294810000	2.29199	1.53312	5.56548	23.7403	23.3023	22.9672	21.8281	21.5138	22.0684
Q61833;A2ACG7;Q3U505;Q9DBG6	Q61833;A2ACG7;Q3U505;Q9DBG6	Dolichyl-diphosphooligosaccharide--protein glycosyltransferase subunit 2	Rpn2				+	Rb_TPR	16	16	38.9	66.301	146.85	258770000	1.39673	-2.67427	-2.99569	20.2827	22.2477	19.4994	23.441	22.6894	23.9223
A2AFI4;A2AFI3;Q9WV02-2;Q91VM5;Q9WV02	A2AFI4;A2AFI3;Q9WV02-2;Q91VM5;Q9WV02	RNA-binding motif protein, X chromosome;RNA-binding motif protein, X chromosome, N-terminally processed;RNA binding motif protein, X-linked-like-1	Rbmx;Rbmxl1				+	Rb_TPR	2	2	26.2	11.298	3.537	1485600	1.59657	2.21017	3.48147	19.8935	20.9952	18.9	17.4627	18.0951	17.6003
A2AL34;Q50HX3;Q50HX1;Q50HW9;Q50HX4;Q50HX2;Q50HX0;Q91V41	A2AL34;Q50HX3;Q50HX1;Q50HW9;Q50HX4;Q50HX2;Q50HX0;Q91V41	Ras-related protein Rab-14	Rab14				+	Rb_TPR	2	2	17.9	17.134	3.4578	890040	1.31323	1.20649	2.80396	20.2043	19.4947	18.8409	18.6459	18.2021	18.0724
Q9EQ66;A2AL85;Q8BSY0;Q8CBM2;Q8BQK0;A2AL83;Q9EQ67;Q91WG6;Q3TU40;Q9EQ65;A2AL81;Q9EQ63;A2AL79;Q6P8S1;Q8CH79;A2AL78;Q920F9;A2AL75;A2AL71;Q9EQ62;A2AL77;Q9CR06;Q9D7J8;Q920F7;A2AL74;Q920F8;A2AL76;Q8BSY0-2	Q9EQ66;A2AL85;Q8BSY0;Q8CBM2;Q8BQK0	Aspartyl/asparaginyl beta-hydroxylase	ASPH;Asph				+	Rb_TPR	18	18	31.5	77.319	323.31	191820000	2.07842	0.441088	4.84858	23.3422	23.4666	23.6484	23.0784	23.0119	23.0437
A2ALF2;Q6NZB0;A2ALF3;F6TQL3;D3Z4I5;A2ALF0;E9PZT4;F6QIL6;F7CXJ2	A2ALF2;Q6NZB0;A2ALF3;F6TQL3;D3Z4I5;A2ALF0	DnaJ homolog subfamily C member 8	Dnajc8				+	Rb_TPR	4	4	31.2	29.812	10.194	19046000	2.54314	2.67943	6.5163	21.5238	21.1984	21.2695	18.9154	17.8666	19.1714
A2AP78;Q544R9;O54879	A2AP78;Q544R9;O54879	High mobility group protein B3	Hmgb3				+	Rb_TPR	10	9	47.8	18.311	22.729	74461000	1.88378	4.99765	4.25858	24.5331	23.5029	23.858	17.6482	21.2243	18.0285
Q3UXG8;A2AQ19	Q3UXG8;A2AQ19	RNA polymerase-associated protein RTF1 homolog	Rtf1				+	Rb_TPR	3	3	8.7	44.956	5.3107	873530	1.6687	1.62768	3.66721	19.9655	18.909	18.7632	17.4484	18.0359	17.2703
E9Q8N1;E9Q8K5;A2ASS6;A2ASS6-2;Q812E1;F6RSJ3;A2AT70;F7CR78;A2ASS6-3	E9Q8N1;E9Q8K5;A2ASS6;A2ASS6-2	Titin	Ttn				+	Rb_TPR	7	7	0.3	3716	9.7296	9178600	1.84375	1.32799	4.14398	19.126	19.412	20.18	18.1803	18.3657	18.1881
A2CES4;Q9CQI7;Q62379	A2CES4;Q9CQI7	U2 small nuclear ribonucleoprotein B	Snrpb2				+	Rb_TPR	4	4	32.2	16.009	10.567	52738000	4.12654	1.1033	16.7342	22.1553	22.005	22.0114	20.8665	20.9888	21.0066
A2MY50;A0A0B4J1H7;I6L998	A2MY50;A0A0B4J1H7;I6L998		Igkv1-135				+	Rb_TPR	10	4	71.1	12.456	140.78	1426000000	1.74792	-0.792063	-3.87822	25.8136	25.8185	25.4562	26.1682	26.5763	26.72
A2N494;B5UB65;B5UB63;A0A140T8M3	A2N494;B5UB65;B5UB63;A0A140T8M3		CP3-10VL;CP1-10VL				+	Rb_TPR	9	3	93.9	12.632	323.31	1685500000	1.706	-1.64995	-3.76562	24.243	25.286	24.7951	25.8666	26.9684	26.439
A2NHM3;A2NVX1;A2NV19	A2NHM3		Igkc				+	Rb_TPR	22	2	84	24.165	323.31	135780000000	2.32907	-0.577132	-5.6981	32.4574	32.379	32.2514	32.7869	33.0657	32.9666
A2NU21	A2NU21						+	Rb_TPR	6	1	71.4	13.306	2.3639	3934300	1.50279	2.22367	3.24851	19.4335	21.0559	19.062	17.122	17.5785	18.1798
A2NW55	A2NW55						+	Rb_TPR	2	1	25.6	12.865	188.39	150560000	3.66457	-3.97159	-12.7731	20.1441	19.9501	19.1731	23.8183	23.8225	23.5412
A3KFU8;Q99LF8;Q6PHQ9;Q91YZ8;D3Z5M2;A3KFU5;Q3UX16;V9GXG3;Q3TSA5;Q3TUS5	A3KFU8;Q99LF8;Q6PHQ9;Q91YZ8;D3Z5M2;A3KFU5;Q3UX16	Polyadenylate-binding protein	Pabpc4;Gm10110				+	Rb_TPR	15	6	30.1	70.664	13.891	72524000	1.63795	2.94906	3.58731	22.2329	20.4092	19.8638	18.667	17.3202	17.6716
A4FU62;Q9D8W4;A0A0G2JE99;P01843;A2NVW2;A0A075B664;P01728;A2MXS5;A2NVW5;A2NVW4;A2NVW3;Q9ET13;A2MY58;Q8CGS1;Q8VDE2;P01729;P01726	A4FU62;Q9D8W4;A0A0G2JE99;P01843	Beta-2-microglobulin;Ig lambda-1 chain C region	LOC207685;Iglv1				+	Rb_TPR	9	1	57.9	24.875	20.605	4131300000	4.29039	-7.80101	-18.4082	19.8499	19.9118	19.5108	27.0639	27.2502	28.3614
A4FUS1;P14131;Q641N3;Q5CZY9	A4FUS1;P14131;Q641N3;Q5CZY9	40S ribosomal protein S16	Rps16				+	Rb_TPR	16	16	65.1	16.445	112.11	7700100000	3.22305	0.646687	9.83939	27.0964	26.9826	27.0486	26.4132	26.4845	26.2899
A6PW47;Q99K74-2;Q99K74;Q99K74-3	A6PW47;Q99K74-2;Q99K74;Q99K74-3	Mediator of RNA polymerase II transcription subunit 24	Med24				+	Rb_TPR	2	2	2.9	111.86	4.1847	3429000	1.35299	1.93038	2.8945	20.0511	18.8664	20.4358	17.9406	18.623	16.9986
Q7TQD5;Q3UGT1;A8ASF5;P97742;Q3UIM5;Q924X2	Q7TQD5;Q3UGT1;A8ASF5;P97742	Carnitine O-palmitoyltransferase 1, liver isoform	Cpt1a				+	Rb_TPR	6	6	12	88.25	13.321	28463000	1.81587	1.79596	4.06545	20.3451	20.6833	20.2258	18.9952	19.0873	17.7838
Q3TF37;A9JR55;E9Q9T8;Q3UIK0;O70468	Q3TF37;A9JR55;E9Q9T8;Q3UIK0;O70468	Myosin-binding protein C, cardiac-type	Mybpc3				+	Rb_TPR	2	2	2.2	124.14	3.3555	5454400	1.61699	2.19091	3.53347	20.5271	19.4414	19.7936	18.7807	17.069	17.3397
B0LAE3;Q3TSS2;Q3UZI5;Q9CSX6;P63089;Q9CYE5	B0LAE3;Q3TSS2;Q3UZI5;Q9CSX6;P63089;Q9CYE5	Pleiotrophin	Ptn				+	Rb_TPR	2	2	27.9	7.6919	3.7141	35048000	2.03411	1.50536	4.70928	21.8604	22.0458	21.2973	19.7924	20.555	20.34
B0QZH9;Q8BSN5;Q8BSN5-3;Q8BSN5-2	B0QZH9;Q8BSN5;Q8BSN5-3;Q8BSN5-2	PHD finger protein 23	Phf23				+	Rb_TPR	2	2	24.4	20.871	2.6103	11244000	1.76402	0.697273	3.92204	19.3142	19.6981	19.7436	19.043	18.9559	18.6651
B0V2N7;Q9CZI7;Q542G9;P07356;B0V2N8;Q3UCD3;Q99KH3;B0V2N5	B0V2N7;Q9CZI7;Q542G9;P07356;B0V2N8;Q3UCD3;Q99KH3	Annexin;Annexin A2	Anxa2				+	Rb_TPR	8	8	53.6	21.856	16.29	63241000	2.47401	0.982398	6.24195	21.9792	22.0697	21.6472	21.0902	20.7832	20.8756
B1ASB6;B1ASB5	B1ASB6		Spocd1				+	Rb_TPR	11	11	22.9	102.43	110.37	221760000	3.26515	-4.62269	-10.0889	20.5779	19.5344	19.0935	24.4694	24.1037	24.5008
B2CY77;P14206;A0A1L1SUK3;A0A1L1SRW0	B2CY77;P14206	40S ribosomal protein SA	Rpsa				+	Rb_TPR	17	17	63.7	32.85	323.31	20223000000	1.50981	-1.51512	-3.26561	26.4417	27.0432	27.4985	27.975	28.389	29.1648
B2LVG5;B2LVG6;E0CXT7;F7B6Z5;Q8BQZ5;Q8BQZ5-3;Q8BQZ5-2;M0QWM8	B2LVG5;B2LVG6;E0CXT7;F7B6Z5;Q8BQZ5;Q8BQZ5-3;Q8BQZ5-2	Cleavage and polyadenylation specificity factor subunit 4	Cpsf4				+	Rb_TPR	6	6	33.3	27.419	11.75	44601000	1.30307	0.54965	2.78103	21.6086	21.4988	21.5864	21.3242	21.0655	20.6552
Q8CEW7;B2RPU8;D3Z5B1;Q9D1L0;Q8K3S8	Q8CEW7;B2RPU8;D3Z5B1;Q9D1L0	Coiled-coil-helix-coiled-coil-helix domain-containing protein 2	Zbed5;Chchd2				+	Rb_TPR	3	3	9.1	64.249	30.416	41047000	1.89302	3.35436	4.28535	23.1703	22.1156	20.6914	18.0309	19.06	18.8233
D3Z4U0;B2RRT9;Q9R020;E9PUD0;Q9R020-2;A0A0H2UH20;A0A0G2JGE3;V9GX51	D3Z4U0;B2RRT9;Q9R020;E9PUD0;Q9R020-2	Zinc finger Ran-binding domain-containing protein 2	Zranb2				+	Rb_TPR	8	8	29.1	36.281	15.853	109490000	2.03002	0.393869	4.69656	22.7255	22.7211	22.6669	22.4342	22.1562	22.3415
B2RS09;Q7JJ13;Q7JJ13-2;I7HPW1;U3KLT0;Q3TH63;G3UZR9	B2RS09;Q7JJ13;Q7JJ13-2;I7HPW1;U3KLT0	Bromodomain-containing protein 2	Brd2				+	Rb_TPR	19	17	37.5	88.066	137.86	373130000	1.84313	0.394405	4.14223	24.539	24.4046	24.2447	23.9187	24.0613	24.0252
B2RTB0;Q3UHX2;Q1WWJ8	B2RTB0;Q3UHX2;Q1WWJ8	28 kDa heat- and acid-stable phosphoprotein	Pdap1				+	Rb_TPR	11	11	45.3	20.605	177.49	185620000	2.59396	2.45128	6.72452	25.3567	24.5428	24.2413	22.2892	22.5042	21.9936
B2RTC8;Q3V132	B2RTC8;Q3V132	ADP/ATP translocase 4;ADP/ATP translocase 4, N-terminally processed	Slc25a31				+	Rb_TPR	12	9	39.7	35.257	19.582	306100000	2.92976	1.13343	8.25355	25.0581	24.82	24.6248	23.6603	23.6303	23.812
B2RWX2;P01029;B2RXW7;V9GZG9;V9GZQ6;V9GZJ5;V9GZK9;B9EIU2;Q62238;Q3TYN1;Q62237;Q9Z0J3;Q9Z0D8;Q9QUF9;Q9QUF8;Q3TAT4;CON__P01030;CON__ENSEMBL:ENSBTAP00000007350	B2RWX2;P01029;B2RXW7;V9GZG9;V9GZQ6;V9GZJ5;V9GZK9	Complement C4-B;Complement C4 beta chain;Complement C4 alpha chain;C4a anaphylatoxin;Complement C4 gamma chain	C4b;Slp				+	Rb_TPR	10	10	11.3	192.93	102.22	221770000	2.87636	-4.47346	-7.99134	19.1721	19.8427	19.9693	24.1308	23.267	25.0066
B7ZWI2;B2RXM7;Q9D1J3;A0A1W2P7G2;A0A1W2P6N2	B7ZWI2;B2RXM7;Q9D1J3;A0A1W2P7G2;A0A1W2P6N2	SAP domain-containing ribonucleoprotein	1110005A23Rik;Sarnp				+	Rb_TPR	7	7	32.5	23.461	280.71	112490000	2.85422	1.99188	7.8849	24.3191	23.5951	23.6514	21.9401	21.9826	21.6674
B2RXW4;Q9R1A8;A0A0A6YVV7;A0A0A6YXK6;A0A0A6YVP2;A0A0A6YWC5;A0A0A6YXD2	B2RXW4;Q9R1A8;A0A0A6YVV7	E3 ubiquitin-protein ligase RFWD2	Rfwd2				+	Rb_TPR	16	16	35.6	80.47	323.31	267670000	6.43493	-5.05715	-63.5465	19.6538	19.581	19.8254	24.7892	24.6798	24.7626
B9EIU1;Q8CGC7;Q8BTR1;A0A0A6YWH3;A0A0A6YWA4;Q3TMX9;Q9CRF9;Q3UGD4	B9EIU1;Q8CGC7	Bifunctional glutamate/proline--tRNA ligase;Glutamate--tRNA ligase;Proline--tRNA ligase	Eprs				+	Rb_TPR	31	31	34.5	169.96	323.31	264240000	1.47608	-1.66285	-3.1838	20.685	19.7587	21.523	22.5012	22.1068	22.3471
B9EJX5;Q8C176	B9EJX5;Q8C176	Transcription initiation factor TFIID subunit 2	Taf2				+	Rb_TPR	2	2	2.4	136.92	4.0352	1816500	1.365	2.05156	2.92212	19.5457	19.0134	20.8888	18.1768	18.2041	16.9124
Q3U0J1;B9EJX8;Q9D0W5	Q3U0J1;B9EJX8;Q9D0W5	Peptidyl-prolyl cis-trans isomerase;Peptidyl-prolyl cis-trans isomerase-like 1	Ppil1				+	Rb_TPR	2	2	16.3	18.223	3.0878	6798800	1.58381	1.49892	3.44922	20.4553	19.6374	19.7978	18.5236	19.0484	17.8218
D3YVU1;Q99LG0	D3YVU1;Q99LG0	Ubiquitinyl hydrolase 1;Ubiquitin carboxyl-terminal hydrolase 16	Usp16				+	Rb_TPR	3	3	5.6	85.381	4.5195	1678200	1.47745	1.24615	3.1871	19.7556	19.2175	20.509	18.3704	18.6202	18.753
Q80X26;D6RH86;E9PUN3;D3YWB8;Q9Z1M4;Q6NXX3	Q80X26;D6RH86;E9PUN3;D3YWB8;Q9Z1M4;Q6NXX3	Ribosomal protein S6 kinase beta-2	Rps6kb2				+	Rb_TPR	2	2	24.2	16.672	4.7552	3924400	2.16319	0.728181	5.12387	19.0586	19.3657	19.1446	18.2638	18.639	18.4815
D3YWI4;E9Q1I6;F8WHT5;G3UVW1;P19258;A0A0J9YVC7	D3YWI4;E9Q1I6;F8WHT5;G3UVW1;P19258;A0A0J9YVC7	Protein Mpv17	Mpv17				+	Rb_TPR	3	3	34	18.049	11.255	37618000	1.49718	1.8121	3.23486	19.5533	18.5447	20.4044	17.8467	17.8462	17.3731
F6T9K1;Q4FJW2;D3YY09;Q9D6N5;D3YYC2;G3UXH5	F6T9K1;Q4FJW2;D3YY09;Q9D6N5;D3YYC2;G3UXH5	Dr1-associated corepressor	Drap1				+	Rb_TPR	3	3	17.6	19.971	4.3276	6917600	2.1407	2.15048	5.04967	20.7836	20.2594	19.4321	17.8113	18.3317	17.8807
D3Z2N9;Q4FZH3;E9Q317;O55128;D3YY73	D3Z2N9;Q4FZH3;E9Q317;O55128;D3YY73	Histone deacetylase complex subunit SAP18	Sap18;Gm10094				+	Rb_TPR	3	3	43.2	12.625	7.0886	10650000	1.49482	1.65869	3.22912	20.7036	19.5179	20.6346	18.8198	19.0964	17.9638
D3Z383;Q07646-2;Q07646;D3YZ83;D3Z3U2;D3YZU2	D3Z383;Q07646-2;Q07646	Mesoderm-specific transcript protein	Mest				+	Rb_TPR	14	14	61.1	39.502	323.31	2606500000	1.37666	-1.63087	-2.94907	25.1261	26.5529	25.2844	26.834	27.9023	27.1197
D3Z742;Q8C525	D3Z742;Q8C525	Protein MB21D2	Mb21d2				+	Rb_TPR	29	29	73.1	55.656	323.31	18672000000	2.37159	-0.893944	-5.85341	28.6771	29.1135	28.7237	29.6543	29.6815	29.8604
D6RFU2;Q99LR1;F7BHM8;Q99LR1-2	D6RFU2;Q99LR1	Monoacylglycerol lipase ABHD12	Abhd12				+	Rb_TPR	4	4	18.5	33.335	4.9548	16199000	1.50188	1.93271	3.24627	19.1737	19.7987	20.9281	17.4336	18.2878	18.381
D9J2V6;Q71VB4;P41778-2;P41778;Q8BFR8;G3UXL9;Q99LS8;Q3UR63;V9GXB8;Q5PPM1;Q4FJL3;Q3UYU9;Q3TWM8;O35984	D9J2V6;Q71VB4;P41778-2;P41778;Q8BFR8;G3UXL9;Q99LS8;Q3UR63;V9GXB8;Q5PPM1;Q4FJL3;Q3UYU9;Q3TWM8;O35984	Pre-B-cell leukemia transcription factor 1;Pre-B-cell leukemia transcription factor 2	Pbx1;Pbx2				+	Rb_TPR	2	2	11.8	37.048	5.2083	1969700	2.12835	1.94092	5.00929	20.2549	20.1611	19.878	18.7564	18.2349	17.4799
E0CX20;Q6PGH1	E0CX20;Q6PGH1	Protein BUD31 homolog	Bud31				+	Rb_TPR	5	5	36.1	17	20.827	87795000	1.62546	1.26873	3.55515	22.4381	22.1962	22.7016	21.5404	21.4624	20.5268
E0CXW2;E9PUK2;Q80V03-2;Q80V03	E0CXW2;E9PUK2;Q80V03-2;Q80V03	Uncharacterized aarF domain-containing protein kinase 5	Adck5				+	Rb_TPR	2	2	6.9	64.421	2.2207	881290	1.87227	1.54237	4.2254	19.3429	20.2847	19.5974	18.1126	17.8467	18.6385
E9PVC6;E9Q9E1;E9PVC5;Q6NZJ6;A0A0J9YUS5;Q6NZJ6-2;Q6PD42;Q8K0J8;Q8R2V4;A0A0J9YVC1;A0A0J9YUC1;E9Q770;Q3UZD9;Q3UTK0;Q3UQI5;A0PJB5;Q3UYM6;A0A0J9YUL1;D3Z439	E9PVC6;E9Q9E1;E9PVC5;Q6NZJ6;A0A0J9YUS5;Q6NZJ6-2;Q6PD42;Q8K0J8	Eukaryotic translation initiation factor 4 gamma 1	Eif4g1				+	Rb_TPR	14	12	13.2	171.28	68.367	102670000	1.83937	2.60528	4.13156	21.0884	20.7344	19.5858	17.8383	18.6358	17.1187
E9PVQ3;Q91WJ7-2;Q91WJ7;E9PZE9;E9Q7S4;E9Q106;E9Q5S6;E9Q1C3;E9Q8P1	E9PVQ3;Q91WJ7-2;Q91WJ7;E9PZE9;E9Q7S4	SPATS2-like protein	Spats2l				+	Rb_TPR	15	15	34.3	63.762	31.472	135320000	1.59649	3.1885	3.48127	20.3188	22.982	20.2633	17.7582	17.8782	18.3622
E9PW43;Q9CQS8;Q9WUG7	E9PW43;Q9CQS8;Q9WUG7	Protein transport protein Sec61 subunit beta	Gm10320;Sec61b;Arl6ip3				+	Rb_TPR	2	2	18.6	11.788	3.9607	45964000	2.15887	0.963631	5.10956	21.5075	21.5611	21.0752	20.6132	20.236	20.4037
E9Q0X0;E9PW69;Q3UCF0;Q9R1P0;Q3TL95	E9Q0X0;E9PW69;Q3UCF0;Q9R1P0;Q3TL95	Proteasome subunit alpha type;Proteasome subunit alpha type-4	Psma4				+	Rb_TPR	2	2	23	15.7	2.6893	6496500	1.34436	1.67777	2.87473	19.9456	21.0408	19.4876	17.9055	19.138	18.3972
E9PWY9;Q8C0C7;Q8BJG2;Q3U0Y9;Q4FJQ2;Q8BXN0;D6RIJ2;Q9CT72	E9PWY9;Q8C0C7;Q8BJG2;Q3U0Y9;Q4FJQ2;Q8BXN0	Phenylalanine--tRNA ligase alpha subunit	Farsa				+	Rb_TPR	10	10	27.2	57.47	31.109	136260000	2.78009	-2.49151	-7.53758	19.0565	18.5381	19.5168	21.2377	21.5175	21.8308
Q80WR0;E9Q3G8;Q80UN3	Q80WR0;E9Q3G8		Nup153				+	Rb_TPR	3	3	3.9	152.07	4.8978	4433300	2.96873	1.74241	8.44978	20.1342	19.6066	20.0713	18.4386	18.0688	18.0776
E9Q640;Q6NZN0-5;Q6NZN0-3;Q6NZN0-4;Q6NZN0-2;Q6NZN0;E9PYZ7;E9PUF4;A0A0R4J214	E9Q640;Q6NZN0-5;Q6NZN0-3;Q6NZN0-4;Q6NZN0-2;Q6NZN0;E9PYZ7;E9PUF4	RNA-binding protein 26	Rbm26				+	Rb_TPR	9	8	13.3	112.66	40.144	83048000	2.30779	-2.33296	-5.62169	20.0148	20.8917	19.5957	22.2089	22.5213	22.7708
E9Q6A6;Q8C6K9;B9EK79;Q8C6K9-2	E9Q6A6;Q8C6K9;B9EK79;Q8C6K9-2	Collagen alpha-6(VI) chain	Col6a6				+	Rb_TPR	2	2	1.5	246.42	2.9124	4276100	2.74246	1.50842	7.36657	19.3631	19.4843	19.0418	17.511	17.8003	18.0527
Q8CDS1;E9QA35;E9QA57	Q8CDS1;E9QA35;E9QA57		Spata31d1a;Spata31d1b				+	Rb_TPR	2	2	3	133.46	5.3095	1101100	3.09226	1.81216	9.10038	19.9141	19.8423	20.3015	18.069	18.0673	18.4851
E9QAG2;Q9D4J7;Q9D4J7-2;Q3UXP1	E9QAG2;Q9D4J7;Q9D4J7-2	PHD finger protein 6	Phf6				+	Rb_TPR	3	3	12.4	36.366	5.399	4263000	1.34309	1.3332	2.87183	20.4757	20.0797	19.1573	19.0624	18.2368	18.4139
Q5M8Q0;Q3U7D2;E9QAZ2;Q9CZM2;B8JKK2	Q5M8Q0;Q3U7D2;E9QAZ2;Q9CZM2	Ribosomal protein L15;60S ribosomal protein L15	Rpl15;Gm10020				+	Rb_TPR	9	9	43.1	24.146	18.838	214350000	1.93011	0.744319	4.39399	22.8174	22.9604	22.5957	22.2335	21.7917	22.1154
E9QN08;Q80T06;P57776;D3YUQ9;A0A0R4J1L2;Q91VK2;A0A0R4J1E2;P57776-2;P57776-3;D3Z7N2;D3YZT9;F6ZFU0;D3YY68;Q8BW50	E9QN08;Q80T06;P57776;D3YUQ9;A0A0R4J1L2;Q91VK2;A0A0R4J1E2;P57776-2;P57776-3;D3Z7N2;D3YZT9;F6ZFU0	Elongation factor 1-delta	Eef1d				+	Rb_TPR	7	7	39.6	27.217	116.07	180810000	1.31328	0.605364	2.80406	22.7399	22.6325	23.1423	22.5297	22.0454	22.1235
E9QNN1;A0A087WPL5;O70133-2;O70133;O70133-3;Q3UR42;A0A0R4J2C3;Q3TF92;Q05BR6;Q3TEB2;A0A087WRT3	E9QNN1;A0A087WPL5;O70133-2;O70133;O70133-3;Q3UR42	ATP-dependent RNA helicase A	Dhx9				+	Rb_TPR	46	46	42.4	149.69	323.31	2498000000	2.26966	0.446786	5.48681	26.2425	26.3046	26.1398	25.8763	25.8146	25.6556
E9QNZ2;Q7TPV2-2;Q7TPV2	E9QNZ2;Q7TPV2-2;Q7TPV2	E3 ubiquitin-protein ligase DZIP3	Dzip3				+	Rb_TPR	2	2	3.1	138.02	2.6085	25691000	1.31342	1.44313	2.8044	19.7395	19.4066	20.3923	19.2301	17.8166	18.1623
F6ZDS4;Q3TZB5;Q3UVR0;F6RX08;Q8K2T9;Q91ZA5;Q8BIX0	F6ZDS4	Nucleoprotein TPR	Tpr				+	Rb_TPR	218	1	64.2	273.99	230.7	163080000	3.75268	-4.06725	-13.4508	20.4517	19.8372	19.7773	24.1612	23.6914	24.4154
Q3U2V0;Q3U2B5;F8WJD4;Q80X82;Q3TN10;Q3TA76;D3Z2M2;S4R2Q3	Q3U2V0;Q3U2B5;F8WJD4;Q80X82;Q3TN10;Q3TA76	Symplekin	Sympk				+	Rb_TPR	10	10	12.5	142.26	20.26	45810000	1.7646	-1.63396	-3.92363	20.3457	19.9551	18.9888	21.6038	21.3134	21.2743
F8WJG3;Q5PR75;P62996	F8WJG3;Q5PR75;P62996	Transformer-2 protein homolog beta	Tra2b				+	Rb_TPR	3	3	28.7	21.935	13.45	99666000	1.5243	-1.47339	-3.30111	21.3704	20.0508	21.3853	22.4291	22.5	22.2976
G0YP42;A2NVW1;A0A075B663;P01723;P01727	G0YP42						+	Rb_TPR	9	1	57.7	25.056	323.31	2544700000	2.77155	-0.601652	-7.49843	26.3637	26.3939	26.4796	26.8895	27.14	27.0127
G3UW57;Q3U366;G3XA57;G3XA57-2;Q6KAN5;E9Q8L9;Q9D620	G3UW57;Q3U366;G3XA57;G3XA57-2;Q6KAN5;E9Q8L9;Q9D620	Rab11 family-interacting protein 2;Rab11 family-interacting protein 1	Rab11fip2;Rab11fip1				+	Rb_TPR	2	2	6.8	41.768	3.106	2917200	1.30445	2.12133	2.78415	20.5546	19.9164	20.0441	16.7145	18.1806	19.2561
Q3UZV6;Q32MS9;G3UWC2;Q9CZR2;Q3TTB7	Q3UZV6;Q32MS9;G3UWC2;Q9CZR2;Q3TTB7	N-acetylated-alpha-linked acidic dipeptidase 2	Naalad2				+	Rb_TPR	4	4	9.7	82.8	11.424	29881000	2.00538	2.54161	4.62056	21.5577	19.9933	20.8502	17.784	18.8497	18.1426
G3UYD0;Q3UHU8;Q9ESZ8-5;Q9ESZ8-4;Q9ESZ8-3;Q9ESZ8-6;Q9ESZ8-2;Q9ESZ8;G3UYJ6;G3UX27;G3UWV2	G3UYD0;Q3UHU8;Q9ESZ8-5;Q9ESZ8-4;Q9ESZ8-3;Q9ESZ8-6;Q9ESZ8-2;Q9ESZ8;G3UYJ6	General transcription factor II-I	Gtf2i				+	Rb_TPR	9	9	16.6	103.08	22.678	121990000	2.22473	-3.12375	-5.33125	20.4273	18.7746	19.8493	23.3855	22.2428	22.7942
G3UZG5;G3UZ63;G3X961;Q921I2;Q6PE06	G3UZG5;G3UZ63;G3X961;Q921I2;Q6PE06	Kelch domain-containing protein 4	Klhdc4				+	Rb_TPR	3	3	8	58.569	162.96	12984000	1.33408	0.907848	2.85128	20.4733	20.102	19.9017	19.7423	18.8078	19.2034
H3BKM2;Q80YV2;Q3TI64;Q80YV2-2;D3Z3D0;D3Z0B2;D3Z5A4	H3BKM2;Q80YV2;Q3TI64;Q80YV2-2;D3Z3D0	Nuclear-interacting partner of ALK	Zc3hc1				+	Rb_TPR	12	12	40.3	50.513	176.66	127020000	2.86955	-4.06634	-7.95848	20.5982	19.0057	19.1409	23.6012	23.7154	23.6272
I6L958	I6L958		Igk				+	Rb_TPR	17	0	60.3	25.644	323.31	4245600000	1.40257	-2.01231	-3.00934	24.3047	26.03	26.3718	27.1918	27.7667	27.7849
I6L978	I6L978		Igk				+	Rb_TPR	18	0	60.3	25.702	323.31	1593300000	2.55293	-1.5008	-6.556	25.2758	25.436	24.9721	26.7027	26.4237	27.0599
I6L9E2	I6L9E2						+	Rb_TPR	17	1	56.6	25.861	48.53	253650000	2.7562	-4.58195	-7.42857	19.6626	20.8238	18.9645	23.9732	24.9629	24.2607
Q0VG47;J3QNY1;Q8BG05-2;Q6PFA7;B2RXM2	Q0VG47;J3QNY1;Q8BG05-2;Q6PFA7;B2RXM2	Heterogeneous nuclear ribonucleoprotein A3	Hnrnpa3;Gm9242;Gm6793				+	Rb_TPR	20	2	49.3	37.086	323.31	1625300000	1.47706	0.685278	3.18616	26.5522	26.2983	25.974	25.6876	25.7587	25.3224
Q8C4N8;Q9D859;Q8BPG5;K7Q7T7;Q3TLP8;P63001;A2AC13;Q14A12;Q8QZS2;P60764;Q05144	Q8C4N8;Q9D859;Q8BPG5;K7Q7T7;Q3TLP8;P63001	Ras-related C3 botulinum toxin substrate 1	Rac1				+	Rb_TPR	6	6	60	11.409	11.989	77795000	3.98794	1.35452	15.4351	23.1701	22.88	22.9929	21.6963	21.6146	21.6685
K7THH3;K7TD85;P06327	K7THH3;K7TD85;P06327	Ig heavy chain V region VH558 A1/A4	Gm5629				+	Rb_TPR	4	1	44.4	11.927	5.168	3875400	1.9779	1.30352	4.53687	20.0022	19.5748	20.5191	18.6978	18.591	18.8967
K7TDK7	K7TDK7						+	Rb_TPR	2	1	27.2	12.517	121.92	7463200	1.79885	1.55212	4.01799	19.977	20.1062	20.3835	18.598	19.2422	17.9702
K7TDV0;Q9JL75;A0N274	K7TDV0;Q9JL75;A0N274						+	Rb_TPR	7	1	68.9	11.751	186.85	1487700000	2.94904	-2.16801	-8.35008	24.3913	24.1182	24.2721	26.1149	26.2542	26.9166
K7THG4;K7THD7;K7TH54;P01820;K7U6E5	K7THG4;K7THD7;K7TH54;P01820	Ig heavy chain V region PJ14					+	Rb_TPR	3	1	38.7	11.637	5.0876	1146100	1.66264	2.56503	3.65137	20.2663	21.9494	19.8367	18.0997	18.612	17.6456
K7TRH5;X5J4K4;X5J4H6;X5J4U2;X5J5F5;X5J542;X5J501	K7TRH5						+	Rb_TPR	6	0	55.2	11.615	323.31	240790000	1.60958	-3.72644	-3.51454	22.1242	19.3232	18.9795	23.6038	23.4143	24.5881
M0QWF0;Q9JMD0-4;Q9JMD0-3;Q9JMD0-2;Q9JMD0	M0QWF0;Q9JMD0-4;Q9JMD0-3;Q9JMD0-2;Q9JMD0	BUB3-interacting and GLEBS motif-containing protein ZNF207	Zfp207;Znf207				+	Rb_TPR	3	3	5.8	35.072	8.9363	8832000	1.39737	2.34673	2.9972	21.3424	19.8905	20.2922	19.1158	18.4555	16.9136
O08547;E9Q6R3;Q3UZ06;A0A0G2JF08	O08547;E9Q6R3;Q3UZ06	Vesicle-trafficking protein SEC22b	Sec22b				+	Rb_TPR	5	5	30.2	24.74	21.837	40230000	2.52571	2.12488	6.44616	22.1376	21.3132	21.4726	19.8403	19.1176	19.5909
O08583;O08583-2	O08583;O08583-2	THO complex subunit 4	Alyref				+	Rb_TPR	8	4	49.8	26.94	323.31	1684100000	2.49112	-1.65995	-6.30891	25.1807	24.7059	25.2812	26.3282	26.9335	26.8859
Q58E49;O09106;D3YYI8;Q3TMT1	Q58E49;O09106;D3YYI8	Histone deacetylase;Histone deacetylase 1	Hdac1;Gm10093				+	Rb_TPR	10	7	33.4	55.074	25.581	72907000	3.033	0.454672	8.78272	22.0518	21.9331	22.008	21.4671	21.5702	21.5917
O09130	O09130	NFATC2-interacting protein	Nfatc2ip				+	Rb_TPR	3	3	12.6	45.121	6.8262	3285500	2.07642	2.5451	4.84223	20.5691	19.882	19.1486	17.6589	17.6413	16.6642
Q8BXC0;O35074	Q8BXC0;O35074	Prostacyclin synthase	Ptgis				+	Rb_TPR	2	2	7.5	57.769	4.1161	5415600	1.77141	1.56835	3.94228	19.0406	19.3918	20.3623	17.9581	18.1133	18.0182
Q3UYQ4;O35841	Q3UYQ4;O35841	Apoptosis inhibitor 5	Api5				+	Rb_TPR	24	24	46	59.046	323.31	1694800000	1.88533	0.42158	4.26308	26.7608	26.7523	26.4611	26.2444	26.2191	26.2459
O54724;Q3U4N4;Q3TER0	O54724;Q3U4N4	Polymerase I and transcript release factor	Ptrf				+	Rb_TPR	12	12	44.1	43.953	210.73	124450000	1.89812	0.935959	4.30018	23.2167	23.7201	23.0969	22.617	22.3175	22.2914
O54825;Q543N4	O54825;Q543N4	Bystin	Bysl				+	Rb_TPR	2	2	6	49.783	2.6099	9844200	2.66342	1.60159	7.01845	19.8691	20.6233	20.3296	18.551	18.759	18.7071
O54941;C0IMX1;C0IMW9	O54941;C0IMX1	SWI/SNF-related matrix-associated actin-dependent regulator of chromatin subfamily E member 1	Smarce1				+	Rb_TPR	4	3	11.9	46.638	6.3144	68947000	1.8127	-1.62395	-4.05656	20.6494	20.1175	19.2957	21.6574	21.514	21.7631
Q8BQV7;Q6ZWX1;O55142;Q9DC85	Q8BQV7;Q6ZWX1;O55142;Q9DC85	60S ribosomal protein L35a	Rpl35a				+	Rb_TPR	8	8	47.3	12.563	108.78	894830000	2.94078	0.95539	8.3086	24.2617	24.4027	24.4378	23.6149	23.3203	23.3008
O55222;A0A1B0GR42;A0A1B0GRF6;D3YZA5	O55222	Integrin-linked protein kinase	Ilk				+	Rb_TPR	5	5	13.5	51.373	9.7931	12817000	2.65676	3.65132	6.98979	21.1207	20.312	20.9834	16.9344	18.0353	16.4924
O70152;A2BDX2;F8WII3	O70152;A2BDX2;F8WII3	Dolichol-phosphate mannosyltransferase subunit 1	Dpm1				+	Rb_TPR	8	8	45	29.174	34.21	120230000	2.11967	0.49903	4.98109	23.0977	23.0429	23.2835	22.5062	22.728	22.6927
Q0VGQ1;O70503;O70503-2;Q9CSR6;Q8BPF1	Q0VGQ1;O70503;O70503-2	Very-long-chain 3-oxoacyl-CoA reductase	Hsd17b12				+	Rb_TPR	10	10	55.8	34.741	47.276	270560000	2.68368	-1.42023	-7.10629	22.1665	22.5066	22.7646	23.9711	23.7024	24.0249
O70569;P62264;D3YVF4;D3Z7I1;Q3UJS5	O70569;P62264;D3YVF4;D3Z7I1;Q3UJS5	40S ribosomal protein S14	rps14;Rps14				+	Rb_TPR	12	12	70.2	16.301	91.149	1365300000	4.12041	1.20098	16.6746	25.2344	25.1357	25.3161	24.1151	24.025	23.9432
O88455;Q3UIQ5;Q4FJX5;A0A140LIT2;D3Z7G1;A0A140LI18;D3YXR4	O88455;Q3UIQ5;Q4FJX5;A0A140LIT2;D3Z7G1	7-dehydrocholesterol reductase	Dhcr7				+	Rb_TPR	6	6	17	53.918	30.977	87869000	2.26099	1.33832	5.4565	22.0707	22.4787	22.6835	21.233	21.2452	20.7397
Q545K5;O89086;Q8BG13;Q5RJV3;S4R2M6	Q545K5;O89086;Q8BG13;Q5RJV3	RNA-binding protein 3	Rbm3				+	Rb_TPR	10	10	69.9	16.604	145.75	678480000	2.60222	1.32901	6.75893	26.1078	25.7166	25.5031	24.3951	24.6139	24.3315
P01027;B5APU1;Q207D2;E1APH6;P01027-2;H3BL60;H3BKW9;CON__Q2UVX4	P01027	Complement C3;Complement C3 beta chain;C3-beta-c;Complement C3 alpha chain;C3a anaphylatoxin;Acylation stimulating protein;Complement C3b alpha chain;Complement C3c alpha chain fragment 1;Complement C3dg fragment;Complement C3g fragment;Complement C3d fragment;Complement C3f fragment;Complement C3c alpha chain fragment 2	C3				+	Rb_TPR	22	22	21.3	186.48	186.99	256200000	1.79086	-4.18218	-3.99584	20.4135	22.046	18.6508	25.2742	24.0806	24.302
P01645;P01644;A2NVE9;A0A140T8M1;P04946	P01645;P01644;A2NVE9;A0A140T8M1	Ig kappa chain V-V region HP 93G7;Ig kappa chain V-V region HP R16.7					+	Rb_TPR	7	1	93.5	11.954	323.31	10625000000	4.54718	-1.36785	-21.3675	27.8874	28.0294	27.8396	29.2447	29.3427	29.2726
P01654;P01656;P01655	P01654;P01656;P01655	Ig kappa chain V-III region PC 2880/PC 1229;Ig kappa chain V-III region MOPC 70;Ig kappa chain V-III region PC 7132					+	Rb_TPR	5	1	91	11.98	164.76	3496700000	1.78871	-0.717443	-3.9899	26.3723	26.5513	26.8439	27.2038	27.178	27.538
P01661;A0A075B5N8;A0A0G2JGN0	P01661;A0A075B5N8;A0A0G2JGN0	Ig kappa chain V-III region MOPC 63	Igkv3-10				+	Rb_TPR	3	1	58	14.291	2.6929	1636200	1.65098	1.6059	3.62102	20.205	20.2632	19.8729	19.0053	18.8591	17.6589
P01666;P01665;A0A140T8Q4;P01669;P01668;P01664;A0A140T8Q0	P01666;P01665;A0A140T8Q4;P01669	Ig kappa chain V-III region PC 7183;Ig kappa chain V-III region PC 7043;Ig kappa chain V-III region PC 7769					+	Rb_TPR	5	1	91	11.952	323.31	7352600000	3.31813	-1.46364	-10.4114	26.848	26.7709	26.9742	28.0731	28.46	28.451
P01670;Q920E9;A0A140T8P0;P01672;P01659	P01670;Q920E9;A0A140T8P0	Ig kappa chain V-III region PC 6684					+	Rb_TPR	5	0	88.3	12.039	18.541	1164900000	1.53209	-3.74189	-3.32029	20.1257	23.3303	21.7697	26.086	24.1977	26.1678
Q9QXF0;Q9QXE9;P01757;P01756;Q65ZR6	Q9QXF0;Q9QXE9;P01757;P01756;Q65ZR6	Ig heavy chain V region J558;Ig heavy chain V region MOPC 104E					+	Rb_TPR	9	2	75.2	13.06	323.31	7066100000	3.42801	-1.57255	-11.1113	27.5888	27.5507	27.4137	28.9973	28.9243	29.3492
P01798	P01798	Ig heavy chain V-III region E109					+	Rb_TPR	5	2	42.5	12.647	5.2395	83930000	1.87927	-1.59594	-4.24557	20.0866	21.3727	20.8121	22.3576	22.4408	22.2607
P01806;P01808;P01807;X5J507;X5J508;X5J4Q1;X5J570;K7U5W1;X5J504;X5J502;K7TR23;K7TH23;K7T9G9;X5J4U6;X5J4P9;X5J5L8;X5J5L7;X5J5B4;X5J505;X5J503;X5J4P8;X5J4P6;X5J5B3;X5J4E0;X5J5M0;X5J4E7;X5J4E4;X5J5S3;X5J4V6;X5J5L9;X5J4W8;X5J4Q2;X5J4Q0;X5J4E6;X5J509;X5J506;X5J5B5;X5J4E5;X5J5B2;X5J4K0;X5J562	P01806;P01808;P01807;X5J507;X5J508;X5J4Q1;X5J570;K7U5W1;X5J504;X5J502;K7TR23;K7TH23;K7T9G9;X5J4U6;X5J4P9;X5J5L8;X5J5L7;X5J5B4;X5J505;X5J503;X5J4P8;X5J4P6;X5J5B3;X5J4E0;X5J5M0;X5J4E7;X5J4E4;X5J5S3;X5J4V6;X5J5L9;X5J4W8;X5J4Q2;X5J4Q0;X5J4E6;X5J509;X5J506;X5J5B5;X5J4E5;X5J5B2	Ig heavy chain V region 441;Ig heavy chain V region T601;Ig heavy chain V region X44					+	Rb_TPR	8	0	69.8	12.911	196.36	600080000	1.50467	-0.64222	-3.25308	24.4479	24.3147	24.6048	25.0168	25.4401	24.8372
Q99JC1;P01844	Q99JC1;P01844	Ig lambda-2 chain C region	Iglc2				+	Rb_TPR	9	5	96.2	11.311	323.31	4468800000	2.38191	-1.01088	-5.8916	26.1624	26.7053	26.493	27.3329	27.5522	27.5082
P01867-2;P01867	P01867-2;P01867	Ig gamma-2B chain C region	Igh-3				+	Rb_TPR	20	1	60.9	36.587	55.547	1366700000	2.19064	-1.15509	-5.21556	25.5274	25.1875	25.7917	26.4304	26.6411	26.9004
P03987-2;P03987;A0A075B5P5;Q6KAM2	P03987-2;P03987;A0A075B5P5;Q6KAM2	Ig gamma-3 chain C region	Ighg3				+	Rb_TPR	29	27	91.2	36.228	323.31	935830000000	1.67247	-0.782651	-3.67709	34.6231	34.2688	34.123	34.9707	34.9662	35.426
P05213;Q99KA2;A0A0A0MQA5;P68368;O89052;A0A087WRB4;A0A087WQS4;Q3UX10;A0A087WSB0;A0A087WSL5	P05213;Q99KA2;A0A0A0MQA5;P68368	Tubulin alpha-1B chain;Tubulin alpha-4A chain	Tuba1b;Tuba4a				+	Rb_TPR	21	1	66.5	50.151	323.31	1159200000	1.60701	0.374305	3.508	25.0279	24.8465	25.1412	24.6087	24.5339	24.7501
Q546G4;P07724;K7R066	Q546G4;P07724	Serum albumin	Alb				+	Rb_TPR	13	13	29.4	68.692	28.588	116810000	1.95822	-3.02529	-4.47764	21.2508	19.1414	20.2207	22.7361	23.7489	23.2038
Q8CD23;Q3TL52;P09405;Q3TT41;Q3TGR3;Q8CE30;Q9CT46;A0A087WRM5	Q8CD23;Q3TL52;P09405;Q3TT41;Q3TGR3;Q8CE30	Nucleolin	Ncl				+	Rb_TPR	31	31	38.6	76.864	323.31	1567700000	1.56139	0.538752	3.39299	26.2097	25.8703	26.2123	25.7014	25.6344	25.3402
Q58E64;Q3UA81;P10126;Q3UZQ3;Q3TII3;D3YZ68;D3Z3I8;P62631;Q4FZE5	Q58E64;Q3UA81;P10126;Q3UZQ3;Q3TII3;D3YZ68;D3Z3I8	Elongation factor 1-alpha;Elongation factor 1-alpha 1	Eef1a1				+	Rb_TPR	26	26	59.1	50.113	323.31	14699000000	2.38206	1.387	5.89217	30.3445	29.8191	29.6222	28.6107	28.6595	28.3546
Q811N6;Q80SW4;Q61877;P10404;Q811N1;Q811M8;Q811N3;A0A0A0UEG7;Q80SV3;A0A0A0UCD5;A0A0A0U847;A0A0A0U6W1;B6DYU5;Q811N2;Q811N5;Q5MNJ6;Q64262;B8YPG3;B8YPG2;Q80SV2	Q811N6;Q80SW4;Q61877;P10404;Q811N1;Q811M8;Q811N3;A0A0A0UEG7;Q80SV3;A0A0A0UCD5;A0A0A0U847;A0A0A0U6W1	MLV-related proviral Env polyprotein;Surface protein;Transmembrane protein	env				+	Rb_TPR	9	1	22.9	68.51	130.83	493340000	3.88483	-5.34222	-14.5328	20.1216	19.5669	19.5674	25.0553	24.5642	25.6629
Q8C1Y3;Q3U4Y0;P10922	Q8C1Y3;Q3U4Y0;P10922	Histone H1.0;Histone H1.0, N-terminally processed	H1f0				+	Rb_TPR	5	5	29.6	19.253	13.767	91472000	2.25148	0.692994	5.42341	22.2319	22.5519	22.2155	21.7216	21.5098	21.6889
P11031	P11031	Activated RNA polymerase II transcriptional coactivator p15	Sub1				+	Rb_TPR	9	9	50.4	14.427	201.18	410810000	3.14412	1.14582	9.38702	24.9341	24.9539	24.8849	23.8492	23.5439	23.9423
Q5M9N8;Q3UBI6;P14148;Q3TK73;F6XI62	Q5M9N8;Q3UBI6;P14148;Q3TK73;F6XI62	60S ribosomal protein L7	Rpl7				+	Rb_TPR	19	19	52.2	31.419	323.31	1920000000	1.73925	0.595591	3.85475	25.2063	25.14	25.0089	24.6194	24.241	24.7081
P14576	P14576	Signal recognition particle 54 kDa protein	Srp54				+	Rb_TPR	16	3	43.7	55.72	140	138760000	2.30403	1.52125	5.60825	22.6418	22.6964	22.08	21.1483	21.1274	20.5787
Q5SZA3;P15864;Q3UXH2	Q5SZA3;P15864	Histone H1.2	Hist1h1c				+	Rb_TPR	14	5	41	21.266	43.424	879890000	2.48628	0.978579	6.28989	26.0823	25.7623	25.8392	25.1384	24.7174	24.8922
P18527;X5J4U5;X5J553;K7TRP7;A0A0F7W8R9	P18527;X5J4U5	Ig heavy chain V region 914					+	Rb_TPR	5	1	58.8	10.661	65.469	985950000	2.74916	-0.994642	-7.39674	25.3034	25.0086	25.0093	26.0811	26.2703	25.9539
P18531;X5J5G9;X5J4F7;A0A075B5S8;X5J571;K7TDP3;Q99M22	P18531;X5J5G9;X5J4F7;A0A075B5S8;X5J571;K7TDP3	Ig heavy chain V region 3-6	Ighv3-6				+	Rb_TPR	4	2	44.8	13.095	244.09	452740000	1.87301	-0.688864	-4.22754	24.3462	23.9776	24.2379	25.0705	24.6547	24.9031
Q3U9G2;P20029;Q3TWF2;Q3TKF8;Q3TI47;Q9DC41;Q3U7T8;Q3U6V3;Q3UEM8;Q3TUS2;O88687	Q3U9G2;P20029;Q3TWF2;Q3TKF8;Q3TI47;Q9DC41;Q3U7T8;Q3U6V3;Q3UEM8	78 kDa glucose-regulated protein	Hspa5				+	Rb_TPR	37	35	57.4	72.405	323.31	1599000000	1.8036	0.411889	4.03119	26.1195	25.8046	25.8406	25.5545	25.4769	25.4977
P23116;Q3UL99;Q6A0B9;Q3UM46;Q3TKF9;Q3UEK3;Q3TRH1	P23116;Q3UL99;Q6A0B9;Q3UM46;Q3TKF9;Q3UEK3	Eukaryotic translation initiation factor 3 subunit A	Eif3a				+	Rb_TPR	41	41	36.8	161.93	238.05	1159700000	1.72999	-3.05968	-3.82981	22.1233	19.8457	20.8751	24.5352	23.1074	24.3805
Q9DCY1;P24369;Q6ZQM2	Q9DCY1;P24369;Q6ZQM2	Peptidyl-prolyl cis-trans isomerase;Peptidyl-prolyl cis-trans isomerase B	Ppib				+	Rb_TPR	9	9	45.8	23.713	17.506	179570000	1.79291	1.40621	4.00152	23.9384	24.4639	23.7611	22.9229	22.9356	22.0863
Q58EU3;Q3TXS9;P25444;Q3TXR5;D3YVC1;Q3UB36;D3YWJ3;A0A140T8L5;Q3TLE5;Q3TL20;Q9DC49;E9Q1N8;F6YTZ4;O89072;Q3V2B9;D3Z536	Q58EU3;Q3TXS9;P25444;Q3TXR5;D3YVC1;Q3UB36;D3YWJ3;A0A140T8L5;Q3TLE5;Q3TL20;Q9DC49;E9Q1N8;F6YTZ4;O89072	40S ribosomal protein S2	Rps2;Gm18025;Gm6576				+	Rb_TPR	15	2	52.2	31.231	323.31	3783900000	1.90498	0.649108	4.32016	26.0843	26.053	26.4076	25.6423	25.3357	25.6196
Q6NV50;Q545R0;Q3TGQ3;P26231;Q8BS72;E0CXB9;Q61301-2;Q61301-3;Q61301	Q6NV50;Q545R0;Q3TGQ3;P26231	Catenin alpha-1	Ctnna1				+	Rb_TPR	11	11	21.3	100.11	83.324	122830000	2.09924	4.38287	4.91512	23.9586	21.1692	23.6356	18.7313	18.2701	18.6134
P27661	P27661	Histone H2AX	H2afx				+	Rb_TPR	10	4	44.8	15.142	80.305	7166700000	2.76997	0.93011	7.49124	28.9224	28.8436	29.0744	28.1599	28.0759	27.8143
Q6P200;Q53YJ1;P27786;Q3UYU1	Q6P200;Q53YJ1;P27786;Q3UYU1	Steroid 17-alpha-hydroxylase/17,20 lyase	Cyp17a1				+	Rb_TPR	25	25	54.2	57.61	323.31	2529600000	3.39942	1.15905	10.925	27.7617	27.4748	27.7152	26.3946	26.4851	26.5948
Q544Z7;P28352;F6QA74;D3Z124;D3Z6R9	Q544Z7;P28352;F6QA74;D3Z124	DNA-(apurinic or apyrimidinic site) lyase;DNA-(apurinic or apyrimidinic site) lyase, mitochondrial	Apex1				+	Rb_TPR	8	8	36.9	35.49	323.31	247160000	2.30377	2.53636	5.60733	25.8814	24.3764	25.1153	22.4005	22.8272	22.5362
Q3UKR1;P28654;Q3TSV1;Q6LAK9	Q3UKR1;P28654;Q3TSV1	Decorin	Dcn				+	Rb_TPR	7	6	28.5	39.809	11.156	11770000	1.42767	1.8997	3.06834	19.4721	20.1038	20.2725	17.5854	19.1821	17.3818
P28667	P28667	MARCKS-related protein	Marcksl1				+	Rb_TPR	4	4	48	20.165	118.1	111570000	2.81795	2.04809	7.71321	24.4728	23.8048	23.6006	21.9215	21.9637	21.8487
Q8BN32;P29341;Q3U8U8;Q99KL3;Q9D4E6;Q792Y0;Q62029;Q9DBE3;Q3V2M1;F6ZAX1;Q05DT1;B2RXY9;A2A5N3;Q921B8;Q8C7D3	Q8BN32;P29341;Q3U8U8;Q99KL3	Polyadenylate-binding protein;Polyadenylate-binding protein 1	Pabpc1				+	Rb_TPR	33	24	56.3	70.669	323.31	1372100000	2.54241	0.777628	6.51336	25.6726	25.3552	25.295	24.7089	24.6339	24.6469
Q3UAZ7;Q9CT19;Q3U566;P30681;A0A1B0GQX9	Q3UAZ7;Q9CT19;Q3U566;P30681	High mobility group protein B2	Hmgb2				+	Rb_TPR	10	7	48.1	20.533	20.757	130630000	1.52865	4.45177	3.31181	25.2298	24.1212	23.9873	22.0557	20.2934	17.6338
P31324;Q3V2X9;H3BK84	P31324;Q3V2X9;H3BK84	cAMP-dependent protein kinase type II-beta regulatory subunit	Prkar2b				+	Rb_TPR	5	3	16.1	46.167	4.8199	1962900	2.22197	2.11084	5.32181	19.895	20.3321	19.7185	18.5393	17.3439	17.73
P36916;Q52KE3;A2VDH5;P36916-2	P36916;Q52KE3;A2VDH5;P36916-2	Guanine nucleotide-binding protein-like 1	Gnl1				+	Rb_TPR	9	9	21.6	68.77	14.454	21341000	2.5668	2.5203	6.61255	20.5389	21.3307	20.2384	18.0829	18.5637	17.9005
Q5M9N5;Q5M9J8;P41105;F6Z0X0	Q5M9N5;Q5M9J8;P41105	60S ribosomal protein L28	Rpl28				+	Rb_TPR	10	10	47.4	15.709	106.82	515390000	2.28317	1.34795	5.53429	23.1784	23.3471	23.5947	22.1895	21.6058	22.281
P43274;I7HFT9;Q07133	P43274	Histone H1.4	Hist1h1e				+	Rb_TPR	13	4	38.4	21.977	11.815	173600000	1.42767	0.821992	3.06833	23.4896	23.2359	22.6742	22.5415	22.1586	22.2336
Q1WWK3;P43276	Q1WWK3;P43276	Histone H1.5	Hist1h1b				+	Rb_TPR	9	6	27.9	22.445	16.993	199460000	2.31152	0.816677	5.63503	23.4064	23.457	23.7846	22.8994	22.6534	22.6452
Q149Z9;P43277	Q149Z9;P43277	Histone H1.3	Hist1h1d				+	Rb_TPR	14	0	42.1	22.099	18.731	444750000	2.84962	0.798109	7.86292	24.6681	24.6836	24.4498	23.797	23.9225	23.6876
Q5RKN9;Q3UAS2;P47753;Q3TLJ0;Q3UJV2;A0A0G2JE27	Q5RKN9;Q3UAS2;P47753;Q3TLJ0;Q3UJV2;A0A0G2JE27	F-actin-capping protein subunit alpha-1	Capza1				+	Rb_TPR	5	4	27.3	32.953	12.537	176010000	1.82772	-2.48596	-4.09869	19.8906	19.294	21.3047	22.535	22.8718	22.5404
Q58EU6;P47962;Q3U850;Q3TKR5;Q3THE1;D3YYV8	Q58EU6;P47962;Q3U850;Q3TKR5;Q3THE1;D3YYV8	60S ribosomal protein L5	Rpl5				+	Rb_TPR	22	22	62.3	34.4	323.31	4387900000	2.88403	0.839603	8.02854	26.5026	26.2141	26.2536	25.5882	25.445	25.4183
P47963;A0A140T8K8;Q5RKP3	P47963;A0A140T8K8;Q5RKP3	60S ribosomal protein L13	Rpl13				+	Rb_TPR	13	13	43.6	24.305	109.51	725380000	4.19713	1.35835	17.4363	24.98	24.7573	24.8981	23.5606	23.5653	23.4344
P48962;Q8BVI9	P48962;Q8BVI9	ADP/ATP translocase 1	Slc25a4				+	Rb_TPR	20	11	62.1	32.904	323.31	8621800000	4.17385	1.31003	17.2016	29.4406	29.3603	29.5363	28.0684	28.2483	28.0903
Q3U7F3;Q3TIK8;Q5EBP8;Q3UK83;P49312;Q3TFB1;P49312-2;B7ZWG9;V9GXF8	Q3U7F3;Q3TIK8;Q5EBP8;Q3UK83;P49312;Q3TFB1;P49312-2	Heterogeneous nuclear ribonucleoprotein A1;Heterogeneous nuclear ribonucleoprotein A1, N-terminally processed	Hnrnpa1				+	Rb_TPR	17	17	53.1	34.238	323.31	1226900000	2.80988	1.06912	7.67544	26.2795	26.1056	25.9463	25.0741	25.1971	24.8529
P51859;E0CXA0;E0CYW7	P51859;E0CXA0	Hepatoma-derived growth factor	Hdgf				+	Rb_TPR	8	8	40.9	26.268	15.177	38792000	2.88157	4.39445	8.01661	23.1593	22.0591	22.5891	17.9055	19.0873	17.6312
Q545A2;P51881;B0LAB5	Q545A2;P51881	ADP/ATP translocase 2;ADP/ATP translocase 2, N-terminally processed	Slc25a5				+	Rb_TPR	18	9	60.1	32.931	29.744	1399300000	5.43998	1.30972	35.8071	26.9029	26.9851	26.9324	25.6203	25.5885	25.6824
P52480-2;P52480;A0A1L1ST52;A0A1L1SUV0;A0A1L1SSN6;A0A1L1STV8;A0A1L1SQV8;A0A1L1SU37	P52480-2;P52480;A0A1L1ST52;A0A1L1SUV0;A0A1L1SSN6;A0A1L1STV8;A0A1L1SQV8;A0A1L1SU37	Pyruvate kinase PKM	Pkm				+	Rb_TPR	2	2	5.5	57.984	4.0448	2667800	1.66593	1.91104	3.65997	20.1005	18.933	20.14	17.6122	18.4774	17.3509
Q544L9;P52795	Q544L9;P52795	Ephrin-B1	Efnb1				+	Rb_TPR	2	2	9	37.859	3.5941	7340100	3.52567	2.80361	11.7707	20.5686	20.619	20.5401	18.244	17.5784	17.4946
Q6NSP9;P52927	Q6NSP9;P52927	High mobility group protein HMGI-C	Hmga2				+	Rb_TPR	5	5	41.1	14.055	18.701	96415000	1.61838	0.516857	3.53701	22.6668	22.3099	22.7271	22.1232	21.9186	22.1115
Q7TND9;P53395	Q7TND9;P53395	Lipoamide acyltransferase component of branched-chain alpha-keto acid dehydrogenase complex, mitochondrial	Dbt				+	Rb_TPR	2	2	5.4	53.26	3.0659	823780	1.30499	1.40206	2.78535	19.8104	20.5452	20.2524	18.0153	18.7923	19.5942
Q9ESZ9;P54320;A0A0J9YV95	Q9ESZ9;P54320	Elastin	Eln				+	Rb_TPR	5	5	15.7	67.203	16.906	27705000	1.36195	-1.40013	-2.9151	19.4437	20.6486	19.3731	20.7366	21.4259	21.5033
P56135;F8WHP8	P56135;F8WHP8	ATP synthase subunit f, mitochondrial	Atp5j2				+	Rb_TPR	2	2	22.7	10.344	3.4873	31933000	1.91254	2.55587	4.34227	21.2572	20.4187	19.8742	18.5682	18.1837	17.1306
P56379	P56379	6.8 kDa mitochondrial proteolipid	Mp68				+	Rb_TPR	2	2	29.3	6.6979	29.617	187890000	3.71355	1.6299	13.1457	24.2285	24.2024	23.8561	22.4266	22.4433	22.5274
Q3UMI7;Q3UDC8;P58252;Q8BMA8;Q3UZ14;Q3UBL9;Q3TX47;Q3TK17;Q6P9L9;Q8C153;Q3TWX1;Q3TLB1;Q3TJZ1;Q3TW58;Q3TSK4;Q3TPG2;Q99LT6;Q61509;O89069;O89070	Q3UMI7;Q3UDC8;P58252;Q8BMA8;Q3UZ14;Q3UBL9;Q3TX47;Q3TK17;Q6P9L9;Q8C153;Q3TWX1;Q3TLB1;Q3TJZ1;Q3TW58	Elongation factor 2	Eef2				+	Rb_TPR	41	40	59.8	95.326	323.31	1832300000	2.42758	0.905301	6.06322	25.615	25.2936	25.4952	24.6264	24.7243	24.3372
Q8C660;P58468;Q3TVF6;Q8C2N1	Q8C660;P58468;Q3TVF6;Q8C2N1	Protein FAM207A	Fam207a				+	Rb_TPR	3	3	20.2	24.657	6.6957	108200000	2.26539	-3.12337	-5.47185	18.9531	19.4387	20.8225	22.6846	23.0646	22.8353
Q4FZH2;P61255;B1ARA3;Q3U7N1;B1ARA5	Q4FZH2;P61255;B1ARA3;Q3U7N1;B1ARA5	60S ribosomal protein L26	Rpl26				+	Rb_TPR	12	12	51	17.258	35.187	995190000	1.87917	0.835167	4.24529	23.9928	23.9696	24.5402	23.2077	23.3821	23.4073
P61327;G3UZW7;A0A023T778;Q9CQL1	P61327;G3UZW7;A0A023T778;Q9CQL1	Protein mago nashi homolog;Protein mago nashi homolog 2	Magoh;Magohb				+	Rb_TPR	4	4	34.9	17.163	11.061	124160000	1.99824	-1.31372	-4.59872	21.1187	21.0453	20.7099	22.405	22.634	21.7761
Q5M9N6;Q4VAF2;P61514;Q9CYW3;Q3U8M3;A0A1D5RL86;Q3TLC1	Q5M9N6;Q4VAF2;P61514;Q9CYW3;Q3U8M3;A0A1D5RL86;Q3TLC1	60S ribosomal protein L37a	Rpl37a				+	Rb_TPR	4	4	57.3	8.9946	166.5	441050000	3.7236	0.967354	13.2234	23.5789	23.5983	23.5962	22.6117	22.7556	22.504
Q5FWJ5;P61979-2;Q3TUA1;P61979;Q3TJ38;H3BK96	Q5FWJ5;P61979-2;Q3TUA1;P61979;Q3TJ38;H3BK96	Heterogeneous nuclear ribonucleoprotein K	Hnrnpk				+	Rb_TPR	30	0	68.8	51.028	323.31	8891600000	3.32346	1.71175	10.4443	29.5667	29.0511	29.1166	27.5292	27.5772	27.4927
P62137;Q3U8W0;Q3TYF5;A0A0J9YUU8	P62137;Q3U8W0;Q3TYF5	Serine/threonine-protein phosphatase PP1-alpha catalytic subunit;Serine/threonine-protein phosphatase	Ppp1ca				+	Rb_TPR	13	4	53	37.54	323.31	197490000	2.34169	-1.94992	-5.74383	21.4452	21.5049	20.4807	23.0884	23.2196	22.9726
P62141;A0A0J9YUG2	P62141	Serine/threonine-protein phosphatase PP1-beta catalytic subunit	Ppp1cb				+	Rb_TPR	12	4	49.8	37.186	13.042	105720000	1.38628	-1.8861	-2.97138	19.6147	18.6709	20.4219	22.2085	20.9555	21.2018
Q5M9M4;P62245;F8WJ41;D3YVB4;D3Z712	Q5M9M4;P62245;F8WJ41;D3YVB4;D3Z712	40S ribosomal protein S15a	Rps15a				+	Rb_TPR	9	9	66.2	14.839	153.09	1808900000	2.29798	0.806377	5.5867	25.1888	25.2188	25.6164	24.5902	24.4504	24.5642
Q3UC02;Q9DB79;P62281;A0A1B0GRR3;A0A1B0GSE8;Q9D0P6;Q9CW75	Q3UC02;Q9DB79;P62281;A0A1B0GRR3;A0A1B0GSE8;Q9D0P6	40S ribosomal protein S11	Rps11				+	Rb_TPR	14	14	60.8	18.431	295.6	6047700000	2.38833	0.55997	5.9155	27.0552	27.0589	26.9354	26.3834	26.627	26.3591
Q5BLJ7;P62301;Q921R2;A0A0U1RQ71	Q5BLJ7;P62301;Q921R2	40S ribosomal protein S13	Rps13				+	Rb_TPR	12	12	57.6	17.222	323.31	4447600000	1.89879	0.611253	4.30213	26.5243	26.7442	26.8039	26.1151	25.867	26.2565
P62305;E9Q4F4;E9Q0W8	P62305;E9Q4F4;E9Q0W8	Small nuclear ribonucleoprotein E	Snrpe				+	Rb_TPR	4	4	65.2	10.803	105	893420000	3.49794	-5.96588	-11.5798	20.8406	19.4146	19.7348	25.427	26.0841	26.3765
Q542U7;P62313	Q542U7;P62313	U6 snRNA-associated Sm-like protein LSm6	Lsm6				+	Rb_TPR	2	2	23.8	9.1275	3.2333	16510000	3.04109	2.01817	8.82547	21.2844	21.048	20.9967	18.8627	18.8993	19.5126
Q545F8;Q545X8;Q3UXQ6;P62702;V9GWY0	Q545F8;Q545X8;Q3UXQ6;P62702	40S ribosomal protein S4;40S ribosomal protein S4, X isoform	Rps4x				+	Rb_TPR	24	10	75.1	27.504	323.31	8177500000	2.86948	0.547543	7.95812	27.2969	27.0937	27.0998	26.6323	26.6328	26.5826
Q5BLK1;P62754;Q8BT09;Q3TL53	Q5BLK1;P62754;Q8BT09;Q3TL53	40S ribosomal protein S6	Rps6				+	Rb_TPR	11	11	41.4	28.68	323.31	606140000	3.25918	0.823926	10.0532	24.357	24.1033	24.1223	23.3703	23.384	23.3565
P62830	P62830	60S ribosomal protein L23	Rpl23				+	Rb_TPR	9	7	67.1	14.865	323.31	5413800000	2.42396	0.759097	6.04944	26.8501	26.9891	27.0036	26.3295	25.9594	26.2765
P62878	P62878	E3 ubiquitin-protein ligase RBX1;E3 ubiquitin-protein ligase RBX1, N-terminally processed	Rbx1				+	Rb_TPR	3	3	25	12.274	22.463	12191000	1.52728	1.97158	3.30846	20.5217	19.7191	20.313	19.285	17.5036	17.8504
Q5YLW3;P62908;Q9CZP6;Q9D0A2;Q3UK56;Q3UCL7;D3YV43;A0A140LI77;O89068	Q5YLW3;P62908;Q9CZP6;Q9D0A2;Q3UK56;Q3UCL7;D3YV43;A0A140LI77	40S ribosomal protein S3	Rps3				+	Rb_TPR	25	25	79.4	26.674	235.01	5670900000	3.17253	0.732955	9.54758	26.7774	26.7676	26.7387	26.0186	26.1643	25.902
Q3UJS0;P62918;Q3THC7;Q9Z237	Q3UJS0;P62918;Q3THC7;Q9Z237	60S ribosomal protein L8	Rpl8				+	Rb_TPR	9	9	41.2	28.066	270.78	1423200000	1.91029	0.525444	4.3357	24.5811	24.6044	24.6934	23.8786	24.2711	24.153
Q60951;Q3UBT1;P62960;Q71V06;Q810K5;Q60950;A2BGG7;Q8BRJ5;A0A0A0MQD2;B2RUF0;Q9Z2C8-2;Q9Z2C8;Q497N3;Q9CTL4	Q60951;Q3UBT1;P62960;Q71V06;Q810K5;Q60950;A2BGG7	Nuclease-sensitive element-binding protein 1	Ybx1				+	Rb_TPR	17	12	66.1	35.7	323.31	1363000000	3.47828	0.835969	11.4462	26.6113	26.433	26.4393	25.6864	25.5727	25.7167
P63101;Q3UA58;D3YXN6;Q8BWN0;D3YXF4;D3YW45	P63101	14-3-3 protein zeta/delta	Ywhaz				+	Rb_TPR	15	12	55.1	27.771	323.31	375970000	2.23537	0.960913	5.36775	24.0409	23.7552	23.7769	22.8605	23.1792	22.6506
Q6P202;Q58EV5;Q3UBK2;P63158;Q8C7C4;Q8BNM0;A0A0J9YUZ4;Q8BQ02;Q497Z6;A0A0J9YUD8;Q3UJK0;D3YZ18;D3YVC6;Q8CH24;Q80YZ1	Q6P202;Q58EV5;Q3UBK2;P63158;Q8C7C4;Q8BNM0;A0A0J9YUZ4;Q8BQ02;Q497Z6;A0A0J9YUD8;Q3UJK0;D3YZ18	High mobility group protein B1	Hmgb1				+	Rb_TPR	15	13	60.5	24.92	39.932	322260000	2.9263	2.7	8.23634	26.3268	25.2974	25.4932	22.8596	22.9918	23.1658
Q5M9L7;Q8BT90;P63276;Q3TK12	Q5M9L7;Q8BT90;P63276;Q3TK12	40S ribosomal protein S17	Rps17				+	Rb_TPR	11	11	62.2	15.524	323.31	2242900000	3.96182	0.883127	15.2015	25.888	25.7212	25.7539	24.9345	24.93	24.8492
Q9CXY0;P63321	Q9CXY0;P63321	Ras-related protein Ral-A	Rala				+	Rb_TPR	6	4	30.6	23.596	16.537	160150000	1.41924	1.0615	3.04847	24.227	23.6488	23.6186	22.4778	23.3429	22.4892
Q5M9K7;P63325;Q3U9P0;Q3UW83	Q5M9K7;P63325;Q3U9P0;Q3UW83	40S ribosomal protein S10	Rps10				+	Rb_TPR	10	9	51.5	18.916	124.52	5305300000	1.62286	0.487933	3.5485	26.9825	26.9374	27.1564	26.4238	26.4109	26.7778
Q4VAG4;P67984	Q4VAG4;P67984	60S ribosomal protein L22	Rpl22				+	Rb_TPR	7	7	62.5	14.759	323.31	2010400000	4.3234	0.9682	18.7648	25.5311	25.393	25.4824	24.5144	24.548	24.4396
P68040	P68040	Guanine nucleotide-binding protein subunit beta-2-like 1;Guanine nucleotide-binding protein subunit beta-2-like 1, N-terminally processed	Gnb2l1				+	Rb_TPR	21	21	78.5	35.076	323.31	7163600000	3.1554	0.792089	9.45044	27.0066	26.8994	26.9604	26.2349	26.0078	26.2474
Q5SV02;P70388-2;P70388;A8Y5I3;Q3UNL2;E9PUJ2;P70388-3;P70388-4;Q3V0R5	Q5SV02;P70388-2;P70388;A8Y5I3	DNA repair protein RAD50	Rad50				+	Rb_TPR	10	10	10.7	153.54	323.31	53603000	1.49534	-2.28264	-3.23039	20.5633	18.3613	18.6029	21.6834	21.3864	21.3057
Q60817;P70670;Q3UK68	Q60817;P70670;Q3UK68	Nascent polypeptide-associated complex subunit alpha;Nascent polypeptide-associated complex subunit alpha, muscle-specific form	Naca				+	Rb_TPR	5	5	32.6	23.384	323.31	255040000	2.3661	2.05117	5.83317	25.4601	24.6091	24.6882	23.2432	22.47	22.8907
Q5M9P1;P83882;A0A0A6YW33	Q5M9P1;P83882;A0A0A6YW33	60S ribosomal protein L36a	Rpl36a;Gm6525				+	Rb_TPR	2	2	17.9	12.441	2.7998	14596000	1.44451	0.929218	3.10824	20.0731	19.342	19.188	18.6601	18.7831	18.3722
Q4FJX4;P97315	Q4FJX4;P97315	Cysteine and glycine-rich protein 1	Csrp1				+	Rb_TPR	8	8	64.2	20.583	323.31	296830000	3.54957	1.75003	11.9376	25.1407	24.8655	25.2833	23.3044	23.5018	23.2332
Q564F3;Q3UAC2;P97351;Q9D1S3;Q3UJU5;Q3U5P8	Q564F3;Q3UAC2;P97351;Q9D1S3;Q3UJU5;Q3U5P8	40S ribosomal protein S3a	Rps3a1;Rps3a				+	Rb_TPR	24	24	67.4	29.885	323.31	4862400000	2.46813	0.718304	6.21906	26.8912	26.6248	26.5656	26.0811	25.8832	25.9623
Q78P92;P97376;Q3V3M3	Q78P92;P97376;Q3V3M3	Protein FRG1	Frg1				+	Rb_TPR	17	17	52.7	29.127	323.31	1902900000	1.92918	0.567514	4.39123	26.8037	26.5243	26.4794	25.9975	26.1885	25.9188
Q3U541;P97379;Q3U6B1;Q542W3;P97379-2;Q3U931;A0A0J9YTQ8;A0A0J9YUY8;Q5DU21	Q3U541;P97379;Q3U6B1;Q542W3;P97379-2;Q3U931	Ras GTPase-activating protein-binding protein 2	G3bp2				+	Rb_TPR	16	15	43.8	54.087	320.62	782030000	2.12726	0.666915	5.00577	25.4986	25.4977	25.2083	24.6554	24.631	24.9176
P97855;Q571F9;Q3UR88	P97855;Q571F9;Q3UR88	Ras GTPase-activating protein-binding protein 1	G3bp1				+	Rb_TPR	24	23	59.4	51.828	323.31	5242100000	1.93944	0.602433	4.42164	28.3772	28.1079	28.0862	27.4133	27.7561	27.5946
P99027	P99027	60S acidic ribosomal protein P2	Rplp2				+	Rb_TPR	8	8	73.9	11.651	323.31	3787400000	1.49569	0.969204	3.23123	25.8803	26.6006	26.7155	25.3381	25.7176	25.2332
Q3UPW7;Q8VDR2;Q00547-2;Q00547;Q3TPG1	Q3UPW7;Q8VDR2;Q00547-2;Q00547;Q3TPG1	Hyaluronan mediated motility receptor	Hmmr				+	Rb_TPR	2	2	9.7	74.597	2.3333	4188000	1.33295	1.183	2.84869	18.8498	20.2437	19.7478	18.4442	18.5584	18.2898
Q00PI9;Q8BIQ7	Q00PI9	Heterogeneous nuclear ribonucleoprotein U-like protein 2	Hnrnpul2				+	Rb_TPR	19	18	30.5	84.939	183.69	407450000	2.74012	0.65892	7.35602	24.5532	24.6444	24.3838	23.9121	23.7745	23.9181
Q04750;Q3ULF5;Q3TSR2;Q3TPX7;Q6LBJ1;Q3TUS4;Q569Q5;Q9D6H0;B7ZNM9;Q8R4U6	Q04750	DNA topoisomerase 1	Top1				+	Rb_TPR	19	19	31.7	90.875	41.016	208480000	1.53316	0.416914	3.32293	23.7346	23.3753	23.4122	23.1501	22.9865	23.1348
Q05D44;Q8BYY7;Q6A002;Q7TPC0;Q8BYX3	Q05D44	Eukaryotic translation initiation factor 5B	Eif5b				+	Rb_TPR	41	40	42.7	137.61	246.44	2373000000	2.47538	0.636627	6.24728	26.7381	26.6765	26.5049	26.0738	25.8548	26.0811
Q05DT0;Q3UNK1;Q9QYB5-2;Q8BM29;Q05C56;Q9QYB5;Q8BJH2;Q9JLE2	Q05DT0;Q3UNK1;Q9QYB5-2;Q8BM29;Q05C56;Q9QYB5;Q8BJH2	Gamma-adducin	Add3				+	Rb_TPR	30	30	48.7	75.105	152.57	2158000000	1.90146	0.812003	4.30989	26.7637	26.2848	26.2935	25.6796	25.4402	25.7863
Q0VBA4;Q9D7S7-2;Q9D7S7	Q0VBA4;Q9D7S7-2;Q9D7S7	60S ribosomal protein L22-like 1	Rpl22l1				+	Rb_TPR	4	4	45.1	14.467	123.42	990140000	1.44813	0.394782	3.11685	24.6544	24.6107	24.762	24.0709	24.2911	24.4807
Q14B57;Q8BH24	Q14B57;Q8BH24	Transmembrane 9 superfamily member 4	Tm9sf4				+	Rb_TPR	2	2	8.9	64.074	2.7642	1979600	1.34791	1.4996	2.88287	20.7785	20.2095	19.1933	18.1506	18.9676	18.5644
Q2VT27;Q9JL76;Q2VR04;A0A0B4J1I4	Q2VT27;Q9JL76;Q2VR04;A0A0B4J1I4		Igkv4-72				+	Rb_TPR	4	3	60.4	11.288	12.639	57249000	1.40905	-1.75377	-3.02452	19.9208	21.0688	19.9669	21.2642	22.7869	22.1667
Q3TC46	Q3TC46	Protein PAT1 homolog 1	Patl1				+	Rb_TPR	2	2	4.2	86.769	3.5561	5041300	1.47603	2.70724	3.18368	21.1087	20.6481	20.0267	18.5676	18.783	16.3112
Q3TDD9;Q3TDD9-2	Q3TDD9	Protein phosphatase 1 regulatory subunit 21	Ppp1r21				+	Rb_TPR	9	9	20.5	88.337	192.65	56584000	1.57591	2.38188	3.42934	20.877	21.5556	21.0976	18.3523	20.1026	17.9296
Q3TF25;Q9DB20;Q3THG0;F7D3P8;F6XVM5	Q3TF25;Q9DB20;Q3THG0	ATP synthase subunit O, mitochondrial	Atp5o				+	Rb_TPR	5	5	34.3	23.364	16.796	184650000	1.51795	-0.960448	-3.28554	22.7898	22.0655	22.791	23.2671	23.8232	23.4373
Q505L1;Q3TF62;Q9Z2N8;D3YVN1;A0A0A6YWG8;A0A0A6YWR1	Q505L1;Q3TF62;Q9Z2N8;D3YVN1;A0A0A6YWG8	Actin-like protein 6A	Actl6a				+	Rb_TPR	9	9	36.1	47.447	22.471	156920000	2.98304	-3.33991	-8.52289	19.0474	19.7631	20.2791	23.0677	22.7427	23.2989
Q5FWJ9;Q3UDG5;Q3U2X1;Q3TFE2;Q63850;A0A140LJH5;A0A140LJ77;Q3UGJ7;Q3THR9	Q5FWJ9;Q3UDG5;Q3U2X1;Q3TFE2;Q63850;A0A140LJH5;A0A140LJ77;Q3UGJ7;Q3THR9	Nuclear pore glycoprotein p62	Nup62				+	Rb_TPR	2	2	8	53.254	10.848	2290400	2.13231	1.71071	5.02223	20.085	19.7257	19.2726	17.9305	17.5858	18.4349
Q3THK3;Q8BVJ2;Q9CSF1	Q3THK3	General transcription factor IIF subunit 1	Gtf2f1				+	Rb_TPR	9	9	22.2	57.241	69.096	93433000	1.56249	0.792173	3.39573	22.6944	22.5962	22.6084	21.473	21.782	22.2675
Q3THU8;Q8VEM8;G5E902;Q3UB63;Q3U995	Q3THU8;Q8VEM8;G5E902;Q3UB63;Q3U995	Phosphate carrier protein, mitochondrial	Slc25a3				+	Rb_TPR	9	9	30.8	39.613	242.43	604220000	4.66277	1.48484	22.8481	25.895	25.8067	25.8275	24.379	24.2468	24.4489
Q3TIV5;Q3TIV5-2;Q3TIV5-3	Q3TIV5;Q3TIV5-2	Zinc finger CCCH domain-containing protein 15	Zc3h15				+	Rb_TPR	11	11	32.4	48.327	323.31	383300000	2.96718	1.22282	8.44191	24.7116	24.6741	24.7963	23.3446	23.3848	23.7841
Q3UIJ2;Q3TML6;Q9Z0N1;Q3UDF8;A2AAW9;Q9CRE9;Q3U5H6;Q6NY07	Q3UIJ2;Q3TML6;Q9Z0N1;Q3UDF8;A2AAW9;Q9CRE9;Q3U5H6	Eukaryotic translation initiation factor 2 subunit 3, X-linked	Eif2s3x				+	Rb_TPR	18	5	49.6	51.105	257.57	1617300000	2.26258	0.697393	5.46203	26.5159	26.1562	26.1715	25.6654	25.4925	25.5935
Q3TR90;Q9JMG7;Q9JMG7-2	Q3TR90;Q9JMG7;Q9JMG7-2	Hepatoma-derived growth factor-related protein 3	Hdgfrp3				+	Rb_TPR	3	3	21.9	19.822	5.3382	17534000	3.51492	2.67943	11.6963	21.5841	22.0023	21.6152	19.0431	19.3811	18.7391
Q3TSX8;Q80TT4;Q9CZW5	Q3TSX8;Q80TT4;Q9CZW5	Mitochondrial import receptor subunit TOM70	Tomm70a				+	Rb_TPR	7	7	15.1	67.571	12.948	24988000	2.00539	1.91091	4.62059	21.5435	21.7185	20.6111	19.0636	19.8275	19.2493
Q3TUI3;Q8K2F0;Q5CCJ9;Q8K2F0-2;A2AKA9;Q4G5Y4;Q05DR7;Q53TY6;A2AKB0	Q3TUI3;Q8K2F0;Q5CCJ9;Q8K2F0-2;A2AKA9;Q4G5Y4;Q05DR7	Bromodomain-containing protein 3	Brd3				+	Rb_TPR	15	12	29.6	79.761	38.239	303990000	1.85087	0.485946	4.1642	24.041	24.0497	23.707	23.4768	23.4763	23.3868
Q3UPK6;Q3TUX3;Q3TUI9;Q9Z2U1	Q3UPK6;Q3TUX3;Q3TUI9;Q9Z2U1	Proteasome subunit alpha type;Proteasome subunit alpha type-5	Psma5				+	Rb_TPR	2	2	12.9	26.411	4.2406	7933600	1.98806	1.40213	4.56768	19.5753	19.5543	19.7901	18.7552	18.2338	17.7244
Q8CDP6;Q6NZR5;Q3TW36;O70349;Q3TE28;Q8R3X0;G3UYT1;Q8C2W7	Q8CDP6;Q6NZR5;Q3TW36;O70349;Q3TE28;Q8R3X0		Skiv2l;SKI				+	Rb_TPR	20	20	26.3	137.51	90.749	169520000	2.10579	-2.1382	-4.93618	19.3652	19.8845	19.5166	22.1132	22.1501	20.9177
Q3TWN8;Q9Z110;Q3UZ27;Q3UGW8;Q9Z110-2;D3Z0B4	Q3TWN8;Q9Z110;Q3UZ27;Q3UGW8;Q9Z110-2	Delta-1-pyrroline-5-carboxylate synthase;Glutamate 5-kinase;Gamma-glutamyl phosphate reductase	Aldh18a1				+	Rb_TPR	5	5	11.3	87.262	11.117	47494000	1.94069	-2.26483	-4.42535	19.834	20.6908	19.3245	21.8864	22.8565	21.9008
Q3TWW5;Q61048	Q3TWW5;Q61048	WW domain-binding protein 4	Wbp4				+	Rb_TPR	3	3	15.7	42.032	5.4299	6163900	2.16996	0.91853	5.14635	20.3338	20.0394	20.1865	18.9558	19.3962	19.4521
Q3TXT7;Q9WTM5;Q3UXP2;A0A1B0GSR4;A0A1B0GRW3;A0A1B0GT54;A0A1B0GR89	Q3TXT7;Q9WTM5;Q3UXP2	RuvB-like 2	Ruvbl2				+	Rb_TPR	16	16	53.6	51.112	149.34	146790000	2.31474	-1.00265	-5.64655	21.3403	21.2255	21.1587	22.583	22.082	22.0674
Q3UME9;Q3U026;Q80UM7;Q3U950;Q3U8P9	Q3UME9;Q3U026;Q80UM7;Q3U950;Q3U8P9	Mannosyl-oligosaccharide glucosidase	Mogs				+	Rb_TPR	13	13	24.9	91.777	99.654	301810000	1.84629	-1.3793	-4.1512	22.1198	22.76	22.3318	24.2243	23.8434	23.2818
Q3U0T9;Q6PHN9	Q3U0T9;Q6PHN9	Ras-related protein Rab-35	Rab35				+	Rb_TPR	4	4	24.4	23.025	8.2448	27497000	2.06513	1.65373	4.8065	22.2231	21.9912	21.254	20.067	20.5221	19.918
Q3U1J4;Q91YC8;Q3ULS8	Q3U1J4;Q91YC8;Q3ULS8	DNA damage-binding protein 1	Ddb1				+	Rb_TPR	18	18	24	126.85	36.913	215580000	1.427	-2.76812	-3.06675	20.2955	20.1463	22.9154	23.8739	24.0293	23.7584
Q3U2W2;Q7TPV4;A0JLT5;Q3TLF6	Q3U2W2;Q7TPV4;A0JLT5;Q3TLF6	Myb-binding protein 1A	Mybbp1a				+	Rb_TPR	30	30	34.5	152.04	323.31	558040000	1.44676	0.59104	3.11361	25.3171	25.1933	24.7558	24.3305	24.5941	24.5685
Q5XJF6;Q3U561;P53026;Q99JL6;D6RE43	Q5XJF6;Q3U561;P53026;Q99JL6	Ribosomal protein;60S ribosomal protein L10a	Rpl10a				+	Rb_TPR	14	14	49.8	24.831	323.31	2889400000	2.60853	0.815875	6.78528	25.8276	25.7985	25.7934	25.2127	24.8018	24.9574
Q3U6D2;Q6PFB2;Q8VE37;A2CER2	Q3U6D2;Q6PFB2;Q8VE37	Regulator of chromosome condensation	Rcc1				+	Rb_TPR	7	7	33.5	44.943	93.956	129340000	1.30644	0.770902	2.78864	23.3538	22.4187	22.9211	22.1498	22.0162	22.2149
Q3U6P5;Q9Z204;Q9Z204-5	Q3U6P5;Q9Z204;Q9Z204-5	Heterogeneous nuclear ribonucleoproteins C1/C2	Hnrnpc				+	Rb_TPR	16	1	46.1	36.905	8.3522	1905800	1.32564	1.51048	2.83208	20.1411	19.3245	19.9015	19.2253	17.875	17.7352
Q3U741;Q501J6;Q3TU25;Q501J6-2;Q8K392;Q3U6Y5;Q78W10	Q3U741;Q501J6;Q3TU25;Q501J6-2	Probable ATP-dependent RNA helicase DDX17	Ddx17				+	Rb_TPR	20	13	37.1	72.584	323.31	195010000	2.31626	0.837324	5.65198	22.6682	22.6505	22.8729	22.0686	21.9713	21.6397
Q3U8S0;Q9DCR2	Q3U8S0;Q9DCR2	AP-3 complex subunit sigma-1	Ap3s1				+	Rb_TPR	10	10	56	21.732	46.377	181490000	2.35071	0.606705	5.7767	23.4715	23.5655	23.3171	22.9968	22.7653	22.7719
Q6IRT4;Q8BTW2;Q3U8X1;Q9DCH4;Q3UVY8;B0LAD0	Q6IRT4;Q8BTW2;Q3U8X1;Q9DCH4;Q3UVY8	Eukaryotic translation initiation factor 3 subunit F	Eif3f				+	Rb_TPR	14	8	57.5	37.881	207.56	1423500000	1.3569	0.733751	2.90348	24.7597	24.9173	25.0708	23.8265	24.6293	24.0907
Q3UJB0;Q3UBH2;Q3UAI4;Q80W39;Q3UQU5;Q8BL33;Q9CS24	Q3UJB0;Q3UBH2;Q3UAI4;Q80W39;Q3UQU5;Q8BL33		Sf3b2				+	Rb_TPR	15	15	25.5	98.197	52.104	205780000	1.90054	0.911573	4.30723	23.5559	22.918	23.0209	22.2788	22.1118	22.3696
Q3UBX0;D3Z7P2;D3Z3Z2;D3YX08;D3Z0I8	Q3UBX0;D3Z7P2;D3Z3Z2;D3YX08;D3Z0I8	Transmembrane protein 109	Tmem109				+	Rb_TPR	2	2	8.6	26.306	2.8393	2450100	3.48233	1.62432	11.4736	19.9538	19.5556	19.9948	18.2183	18.1715	18.2415
Q3UCF2;Q6A068;A0A1W2P7Z8;A0A1W2P7H4;A0A1W2P855;A0A1W2P6Q8;A0A1W2P7S8;Q05DT4	Q3UCF2;Q6A068;A0A1W2P7Z8;A0A1W2P7H4;A0A1W2P855;A0A1W2P6Q8;A0A1W2P7S8;Q05DT4	Cell division cycle 5-like protein	Cdc5l				+	Rb_TPR	22	22	39.2	92.188	165.14	364600000	1.79454	-1.5496	-4.00604	21.8305	21.8197	20.9007	22.6687	23.4784	23.0526
Q3UG80;Q8R307;Q3U7D9;Q8CFS5;Q8BLK7;Q69ZI9	Q3UG80;Q8R307;Q3U7D9;Q8CFS5;Q8BLK7;Q69ZI9	Vacuolar protein sorting-associated protein 18 homolog	Vps18				+	Rb_TPR	2	2	3.2	110.17	4.2888	4075900	1.72237	1.72026	3.80933	20.1152	20.3418	19.6914	18.5601	18.8941	17.5335
Q3UGC7;Q2YDW1;Q66JS6;Q66JW9;Q99JK5	Q3UGC7;Q2YDW1;Q66JS6;Q66JW9	Eukaryotic translation initiation factor 3 subunit J-A;Eukaryotic translation initiation factor 3 subunit J-B	Eif3j1;Eif3j;Eif3j2				+	Rb_TPR	5	5	28	29.343	17.769	63356000	1.91917	2.71911	4.36174	20.392	21.7358	21.6988	18.703	17.7322	19.2341
Q3UID0;Q6PDG5-2;Q6PDG5;A0A1W2P6N7	Q3UID0;Q6PDG5-2;Q6PDG5	SWI/SNF complex subunit SMARCC2	Smarcc2				+	Rb_TPR	3	2	4.2	124.68	30.835	18072000	1.83137	1.00944	4.10898	19.6739	19.2979	19.3254	18.2878	18.1393	18.8419
Q3UJF5;Q9Z321;F6SDD7;Q9JJ62;D3YWY3;F7A473;D3Z084;B0QZI1;Q3TPE4;Q5NCT0;Q3TBE3;Q8CDI8;Q3V3P1;Q5NCT2;O70157	Q3UJF5;Q9Z321;F6SDD7	DNA topoisomerase;DNA topoisomerase 3-beta-1	Top3b				+	Rb_TPR	13	13	24.8	96.948	45.001	94952000	1.39235	-1.54505	-2.98548	19.0517	19.7889	20.8081	21.6101	21.3637	21.31
Q3USZ5;Q3UJZ7;Q9D6Z1;E0CXZ0;F6USW7;F7CHP9;F7CHQ7;F6U250;F6V095;A2APD7	Q3USZ5;Q3UJZ7;Q9D6Z1;E0CXZ0	Nucleolar protein 56	Nop56				+	Rb_TPR	10	10	30.4	58.175	287.54	116630000	2.67945	-2.57037	-7.08787	20.414	19.5382	19.7385	22.926	22.3995	22.0763
Q3ULL5;Q99L45;E0CXJ3	Q3ULL5;Q99L45	Eukaryotic translation initiation factor 2 subunit 2	Eif2s2				+	Rb_TPR	15	15	50.5	38.092	323.31	769630000	1.7296	0.63814	3.82874	25.5648	25.3062	25.2764	24.5845	25.0218	24.6268
Q3UMU9-4;Q3UMU9-2;Q3UMU9;Q3UMU9-3	Q3UMU9-4;Q3UMU9-2;Q3UMU9;Q3UMU9-3	Hepatoma-derived growth factor-related protein 2	Hdgfrp2				+	Rb_TPR	7	7	15.3	68.53	18.961	68209000	1.92124	0.839281	4.36782	22.4316	22.4594	22.1499	21.7876	21.2171	21.5183
Q3UVI9;Q99LE6	Q3UVI9;Q99LE6	ATP-binding cassette sub-family F member 2	Abcf2				+	Rb_TPR	11	11	19.7	71.813	19.454	121370000	1.31475	3.23799	2.8074	23.7574	23.233	22.3739	21.7271	17.985	19.9382
Q3V086;Q61496	Q3V086;Q61496	Probable ATP-dependent RNA helicase DDX4	Ddx4				+	Rb_TPR	16	15	33.4	79.282	46.475	216770000	1.43878	-1.19687	-3.09465	22.4403	22.5762	22.2667	22.9253	23.7338	24.2148
Q3V1H1	Q3V1H1	Cytoskeleton-associated protein 2	Ckap2				+	Rb_TPR	2	2	4.2	74.028	3.5831	3568400	1.71336	2.19136	3.78525	20.0437	20.6872	19.9028	18.8578	18.1523	17.0496
Q4FZK2;Q9D8N0;Q8R1N8	Q4FZK2;Q9D8N0;Q8R1N8	Elongation factor 1-gamma	Eef1g				+	Rb_TPR	16	16	54.7	50.06	86.004	157170000	1.71536	0.778732	3.79057	22.7772	22.7726	23.2736	22.3426	21.9331	22.2114
Q52L64	Q52L64		Igkv8-30				+	Rb_TPR	18	0	54.6	26.608	202.86	1645800000	1.89951	-0.552352	-4.30423	26.0981	25.945	25.7947	26.4449	26.6807	26.3693
Q544Z3;Q99020;Q9D6G1;Q80XR6;Q3TMZ8;Q20BD0;Q8CIR3	Q544Z3;Q99020;Q9D6G1;Q80XR6;Q3TMZ8;Q20BD0	Heterogeneous nuclear ribonucleoprotein A/B	Hnrnpab				+	Rb_TPR	7	7	28.8	30.831	323.31	120240000	1.72356	0.780708	3.81253	23.1983	23.1702	22.8259	22.0228	22.5925	22.237
Q8BZN7;Q569Z6;Q8R353;Q91VL2;Q8BV76	Q8BZN7;Q569Z6;Q8R353;Q91VL2;Q8BV76	Thyroid hormone receptor-associated protein 3	Thrap3				+	Rb_TPR	2	2	5.6	80.11	3.4152	9118500	1.40884	1.9345	3.02402	20.6322	20.3657	20.0772	19.4755	17.3313	18.4648
Q5EBP9;Q62318;Q3UDN8;Q62318-2	Q5EBP9;Q62318;Q3UDN8;Q62318-2	Transcription intermediary factor 1-beta	Trim28				+	Rb_TPR	24	24	50.7	88.846	323.31	993760000	1.56229	0.422056	3.39523	24.5485	24.2555	24.2977	23.78	23.9993	24.0562
Q5FWB6	Q5FWB6		Rplp0				+	Rb_TPR	17	1	59.9	34.186	323.31	6816400000	2.96371	0.756555	8.42426	26.7397	26.9226	26.9094	26.2247	25.9912	26.0862
Q5M9P3;Q9CZX8;D3YUT3;D3YUG3;D3Z5R8;D3Z722;S4R223	Q5M9P3;Q9CZX8;D3YUT3;D3YUG3;D3Z5R8;D3Z722	40S ribosomal protein S19	Rps19				+	Rb_TPR	13	13	57.6	16.661	68.274	2574500000	3.90802	1.06935	14.7311	26.2421	26.4231	26.3685	25.2016	25.3679	25.2561
Q5R3X4	Q5R3X4						+	Rb_TPR	5	1	42.7	12.31	26.065	568310000	4.15044	-5.10376	-16.9688	20.3839	19.3891	19.9771	25.1406	25.0624	24.8584
Q5SQ20;Q9EQ61	Q5SQ20;Q9EQ61	Pescadillo homolog	Pes1				+	Rb_TPR	4	4	10.7	68.23	30.044	9326700	1.43238	1.93407	3.07948	20.8479	19.4408	20.1974	17.3201	18.4185	18.9452
Q8BK66;Q5SVX3;Q9D0R4	Q8BK66;Q5SVX3;Q9D0R4	Probable ATP-dependent RNA helicase DDX56	Ddx56				+	Rb_TPR	3	3	9.3	61.179	4.4845	8243100	1.90313	1.3931	4.31478	19.9006	19.8018	20.23	18.1939	19.1644	18.3947
Q5SX53;Q9CR62;Q9CTC7;Q5SX46;Q5SX48	Q5SX53;Q9CR62;Q9CTC7;Q5SX46	Mitochondrial 2-oxoglutarate/malate carrier protein	Slc25a11				+	Rb_TPR	15	15	59.9	34.155	323.31	1412200000	3.73134	1.10152	13.2836	26.6922	26.5945	26.4228	25.4744	25.5101	25.4205
Q60668-3;Q60668;F6ZV59;Q60668-4;Q60668-2;Q3UXC8;E9Q5B6;F6SHF3;A0A0G2JFL4;F7A465;Q9D3U4	Q60668-3;Q60668;F6ZV59;Q60668-4;Q60668-2;Q3UXC8;E9Q5B6	Heterogeneous nuclear ribonucleoprotein D0	Hnrnpd				+	Rb_TPR	15	3	46.4	32.754	323.31	1500000000	2.45485	1.12043	6.16766	27.0038	26.5296	26.6012	25.6399	25.7451	25.3881
Q60865;Q3UFZ6;Q3TTW8;F6YLI0;Q3TEY4;Q8CD82;F6YP03;A1L0T9;A9CYP7;A2BH47	Q60865;Q3UFZ6	Caprin-1	Caprin1				+	Rb_TPR	20	20	40.5	78.168	323.31	3418700000	2.43693	0.589553	6.09884	27.4277	27.1388	27.3223	26.8008	26.6628	26.6566
Q61142-2;Q61142;Q3TQU6;Q3TQU2;Q3UX91;Q3UWM7;Q3TLF7;Q6NVE3	Q61142-2;Q61142;Q3TQU6;Q3TQU2;Q3UX91;Q3UWM7;Q3TLF7	Spindlin-1	Spin1				+	Rb_TPR	6	6	40	27.136	13.034	148300000	1.39772	-1.33047	-2.99803	22.1012	22.5103	21.2466	23.6177	22.8141	23.4176
Q61712;F6ZL86	Q61712;F6ZL86	DnaJ homolog subfamily C member 1	Dnajc1				+	Rb_TPR	2	2	5.1	63.869	2.5856	1801000	1.58328	1.38538	3.44789	20.3263	19.2203	20.0157	18.3805	18.9042	18.1215
Q61823	Q61823	Programmed cell death protein 4	Pdcd4				+	Rb_TPR	16	16	45	51.702	323.31	749510000	1.9701	1.37551	4.51335	24.0127	24.3951	24.0394	22.8323	23.2243	22.2641
Q8C671;Q62093;Q06477	Q8C671;Q62093	Serine/arginine-rich splicing factor 2	Srsf2				+	Rb_TPR	7	7	26.4	29	170.3	1236400000	2.92008	0.731667	8.20543	26.4416	26.5578	26.3569	25.6637	25.8549	25.6427
Q62095;Q3U484;Q3TUR4;A0A087WQV7	Q62095;Q3U484	ATP-dependent RNA helicase DDX3Y	Ddx3y				+	Rb_TPR	38	12	62.3	73.427	323.31	7203500000	1.98283	0.506094	4.55182	28.493	28.2832	28.2755	27.8348	27.9969	27.7017
Q62189;D3Z0S6;Q9CXX7;D6RI83;F8VQ88	Q62189;D3Z0S6;Q9CXX7	U1 small nuclear ribonucleoprotein A	Snrpa				+	Rb_TPR	8	8	32.4	31.835	27.51	278530000	2.67987	0.772833	7.08969	24.1917	24.0324	23.8203	23.2768	23.2223	23.2268
Q6A0A1;Q80X98;Q8R1J6	Q6A0A1;Q80X98		mKIAA0224;Dhx38				+	Rb_TPR	3	3	3.6	140.03	4.7878	5083800	1.99008	1.35562	4.57385	19.7464	19.7987	19.1724	17.9926	18.6531	18.0049
Q6A0A9;Q3V3S0;Q7TMZ0	Q6A0A9;Q3V3S0	Constitutive coactivator of PPAR-gamma-like protein 1	FAM120A;Fam120a				+	Rb_TPR	22	22	29.3	121.64	113.4	264830000	1.55832	0.427182	3.38534	23.1597	23.3502	23.5297	22.9978	22.9745	22.7857
Q6P4T2;Q8BYH6;Q7TMG2	Q6P4T2	U5 small nuclear ribonucleoprotein 200 kDa helicase	Snrnp200				+	Rb_TPR	49	49	33.3	244.54	323.31	907400000	2.78209	-2.72204	-7.54677	22.8681	22.7218	22.068	25.7999	24.969	25.0551
Q6PDG0;Q6P9L5;B9EJ54;A0A0J9YUD5;Q6ZQG1;Q6P9Y6;Q80VE6;Q9D6C1;B0LAE1;Q3UFI7;E9Q880	Q6PDG0;Q6P9L5;B9EJ54;A0A0J9YUD5;Q6ZQG1		Nup205				+	Rb_TPR	15	15	12.4	226.93	49.513	53787000	2.51022	-1.95849	-6.3844	20.7223	20.0311	20.3769	21.8783	22.6426	22.4851
Q6PIP8	Q6PIP8		Igh				+	Rb_TPR	20	0	49.1	51.246	138.66	2246000000	1.82496	-1.02596	-4.09092	26.031	25.8761	26.0161	26.7787	27.4914	26.731
Q6PJA7	Q6PJA7		Igh				+	Rb_TPR	21	0	44.3	52.299	323.31	32787000000	4.55747	-1.97199	-21.4954	29.2512	29.3899	29.1498	31.2458	31.1274	31.3337
Q6PJB2	Q6PJB2		Igh				+	Rb_TPR	19	0	48	51.329	323.31	1367800000	1.65489	-2.52252	-3.6312	22.2926	24.5195	23.6472	25.7046	25.816	26.5062
Q6ZWX6;Q9CV24	Q6ZWX6;Q9CV24	Eukaryotic translation initiation factor 2 subunit 1	Eif2s1				+	Rb_TPR	16	16	58.1	36.108	323.31	897980000	2.0426	0.707492	4.73573	25.6356	25.5932	25.5877	25.1705	24.6588	24.8648
Q6ZWY3;D6RH49;D3YYB0	Q6ZWY3;D6RH49;D3YYB0	40S ribosomal protein S27-like;40S ribosomal protein S27	Rps27l				+	Rb_TPR	6	3	41.7	9.4771	45.504	445250000	1.65187	1.2449	3.62333	23.2459	23.6347	23.5804	22.2873	22.7747	21.6643
Q78IK2	Q78IK2	Up-regulated during skeletal muscle growth protein 5	Usmg5				+	Rb_TPR	2	2	27.6	6.3814	5.6977	23480000	1.80151	3.26212	4.02538	21.9087	21.869	21.4064	17.9057	20.0332	17.4589
Q78IK4;Q9CZB4;B1AV14	Q78IK4;Q9CZB4;B1AV14	MICOS complex subunit Mic27	Apool				+	Rb_TPR	8	8	45.7	29.26	44.587	62353000	1.44778	0.776173	3.11603	22.4583	22.04	21.933	21.2119	21.144	21.747
Q7M739;Q3V1L5;Q32P08;Q05CS8;Q8BU18;Q8BK71	Q7M739;Q3V1L5		Tpr				+	Rb_TPR	219	2	66.3	266.92	323.31	120580000000	4.12506	-14.9666	-16.7199	19.4227	18.5001	16.475	33.0959	33.462	32.7398
Q7TNV0;Q3U4W4;E9Q8Y1;D3YVJ6;Q9CVL7;Q3UR53	Q7TNV0;Q3U4W4;E9Q8Y1;D3YVJ6;Q9CVL7	Protein DEK	Dek				+	Rb_TPR	9	9	22.9	43.158	318.95	887170000	2.49019	0.516325	6.30525	25.3902	25.4774	25.3067	24.88	24.9859	24.7595
Q7TQM2;A0A140T8N3;A0A075B666	Q7TQM2;A0A140T8N3		scFv 6H8				+	Rb_TPR	5	2	30	25.975	323.31	1055800000	3.97359	-1.55704	-15.3063	24.4621	24.1823	24.1691	25.7622	25.8811	25.8413
Q7TS98;A0A140T8P9;P01638;B5UB71;P01637;A2MY60	Q7TS98						+	Rb_TPR	20	3	67.4	26.454	323.31	1723200000	3.01044	-1.10882	-8.66451	25.5384	25.1571	25.4476	26.5192	26.3814	26.569
Q8CHS9;Q80U93	Q8CHS9;Q80U93	Nuclear pore complex protein Nup214	Nup214				+	Rb_TPR	3	3	3.4	153.07	4.4381	3362100	1.38026	1.67247	2.95739	20.4585	20.9416	19.7312	19.1342	17.8192	19.1606
Q80UG5-3;A2A6U3;Q80UG5;A2A6U5;Q80UG5-2;Q3TDR9;A8Y5D3	Q80UG5-3;A2A6U3;Q80UG5;A2A6U5;Q80UG5-2;Q3TDR9	Septin-9	2009-09-01				+	Rb_TPR	14	14	32.3	64.774	46.42	208210000	2.02846	1.02007	4.69173	23.7907	23.3076	23.1504	22.5179	22.1963	22.4743
Q80XP8;D6RG49;A0A1L1SQS5;A2ADS1;Q80XP8-2	Q80XP8;D6RG49	Protein FAM76B	Fam76b				+	Rb_TPR	7	6	22.7	38.555	25.714	32950000	2.13191	0.674053	5.02092	21.6599	21.5115	21.4449	21.0411	20.9129	20.6401
Q80YG4;Q8VHE0;Q8K2U5	Q80YG4;Q8VHE0;Q8K2U5	Translocation protein SEC63 homolog	Sec63				+	Rb_TPR	7	7	14.6	87.814	24.601	66655000	1.40191	1.9299	3.0078	20.2161	21.551	20.2309	19.5685	18.6775	17.9623
Q811S7-2;Q811S7;B2RUD2	Q811S7-2;Q811S7;B2RUD2	Upstream-binding protein 1	Ubp1				+	Rb_TPR	2	2	6.3	56.172	2.9626	2273400	1.88778	2.20134	4.27017	20.8598	20.6613	19.3945	17.6671	18.1725	18.4719
Q8BFY9-2;Q8BFY9;Q3TKD0;J3QMX2;Q3TS78;Q99LG2;Q3TQW0;Q3U316;Q3U1S0;E9PV58	Q8BFY9-2;Q8BFY9;Q3TKD0	Transportin-1	Tnpo1				+	Rb_TPR	13	12	22.1	101.31	323.31	211370000	2.50347	-5.01635	-6.35765	20.4104	17.8526	19.0914	23.6238	24.2003	24.5793
Q8BGX1;Q6P1Z5	Q8BGX1	PC-esterase domain-containing protein 1B	Pced1b				+	Rb_TPR	8	8	21.7	49.967	26.769	79407000	2.3994	-2.47314	-5.95684	20.5944	21.0474	19.6743	22.7207	23.0187	22.9962
Q8BK67;A2AWQ2	Q8BK67	Protein RCC2	Rcc2				+	Rb_TPR	19	19	54.6	55.983	170.82	368850000	1.68095	0.861081	3.69935	24.7345	24.1227	24.0836	23.6338	23.2938	23.4299
Q8BKC5-2;Q8BKC5;Q9CYG6;Q7TN23;Q3TT04	Q8BKC5-2;Q8BKC5;Q9CYG6;Q7TN23;Q3TT04	Importin-5	Ipo5				+	Rb_TPR	2	2	3	116.91	2.5403	5327800	4.64756	2.05824	22.6475	20.187	20.1847	20.2109	18.1592	17.9688	18.2797
Q8BMJ3	Q8BMJ3	Eukaryotic translation initiation factor 1A, X-chromosomal	Eif1ax				+	Rb_TPR	10	2	76.4	16.46	323.31	1036000000	2.92258	1.66982	8.21786	27.0714	26.8364	26.6562	25.2323	25.4419	24.8804
Q8BMK4	Q8BMK4	Cytoskeleton-associated protein 4	Ckap4				+	Rb_TPR	35	35	65.6	63.691	323.31	937870000	2.36887	0.732107	5.84336	25.524	25.2829	25.1857	24.7469	24.5414	24.508
Q8BTI8-3;Q8BTI8-2;Q8BTI8	Q8BTI8-3;Q8BTI8-2;Q8BTI8	Serine/arginine repetitive matrix protein 2	Srrm2				+	Rb_TPR	5	5	2.3	285.15	7.5111	2268700	1.69512	2.03208	3.73676	20.2887	20.6667	19.4949	18.4714	18.6016	17.2811
Q91VT0;Q8C2N0;P52431	Q91VT0;Q8C2N0;P52431	DNA polymerase;DNA polymerase delta catalytic subunit	Pold1				+	Rb_TPR	3	3	5.8	123.74	6.6575	7361800	1.30635	1.55952	2.78843	19.6264	20.3236	19.5897	18.7069	18.8741	17.2801
Q8C4U3	Q8C4U3	Secreted frizzled-related protein 1	Sfrp1				+	Rb_TPR	9	9	46.5	35.412	190.04	790880000	1.76285	-1.06176	-3.91885	24.3884	24.3992	24.0148	24.8551	25.5056	25.627
Q8C570;Q8CBU3;A2ASC6;Q6PAS9	Q8C570;Q8CBU3;A2ASC6;Q6PAS9	mRNA export factor	Rae1				+	Rb_TPR	4	4	14.9	40.965	6.602	5895800	1.30934	1.72104	2.79517	20.0501	20.5561	21.2529	17.8946	19.5292	19.2721
Q91Z50;Q8R069;Q8C952;Q8C5X6;Q3TGH6	Q91Z50;Q8R069;Q8C952;Q8C5X6;Q3TGH6	Flap endonuclease 1	Fen1				+	Rb_TPR	13	2	48.9	42.623	323.31	326690000	2.82744	1.89809	7.75778	25.5876	25.0834	25.211	23.6463	23.5235	23.018
Q8C804;Q3TNS9	Q8C804	Spindle and centriole-associated protein 1	Spice1				+	Rb_TPR	12	12	25.8	95.644	214.45	119160000	1.71994	-2.22097	-3.80282	20.5198	19.8722	21.7552	23.1867	22.5642	23.0591
Q8CAB7	Q8CAB7		Fam98b				+	Rb_TPR	8	2	88	11.82	90.801	134130000	1.32524	-2.89937	-2.83116	19.1607	19.1431	22.119	22.8776	23.5595	22.6838
Q8CCF0;Q8CCF0-2	Q8CCF0;Q8CCF0-2	U4/U6 small nuclear ribonucleoprotein Prp31	Prpf31				+	Rb_TPR	13	13	36.3	55.429	71.498	116790000	1.56374	0.548479	3.39885	22.3961	22.5349	22.5919	21.9298	22.2333	21.7143
Q8CCG4;E9PUG8;Q9CWG7	Q8CCG4;E9PUG8;Q9CWG7	Developmental pluripotency-associated protein 4	Dppa4				+	Rb_TPR	3	3	22.6	32.698	4.7619	15258000	1.4486	2.34287	3.11797	20.4362	20.4932	22.2994	19.5269	18.0223	18.651
Q8CCG5;Q9JIW9;F6QC68	Q8CCG5;Q9JIW9;F6QC68	Ras-related protein Ral-B	Ralb				+	Rb_TPR	6	4	30.1	23.348	5.4044	13564000	1.90783	2.85581	4.32851	21.6205	21.3604	21.2023	18.9507	17.2677	19.3974
Q8CDG1	Q8CDG1	Piwi-like protein 2	Piwil2				+	Rb_TPR	20	20	29.1	109.49	51.228	178230000	2.54893	-2.23621	-6.53976	20.2962	19.562	20.5581	22.4091	22.0695	22.6465
Q8CGT6-2;Q8CGT6;A0A0R4J0Y7;Q8CGT6-3;F6VRE5	Q8CGT6-2;Q8CGT6;A0A0R4J0Y7;Q8CGT6-3	Piwi-like protein 4	Piwil4				+	Rb_TPR	11	11	24.9	94.251	112.44	69255000	3.08618	-1.71883	-9.06727	19.0113	19.3366	19.4285	21.003	21.2084	20.7215
Q8JZM0	Q8JZM0	Dimethyladenosine transferase 1, mitochondrial	Tfb1m				+	Rb_TPR	2	2	8.7	38.961	3.3739	18944000	1.74322	1.56879	3.86548	20.645	20.6501	19.6871	18.4032	19.2395	18.6331
Q8JZU2;F6VVY4	Q8JZU2;F6VVY4	Tricarboxylate transport protein, mitochondrial	Slc25a1				+	Rb_TPR	10	10	43.4	33.931	53.612	449960000	2.77058	1.00987	7.49401	25.1951	25.1168	24.9053	24.1251	24.2017	23.8608
Q8K1F1;A0A075B5M4;U5JE48;A0A0A6YYE5;A0A075B5L8	Q8K1F1						+	Rb_TPR	5	2	84.2	12.162	323.31	2180000000	2.62234	-1.78878	-6.8433	25.3999	25.2288	25.3665	26.9572	26.7818	27.6226
Q8K232;Q9QYC0;F8WHZ9;F8WGR0;Q9QYC0-2;F6RDR0	Q8K232;Q9QYC0;F8WHZ9;F8WGR0;Q9QYC0-2	Alpha-adducin	Add1				+	Rb_TPR	31	1	55.4	80.623	240.26	1586600000	2.52211	1.177	6.43176	26.6276	26.1583	26.0239	25.0892	25.0925	25.097
Q8R142;P26151	Q8R142;P26151	High affinity immunoglobulin gamma Fc receptor I	Fcgr1				+	Rb_TPR	13	13	45.8	37.116	323.31	3154800000	3.78964	-4.94758	-13.7454	22.4841	22.7872	23.6362	27.9374	27.7284	28.0845
Q8R1B4;Q66JU1;Q9CSD3;Q3TL08;M0QWV3;Q8BVX3;P97398;Q9CV26	Q8R1B4	Eukaryotic translation initiation factor 3 subunit C	Eif3c				+	Rb_TPR	29	29	36.1	105.53	323.31	986520000	1.35622	0.857226	2.90191	24.6771	24.5168	23.959	23.9008	23.4625	23.2179
Q8R2U0-2;Q8R2U0	Q8R2U0-2;Q8R2U0	Nucleoporin SEH1	Seh1l				+	Rb_TPR	2	2	11.8	39.422	5.4565	7990700	3.03482	1.40697	8.79231	19.2778	19.4275	19.7426	17.9128	18.1315	18.1826
Q8VDF7;Q8R409	Q8VDF7;Q8R409	Protein HEXIM1	Hexim1				+	Rb_TPR	3	3	20.3	28.572	4.9059	4132100	1.74907	1.92281	3.88134	20.7369	19.474	20.2109	17.5601	18.6436	18.4495
Q8VDM6-2;Q8VDM6;Q8VDM6-3	Q8VDM6-2;Q8VDM6	Heterogeneous nuclear ribonucleoprotein U-like protein 1	Hnrnpul1				+	Rb_TPR	14	14	26.2	85.045	49.578	197650000	3.20693	0.683314	9.74536	23.5706	23.5634	23.3817	22.8014	22.8867	22.7776
Q91V55;D3YYM6;D3Z1S8;P97461	Q91V55;D3YYM6;D3Z1S8;P97461	40S ribosomal protein S5;40S ribosomal protein S5, N-terminally processed	Rps5				+	Rb_TPR	12	12	52.9	22.876	323.31	4075600000	1.54177	0.669038	3.34422	26.6355	26.2372	26.3913	25.6995	25.5001	26.0574
Q91VK1;Q3V199;Q3TRM2;Q6PDC5	Q91VK1;Q3V199;Q3TRM2	Basic leucine zipper and W2 domain-containing protein 2	Bzw2				+	Rb_TPR	6	6	21.7	48.063	61.779	88057000	2.14771	2.09928	5.07272	23.6957	22.9405	23.845	21.2665	21.9745	20.9423
Q922B8;Q91VR5;Q3V1Z7;Q8BKG1	Q922B8;Q91VR5;Q3V1Z7	ATP-dependent RNA helicase DDX1	Ddx1				+	Rb_TPR	46	46	67.4	82.612	323.31	6002700000	1.6573	0.379571	3.63746	28.1263	27.9365	27.84	27.7113	27.5341	27.5188
Q91XE1	Q91XE1		Igh				+	Rb_TPR	2	1	6	51.935	5.2847	1097300	2.63633	2.66206	6.90254	21.0018	20.3903	20.2418	18.4289	17.3642	17.8547
Q91XV3	Q91XV3	Brain acid soluble protein 1	Basp1				+	Rb_TPR	5	5	45.6	22.086	42.482	21717000	3.23533	4.53312	9.91159	22.7122	22.2772	22.1475	18.4219	18.0974	17.0182
Q91YE7-2;Q91YE7;S4R1N4;S4R1V5;S4R184;S4R273;Q3UZ84;A0A0A6YX44;S4R1U7;Q05CY7	Q91YE7-2;Q91YE7;S4R1N4;S4R1V5;S4R184;S4R273;Q3UZ84;A0A0A6YX44;S4R1U7;Q05CY7	RNA-binding protein 5	Rbm5				+	Rb_TPR	2	2	2.9	92.239	3.6998	2525000	2.02321	2.32812	4.67547	20.6874	20.1036	20.2033	17.5971	17.4835	18.9293
Q91Z05;X5J5H3;X5J4W3;K7TRB1;P01783;X5J566;X5J521;K7TD63;K7THB6;K7T9P9;P18529	Q91Z05		Ighg				+	Rb_TPR	25	2	56	51.945	323.31	110100000000	4.34616	-2.1434	-19.0145	30.6385	30.9345	30.7824	32.7841	33.0243	32.9772
Q920E7;X5J564;X5J5S4;K7TDT0;K7TRT7;K7THF4;K7T9D0;K7U5I4;K7TDA3;K7T935;X5J4Z5;X5J4N5;K7TGZ2;K7TR59;K7TGW8;K7TGW3;K7TGQ7;K7TD11;K7T999;K7U634;K7TRQ8;K7TRF6;K7TDP8;K7TD70;K7TD49;K7T9J4;K7T977;K7T958;X5J5E0;X5J5C4;X5J4Y8;K7TRH0;A0A075B5Q0;X5J4P5	Q920E7;X5J564;X5J5S4;K7TDT0;K7TRT7;K7THF4;K7T9D0;K7U5I4;K7TDA3;K7T935;X5J4Z5;X5J4N5;K7TGZ2;K7TR59;K7TGW8;K7TGW3;K7TGQ7;K7TD11;K7T999;K7U634;K7TRQ8;K7TRF6;K7TDP8;K7TD70;K7TD49;K7T9J4;K7T977;K7T958;X5J5E0;X5J5C4;X5J4Y8;K7TRH0;A0A075B5Q0		Ighv5-6				+	Rb_TPR	5	2	50.4	13.025	219.42	1252200000	1.39747	-1.57293	-2.99744	24.6091	24.5774	25.1553	26.0837	25.6724	27.3045
Q920L1	Q920L1	Fatty acid desaturase 1	Fads1				+	Rb_TPR	3	3	9.6	52.322	4.5095	7932300	1.96083	2.41566	4.48547	19.6897	20.1762	20.6752	16.9196	18.4901	17.8844
Q921K2;Q3TX36;Q3TM68;Q3TIV3;Q3U868;Q3UJ03;Q3TF18;P11103;P11103-2;Q3UX06;A0A0A6YX03;A0A0A6YY63;A0A0A6YVX0	Q921K2;Q3TX36;Q3TM68;Q3TIV3;Q3U868;Q3UJ03;Q3TF18;P11103	Poly [ADP-ribose] polymerase 1	Parp1				+	Rb_TPR	40	40	51.5	112.72	323.31	1337700000	1.63643	0.384006	3.58337	25.9386	26.0436	25.8491	25.6835	25.6141	25.3817
Q922J9-2;Q922J9-3;Q922J9;Q922J9-4;D3Z4N9;D3Z5W6;D3Z072	Q922J9-2;Q922J9-3;Q922J9;Q922J9-4;D3Z4N9;D3Z5W6	Fatty acyl-CoA reductase 1	Far1				+	Rb_TPR	4	4	22.3	29.508	9.2063	15426000	2.41125	1.8693	6.0014	19.9248	19.8997	20.2695	17.6672	18.6638	18.155
Q99J09;Q3V2T0;F7D5L2	Q99J09	Methylosome protein 50	Wdr77				+	Rb_TPR	3	3	17.8	36.942	5.1859	10780000	1.41454	1.53714	3.0374	20.4186	20.2093	20.031	19.2875	17.7046	19.0554
Q99MR6-3;Q99MR6-4;Q99MR6-2;Q99MR6;A0A0G2JDF8;A0A0G2JDN3;A0A0G2JDF1;A0A0G2JG65	Q99MR6-3;Q99MR6-4;Q99MR6-2;Q99MR6;A0A0G2JDF8	Serrate RNA effector molecule homolog	Srrt				+	Rb_TPR	10	10	15	99.438	35.016	48994000	1.8692	0.981178	4.21659	21.9804	21.3204	21.3332	20.7263	20.4709	20.4934
Q99PV0;B7ZC27;Q3UNG1;Q3TI71	Q99PV0	Pre-mRNA-processing-splicing factor 8	Prpf8				+	Rb_TPR	66	66	37.6	273.61	323.31	1370100000	2.6728	-1.48876	-7.059	24.0426	24.3609	24.7696	25.8594	25.8718	25.9081
Q9CQA5-2;Q9CQA5	Q9CQA5-2;Q9CQA5	Mediator of RNA polymerase II transcription subunit 4	Med4				+	Rb_TPR	2	2	16.9	19.868	4.5602	6766800	1.944	1.55334	4.43517	21.0311	20.0792	19.9998	19.024	18.7932	18.6328
Q9CQU3	Q9CQU3	Protein RER1	Rer1				+	Rb_TPR	3	3	24.5	22.988	10.132	54174000	2.22134	0.907406	5.31965	22.0835	21.9057	21.9564	21.2305	21.2427	20.7502
Q9CQU5;A0A1W2P7M1	Q9CQU5	ZW10 interactor	Zwint				+	Rb_TPR	3	3	18.3	28.713	6.8245	3047300	2.2257	2.54413	5.33455	20.0976	20.7571	19.2512	17.1492	17.8195	17.5049
Q9CWW6	Q9CWW6	Peptidyl-prolyl cis-trans isomerase NIMA-interacting 4	Pin4				+	Rb_TPR	6	6	59.5	13.815	115.51	358660000	2.66923	1.60575	7.04353	25.2488	24.4928	24.8238	23.1212	23.3119	23.3151
Q9CX86	Q9CX86	Heterogeneous nuclear ribonucleoprotein A0	Hnrnpa0				+	Rb_TPR	16	16	60.7	30.53	323.31	6553600000	2.07341	1.21407	4.83268	29.0354	28.5617	28.2278	27.3801	27.5577	27.2447
Q9CXL3;A0A0G2JEY4	Q9CXL3;A0A0G2JEY4	Uncharacterized protein C7orf50 homolog					+	Rb_TPR	14	14	67.2	22.168	221.31	961670000	1.99805	1.12818	4.59815	22.4616	22.7265	22.5499	20.9887	21.7271	21.6376
Q9CY58;Q3UJK2;Q3UMP4;Q9CY58-2;Q3UEI6;Q9CY58-3;A0A0N4SV32;Q3V274;A0A0N4SWH2;Q9CY58-4;A0A0N4SUQ1;A0A0N4SUN8;A0A0N4SV40;A0A0N4SVK5	Q9CY58;Q3UJK2;Q3UMP4;Q9CY58-2;Q3UEI6;Q9CY58-3;A0A0N4SV32;Q3V274;A0A0N4SWH2;Q9CY58-4	Plasminogen activator inhibitor 1 RNA-binding protein	Serbp1				+	Rb_TPR	23	23	56	44.714	323.31	1668800000	1.42971	0.553305	3.07315	26.2638	25.8691	25.7894	25.4403	25.5911	25.231
Q9CYL5;B1AWD6	Q9CYL5;B1AWD6	Golgi-associated plant pathogenesis-related protein 1	Glipr2				+	Rb_TPR	5	5	50.6	17.09	211.72	280750000	2.6907	0.823678	7.13694	24.0325	23.8108	23.9048	23.2587	22.9266	23.0918
Q9D0E1;Q3THB3;A0A1S6GWJ8;Q9D0E1-2;Q3TW40;Q570Z0;Q3TL61;B8JK32;B8JK33;Q3TQ66;F6W322;F7C9U3;Q3UCL9;G3X924;Q91VC4	Q9D0E1;Q3THB3;A0A1S6GWJ8;Q9D0E1-2;Q3TW40;Q570Z0;Q3TL61;B8JK32;B8JK33;Q3TQ66	Heterogeneous nuclear ribonucleoprotein M	Hnrnpm				+	Rb_TPR	35	35	62.6	77.648	323.31	1592200000	1.82113	0.586714	4.08018	25.6317	25.3272	25.2605	24.9428	24.6509	24.8656
Q9D0M3-2;Q9D0M3	Q9D0M3-2;Q9D0M3	Cytochrome c1, heme protein, mitochondrial	Cyc1				+	Rb_TPR	2	2	12.8	29.497	4.7933	2356500	1.99577	1.498	4.59119	20.4924	20.238	19.5479	18.6371	18.855	18.2923
Q9D0T1;E9PZS4	Q9D0T1;E9PZS4	NHP2-like protein 1;NHP2-like protein 1, N-terminally processed	Nhp2l1				+	Rb_TPR	4	4	32.8	14.173	10.959	52836000	1.35151	0.61064	2.8911	21.3285	21.6156	21.1131	21.0089	20.7374	20.4788
Q9D104;G5E8T3;Q9CRF7;Q8BZ07;Q9D7A6;D6RHP8;Q3UXK5	Q9D104;G5E8T3;Q9CRF7;Q8BZ07;Q9D7A6	Signal recognition particle 19 kDa protein	Srp19				+	Rb_TPR	4	4	45.8	16.094	128.08	24717000	1.60959	1.90138	3.51458	20.9206	19.9649	20.4205	19.0833	17.6087	18.9098
Q9D1R9;A0A0G2JEY6;A0A0G2JGY8;D3YWC0	Q9D1R9;A0A0G2JEY6;A0A0G2JGY8	60S ribosomal protein L34	Rpl34				+	Rb_TPR	7	7	37.6	13.293	10.825	421440000	2.74251	0.985696	7.36679	23.0262	22.9378	23.3508	22.1761	22.0277	22.154
Q9D5K4;E9Q5M3;Q9D5K4-2;Q9D5K4-4	Q9D5K4;E9Q5M3;Q9D5K4-2	S100P-binding protein	S100pbp				+	Rb_TPR	9	3	30.6	44.472	104.78	253140000	3.84832	-4.43506	-14.2257	20.7728	19.7038	20.3675	24.7051	24.7389	24.7053
Q9D828;Q9Z1A1;Q8C2C6;F6QJV5;B8JJG7;B8JJG8;B8JJG6;B8JJG9;B8JJG3	Q9D828;Q9Z1A1;Q8C2C6;F6QJV5		Tfg				+	Rb_TPR	14	14	41.4	42.186	323.31	225690000	2.79148	3.82977	7.59005	22.8599	22.3329	21.6635	18.007	18.1766	19.1833
Q9D8L4;A0A0A6YY53;F6TQW2;P01864;A0A0B4J1M0;A0A0G2JGS9;K7U5Q2;X5J5F8;A0A0U5BRI3	Q9D8L4;A0A0A6YY53;F6TQW2		Ighg2a;Ighg2c				+	Rb_TPR	24	2	56.4	51.698	323.31	42510000000	2.06505	-0.978926	-4.80624	30.1292	30.4213	30.2823	31.267	30.9303	31.5722
Q9DCZ4-2;Q9DCZ4;Q9DCZ4-3;Q3KNM9	Q9DCZ4-2;Q9DCZ4;Q9DCZ4-3;Q3KNM9	Apolipoprotein O	Apoo				+	Rb_TPR	4	4	49.4	18.798	7.1344	9604600	2.57001	3.39348	6.6257	20.6866	22.021	20.4215	17.9127	17.509	17.5268
Q9EQS3;Q3V1X1;Q8C5M8;A2A7K5	Q9EQS3;Q3V1X1;Q8C5M8;A2A7K5	C-Myc-binding protein	Mycbp				+	Rb_TPR	7	7	73.8	11.97	56.768	266950000	4.13971	0.903656	16.8631	23.8573	23.7521	23.8069	22.92	22.8178	22.9674
Q9ESW4;Q9ESW4-2	Q9ESW4	Acylglycerol kinase, mitochondrial	Agk				+	Rb_TPR	7	7	24	46.975	18.215	115850000	2.36594	-3.7288	-5.83257	18.4626	19.2223	19.0592	21.8701	22.2443	23.8161
Q9JHU4;Q80U36;Q3TAZ3;Q8C6T5;Q923F5;F6ZX84;Q3UA73;O08821	Q9JHU4	Cytoplasmic dynein 1 heavy chain 1	Dync1h1				+	Rb_TPR	28	28	10.3	532.04	82.716	216710000	1.86576	-1.79295	-4.20674	19.2284	20.2828	20.5695	21.9659	21.9207	21.5729
Q9JKB3;Q8BPG0	Q9JKB3;Q8BPG0	Y-box-binding protein 3	Ybx3				+	Rb_TPR	16	2	59.8	38.813	323.31	248360000	3.26709	0.710484	10.1006	24.376	24.1635	24.2838	23.5028	23.6206	23.5685
Q9JKC8;Q9DBU8;H7BWY2;Q921U0;D3YXV9;Q8R2R9;D3YWU3;D6RI63;Q3TRH5	Q9JKC8;Q9DBU8;H7BWY2	AP-3 complex subunit mu-1	Ap3m1				+	Rb_TPR	15	15	56	46.936	323.31	745820000	3.48764	-1.46972	-11.5096	23.9944	23.6756	23.949	25.3766	25.4611	25.1904
Q9JKF1;Q80UW7;Q6ZQK2;Q3TU98;Q8CDT3;Q8CGH5;Q05CQ4;Q8BPA6;Q3TPD2;Q8CDW9;Q3TR56;Q9D408;Q8CC64;A0A0U1RNG5;A0A0U1RPU3;Q8C9I3;Q3UQP1;F8VQ29;B9EKT6	Q9JKF1;Q80UW7;Q6ZQK2;Q3TU98;Q8CDT3;Q8CGH5;Q05CQ4	Ras GTPase-activating-like protein IQGAP1	Iqgap1				+	Rb_TPR	28	27	27.3	188.74	106.15	336720000	1.76384	-0.71609	-3.92156	22.8667	22.8152	23.208	23.5411	23.5483	23.9488
Q9JL80;A0A075B5P1	Q9JL80;A0A075B5P1		Igkv3-1				+	Rb_TPR	4	4	80.6	11.224	83.984	387810000	1.30819	-2.60952	-2.79258	22.4081	20.0041	22.9034	24.1908	24.0439	24.9095
Q9JLI8	Q9JLI8	Squamous cell carcinoma antigen recognized by T-cells 3	Sart3				+	Rb_TPR	2	2	2.8	109.62	2.2995	2156900	1.7123	2.81269	3.78241	21.346	19.9229	19.7323	18.4284	17.5812	16.5536
Q9R1R9;Q9R1R8;Q9QYF1;Q9R1R5	Q9R1R9;Q9R1R8;Q9QYF1	Retinol dehydrogenase 11	Rdh11				+	Rb_TPR	3	3	14.3	32.442	8.3403	9958500	1.3945	2.17345	2.99049	21.1459	20.6475	19.2102	18.7574	18.4177	17.3082
Q9QYJ0;Q3TFF0	Q9QYJ0;Q3TFF0	DnaJ homolog subfamily A member 2	Dnaja2				+	Rb_TPR	13	13	48.1	45.745	59.909	165210000	1.30106	1.03486	2.7765	22.4335	22.2746	22.4643	21.7019	21.7456	20.6202
Q9QZ82;Q6NV84;A0A087WRU6;A0A087WRA8	Q9QZ82;Q6NV84	Cholesterol side-chain cleavage enzyme, mitochondrial	Cyp11a1				+	Rb_TPR	26	26	52.5	60.314	323.31	1481500000	2.83661	1.12108	7.8011	26.931	26.5325	26.5345	25.6493	25.5263	25.4592
Q9QZQ8-2;Q9QZQ8;Q8CA90;Q9CTR1;Q8BP16;Q8CCK0	Q9QZQ8-2;Q9QZQ8;Q8CA90	Core histone macro-H2A.1;Histone H2A	H2afy				+	Rb_TPR	4	4	21.4	39.289	17.501	110700000	1.98307	-2.71286	-4.55255	21.0564	20.1556	19.1463	23.1925	22.4179	22.8864
Q9WTX8;Q9WTX8-2;Q3TDV6	Q9WTX8;Q9WTX8-2	Mitotic spindle assembly checkpoint protein MAD1	Mad1l1				+	Rb_TPR	14	14	24.5	83.54	108.71	55117000	4.10734	-2.50903	-16.5481	20.0572	19.9778	20.0535	22.7819	22.2667	22.567
Q9Z0N2;Q9D791;Q9CZT2	Q9Z0N2;Q9D791	Eukaryotic translation initiation factor 2 subunit 3, Y-linked	Eif2s3y				+	Rb_TPR	15	2	43.4	51.13	9.4248	28385000	2.14486	1.27958	5.06333	21.4328	21.2473	21.5901	20.2283	20.4976	19.7056
Q9Z1L5	Q9Z1L5	Voltage-dependent calcium channel subunit alpha-2/delta-3;Voltage-dependent calcium channel subunit alpha-2-3;Voltage-dependent calcium channel subunit delta-3	Cacna2d3				+	Rb_TPR	2	2	2.2	122.78	2.6867	5061900	1.33703	1.57762	2.858	20.8061	20.1775	19.1072	18.9355	18.1741	18.2483
Q9Z1N5;A0A1S6GWH2;Q3TB18;G3UXI6	Q9Z1N5;A0A1S6GWH2;Q3TB18	Spliceosome RNA helicase Ddx39b	Ddx39b				+	Rb_TPR	8	6	35	49.035	219.04	153640000	1.71683	-2.49186	-3.79452	19.7757	19.4813	21.5529	22.7859	22.9429	22.5568
Q9Z1T1;Q3UPG0;Q3TQ33;Q3TQ07;Q9JME5;A0A140LHP9	Q9Z1T1;Q3UPG0;Q3TQ33	AP-3 complex subunit beta-1	Ap3b1				+	Rb_TPR	31	31	37.7	122.74	242.25	878980000	3.01073	0.459702	8.66603	25.4384	25.5284	25.3623	24.9858	25.0212	24.9431
Q9Z315	Q9Z315	U4/U6.U5 tri-snRNP-associated protein 1	Sart1				+	Rb_TPR	10	10	20.3	90.884	137.78	74554000	3.05287	-2.7388	-8.88808	19.6038	18.6737	19.1081	21.7866	21.6559	22.1594
U5LP42	U5LP42						+	Rb_TPR	13	1	40.2	51.05	5.8984	29992000	1.39573	-0.879346	-2.99336	20.2104	19.4346	20.3152	20.7297	20.8179	21.0507
X5J5Q5;X5J543;X5J4D4;X5J5M6;A2KTK4;A2KTK2;A0A075B5Y1;A0A0G2JGK2;P01750;X5J5T7;X5J538;X5J4R3;A2KTK7;A0N8K0;X5J4W1;P01748	X5J5Q5;X5J543;X5J4D4;X5J5M6;A2KTK4;A2KTK2;A0A075B5Y1;A0A0G2JGK2;P01750;X5J5T7;X5J538	Ig heavy chain V region 102	IGHVDJ;Ighv1-74				+	Rb_TPR	7	0	55.6	11.761	20.498	121150000	3.39717	-0.708254	-10.9106	22.4011	22.2029	22.3656	23.0099	23.0757	23.0087
X5J4H8	X5J4H8						+	Rb_TPR	8	1	85.1	10.713	74.766	896050000	1.96658	-2.10258	-4.50273	23.6812	23.1021	23.3142	26.1952	24.6901	25.5201
X5J4I8;X5J550;X5J5F9;X5J5G0	X5J4I8;X5J550;X5J5F9;X5J5G0						+	Rb_TPR	6	2	69.6	10.407	8.5493	51322000	1.42068	-2.66984	-3.05185	20.9979	19.6344	17.9765	22.2611	22.2447	22.1126
X5J4N6	X5J4N6						+	Rb_TPR	4	1	50	9.6135	3.9713	20417000	1.49111	1.99013	3.22013	19.6544	20.6008	20.9327	18.1285	17.7394	19.3496
X5J5K9;X5J540;X5J4P0;X5J5K7;X5J4R5;X5J5C9;X5J524;X5J4F8;X5J541;X5J4T4;A0A075B5R7;X5J525;X5J520	X5J5K9;X5J540;X5J4P0;X5J5K7;X5J4R5;X5J5C9;X5J524;X5J4F8;X5J541;X5J4T4;A0A075B5R7;X5J525		Ighv14-2				+	Rb_TPR	5	2	48.6	12.146	4.3253	29057000	1.51951	-1.66816	-3.28936	19.9865	20.7022	19.0009	21.3398	21.7404	21.6137
X5J4P7	X5J4P7						+	Rb_TPR	4	1	43.6	11.571	2.3651	1023900	2.19524	1.01608	5.23104	19.8671	19.7313	19.3819	18.8662	18.6491	18.4167
X5J4R7;X5J4Z6;X5J549	X5J4R7;X5J4Z6						+	Rb_TPR	7	0	69	12.593	323.31	318630000	3.58478	-0.96511	-12.1877	23.612	23.3835	23.478	24.3886	24.4434	24.5369
X5J574	X5J574						+	Rb_TPR	6	0	69.7	11.199	9.4483	336500000	1.3566	-3.38507	-2.9028	20.5156	23.1778	19.2816	24.2596	24.1124	24.7582
X5J5P9	X5J5P9						+	Rb_TPR	7	1	75	12.33	323.31	1253800000	1.84259	-1.56561	-4.1407	23.9573	24.4559	23.7892	25.8899	26.0138	24.9956
A0A023ULC4;Q6PCM1-2;Q6PCM1;A0A0U1RNV6;Q05BY0	A0A023ULC4;Q6PCM1-2;Q6PCM1;A0A0U1RNV6;Q05BY0	Lysine-specific demethylase 3A	Kdm3a						2	2	4.2	94.414	2.5955	4162700	NaN	0	NaN	20.6138	18.9511	19.6851	17.8705	19.0296	19.502
A0A067XG53;B7ZP42;O70589-3;O70589-4;O70589-5;O70589;F6Y9I5;B9EJ23;Q91VJ0;O70589-2	A0A067XG53;B7ZP42;O70589-3;O70589-4;O70589-5;O70589;F6Y9I5;B9EJ23;Q91VJ0;O70589-2	Peripheral plasma membrane protein CASK	Cask						4	4	6.5	99.226	7.8329	5750300	NaN	0	NaN	19.793	18.7531	18.3961	17.5654	18.8889	17.9499
A0A075B5J7;A0A0G2JF45	A0A075B5J7;A0A0G2JF45		Igkv14-130						2	2	30.2	13.045	11.833	19297000	0.0641379	0.157583	0.184354	19.7152	20.1344	19.3564	20.0192	17.9807	20.7333
A0A075B5K5;P01627	A0A075B5K5;P01627	Ig kappa chain V-II region VKappa167	Igkv2-112;Gm5153						3	1	33.6	13.223	323.31	535380000	1.11725	-3.1889	-2.37578	20.0879	23.0881	22.2752	23.0128	25.8699	26.1353
A0A075B5K8;F6XWB2	A0A075B5K8;F6XWB2		Igkv1-99;Igkv1-115						4	1	29.4	13.031	4.0984	237520000	0.563299	-2.6229	-1.26875	20.9307	18.8297	19.8888	19.1171	22.4386	25.9623
A0A075B5L5;A0A0G2JGE7	A0A075B5L5;A0A0G2JGE7		Igkv4-86						4	1	54	12.335	7.8675	0	NaN	0	NaN	20.0926	19.4735	19.8769	18.6825	18.386	18.0199
A0A075B5M1;A0A0G2JFU6	A0A075B5M1;A0A0G2JFU6		Igkv4-63						4	2	56.8	10.157	3.1924	126920000	0.0104416	0.0564543	0.0316813	20.0893	19.6538	20.792	23.5144	17.6743	19.177
A0A075B5N9;Q5F2I7;A0A0G2JE31	A0A075B5N9;Q5F2I7;A0A0G2JE31		Igkv3-7;Igk						3	1	55.6	10.856	2.6982	10505000	0.619999	1.1801	1.37935	19.9324	20.6534	20.2133	20.3629	17.5307	19.3651
A0A075B5P8;X5J4K1;K7U6G6;X5J4S8;X5J536;K7T9V0;X5J4D8;X5J4D3;X5J5K5;K7TRB5;K7TDI6;K7TR13;K7TGT1;X5J4P4	A0A075B5P8;X5J4K1;K7U6G6;X5J4S8;X5J536;K7T9V0;X5J4D8;X5J4D3;X5J5K5;K7TRB5;K7TDI6;K7TR13;K7TGT1;X5J4P4		Ighv2-2						4	1	69.8	12.578	323.31	188440000	0.637817	-0.509466	-1.41406	22.7788	23.3619	22.517	22.9181	23.8117	23.4563
A0A075B5P9;Q99KA4;X5J575;X5J4L5	A0A075B5P9;Q99KA4;X5J575;X5J4L5		Ighv5-4;Igh-VJ558						4	2	38.5	12.965	4.8991	101300000	1.23789	-1.91994	-2.63597	19.3527	21.4158	21.4577	22.2251	22.8954	22.8655
A0A075B5Q1;P01821;K7TGY2;K7TH28;K7TQZ6;K7T926;K7U690;K7TGP2	A0A075B5Q1;P01821;K7TGY2;K7TH28;K7TQZ6;K7T926;K7U690;K7TGP2	Ig heavy chain V region MC101	Ighv2-4						4	0	69.8	12.602	323.31	65854000	0.331081	1.09426	0.803784	19.899	21.8767	22.5237	21.0252	18.1689	21.8224
A0A075B5Q2	A0A075B5Q2		Ighv5-9						5	1	56.4	12.795	17.325	753680000	0.168663	-1.12027	-0.446764	19.831	19.6723	19.1363	19.3117	17.1787	25.5101
A0A075B5Q3;A0A0A6YY69;K7TDR8;K7T9S8;A2NVV8;X5J4N4;K7U5M3;X5J5E8;K7TDU6	A0A075B5Q3;A0A0A6YY69;K7TDR8;K7T9S8;A2NVV8;X5J4N4;K7U5M3;X5J5E8;K7TDU6		Ighv2-5						4	2	62.6	12.556	6.4633	520250000	0.860981	-4.13909	-1.85164	20.6066	19.2711	18.7609	19.4567	26.6189	24.9802
A0A075B5Q4;X5J4L1;X5J4W6	A0A075B5Q4;X5J4L1;X5J4W6		Ighv5-12						5	1	50.4	13.075	7.4941	262760000	1.12159	-0.549392	-2.38495	23.3818	23.257	23.2607	23.4945	23.7821	24.2711
X5J4C5;K7TGP7;A0A075B5Q5;X5J5I1	X5J4C5;K7TGP7;A0A075B5Q5;X5J5I1		Ighv2-9						2	1	22.9	11.896	323.31	97303000	0.41189	-1.37935	-0.969138	19.6131	19.9954	19.6092	23.0298	18.3496	21.9764
A0A075B5Q9;A0A0A6YWC7	A0A075B5Q9;A0A0A6YWC7		Ighv5-15						4	0	49.1	12.943	4.5095	57856000	0.267848	1.02583	0.669742	20.6861	19.5895	20.1705	17.7029	17.5472	22.1187
A0A075B5R2;K7U5S0	A0A075B5R2;K7U5S0		Ighv7-3						6	0	70.8	13.457	20.947	11395000	0.66369	0.66479	1.46445	20.2636	18.8781	19.9331	19.3818	18.8544	18.8442
A0A075B5R3;Q5R3W9;A0A0A6YX91	A0A075B5R3;Q5R3W9;A0A0A6YX91		Ighv7-2						3	1	29.7	13.351	317.55	59358000	0.0782487	-0.148602	-0.222087	21.0251	19.1941	19.4633	19.9613	19.4829	20.6842
A0A075B5R8;A0A075B5R6	A0A075B5R8;A0A075B5R6		Ighv11-2;Ighv11-1						2	2	28.2	13.167	79.349	6009500	0.441915	1.00083	1.02936	19.1355	20.0798	19.6411	17.0394	18.5448	20.2697
A0A075B5S1;A0A0B4J1P3	A0A075B5S1;A0A0B4J1P3		Ighv9-1						4	4	48	11.089	43.068	45702000	0.378218	1.47733	0.900892	19.7677	21.9784	21.8541	21.0584	16.7775	21.3324
A0A075B5S9;A0A0A6YWH6;Q925S1	A0A075B5S9;A0A0A6YWH6		Ighv9-4						3	2	40.8	10.934	157.98	208250000	0.615639	0.276331	1.37086	23.4448	23.2236	22.9061	22.662	23.0641	23.0193
A0A075B5T2	A0A075B5T2		Ighv6-3						8	0	55.1	13.259	26.242	1429300000	0.0440994	0.0266139	0.12919	26.4488	26.072	25.9456	25.9962	25.9816	26.4087
X5J4D0;A0A075B5T4;X5J4G3;X5J4K6;X5J567;X5J5H8	X5J4D0;A0A075B5T4;X5J4G3;X5J4K6;X5J567;X5J5H8		Ighv1-4						6	1	63.3	11.87	5.2374	85635000	0.533083	-2.28491	-1.20959	19.9358	19.8525	18.1475	23.1039	23.6686	18.0179
A0A075B5T6;K7U669;Q2VT28	A0A075B5T6;K7U669;Q2VT28		Ighv10-3						5	2	54.6	13.544	7.9137	11617000	0.777623	1.10851	1.68705	21.171	20.1804	20.34	20.5837	19.1304	18.6518
X5J5J8;X5J4P1;X5J4C6;X5J510;A0A075B5T7;X5J4R4;K7TDI0;X5J548;X5J5A7	X5J5J8;X5J4P1;X5J4C6;X5J510;A0A075B5T7;X5J4R4;K7TDI0;X5J548		Ighv1-7						5	0	65.1	11.958	3.3278	28184000	0.0617808	-0.236296	-0.177965	19.8829	19.7489	20.911	18.3809	20.1033	22.7675
A0A075B5U0;A0A0A6YXJ9;A0A075B665;Q9DCD9	A0A075B5U0;A0A0A6YXJ9;A0A075B665;Q9DCD9		Ighv1-12						5	2	70.4	10.778	199.39	159090000	0.9659	-1.94372	-2.06231	20.6428	21.4838	21.8038	23.8002	21.538	24.4235
A0A075B5V0	A0A075B5V0		Ighv1-26						8	0	58.1	12.91	323.31	628790000	0.229125	-1.36771	-0.58488	20.1746	18.2993	20.549	18.8179	18.8011	25.5069
A0A075B5V7;A0A0A6YXN5;X5J544;Q5R3X0	A0A075B5V7;A0A0A6YXN5;X5J544		Ighv1-43						9	3	88.8	10.761	151.15	379090000	0.443857	-0.20617	-1.03324	24.3408	24.0961	24.1721	24.1143	24.3602	24.753
X5J4Z0;A0A075B5W2;A0A0A6YXC3;X5J4P3;X5J5N2	X5J4Z0;A0A075B5W2;A0A0A6YXC3;X5J4P3		Ighv1-52						6	1	65.2	12.708	9.1352	281010000	0.0311132	-0.189427	-0.0923434	20.4787	20.3725	19.0516	17.6811	18.6757	24.1142
X5J4X0;X5J4C4;A0A075B5W3;Q924Q1;X5J4E9;X5J523;X5J5K6;X5J4E8;Q924P8;X5J4Z1;X5J5C7	X5J4X0;X5J4C4;A0A075B5W3;Q924Q1;X5J4E9;X5J523;X5J5K6;X5J4E8;Q924P8;X5J4Z1;X5J5C7		Ighv1-53						6	0	72.3	11.352	29.338	66215000	0.0439262	-0.182627	-0.128705	20.0368	18.7467	19.6022	18.4456	18.1153	22.3727
A0A075B5W5;X5J5C5;K7TGQ2;K7U6I8;K7U5Z8;K7TDF1;K7U661;K7T9P5;A0A0M3SU23;Q8K0Z4	A0A075B5W5		Ighv1-54						6	0	62.4	12.75	323.31	952500000	0.498258	-3.06644	-1.14112	20.2145	19.3949	22.6229	18.8025	26.1206	26.5085
X5J5A1;A0A075B5X0;A0A0A6YXE0;X5J5N4;Q91V67	X5J5A1;A0A075B5X0;A0A0A6YXE0;X5J5N4;Q91V67		Ighv1-59;VH186.2-D-J-C mu						3	1	64	12.681	13.953	14753000	0.56408	0.843967	1.27027	20.3101	19.4816	19.6805	18.1692	18.583	20.1881
X5J5I3;A0A075B5X6;X5J593;A0A0G2JFN9	X5J5I3;A0A075B5X6;X5J593;A0A0G2JFN9		Ighv1-67						2	1	20.4	11.101	2.9942	14252000	0.169573	0.360603	0.448903	20.3275	19.3984	18.9377	19.1831	18.0016	20.3971
A0A075B5Y3;X5J515;X5J4G2;X5J5C1	A0A075B5Y3;X5J515;X5J4G2;X5J5C1		Ighv1-80						6	0	58.1	12.763	323.31	104970000	0.624362	-2.14988	-1.38786	19.8175	19.7719	19.1554	18.669	23.4302	23.0952
A0A075B5Y5	A0A075B5Y5		Ighv1-84						2	0	30.8	12.967	8.0782	398480000	0.217627	1.38983	0.559186	20.1502	21.5351	19.8889	17.989	23.8023	15.6134
X5J4N1;A0A075B697;X5J5S5;X5J5J9;A2NVV7;K7TD27;K7T9I0;K7U5Y8;X5J5F1;X5J546;K7TDD9;A0A075B5Q7;A0A0A6YWY9;Q99NG4;Q91X92;P01819	X5J4N1;A0A075B697		Ighv2-9-1						3	1	38.7	11.453	176.1	487220000	0.709189	-2.26219	-1.55314	20.2728	24.7894	21.0208	24.9659	24.3537	23.5502
X5J4K9;X5J4T7;A2NX63;K7T9T3;A2NVV4;K7T9V3;K7THG8;K7T9K2;K7T9D7;A2NVV3;K7TD45;A2NW25;K7U6K6;K7U6F1;K7U5N1;K7TRD7;K7TR35;K7THI4;K7U6G2;K7TR19;K7TH68;K7T9E3;X5J4D1;K7TDF6;K7TR64;K7TQX5;K7TH26;K7T9J0;K7T921;K7U624;K7TR97;K7TH64;K7TH57;K7TD91;A0A075B6A7;K7TD32;K7TRT0;X5J4T9;Q5U472	X5J4K9;X5J4T7;A2NX63;K7T9T3;A2NVV4;K7T9V3;K7THG8;K7T9K2;K7T9D7;A2NVV3;K7TD45;A2NW25;K7U6K6;K7U6F1;K7U5N1;K7TRD7;K7TR35;K7THI4;K7U6G2;K7TR19;K7TH68;K7T9E3;X5J4D1;K7TDF6;K7TR64;K7TQX5;K7TH26;K7T9J0;K7T921;K7U624;K7TR97;K7TH64;K7TH57;K7TD91;A0A075B6A7;K7TD32;K7TRT0;X5J4T9;Q5U472		VM13;Ighv2-6;Igh						2	0	27.8	9.778	155.43	53942000	0.048343	-0.170336	-0.141038	19.7795	19.0919	19.7345	21.9843	19.1439	17.9887
A0A087WNM1;Q91Z67;A0A087WRV4;Q3UPB8;A0A087WNR5;Q3TSN4;A0A087WS59;A0A087WSQ1	A0A087WNM1;Q91Z67;A0A087WRV4;Q3UPB8	SLIT-ROBO Rho GTPase-activating protein 2	Srgap2						3	2	5.4	98.278	5.6932	10314000	0.751926	0.942647	1.63667	20.3137	20.5394	20.1807	18.332	19.615	20.259
A0A087WNN8;Q06EZ3;Q61263;Q8C795	A0A087WNN8;Q06EZ3;Q61263;Q8C795	O-acyltransferase;Sterol O-acyltransferase 1	Soat1						2	2	13.6	25.347	4.9938	36868000	0.552639	1.20449	1.2479	20.1516	20.0868	19.1171	17.7403	17.6119	20.3899
A0A087WQE6;A0A087WNT1;P83940;A0A087WPE4	A0A087WQE6;A0A087WNT1;P83940;A0A087WPE4	Transcription elongation factor B polypeptide 1	Tceb1						4	4	45.3	10.657	10.246	28690000	0.231558	-0.41616	-0.590285	20.7896	18.863	21.0689	20.894	20.4589	20.6171
A0A087WQF8;A0A087WP48;A0A087WS04;A0A087WS29;A0A087WQG4;A0A087WQD0;A0A087WNW3;A0A087WQI3;A0A087WPW5;A0A087WS23;A0A087WQ25;A0A087WRS1;A0A087WQQ5;A0A087WP85;A0A087WP14;A0A087WPX0;F8VQC7;Q61595-2;Q61595-12;Q61595-16;Q61595-3;Q61595-14;Q61595-6;Q61595-4;Q61595-9;Q61595-8;Q61595-13;Q61595-5;Q61595-15;Q61595-10;Q61595-7;Q61595-11;Q61595;Q6A0E9	A0A087WQF8;A0A087WP48;A0A087WS04;A0A087WS29;A0A087WQG4;A0A087WQD0;A0A087WNW3;A0A087WQI3;A0A087WPW5;A0A087WS23;A0A087WQ25;A0A087WRS1;A0A087WQQ5;A0A087WP85;A0A087WP14;A0A087WPX0;F8VQC7;Q61595-2;Q61595-12;Q61595-16;Q61595-3;Q61595-14;Q61595-6;Q61595-4;Q61595-9;Q61595-8;Q61595-13;Q61595-5;Q61595-15;Q61595-10;Q61595-7;Q61595-11;Q61595	Kinectin	Ktn1						12	12	14	137.63	21.061	25395000	NaN	0	NaN	20.2324	19.8731	18.9243	17.7691	18.6195	18.4424
E9Q6L0;B2RY22;J3QP81;A5D6Q8;A0A087WS18;A0A087WQF1;A0A087WQ95;A0A087WNW8;A0A087WRK0;A0A087WP42;E9QNY9;A0A087WRE8;E9QKH0;A0A087WQ31;Q80TV8-2;Q80TV8;A0A0A6YXZ1;A2RRR3;E9Q8N5;Q08EB6;Q08EB5;F7DCH5;B9EJA4;Q8BRT1;Q8R337;A0A0N4SVH2;A0A0N4SUT7;A0A0A6YWK1;A0A1L1ST22;Q8BRT1-5	E9Q6L0;B2RY22;J3QP81;A5D6Q8;A0A087WS18;A0A087WQF1;A0A087WQ95;A0A087WNW8;A0A087WRK0;A0A087WP42;E9QNY9;A0A087WRE8;E9QKH0;A0A087WQ31;Q80TV8-2;Q80TV8;A0A0A6YXZ1	CLIP-associating protein 1	Clasp1						5	5	5.6	160.23	14.732	7945800	NaN	0	NaN	19.3874	19.2211	19.4071	18.741	18.4734	18.2799
A0A087WP74;B2KFD2;Q5DTW7-3;Q5DTW7;A0A087WP47	A0A087WP74;B2KFD2;Q5DTW7-3;Q5DTW7;A0A087WP47	Uncharacterized protein KIAA1551	2810474O19Rik;Kiaa1551						2	2	1.3	168.86	2.4359	0	NaN	0	NaN	20.362	19.341	19.3924	16.7577	18.3977	16.488
A0A087WQD8;Q149C2	A0A087WQD8;Q149C2	TRAF3-interacting protein 1	Traf3ip1						2	2	4.4	74.277	2.5618	0	NaN	0	NaN	19.1899	19.4417	20.0809	17.4462	18.7588	18.1158
A0A087WQS2;Q9CQC6;A0A087WS48	A0A087WQS2;Q9CQC6;A0A087WS48	Basic leucine zipper and W2 domain-containing protein 1	Bzw1						2	2	11.8	51.209	19.567	88395000	0.400521	1.15949	0.946188	20.8092	19.9297	18.8932	20.8711	17.3127	17.9698
Q3UHR1;Q3UH17;A0A087WS56;Q3UHL6;Q3UGY5;A0A087WR50;P11276;B7ZNJ1;B9EHT6;A0A087WSN6;Q3TBB4;Q3TCF1;Q8R3F3;Q3UZF9;Q3TCL7;A0A087WS99;Q9Z1Z8	Q3UHR1;Q3UH17;A0A087WS56;Q3UHL6;Q3UGY5;A0A087WR50;P11276;B7ZNJ1;B9EHT6;A0A087WSN6;Q3TBB4;Q3TCF1	Fibronectin;Anastellin	Fn1						7	7	6.1	211.1	16.644	37304000	0.115104	-0.490523	-0.316889	19.2929	20.2412	18.1886	21.2528	16.8738	21.0677
A0A087WR97;Q8BUM1;Q544R5;Q921F2;A0A087WRZ5;Q05C33;Q8R0B4;Q8BLD4;Q6VYI5;Q6VYI4;D2KPZ5;A0A087WSE4;C9DT14;A0A087WP57;A0A087WQA5;A0A087WRP4;H3BJV1;A0A087WSH7	A0A087WR97;Q8BUM1;Q544R5;Q921F2;A0A087WRZ5;Q05C33;Q8R0B4;Q8BLD4;Q6VYI5;Q6VYI4;D2KPZ5;A0A087WSE4;C9DT14	TAR DNA-binding protein 43	Tardbp						7	7	45.7	26.715	94.779	75749000	0.424129	-1.01724	-0.993752	19.9405	21.4982	19.3245	22.5192	19.7987	21.497
S4R2J9;A0A0A0MQ79;Q3TLH4-5;Q3TLH4;S4R294;S4R2E2;S4R2L9;S4R209;S4R298	S4R2J9;A0A0A0MQ79;Q3TLH4-5;Q3TLH4;S4R294	Protein PRRC2C	Prrc2c						20	18	9.9	302.43	58.943	108780000	0.58675	1.19528	1.31454	19.6176	21.0593	19.6864	17.8294	20.4319	18.5161
A0A0G2JFY0;A0A0A0MQ80;B7ZNK9;Q3UMC0;Q8CH38;D3Z0U5;D6RGM7;A0A0E4D027;A0A0E4HJ81;D3Z4J2;A0A0E3WJP9;A0A0E4D014;A0A0E4HEY7;Q9D3R6-3;Q9D3R6	A0A0G2JFY0;A0A0A0MQ80;B7ZNK9;Q3UMC0	Spermatogenesis-associated protein 5	Spata5						21	21	36	91.287	323.31	290940000	1.08729	-0.78646	-2.31267	20.5717	20.8732	21.3011	22.0213	21.9109	21.1732
A0A0A0MQ98;G3UZM1;Q69ZK6;G3UYW3	A0A0A0MQ98;G3UZM1;Q69ZK6;G3UYW3	Probable JmjC domain-containing histone demethylation protein 2C	Jmjd1c						2	2	1.4	281.53	3.1235	0	NaN	0	NaN	20.5325	19.5646	19.2891	17.6389	17.6985	17.0236
D2KHZ9;A0A0A0MQF6;P16858;A0A1D5RLD8;S4R257;Q3TUZ9;Q6IWE3;Q4VBD1;V9GX06;V9GXA7;Q8CEV2;S4R1W8;W8QM43;Q3V2I5	D2KHZ9;A0A0A0MQF6;P16858;A0A1D5RLD8;S4R257	Glyceraldehyde-3-phosphate dehydrogenase	GAPDH;Gapdh						12	1	49.8	35.81	323.31	2115200000	1.17093	0.496128	2.49029	26.2933	26.4268	26.3884	25.9507	26.1662	25.5032
A0A0A0MQM0;P63242;J3QPS8;Q66JR8;Q8BGY2	A0A0A0MQM0;P63242;J3QPS8;Q66JR8	Eukaryotic translation initiation factor 5A;Eukaryotic translation initiation factor 5A-1	Eif5a;Ptms						4	4	40.9	16.302	100.4	49687000	0.616768	1.2673	1.37306	21.2154	19.1932	19.0207	19.2429	19.0279	17.3566
Q3V4A0;A0A0A6YVS2;Q921L3	Q3V4A0;A0A0A6YVS2;Q921L3	Transmembrane and coiled-coil domain-containing protein 1	Tmco1						2	2	11.5	22.34	3.09	44856000	0.438112	1.75115	1.02176	20.5743	18.9717	20.0658	16.6986	16.2555	21.4042
B7ZNR9;B2RUE8;A0A0A6YWR8;F8VPL5;Q6ZQ68;A0A0A6YWM8;E9PVG7;B7ZNR8;A0A0A6YW53;P97820;Q3UTY9;A0A0A6YVZ8	B7ZNR9;B2RUE8;A0A0A6YWR8;F8VPL5;Q6ZQ68;A0A0A6YWM8;E9PVG7;B7ZNR8;A0A0A6YW53;P97820;Q3UTY9;A0A0A6YVZ8	Mitogen-activated protein kinase kinase kinase kinase 4	Map4k4;mKIAA0687						2	2	3.2	137.9	3.5382	46186000	0.0659834	-0.296106	-0.189339	19.8952	20.47	19.797	18.587	19.0242	23.4394
A0A0A6YX86;A0A0A6YW80;G3X8Y3;Q80UM3;A0A0A6YXF4;E9PZ53;Q9DBB4	A0A0A6YX86;A0A0A6YW80;G3X8Y3;Q80UM3;A0A0A6YXF4;E9PZ53;Q9DBB4	N-alpha-acetyltransferase 15, NatA auxiliary subunit;N-alpha-acetyltransferase 16, NatA auxiliary subunit	Naa15;Naa16						2	2	14.8	28.071	3.4002	3957900	NaN	0	NaN	19.8643	18.3063	20.2264	17.9701	18.0533	18.3845
A0A0A6YWQ9;Q8BVN9	A0A0A6YWQ9;Q8BVN9	Protein maelstrom homolog	Mael						4	4	15.2	47.77	8.5729	20466000	0.211751	0.425184	0.545963	20.6383	19.8206	19.101	19.9774	20.1542	18.1527
E9Q9M5;A0A0A6YWX1;J3KMM1;Q3UJD6-2;Q3UJD6;A0A0A6YWN9	E9Q9M5;A0A0A6YWX1;J3KMM1;Q3UJD6-2;Q3UJD6	Ubiquitin carboxyl-terminal hydrolase;Ubiquitin carboxyl-terminal hydrolase 19	Usp19						3	3	3.5	143.45	4.0115	4167600000	NaN	0	NaN	19.3815	19.7654	19.4503	17.7414	18.9892	16.381
A0A0A6YX73;Q8K1M3;A0A0A6YY28;P12367;Q9CYV3	A0A0A6YX73;Q8K1M3;A0A0A6YY28;P12367	cAMP-dependent protein kinase type II-alpha regulatory subunit	Prkar2a						5	3	18.9	43.165	11.525	4806800	NaN	0	NaN	18.9798	19.5975	20.0793	18.2731	19.3977	18.5148
X5J5B7;K7TR90;X5J5A8;X5J4D2;A0A0A6YXA5;X5J5N3	X5J5B7;K7TR90;X5J5A8;X5J4D2;A0A0A6YXA5;X5J5N3		Ighv1-15						4	1	64.6	10.959	70.339	83867000	0.0497329	-0.237293	-0.144898	21.3214	22.0602	20.1587	21.8842	23.8229	18.5452
X5J4T1;X5J5T8;A0A0A6YXF1;X5J5R8	X5J4T1;X5J5T8;A0A0A6YXF1;X5J5R8		Ighv3-4						2	2	44.2	11.618	23.592	31961000	0.029648	-0.103505	-0.0881276	19.6135	18.1176	19.0952	18.1254	21.2163	17.7951
A0A0A6YY60;B5DC71	A0A0A6YY60		Ighv8-5						3	2	26.1	13.172	2.9757	16762000	0.119505	0.346691	0.327886	19.2978	20.0593	18.4836	18.7206	20.6829	17.3971
A0A0B4J1E2;Q9CSN1;Q9CV75;Q80VH1;Q3TM37	A0A0B4J1E2;Q9CSN1;Q9CV75	SNW domain-containing protein 1	Snw1						6	6	15.5	61.461	16.489	67278000	0.280804	-1.15322	-0.697624	20.6147	19.1526	19.0442	22.0088	22.6319	17.6305
Q4FJX1;Q3UGH8;A0A0B4J1E7;O35343	Q4FJX1;Q3UGH8;A0A0B4J1E7;O35343	Importin subunit alpha;Importin subunit alpha-3	Kpna4						3	3	13.6	57.922	7.5245	43849000	0.0892203	-0.402789	-0.250847	19.982	20.0722	18.8289	23.1349	18.6411	18.3155
A0A0B4J1H6;P01630	A0A0B4J1H6;P01630	Ig kappa chain V-II region 7S34.1	Igkv2-137						4	2	29.2	13.131	276.26	920650000	0.0139467	0.0111548	0.0421535	25.6621	25.6428	25.933	25.2693	25.8218	26.1133
A0A0B4J1H9	A0A0B4J1H9		Igkv1-132						3	1	27.5	13.434	280.53	127160000	0.731857	2.6798	1.59741	22.9359	23.7452	23.8969	22.1526	17.567	22.819
A0A0B4J1I3	A0A0B4J1I3		Igkv4-74						4	2	63.9	12.891	5.1998	9381600	1.07721	1.44969	2.29158	19.138	20.0664	20.0205	17.1872	18.7374	18.9513
Q9U410;A0A0B4J1I9	Q9U410;A0A0B4J1I9		Igkv4-55						2	0	30.2	11.478	111.39	4462600000	0.0253672	-0.301032	-0.0757396	24.116	24.6893	24.7295	28.4608	29.0952	16.8819
X5J5K8;A0A0B4J1J6;X5J4K8	X5J5K8;A0A0B4J1J6;X5J4K8		Ighv10-1						6	2	46.9	12.667	323.31	138370000	0.512751	-1.46925	-1.16966	22.5268	23.0219	19.0403	22.818	23.0942	23.0846
A0A0B4J1L4;D3YYU8	A0A0B4J1L4;D3YYU8	Obscurin-like protein 1	Obsl1						3	3	5.3	113.84	7.5423	5543000	NaN	0	NaN	19.1464	19.7682	19.2186	19.479	17.0304	18.9122
A0A0B4J1N0;A0A0G2JFE9;X5J5L2	A0A0B4J1N0;A0A0G2JFE9;X5J5L2		Ighv1-76						6	3	86.7	10.879	10.7	469510000	0.350216	-0.252744	-0.843453	24.7861	24.305	24.3632	24.7732	24.2731	25.1663
A0A0B6VQ20;A0A125T904;Q52L95;P01837;A0A075B5P2	A0A0B6VQ20;A0A125T904;Q52L95;P01837;A0A075B5P2	Ig kappa chain C region	LC;Igk;Igkc						18	1	77.8	25.854	24.097	730660000	0.629556	-1.10754	-1.39797	24.0662	24.0488	24.0415	25.7983	26.0961	23.5846
A0A0D5ZY64;Q65ZC0;A0A125T906;A0A140T8M0;A2NVX3;A2NVX2;A2NVX0;B5DC72;A0A0B4J1I0;A0A075B5N0;A0A0G2JDE5	A0A0D5ZY64;Q65ZC0;A0A125T906								21	0	76.5	26.292	62.183	123900000	0.0577867	-0.215246	-0.16708	19.0447	19.07	19.9205	17.8278	18.852	22.0012
A0A0E4B213	A0A0E4B213								17	0	70.2	26.257	23.881	110860000	0.0871933	-0.44304	-0.24557	19.9422	18.8762	22.7775	21.6355	22.9624	18.3271
A0A0F7R5U8	A0A0F7R5U8								16	0	50.2	26.589	106.91	493020000	0.293456	-1.56886	-0.72463	20.2656	18.1298	20.2523	20.2459	18.0928	25.0155
A0A0G2JDE1;A0A075B5X8	A0A0G2JDE1								3	3	26.9	13.263	50.168	84497000	0.113883	-0.49555	-0.313826	19.7664	18.2479	20.5588	18.4644	18.7273	22.8681
A0A0G2JDI9;Q9DBZ6;Q91VT3;Q3UNS0;Q3U645;P55096	A0A0G2JDI9;Q9DBZ6;Q91VT3;Q3UNS0;Q3U645;P55096	ATP-binding cassette sub-family D member 3	Abcd3						3	3	9.3	62.697	4.945	11255000	NaN	0	NaN	19.9639	18.8014	19.4047	18.3509	17.8747	18.6955
E9QKG6;A0A0G2JDZ9;E9Q804;Q99NH0;Q99NH0-2;A0A1W2P6X1;Q99NH0-3;Q3U5I3	E9QKG6;A0A0G2JDZ9;E9Q804;Q99NH0;Q99NH0-2;A0A1W2P6X1;Q99NH0-3	Ankyrin repeat domain-containing protein 17	Ankrd17						16	9	12.8	246.62	51.234	78304000	NaN	0	NaN	19.8658	19.995	19.6287	19.8682	18.3538	17.9715
A0A0G2JEP0;Q61584-4;Q61584-3;Q61584;Q61584-2;Q61584-5;Q61584-6;Q61584-7;A0A0H2UH27;Q8C7U4;A0A0G2JGL6	A0A0G2JEP0;Q61584-4;Q61584-3;Q61584;Q61584-2;Q61584-5;Q61584-6;Q61584-7;A0A0H2UH27	Fragile X mental retardation syndrome-related protein 1	Fxr1						16	14	42.8	63.915	323.31	455780000	0.968523	0.388163	2.06764	24.2431	24.2053	24.1954	24.1782	23.5397	23.7615
Q3U672;A0A0G2JF72;Q8R3R1;Q8JZN2;Q3U4S7;Q3TXH7;Q3U1S6;Q80TP8;Q91W50;Q3UJ74;Q05C63	Q3U672;A0A0G2JF72;Q8R3R1;Q8JZN2;Q3U4S7;Q3TXH7;Q3U1S6;Q80TP8;Q91W50;Q3UJ74;Q05C63	Cold shock domain-containing protein E1	Csde1						2	2	4.8	69.367	48.066	0	NaN	0	NaN	19.2706	19.1261	19.8097	19.5403	17.0656	18.7913
A0A0G2JFE0;A0A0G2JFB2;Q6PGG8;Q80VL1	A0A0G2JFE0;A0A0G2JFB2;Q6PGG8;Q80VL1	Tudor and KH domain-containing protein	Tdrkh						2	2	6.2	57.246	2.9167	7830200	NaN	0	NaN	19.7763	19.8047	19.358	18.4755	17.9114	18.0384
A0A0G2JFJ6;Q7TPD0;A0A4X7;Q7TPD0-2	A0A0G2JFJ6;Q7TPD0;A0A4X7	Integrator complex subunit 3	Ints3						4	4	8.3	117.25	7.8551	17067000	0.566577	1.00575	1.27515	20.008	19.2979	18.768	19.6859	18.0663	17.3045
A0A0G2JFK7;H7BWZ3;Q9JM76;D3Z2F7;D3Z2F8	A0A0G2JFK7;H7BWZ3;Q9JM76;D3Z2F7;D3Z2F8	Actin-related protein 2/3 complex subunit 3	Arpc3						2	2	11.3	16.282	3.5743	7401100	NaN	0	NaN	21.1297	20.4383	19.8801	18.5377	19.616	18.0325
A0A0G2JFS7;O55203-3;O55203-2;O55203;D3Z1C5;P70662-2;P70662-3;P70662	A0A0G2JFS7;O55203-3;O55203-2;O55203;D3Z1C5;P70662-2;P70662-3;P70662	LIM domain-binding protein 2;LIM domain-binding protein 1	Ldb2;Ldb1						2	2	8.6	42.494	3.6444	939010	NaN	0	NaN	21.1849	19.4856	19.816	18.6557	19.9224	18.0177
A0A0G2JFW6;Q6NXI6-2;Q6NXI6;Q9D4Z4;Q3UY82;A0A0G2JFN1	A0A0G2JFW6;Q6NXI6-2;Q6NXI6	Regulation of nuclear pre-mRNA domain-containing protein 2	Rprd2						4	4	5.7	147.62	8.1222	13671000	0.406161	0.832573	0.957585	20.0288	20.1126	19.3083	17.3567	20.0912	19.5041
A0A0G2JG95;B7ZNW0;A1A4A7;Q8BX10-2;Q8BX10	A0A0G2JG95;B7ZNW0;A1A4A7;Q8BX10-2;Q8BX10	Serine/threonine-protein phosphatase PGAM5, mitochondrial	Pgam5						2	2	11.7	20.294	3.8858	9247900	NaN	0	NaN	21.0206	19.1467	18.728	18.4076	18.3803	18.1686
E9Q1V9;E9Q1W0;E9Q1T1;A0A0G2JGS4;Q6PHZ2-2;Q6PHZ2-4;Q6PHZ2;Q6PHZ2-5;Q8C8X9;Q8CCM0;Q3V1X9;E9PXV3;F6RWZ9;O70459;Q8C4I3;Q3TY93;Q5SVI9;Q5SVJ1;Q5SVI3;Q5SVI0;Q5SVI2;Q8BL41;Q68EG2;Q5SVI1;Q5SVJ0;P28652;E9QAJ4;D6RDQ8;Q80TN1;F8WIS9;P11798	E9Q1V9;E9Q1W0;E9Q1T1;A0A0G2JGS4;Q6PHZ2-2;Q6PHZ2-4;Q6PHZ2;Q6PHZ2-5;Q8C8X9;Q8CCM0	Calcium/calmodulin-dependent protein kinase type II subunit delta	Camk2d						5	3	16	55.293	15.144	7453300	NaN	0	NaN	18.8196	20.6179	19.2786	17.4247	19.098	17.9255
A0A0G2JGT5;A0A0G2JH04;Q3TK95;P63073;A0A0G2JG98;A0A0G2JFB4;Q8C470	A0A0G2JGT5;A0A0G2JH04;Q3TK95;P63073;A0A0G2JG98;A0A0G2JFB4;Q8C470	Eukaryotic translation initiation factor 4E	Eif4e						2	2	25.1	21.371	6.3349	7674000	NaN	0	NaN	19.3098	20.7568	19.5432	18.1733	18.4481	19.1186
A0A0J9YTY0;A0A0J9YUL3;Q8C1B7-3;Q8C1B7-2;Q8C1B7;A0A0J9YUV6;A2A3W1;A0A0J9YVA6;Q3UUU4;Q9R1T4-2;Q9R1T4-3;Q9R1T4	A0A0J9YTY0;A0A0J9YUL3;Q8C1B7-3;Q8C1B7-2;Q8C1B7;A0A0J9YUV6	Septin-11	2011-09-01						7	6	25.9	48.978	26.497	79992000	0.671948	1.69072	1.48054	22.5049	21.7372	22.13	21.4385	21.6648	18.1966
A0A0J9YUT8;Q8R3C6	A0A0J9YUT8;Q8R3C6	Probable RNA-binding protein 19	Rbm19						2	2	3.4	96.654	3.8474	4427300	NaN	0	NaN	19.9697	20.0967	19.7683	19.1118	18.7267	17.3476
A0A0J9YUY0;D3Z780;Q61749;Q61749-2	A0A0J9YUY0;D3Z780;Q61749;Q61749-2	Translation initiation factor eIF-2B subunit delta	Eif2b4						2	2	13.5	26.689	9.5685	13251000	0.279562	-0.489361	-0.694961	19.9318	18.2279	19.3003	20.3252	19.9308	18.6721
A0A0M3KL48;A0A075B5X4;Q58E54;A0A075B678;A0A075B5X1;A0A075B5W4;A0A075B5Y0;A0A0A6YXA3;A0A0G2JET1	A0A0M3KL48;A0A075B5X4;Q58E54		Ighv8-11;Igh						4	1	27.5	25.275	38.646	286800000	0.0794239	-0.478333	-0.225191	19.8139	19.2386	19.3671	18.8731	24.0365	16.945
A0A0M3KL49;A0A193DUV4	A0A0M3KL49								17	1	62.8	24.085	166.74	197700000	0.123474	-0.719024	-0.337748	20.1469	19.5646	17.8921	18.0211	17.7841	23.9554
A0A0M5KS39	A0A0M5KS39								3	1	43.5	11.867	30.461	5771400	0.515614	0.701771	1.17529	20.2993	18.7029	19.4207	19.2613	18.0271	19.0292
A0A0N4SUM3;Q91V01	A0A0N4SUM3;Q91V01	Lysophospholipid acyltransferase 5	Lpcat3						2	2	29.3	11.278	29.141	4973100	NaN	0	NaN	20.6604	20.7103	20.1676	17.0336	19.2962	19.4541
A0A0N4SVC2;E9QP00;Q3TAP5;Q6PFR5	A0A0N4SVC2;E9QP00;Q3TAP5;Q6PFR5	Transformer-2 protein homolog alpha	Tra2a						3	3	20.7	32.259	6.5998	17003000	0.387189	0.688913	0.919157	20.6301	19.6401	20.4023	20.251	20.1934	18.1614
Z4YKC4;A0A0R4J112;A2AMI2;A0A0N4SVL0;Q80XI3-2;Q80XI3-4;Q80XI3;Q80XI3-3;Q6DI78;A2AMI7;Q3V075;A2AMI6	Z4YKC4;A0A0R4J112;A2AMI2;A0A0N4SVL0;Q80XI3-2;Q80XI3-4;Q80XI3;Q80XI3-3;Q6DI78;A2AMI7	Eukaryotic translation initiation factor 4 gamma 3	Eif4g3						11	9	10.7	173.55	25.644	32784000	NaN	0	NaN	20.5248	19.5247	19.3984	18.9306	19.0788	17.9197
A0A0N4SVQ1;Q62425	A0A0N4SVQ1;Q62425	Cytochrome c oxidase subunit NDUFA4	Ndufa4						5	5	63.3	5.8765	28.947	484370000	1.21289	0.685129	2.58118	25.0464	24.4492	24.9165	24.4805	23.817	24.0592
F6QKD2;A0A0N4SVT1;Q4VBG1;Q9CWX9;A0A0N4SWC5;A0A0N4SVK2;Q3TEK1;A0A0N4SV55;Q922S6	F6QKD2;A0A0N4SVT1;Q4VBG1;Q9CWX9;A0A0N4SWC5	Probable ATP-dependent RNA helicase DDX47	Ddx47						6	6	23.1	39.913	10.179	61652000	0.956822	-1.76666	-2.0439	20.4905	18.7098	21.5063	22.297	22.2698	21.4398
A0A0N4SVT3;A0A0N4SW28;Q9DAS9	A0A0N4SVT3;A0A0N4SW28;Q9DAS9	Guanine nucleotide-binding protein G(I)/G(S)/G(O) subunit gamma-12	Gng12						2	2	41.5	7.1971	2.9871	5468500	NaN	0	NaN	19.9256	19.8001	19.2259	19.4076	18.0258	16.7113
A0A0N4SW73;Q6ZQ33;Q8R361;Q3UM85	A0A0N4SW73;Q6ZQ33;Q8R361;Q3UM85	Rab11 family-interacting protein 5	Rab11fip5						4	4	5.2	139.55	33.985	6111100	1.29584	1.33257	2.76478	20.1977	19.7447	19.76	19.4619	18.2995	17.9433
A0A0N5E9G7;G3X8Z6;Q5U4B1;G3UWX1;P35601-2;P35601;Q3UYI2;Q61944;Q3UJT6	A0A0N5E9G7;G3X8Z6;Q5U4B1;G3UWX1;P35601-2;P35601	Replication factor C subunit 1	Rfc1						3	3	3.2	125.86	4.1246	2174900	NaN	0	NaN	19.2162	19.4535	19.2956	18.8038	17.1869	19.7536
A0A0R3P9C8;Q9DC69	A0A0R3P9C8;Q9DC69	NADH dehydrogenase [ubiquinone] 1 alpha subcomplex subunit 9, mitochondrial	Ndufa9						2	2	10.7	42.121	3.8305	1180100	0.884856	1.0257	1.8992	19.3712	19.1902	20.4679	18.0189	18.6542	19.2791
A0A0R4IZY9;Q91XI1;A4FTV5;Q91XI1-2	A0A0R4IZY9;Q91XI1	tRNA-dihydrouridine(47) synthase [NAD(P)(+)]-like	Dus3l						5	5	13.3	71.15	11.048	5884300	NaN	0	NaN	20.6388	20.1719	18.9313	17.9777	17.6178	17.2983
A0A0R4J049;Q8CIG8;F6QQQ6;S4R295	A0A0R4J049;Q8CIG8	Protein arginine N-methyltransferase 5	Prmt5						5	5	15.1	72.737	10.795	8390300	0.0710956	0.243198	0.203068	20.5893	18.0894	19.2026	17.9358	18.2655	20.9504
A0A0R4J086;Q8BK62	A0A0R4J086;Q8BK62	Olfactomedin-like protein 3	Olfml3						3	3	13.5	45.797	5.7084	12335000	0.200055	0.460051	0.519432	19.8697	19.876	18.4226	19.6531	19.6897	17.4453
A0A0R4J0C4;Q9D2L5	A0A0R4J0C4;Q9D2L5	Inactive carboxypeptidase-like protein X2	Cpxm2						2	2	5.2	86.931	2.4847	0	NaN	0	NaN	19.7342	20.1028	18.3913	18.9603	17.8757	19.1919
Z4YL78;A0A0R4J0K2;K3W4R5;A2AGT5-2;A2AGT5-3;A2AGT5;Q80U79;Q4V782;Q8K250;Q6PB55	Z4YL78;A0A0R4J0K2;K3W4R5;A2AGT5-2;A2AGT5-3;A2AGT5;Q80U79	Cytoskeleton-associated protein 5	Ckap5						8	8	6.3	218.71	14.449	25198000	NaN	0	NaN	19.7659	19.6666	19.0866	18.6425	17.6433	18.8146
D3YVX5;A0A0R4J0Q6;Q80VI1	D3YVX5;A0A0R4J0Q6;Q80VI1	E3 ubiquitin-protein ligase TRIM56	Trim56						3	3	21.2	22.955	5.128	2325300	NaN	0	NaN	20.2283	19.2176	20.6503	18.7726	18.8537	16.9319
Q8CIA8;A0A1L1STY4;A0A1L1SVG0;A0A0R4J0S7;Q8CGB3;Q8CGB3-3;Q8CGB3-2	Q8CIA8;A0A1L1STY4;A0A1L1SVG0;A0A0R4J0S7;Q8CGB3;Q8CGB3-3;Q8CGB3-2	Uveal autoantigen with coiled-coil domains and ankyrin repeats	Uaca						3	3	4.2	136.77	6.7824	5960100	NaN	0	NaN	20.0232	20.9409	21.005	18.9899	16.8855	17.9124
A0A0R4J0U8;A2RSY6-2;A2RSY6	A0A0R4J0U8;A2RSY6-2;A2RSY6	TRMT1-like protein	Trmt1l						3	3	8	80.919	14.711	6696600	NaN	0	NaN	20.2925	18.9818	19.739	18.7448	18.4803	16.8332
A0A0R4J0V5;O08847;P08775	A0A0R4J0V5;O08847;P08775	DNA-directed RNA polymerase;DNA-directed RNA polymerase II subunit RPB1	Polr2a						5	5	4.4	213.48	10.275	12694000	NaN	0	NaN	20.2925	20.3819	18.6084	18.3036	19.1047	18.6734
D3Z0V2;A0A0R4J0X8;Q9ES28-6;Q9ES28-8;Q9ES28-4;Q9ES28-5;Q9ES28-3;Q9ES28-2;Q9ES28-7;Q9ES28	D3Z0V2;A0A0R4J0X8;Q9ES28-6;Q9ES28-8;Q9ES28-4;Q9ES28-5;Q9ES28-3;Q9ES28-2;Q9ES28-7;Q9ES28	Rho guanine nucleotide exchange factor 7	Arhgef7						2	2	3.5	72.353	3.9076	1143100	NaN	0	NaN	19.5624	20.8142	20.4016	18.6477	17.8929	17.0521
A0A0R4J113;Q5MJ56;P97479-2;P97479;A0A0U1RPX7;D3YUT5	A0A0R4J113;Q5MJ56;P97479-2;P97479;A0A0U1RPX7	Unconventional myosin-VIIa	Myo7a						9	9	7.2	249.76	20.689	28452000	NaN	0	NaN	19.9218	20.1782	18.0085	19.0651	17.3009	18.784
A0A0R4J150;B9EJ86	A0A0R4J150;B9EJ86	Oxysterol-binding protein	Osbpl8						2	2	3.1	96.98	2.3959	1371600	NaN	0	NaN	20.1268	18.1423	19.6997	19.2084	19.3848	18.712
Q3URH5;G3UX35;A0A0R4J170;Q3TKT4;Q3TKT4-2;Q8CGJ5;Q8R569;Q8BQ54;Q7TQL1;Q6P8K2;Q8R0K1;Q3UI73	Q3URH5;G3UX35;A0A0R4J170;Q3TKT4;Q3TKT4-2;Q8CGJ5;Q8R569;Q8BQ54;Q7TQL1;Q6P8K2;Q8R0K1;Q3UI73	Transcription activator BRG1	Smarca4						2	2	2.5	142.92	5.0829	5614900	0.424856	0.908618	0.995212	20.1801	20.7471	18.8989	20.4796	18.1217	18.499
Q3TRK3;A0A0R4J1E3;Q9QXS6-3;Q9QXS6;Q9QXS6-2;F7CPL2	Q3TRK3;A0A0R4J1E3;Q9QXS6-3;Q9QXS6;Q9QXS6-2	Drebrin	Dbn1						7	7	20.8	72.416	195.93	57514000	NaN	0	NaN	19.1902	19.1981	18.884	18.0554	17.9033	18.0012
A0A0R4J1G5;Q91X78;E9PUH5	A0A0R4J1G5;Q91X78;E9PUH5	Erlin-1	Erlin1						4	2	16.1	39.182	4.6894	2757600	NaN	0	NaN	19.4971	20.3097	19.5218	18.0146	19.2948	17.7272
A0A0R4J1Q0;G5E896;Q3UJB9-2;Q3UJB9;D6RE33;F6ZJ27;F6V5I7	A0A0R4J1Q0;G5E896;Q3UJB9-2;Q3UJB9;D6RE33	Enhancer of mRNA-decapping protein 4	Edc4						11	11	17	150.65	31.184	35144000	NaN	0	NaN	20.116	19.9437	20.4773	19.6978	18.3324	18.725
G3X8W7;A0A0R4J1W7;Q8BGZ4;Q3TEF0;Q8BGZ4-2;Q8BXQ5	G3X8W7;A0A0R4J1W7;Q8BGZ4;Q3TEF0;Q8BGZ4-2	Cell division cycle protein 23 homolog	Cdc23						5	5	9.1	65.877	6.756	2269600	NaN	0	NaN	19.8785	19.0093	19.4585	19.2605	18.4095	17.977
Q3UWX1;A0A0R4J1Y7;E9PXX7;Q3UBW8;Q3TEE8;Q91W90	Q3UWX1;A0A0R4J1Y7;E9PXX7;Q3UBW8;Q3TEE8;Q91W90	Thioredoxin domain-containing protein 5	Txndc5						2	2	12.1	31.242	2.5937	4198600	NaN	0	NaN	20.7784	20.5788	19.0083	18.4848	18.277	17.3536
F6TWX0;F7DFJ2;A0A0R4J1Y8;Q8K2W1;Q3UP82;E0CYF3;Q9DBV7;P23708-2;P23708	F6TWX0;F7DFJ2;A0A0R4J1Y8;Q8K2W1;Q3UP82;E0CYF3;Q9DBV7;P23708-2;P23708	Nuclear transcription factor Y subunit alpha	Nfya						2	2	20.2	22.649	22.614	27262000	0.139382	0.470528	0.376786	19.6414	20.154	20.1965	17.5135	19.2912	21.7756
A0A0R4J1Z3;Q9CR67;Q9CWD1;Q9CZM3;A0A0J9YV78;Q9CV90	A0A0R4J1Z3;Q9CR67;Q9CWD1;Q9CZM3	Transmembrane protein 33	Tmem33						4	4	17.1	27.932	9.4763	83764000	0.658102	0.468395	1.45357	21.8589	22.8154	21.96	21.531	21.8896	21.8086
B9EIT8;A0A0R4J205;Q8C1Z8;E0CY61;E0CZ56;E9Q663	B9EIT8;A0A0R4J205;Q8C1Z8;E0CY61;E0CZ56	tRNA methyltransferase 10 homolog A	Trmt10a						4	4	16.2	37.992	5.6364	3674400	0.276755	0.576466	0.688935	20.0184	18.4164	19.5052	17.8649	18.2449	20.1007
A0A0R4J259;Q7TMK9-2;G3UZI2;Q7TMK9;G3V018;G3UZ48;G3UXJ6;G3UWM1;Q3TRV3;G3XA76;G3UXU5;G3UY67;G3UYK7	A0A0R4J259;Q7TMK9-2;G3UZI2;Q7TMK9;G3V018;G3UZ48;G3UXJ6	Heterogeneous nuclear ribonucleoprotein Q	Syncrip						16	11	33	62.543	150.66	208520000	0.141948	0.133523	0.383014	22.8814	22.857	23.0025	23.4586	22.5558	22.3259
A0A0R4J260;B2RRE7	A0A0R4J260;B2RRE7	OTU domain-containing protein 4	Otud4						9	9	12.7	122.93	21.799	40787000	0.156127	-0.135335	-0.417085	20.568	21.321	20.2318	20.8743	20.8894	20.763
E9PUG7;A0A0R4J298;Q61211;Q61211-2;M0QWK9;Q8C8I3	E9PUG7;A0A0R4J298;Q61211;Q61211-2	Eukaryotic translation initiation factor 2D	Eif2d						3	3	12.5	60.877	41.298	29359000	NaN	0	NaN	20.4418	20.3306	19.6227	18.8358	19.3427	18.5992
A0A0R4J2A1;F6UR10;Q9D958	A0A0R4J2A1;F6UR10;Q9D958	Signal peptidase complex subunit 1	Spcs1						2	2	27.5	11.777	2.6063	15975000	NaN	0	NaN	21.244	19.7097	18.9198	18.7299	18.3314	19.1168
A0A0U1RNK7;E9PX48;A2A9M5;A2A9M4;Q8R1A4-2;Q8R1A4;Q3U806;A0A0U1RNY4;Q7TPP0;A0A0U1RPH6	A0A0U1RNK7;E9PX48;A2A9M5;A2A9M4;Q8R1A4-2;Q8R1A4	Dedicator of cytokinesis protein 7	Dock7						9	8	7.2	238.09	34.794	55435000	0.260706	0.852333	0.654268	19.8339	19.5313	19.6092	19.438	20.6731	16.3064
A0A0U1RPL2	A0A0U1RPL2								2	1	4.1	122.55	5.5605	1042600	NaN	0	NaN	18.3307	19.7909	19.7575	17.7197	18.823	19.3985
A0A0U1RPW2;B9EHJ3;P39447	A0A0U1RPW2;B9EHJ3;P39447	Tight junction protein ZO-1	Tjp1						2	2	3.6	127.25	4.5805	6643800	0.656464	1.03758	1.45038	19.9746	19.7853	18.6761	17.5793	19.5693	18.1746
A0A0U1RQ06;Q7TT10;Q3UJ76;P62743	A0A0U1RQ06;Q7TT10;Q3UJ76;P62743	AP-2 complex subunit sigma	Ap2s1						2	2	26.1	11.034	60.686	12308000	NaN	0	NaN	19.5838	20.1997	20.2104	17.556	18.0079	17.4869
A0A0U5BC76	A0A0U5BC76								18	2	56.8	26.046	5.5269	335970000	0.224151	1.70296	0.573794	23.8912	23.7129	23.8915	16.1951	25.0112	25.1804
A0A0X1KG62;Q8C4Y3;Q69ZP4;F6SWS9	A0A0X1KG62;Q8C4Y3;Q69ZP4	Negative elongation factor B	Nelfb						3	3	8.1	70.32	5.1467	1671900	NaN	0	NaN	20.4092	19.8095	19.0722	18.8192	17.8245	18.352
A0A140LHL7;A0A140LIV3;A0A140LI14;H3BKJ3;A0A140LHF4;Q3UHL2;E9QAB8;H3BLH0;H3BJM2;A0A140LJK1;A0A140LHZ8;H3BJI1;H3BLI4;A0A140LHE2;A0A140LIQ9;Q9D007;A0A140LIM0;A0A140LID0;H3BK47;A0A140LHP6;H3BKN5;Q8R1W7;Q7TND4;H3BJK2;F2Z4A9;Q6DIC0	A0A140LHL7;A0A140LIV3;A0A140LI14;H3BKJ3;A0A140LHF4;Q3UHL2;E9QAB8;H3BLH0;H3BJM2;A0A140LJK1;A0A140LHZ8;H3BJI1;H3BLI4;A0A140LHE2;A0A140LIQ9;Q9D007;A0A140LIM0;A0A140LID0;H3BK47;A0A140LHP6;H3BKN5;Q8R1W7;Q7TND4;H3BJK2;F2Z4A9;Q6DIC0	Probable global transcription activator SNF2L2	Smarca2						2	2	21.5	10.503	2.8253	502490	1.02229	0.892922	2.17762	18.9387	20.0915	19.3599	18.4311	19.0269	18.2534
A0A140LI54;Q3TRM4-2;Q3TRM4-3;Q3TRM4;A0A140LHU9;Q3TRM4-4;A0A140LHT9;A0A140LHE0;A0A140LJI6	A0A140LI54;Q3TRM4-2;Q3TRM4-3;Q3TRM4;A0A140LHU9;Q3TRM4-4	Neuropathy target esterase	Pnpla6						21	18	25	148.66	106.67	165890000	NaN	0	NaN	20.7014	20.4835	19.1065	18.6275	17.1752	19.7692
A0A140LIB4;E0CY33;E0CYK7;Q8K044;A0A140LHX4;Q3UZX1;E9PWI9;Q8BZL8;Q924W9	A0A140LIB4;E0CY33;E0CYK7;Q8K044;A0A140LHX4;Q3UZX1;E9PWI9;Q8BZL8;Q924W9	LIM domain only protein 3;Rhombotin-1	Lmo3;Lmo1						2	2	17.4	17.673	3.0195	10285000	0.189808	0.605038	0.495956	19.9113	19.6557	20.3474	21.6575	18.858	17.5839
A0A140LIG5;Q921E6;Q921E6-2;Q921E6-3	A0A140LIG5;Q921E6;Q921E6-2;Q921E6-3	Polycomb protein EED	Eed						3	3	19.1	24.614	4.9506	58476000	0.150878	0.812404	0.404536	21.4464	19.1435	20.7313	18.4813	17.0831	23.3196
A0A140LIJ4;Q8BRS3;Q8CAE5	A0A140LIJ4								3	3	1.2	516.94	3.3457	0	NaN	0	NaN	19.942	21.0434	19.6172	18.0536	18.1586	17.8465
E0CY95;E0CX63;E0CYG3;G0Z098;A0A140LIV1;Q8C9J3-3;Q8C9J3-2;Q8C9J3	E0CY95;E0CX63;E0CYG3;G0Z098;A0A140LIV1;Q8C9J3-3;Q8C9J3-2;Q8C9J3	Sperm flagellar protein 2	Spef2						2	2	8	61.055	2.3438	0	NaN	0	NaN	20.9616	20.5603	18.7898	19.2851	18.8822	19.1756
Q3UBF0;A0A140LIZ5;Q8BKU2;Q569X4;Q3TUN5;P54775;Q52L53;Q3TJ97;Q3TFA5	Q3UBF0;A0A140LIZ5;Q8BKU2;Q569X4;Q3TUN5;P54775;Q52L53;Q3TJ97;Q3TFA5	26S protease regulatory subunit 6B	Psmc4						2	2	16.2	35.265	6.2011	10929000	NaN	0	NaN	19.4153	20.7196	19.8987	18.5529	17.5266	18.1822
A0A140LJ72;Q9D1H1;A0A140LI05	A0A140LJ72;Q9D1H1;A0A140LI05		Muc16						2	2	0.3	908.72	2.8309	0	NaN	0	NaN	20.8725	19.0268	20.8086	18.4241	18.3926	18.0506
Q6ZWZ4;A0A140T8K6;Q5M9L1;P47964;D3YX71	Q6ZWZ4;A0A140T8K6;Q5M9L1;P47964	60S ribosomal protein L36	Rpl36						5	5	33.3	12.254	12.672	196400000	0.770319	1.47538	1.67271	20.5312	21.0653	21.1233	20.3225	17.7082	20.2629
A0A140T8M4;A0A0G2JFN8;B5UB69	A0A140T8M4;A0A0G2JFN8;B5UB69		Igkv8-19						4	2	53.5	11.116	296.66	249700000	1.07371	-0.560602	-2.28426	22.907	23.6471	23.0773	23.5696	23.8727	23.8709
Q91YK6;Q4V9X9;Q5M9M5;A0A140T8M7;P62751;D3YTY6	Q91YK6;Q4V9X9;Q5M9M5;A0A140T8M7;P62751	60S ribosomal protein L23a	Rpl23a						12	12	46.3	16.94	22.352	432050000	0.703068	0.842594	1.5412	21.5832	22.6769	23.1382	21.042	21.8422	21.9863
A0A140T8M9	A0A140T8M9								4	2	42.9	13.117	14.012	60597000	NaN	0	NaN	19.5133	20.2632	18.7608	19.2581	18.0303	18.3586
A0A140T8P2;A0A075B5N2;A0A0G2JEI6;P01634;A0A075B5N1;A0A0G2JDJ8	A0A140T8P2;A0A075B5N2;A0A0G2JEI6;P01634	Ig kappa chain V-V region MOPC 21	Igkv6-29						4	2	40	12.64	40.808	220270000	0.701715	3.04887	1.53856	23.781	24.0148	24.4326	21.9513	23.8865	17.2438
A0A140T8P5;A2N1N1	A0A140T8P5;A2N1N1								3	1	22.3	13.264	34.915	184610000	0.327723	-1.22319	-0.796784	20.246	19.2026	19.06	19.3993	19.0806	23.6983
G3X909;G3UY21;B7ZNW9;A0A140T8T2;G3UYX7;B2RX05;Q9R1B9;Q5DTL5;Q8BPJ0;G3UZ61	G3X909;G3UY21;B7ZNW9;A0A140T8T2;G3UYX7;B2RX05;Q9R1B9;Q5DTL5;Q8BPJ0	Slit homolog 2 protein;Slit homolog 2 protein N-product;Slit homolog 2 protein C-product	Slit2						6	6	12	95.494	12.006	6950100	NaN	0	NaN	20.5616	19.5617	19.5256	19.6989	18.1811	19.0474
Q5EBQ6;A0A140T8T4;P51410;A0A0G2JES3;Q5M9J5;D3Z629;D3YZT0;A0A0G2JFQ3;S4R1R7	Q5EBQ6;A0A140T8T4;P51410;A0A0G2JES3;Q5M9J5;D3Z629	60S ribosomal protein L9	Rpl9						12	12	65.6	21.881	323.31	1823200000	0.0622062	-0.0544351	-0.17912	24.4898	25.1147	24.3616	25.0481	24.3707	24.7106
A0A140T8U1	A0A140T8U1								2	2	7.1	58.176	2.7045	101250000	0.0767744	-0.48712	-0.218185	20.4846	19.7325	19.8706	24.9567	18.2208	18.3716
Q3TX38;Q3TTN3;A0A140T8V3;Q5EBQ0;J3QMG3;Q60931;Q3UFA8	Q3TX38;Q3TTN3;A0A140T8V3;Q5EBQ0;J3QMG3;Q60931	Voltage-dependent anion-selective channel protein 3	Vdac3						7	7	29.3	30.752	42.359	134700000	NaN	0	NaN	20.0877	19.4738	18.9949	18.8359	20.2133	18.4188
A0A1L1SRY4;A0A158RFV1;Q9CW46	A0A1L1SRY4;A0A158RFV1;Q9CW46	Ribonucleoprotein PTB-binding 1	Raver1						4	4	18.4	50.026	20.12	62788000	0.351105	1.35106	0.845288	20.6969	20.1705	20.4219	16.8979	22.1761	18.1621
A0A158SIT8;Q9DBD5;Q9D4T3	A0A158SIT8;Q9DBD5	Proline-, glutamic acid- and leucine-rich protein 1	Pelp1						6	6	9.9	118.07	12.768	37542000	NaN	0	NaN	19.8174	19.7997	19.9221	18.453	17.68	18.4583
A0A171EBL2;E9Q555;Q69ZG7;O55132;Q0VEC6;Q3U0U2;Q8CI06	A0A171EBL2;E9Q555	E3 ubiquitin-protein ligase RNF213	Rnf213						46	46	14.2	584.62	323.31	222610000	0.119082	-0.422543	-0.326831	20.3893	19.4155	18.9277	20.5749	17.6602	21.7652
A0A171KXD3;Q8C2D7;Q3TPF5;Q80WB1;Q3UIG8;Q80WV6;Q9JIF0-3;Q9JIF0-2;Q9JIF0;A0A140LJF4;A0A140LHF7;A0A140LHS4;A0A140LJ70;Q6PAK3;A0A140LI33;Q9CX58	A0A171KXD3;Q8C2D7;Q3TPF5;Q80WB1;Q3UIG8;Q80WV6;Q9JIF0-3;Q9JIF0-2;Q9JIF0;A0A140LJF4;A0A140LHF7	Protein arginine N-methyltransferase 1	Prmt1						5	5	19.5	36.567	7.3471	13749000	NaN	0	NaN	19.7013	19.6667	19.6907	18.019	17.8938	19.8274
A0A1B0GQU8;Q642K1;Q58EW0;P35980;A0A1B0GSS8;Q0QEW9;A0A1B0GSF7;A0A1B0GSA8;A0A1B0GRZ3;A0A1B0GS28	A0A1B0GQU8;Q642K1;Q58EW0;P35980;A0A1B0GSS8;Q0QEW9;A0A1B0GSF7;A0A1B0GSA8	60S ribosomal protein L18	Rpl18						7	7	44.7	18.101	17.926	820060000	1.01654	-0.454986	-2.16578	24.1812	24.2634	24.0945	24.8221	24.2265	24.8556
A0A1B0GT41;A0A1B0GQX5;D3YZQ9;A0A1B0GSR9;Q564E2;Q3TI99;P06151;A0A1B0GSL7;Q99K20;Q3UDU4;Q3TCI7;Q3THB4;A0A1B0GSX0;A0A1B0GRC1;A0A1B0GRS2;Q6NXW3;A0A1B0GRW9;A0A0N4SVV8;D3Z7F0;A0A1B0GS79;D3YVR7;D3YZE4;Q64483;Q548Z6;P00342;P16125	A0A1B0GT41;A0A1B0GQX5;D3YZQ9;A0A1B0GSR9;Q564E2;Q3TI99;P06151;A0A1B0GSL7;Q99K20;Q3UDU4;Q3TCI7;Q3THB4;A0A1B0GSX0	L-lactate dehydrogenase;L-lactate dehydrogenase A chain	Ldha						3	3	23.3	19.438	5.0449	5949400	NaN	0	NaN	19.8491	19.1869	19.2562	18.034	17.2128	19.7997
A0A1B0GR08;Q3UIT6;Q3TIB7;Q921G8;Q8BZZ0;A0A1B0GS25;A0A1B0GRD4;A0A1B0GRD0	A0A1B0GR08;Q3UIT6;Q3TIB7;Q921G8;Q8BZZ0	Gamma-tubulin complex component 2	Tubgcp2						9	9	13.3	102.74	72.301	55023000	0.107808	-0.268582	-0.298515	19.6345	19.1671	20.0558	18.7869	19.2883	21.5879
Q6PAI8;A0A1B0GRU3;E9Q8K8;Q6ZPZ3-2;Q6ZPZ3	Q6PAI8;A0A1B0GRU3;E9Q8K8;Q6ZPZ3-2;Q6ZPZ3	Zinc finger CCCH domain-containing protein 4	Zc3h4						2	2	9.6	60.857	4.6506	6303400	NaN	0	NaN	20.9813	20.8226	19.6415	19.1413	18.0295	17.8711
Q8K4L2;E9Q3Z5;A0A1B0GS91;Q8K4L3-3;Q8K4L3;E3VVQ8;Q7TMJ2;F6R6A4;Q99KQ8;Q3TTX5;F6TBK9	Q8K4L2;E9Q3Z5;A0A1B0GS91;Q8K4L3-3;Q8K4L3;E3VVQ8;Q7TMJ2;F6R6A4	Supervillin	Svil						8	8	6.4	226.81	15.151	9036300	NaN	0	NaN	20.1734	20.0314	18.9533	17.5053	18.3246	17.2403
A0A1B0GSX7;Q6PFD9;Q3TPG3;A0A1B0GRB5;Q3UJE5;A0A1B0GRA7;B7ZN81;B2RQL0;A0A140T8J8	A0A1B0GSX7;Q6PFD9	Nuclear pore complex protein Nup98-Nup96;Nuclear pore complex protein Nup98;Nuclear pore complex protein Nup96	Nup98						5	5	5.1	197.31	11.955	20791000	0.350462	-0.873798	-0.843961	19.3983	19.6132	19.8975	21.6801	21.3834	18.4669
A0A1B0GT92;Q9Z1E4	A0A1B0GT92;Q9Z1E4	Glycogen [starch] synthase, muscle	Gys1						2	2	5.2	76.623	2.4722	0	NaN	0	NaN	20.1575	19.1701	18.8331	18.7001	18.1932	19.5607
G3UYQ2;A0A1B0GX81;Q3TDL4;G3UZT6;Q3UF95;Q9Z1R2;Q8HWH4;G3UXT8	G3UYQ2;A0A1B0GX81;Q3TDL4;G3UZT6;Q3UF95;Q9Z1R2	Large proline-rich protein BAG6	Bag6						3	3	4.1	113.37	10.506	8324500	NaN	0	NaN	18.6612	20.399	19.5977	18.1971	18.3499	18.2627
A0A1D5RL92;G5E8I8;Q8CGZ0	A0A1D5RL92;G5E8I8;Q8CGZ0	Calcium homeostasis endoplasmic reticulum protein	Cherp						3	3	7.2	106.41	7.4047	33353000	NaN	0	NaN	20.1702	19.712	18.9892	17.8289	18.5065	18.9913
A0A1D5RM74;A0A1D5RLE4;Q8BPF9;Q545V8;O54833;Q8CEL6;A0A1D5RM55;Q8CDH5	A0A1D5RM74;A0A1D5RLE4;Q8BPF9;Q545V8;O54833;Q8CEL6;A0A1D5RM55;Q8CDH5	Casein kinase II subunit alpha	Csnk2a2						3	3	19.1	27.878	5.7446	22280000	NaN	0	NaN	19.9465	20.548	19.7821	19.1209	18.2788	19.7063
Q9DB22;A0A1D5RML8;P97760;Q3UUX3;A0A1D5RLM9;A0A1D5RLD4	Q9DB22;A0A1D5RML8;P97760;Q3UUX3	DNA-directed RNA polymerase II subunit RPB3	Polr2c						3	3	17.1	31.457	5.2453	1935200	NaN	0	NaN	19.8044	20.2853	19.1414	18.9386	18.7135	17.0801
A0A1I7Q4G8;E9QMN5;Q8CHY6	A0A1I7Q4G8;E9QMN5;Q8CHY6	Transcriptional repressor p66 alpha	Gatad2a						3	3	7	65.434	5.451	8135600	NaN	0	NaN	18.6747	20.3787	20.1245	19.4901	17.7798	18.4955
A0A1L1SQ61;Q7TSA6-2;Q7TSA6;D3YUL1	A0A1L1SQ61;Q7TSA6-2;Q7TSA6;D3YUL1	Proline and serine-rich protein 3	Proser3						2	2	5.5	69.943	2.7995	0	NaN	0	NaN	19.0977	18.2133	20.2954	18.1682	19.2016	17.6746
E9QPN7;A0A1L1SQR4;Q8VDR9;A0A1L1STJ1;Q6ZPS1;Q8VDR9-2	E9QPN7;A0A1L1SQR4;Q8VDR9;A0A1L1STJ1;Q6ZPS1;Q8VDR9-2	Dedicator of cytokinesis protein 6	Dock6;mKIAA1395						3	3	2.9	233.26	6.1917	7075400	NaN	0	NaN	18.9363	20.0845	20.2407	17.2275	19.0165	18.09
A0A1L1STI8;A0A1L1SV27;A0A1L1SRH3;Q8C027;Q91W86	A0A1L1STI8;A0A1L1SV27;A0A1L1SRH3;Q8C027;Q91W86	Vacuolar protein sorting-associated protein 11 homolog	Vps11						2	2	9.2	13.836	3.1116	0	NaN	0	NaN	20.7852	19.7466	19.5091	18.3824	18.824	18.2505
A0A1L1SRY8;A0A1L1SSY9;Q9DCU6;A0A1L1SU24;A0A1L1STN5;A0A1L1SV70	A0A1L1SRY8;A0A1L1SSY9;Q9DCU6;A0A1L1SU24;A0A1L1STN5	39S ribosomal protein L4, mitochondrial	Mrpl4						3	3	26	24.659	10.813	19008000	0.0617307	-0.272463	-0.177829	20.7984	19.6935	18.306	20.5271	21.8158	17.2723
A0A1N9M8A6;Q9CXV9	A0A1N9M8A6;Q9CXV9	DCN1-like protein 5	Dcun1d5						2	2	9	29.222	2.8253	1568800	0.96899	1.62377	2.06859	19.2774	20.6233	18.8111	18.038	18.8795	16.9231
A0A1R3UGK6	A0A1R3UGK6								2	1	6.5	29.362	2.6639	0	NaN	0	NaN	19.8468	20.0396	18.9516	18.9196	18.8611	19.5133
Q99KR1;Q8K1K2;A0A1S6GWH1;P62196	Q99KR1;Q8K1K2;A0A1S6GWH1;P62196	26S protease regulatory subunit 8	Psmc5						2	2	8.5	34.165	2.5789	0	NaN	0	NaN	19.8579	19.3967	20.7772	18.0042	17.9311	19.2243
A0A1S6GWH5;B9EHN0;Q02053	A0A1S6GWH5;B9EHN0;Q02053	Ubiquitin-like modifier-activating enzyme 1	Uba1						2	2	2.8	124.24	2.6959	0	NaN	0	NaN	19.9669	19.386	18.6441	18.3524	18.8622	19.0323
Q9CV98;Q9DCT4;Q148S9;A0A1S6GWI7;Q9CY21;F6VT90;Q148T0;D3YYK7;Q9D1L3	Q9CV98;Q9DCT4;Q148S9;A0A1S6GWI7;Q9CY21;F6VT90;Q148T0;D3YYK7	Probable 18S rRNA (guanine-N(7))-methyltransferase	Wbscr22						5	5	35.7	26.095	197.94	181550000	0.614086	-1.40769	-1.36784	22.5396	20.1149	23.1775	22.9007	22.9338	24.2205
Q3UAC4;A0A1S6GWJ4;Q91VN6;Q3TI21	Q3UAC4;A0A1S6GWJ4;Q91VN6;Q3TI21	Probable ATP-dependent RNA helicase DDX41	Ddx41						3	3	8.7	69.765	5.4885	20995000	0.414791	1.01238	0.974981	19.5152	20.3018	19.0594	16.6679	19.545	19.6264
Q3TIJ0;A0A1S6GWJ6;Q8C5L3-2;Q8C5L3;E9Q8D5;E9Q027;Q8C5L3-3;Q5CZY5	Q3TIJ0;A0A1S6GWJ6;Q8C5L3-2;Q8C5L3;E9Q8D5;E9Q027;Q8C5L3-3;Q5CZY5	CCR4-NOT transcription complex subunit 2	Cnot2						12	12	43	59.726	87	62085000	NaN	0	NaN	20.4947	20.8964	20.1412	18.6598	19.4337	17.047
Q3UA28;Q3U9H4;Q3U573;Q3TVN9;Q3TUR1;Q3TG02;Q3U547;A0A1S6GWK0;P46978;Q8BMP9;Q5U412;D3YZN5;Q8BWT4	Q3UA28;Q3U9H4;Q3U573;Q3TVN9;Q3TUR1;Q3TG02;Q3U547;A0A1S6GWK0;P46978;Q8BMP9;Q5U412	Dolichyl-diphosphooligosaccharide--protein glycosyltransferase subunit STT3A	Stt3a						8	8	16.2	80.553	13.699	31839000	1.25614	1.6769	2.67624	20.9652	20.2988	19.2087	17.9242	18.3596	19.1581
Q3TIG9;Q642K0;A0A1W2P6F6;A0A1W2P7Q9;Q60605-2;Q60605;A0A1W2P6G5;B0LAC7;Q8CI43	Q3TIG9;Q642K0;A0A1W2P6F6;A0A1W2P7Q9;Q60605-2;Q60605;A0A1W2P6G5	Myosin light polypeptide 6	Myl6						4	4	49.5	11.725	9.7201	15067000	NaN	0	NaN	19.4764	19.9306	19.3048	18.5079	18.7273	17.9904
A0A1W2P6L9;Q80U60;B2RX13;Q3UQ28;D3Z5M7	A0A1W2P6L9;Q80U60;B2RX13;Q3UQ28	Peroxidasin homolog	Pxdn						11	11	14.7	144.35	33.972	64271000	0.255313	-0.820543	-0.642533	19.3593	19.6893	19.2224	21.6752	17.7124	21.3451
A0A1W2P6U8;Q8CDI3;E9Q0G0	A0A1W2P6U8;Q8CDI3;E9Q0G0		4932415D10Rik						2	2	0.4	551.85	2.5931	15710000	NaN	0	NaN	19.6301	19.5722	20.5143	17.7742	18.8723	17.6949
B7ZNA3;A0A1W2P832;Q6GYP7;A0A1W2P712;Q6GYP7-2;Q6GYP7-6;Q6GYP7-3;Q6GYP7-4;Q3U5E2;A0A1W2P6Q0;Q6GYP7-5	B7ZNA3;A0A1W2P832;Q6GYP7;A0A1W2P712;Q6GYP7-2;Q6GYP7-6	Ral GTPase-activating protein subunit alpha-1	Ralgapa1						10	10	8.1	234.38	23.201	22147000	NaN	0	NaN	19.9732	19.0175	19.4374	18.8275	16.9916	19.7824
A0EQY3;Q3UTU7;K4DI67;Q6ZQK0;Q80W41	A0EQY3;Q3UTU7;K4DI67;Q6ZQK0;Q80W41	Condensin-2 complex subunit D3	Ncapd3						6	6	8.4	169.43	22.306	5257200	NaN	0	NaN	19.8575	19.4312	20.0855	16.9939	18.5364	18.4076
A0JLQ7;Q8BFV2;Q8BNM3;E9Q5V9;E9Q1H5	A0JLQ7;Q8BFV2;Q8BNM3	PCI domain-containing protein 2	Pcid2						5	5	17.5	47.018	11.656	30548000	1.03635	-1.24678	-2.20662	20.069	19.851	19.0957	20.7427	20.1859	21.8274
A0JNY7;Q62448;G3XA17;Q62448-2;F7CBP1;Q3U9U9;F6TW20;Q3URI0;F7DAB1	A0JNY7;Q62448;G3XA17;Q62448-2;F7CBP1;Q3U9U9	Eukaryotic translation initiation factor 4 gamma 2	Eif4g2						8	8	13.8	102.13	23.379	20988000	NaN	0	NaN	19.9321	19.069	19.0694	19.4772	18.5457	19.376
A0N1R4;A0N1R6	A0N1R4;A0N1R6								6	1	41	13.106	2.5003	14361000	0.540807	-0.777479	-1.22474	19.7861	19.9586	19.1869	19.6993	19.9739	21.591
A0N8I8	A0N8I8								2	1	31.9	12.839	35.983	338050000	0.104508	0.597053	0.290145	21.0589	22.9505	18.5623	18.6332	23.4972	18.6502
A1BN54;Q7TPR4;Q99LJ3	A1BN54;Q7TPR4;Q99LJ3	Alpha-actinin-1	Actn1						6	2	8.3	102.72	11.001	26968000	0.63052	1.26415	1.39985	21.0438	19.9978	20.2948	20.7942	18.8276	17.9221
A1L0U6;A2AS98;P28660-2;P28660	A1L0U6;A2AS98;P28660-2;P28660	Nck-associated protein 1	Nckap1						6	6	8.8	129.38	21.648	17458000	NaN	0	NaN	19.9493	20.0319	19.0828	17.1169	18.4096	17.2134
A1L0V4;P68433	A1L0V4;P68433	Histone H3;Histone H3.1	Hist1h3i;Hist1h3a						6	1	44.4	15.273	200.17	278850000	0.315442	-1.90877	-0.77108	19.7525	21.8046	19.5982	24.6208	17.5519	24.7089
Z4YJW0;A1L2Z3;Q8C7X2-2;Q8C7X2;Q8C7X2-3	Z4YJW0;A1L2Z3;Q8C7X2-2;Q8C7X2	ER membrane protein complex subunit 1	Emc1						5	5	9.6	111.56	16.649	10982000	NaN	0	NaN	19.1773	21.047	19.7815	18.4967	17.6745	18.1137
A1L361;Q9WUN2;Q3THP3;A0A1W2P835;A0A1W2P6W7;Q8CI55;E9PYL6;Q3U6P9;Q9R0T8	A1L361;Q9WUN2;Q3THP3	Serine/threonine-protein kinase TBK1	Tbk1						32	32	56.9	83.424	323.31	1271800000	NaN	0	NaN	19.8656	20.0241	19.7796	18.5181	17.655	18.9183
Q6ZQJ6;A1L367;A1L366;Q3UTE4;Q3TG35;Q61550	Q6ZQJ6;A1L367;A1L366;Q3UTE4;Q3TG35;Q61550	Double-strand-break repair protein rad21 homolog	Rad21						4	4	14.1	48.181	5.9589	26865000	0.258453	-0.434468	-0.649371	20.547	19.7206	19.2691	20.7905	20.8778	19.1718
A1L3S7;Q8VHR5;A0A0U1RNM2;Q69ZQ5;Q8VHR5-2;Q6PAH8	A1L3S7;Q8VHR5;A0A0U1RNM2;Q69ZQ5;Q8VHR5-2	Transcriptional repressor p66-beta	Gatad2b						3	3	9.9	63.638	4.7901	1532600	1.25819	2.00218	2.68079	19.4655	19.5099	21.673	18.1883	17.9431	18.5105
Q3TUC8;A2A4N9;Q3UQQ4;Q5DTN5;A2A4P0;Q8R214	Q3TUC8;A2A4N9;Q3UQQ4;Q5DTN5;A2A4P0	ATP-dependent RNA helicase DHX8	Dhx8						4	3	11.9	67.161	4.7872	6099500	1.24431	1.21647	2.6501	20.2501	19.018	19.2951	18.8018	18.2259	17.8861
A2A5N2;Q9CQV8;Q9CQV8-2;A2A5N1	A2A5N2;Q9CQV8;Q9CQV8-2;A2A5N1	14-3-3 protein beta/alpha;14-3-3 protein beta/alpha, N-terminally processed	Ywhab						6	3	27.6	28.086	5.3362	5873300	NaN	0	NaN	19.5148	18.6577	19.9647	18.7153	19.5245	19.718
A2A5S3;Q3TWP5;Q3TU43;Q3UKX3;A2A5R8;Q9DBE7;Q3U8D3;Q641P2;Q3TJ07;Q3UTC8;Q3TWA1;Q3U7A6;Q9Z108;V9GX87;Q6TNG5	A2A5S3;Q3TWP5;Q3TU43;Q3UKX3;A2A5R8;Q9DBE7;Q3U8D3;Q641P2;Q3TJ07;Q3UTC8;Q3TWA1;Q3U7A6;Q9Z108;V9GX87;Q6TNG5	Double-stranded RNA-binding protein Staufen homolog 1	Stau1						12	12	33.3	54.855	68.72	75717000	NaN	0	NaN	20.3126	19.0705	20.6816	18.1489	17.3379	18.1108
E5D6T0;E9Q6A7;A2A655;A2A654;Q3UPA6;A2A652;Q8VDN7;Q3TMJ3;Q8K092;Q8CFX5;Q6P9L3	E5D6T0;E9Q6A7;A2A655;A2A654;Q3UPA6		Bptf						3	3	1.6	291.86	4.0114	17930000	0.097962	-0.234557	-0.273424	18.9941	19.585	18.1937	18.1482	18.6874	20.6409
A2A6Q5;A2A6Q5-2;A2A6Q5-3;Q3UYS3;Q8BYJ1;Q8R568;Q3TTW1	A2A6Q5;A2A6Q5-2;A2A6Q5-3	Cell division cycle protein 27 homolog	Cdc27						6	6	12.5	91.841	17.908	14483000	NaN	0	NaN	20.6508	19.4711	18.5622	18.5768	17.7358	18.2753
A2A7Z4;Q78IG7;Q9CQH7	A2A7Z4;Q78IG7;Q9CQH7	Transcription factor BTF3;Transcription factor BTF3 homolog 4	Btf3l4						3	3	41.1	17.27	16.121	73682000	1.22684	2.96549	2.61169	22.6469	21.6521	22.1614	17.2768	19.205	21.0821
A2A8R7;B2RX14;Q9EQN6;Q3V3D5;A0A0A0MQJ6	A2A8R7;B2RX14;Q9EQN6;Q3V3D5;A0A0A0MQJ6	Terminal uridylyltransferase 4	Zcchc11						3	3	2.4	185.12	5.6167	3584800	NaN	0	NaN	20.7301	18.9771	19.5769	18.8219	18.1093	17.6031
E9QKA4;A2A8V8;A2A8V9;E9PUK6;Q52KI8-2;Q52KI8;F6UK16	E9QKA4;A2A8V8;A2A8V9;E9PUK6;Q52KI8-2;Q52KI8;F6UK16	Serine/arginine repetitive matrix protein 1	Srrm1						2	2	4.9	101.16	16.75	20841000	NaN	0	NaN	19.2193	19.2407	19.3295	18.7372	18.1826	18.1625
A2A9C3-2;A2A9C3;Q6ZQA5	A2A9C3-2;A2A9C3;Q6ZQA5	Protein SZT2	Szt2;mKIAA0467						2	2	1	377.52	5.5976	830610	NaN	0	NaN	18.8747	18.3778	19.297	18.0011	17.2086	18.2749
A2A9R3	A2A9R3		Mageb4						13	13	43.9	60.922	260.34	164250000	0.125017	-0.345268	-0.34157	18.4177	20.7145	20.56	20.7527	21.0931	18.8822
A2AAN2;Q8BMA6;Q8K258	A2AAN2;Q8BMA6	Signal recognition particle subunit SRP68	Srp68						11	11	27.6	65.952	36.051	41841000	0.0729456	0.303605	0.208008	19.774	19.0939	19.6359	21.4907	19.5738	16.5285
A2ABV5;A2BDN7;A2ABV5-2;A2BDP0;A2ABV5-3;A2ABV5-4	A2ABV5;A2BDN7;A2ABV5-2	Mediator of RNA polymerase II transcription subunit 14	Med14						5	5	6.5	160.96	9.7688	11633000	NaN	0	NaN	20.37	20.0047	19.2231	19.3557	17.6936	17.4888
A2ACC7;F8WHN4;A2ACC6;E9Q0J2;B2RRF1;Q8BQZ4;Q8BQZ4-2	A2ACC7;F8WHN4;A2ACC6;E9Q0J2;B2RRF1;Q8BQZ4	Ral GTPase-activating protein subunit beta	Ralgapb						8	8	9.4	130.03	108.68	20268000	NaN	0	NaN	20.0462	20.335	18.7003	17.3165	17.7989	19.6199
A2ACV6;E1U8D0	A2ACV6;E1U8D0	Protein SOGA1;N-terminal form;C-terminal 80 kDa form	Soga1						2	2	2.4	183.14	2.2875	3103800	NaN	0	NaN	20.5485	18.7757	19.8347	17.5639	17.095	18.3905
A2AEK1;B3V099;B3V097;Q8BIQ5;Q8BIQ5-2;Q8C7E9;A2AEJ8;F6ZKC7	A2AEK1;B3V099;B3V097;Q8BIQ5;Q8BIQ5-2;Q8C7E9	Cleavage stimulation factor subunit 2;Cleavage stimulation factor subunit 2 tau variant	Cstf2;Cstf2t						3	3	13.4	58.571	7.1168	12430000	0.814136	0.837697	1.7589	19.4428	19.8293	19.2714	19.3288	18.88	17.8217
A2AER7;Q91VJ5;A2AER9;A2AER8	A2AER7;Q91VJ5;A2AER9;A2AER8	Polyglutamine-binding protein 1	Pqbp1						2	2	19.4	30.597	3.5683	25630000	0.0853309	-0.336807	-0.240707	20.974	18.9642	19.4831	19.4875	22.5845	18.3598
A2AEX7;A2AEY1;A2AEX8;A2AEX6;A2AEY2;P97447-2;P97447;A2AEY0	A2AEX7;A2AEY1;A2AEX8;A2AEX6;A2AEY2;P97447-2;P97447;A2AEY0	Four and a half LIM domains protein 1	Fhl1						2	2	11.9	23.686	3.6657	2558100	NaN	0	NaN	19.0777	18.613	18.7729	17.6341	16.6115	17.1667
A2AF31;Q8C0W0	A2AF31;Q8C0W0		Tmsb15b2;Tmsb15l						2	2	51.1	5.2468	2.4524	28186000	0.884972	1.75658	1.89943	21.4494	19.7694	20.8528	18.2409	18.0639	20.4971
A2AF67;A2AF47	A2AF67;A2AF47	Dedicator of cytokinesis protein 11	Dock11						2	2	1.4	218.24	3.1579	9819400	NaN	0	NaN	20.1315	20.6592	19.3864	18.528	18.9786	17.4636
A2AFJ1;Q8C5H3;Q3UJI2;Q60973;A2AFI9;Q3UX53;F6U539;F6ZLC6	A2AFJ1;Q8C5H3;Q3UJI2;Q60973;A2AFI9;Q3UX53	Histone-binding protein RBBP7	Rbbp7						6	4	23.3	46.908	10.138	41028000	0.681499	0.560207	1.49915	20.8552	21.7362	20.6874	20.8686	20.4948	20.2348
Q99N15;A2AFQ2;Q9CYT3;O08756	Q99N15;A2AFQ2;Q9CYT3;O08756	3-hydroxyacyl-CoA dehydrogenase type-2	Hsd17b10						9	9	62.8	27.273	118.11	210640000	0.388966	-1.60753	-0.922768	20.1549	19.3214	19.0165	17.689	22.744	22.8824
A2AFW6;Q3UA17;Q9D050;Q791V5;Q05C68	A2AFW6;Q3UA17;Q9D050;Q791V5;Q05C68	Mitochondrial carrier homolog 2	Mtch2						2	2	10.2	32.345	4.5756	7491700	NaN	0	NaN	20.0794	18.9325	19.5875	18.2975	18.5503	17.3592
A2AG09;Q8JZV4-4;Q8JZV4-3;Q8JZV4;Q8JZV4-2	A2AG09;Q8JZV4-4;Q8JZV4-3;Q8JZV4;Q8JZV4-2	RNA-binding protein 41	Rbm41						2	2	10.3	50.312	2.8044	0	NaN	0	NaN	19.2798	18.7862	18.0118	18.6201	17.1286	16.8174
Q543F1;Q3U5Q3;A2AH85;Q6A0E3;O08810;G3UZ34;Q3TMY8;Q7TMX4;G3UXK8	Q543F1;Q3U5Q3;A2AH85;Q6A0E3;O08810;G3UZ34;Q3TMY8;Q7TMX4	116 kDa U5 small nuclear ribonucleoprotein component	Eftud2						34	33	52.5	109.36	242.46	540510000	0.33215	0.128246	0.806009	23.8891	24.3715	24.1323	24.1224	23.8591	24.0267
A2AHG4;E9QKW9;A2AHG2;Q6ZPK0;F6TKP4;A2AHG3;D3Z764;E9PV92;Q6ZPK0-5;Q6ZPK0-7;Q6ZPK0-4;Q6ZPK0-9;Q6ZPK0-2;Q6ZPK0-6;Q6ZPK0-8;Q6ZPK0-3	A2AHG4;E9QKW9;A2AHG2;Q6ZPK0;F6TKP4;A2AHG3;D3Z764;E9PV92;Q6ZPK0-5;Q6ZPK0-7;Q6ZPK0-4;Q6ZPK0-9;Q6ZPK0-2;Q6ZPK0-6;Q6ZPK0-8;Q6ZPK0-3	PHD finger protein 21A	Phf21a						2	1	5.9	70.881	2.2495	2544800	0.757304	1.05961	1.6472	19.1833	19.5343	19.9705	19.6425	17.5985	18.2683
A2AJ88-2;A2AJ88;A2AJ88-3;A7L8D7;F6UDU9;B0R010;B0R011;A0A0A6YWJ6;B0R009	A2AJ88-2;A2AJ88;A2AJ88-3	Patatin-like phospholipase domain-containing protein 7	Pnpla7						53	50	56.5	147.56	323.31	2162600000	0.18524	-0.982849	-0.485417	19.7061	18.9526	19.3315	18.0387	18.573	24.3272
Q8BX36;A2AJG0;Q80UU2	Q8BX36;A2AJG0;Q80UU2	Ribonuclease P protein subunit p38	Rpp38						2	2	10.5	29.582	4.0464	634950	NaN	0	NaN	19.7657	19.3339	20.8499	17.6188	18.6649	17.4311
A2AJH3;Q3THR4;O70311;F7APP3	A2AJH3;Q3THR4;O70311;F7APP3	Glycylpeptide N-tetradecanoyltransferase;Glycylpeptide N-tetradecanoyltransferase 2	Nmt2						11	9	36.7	56.984	323.31	173560000	1.26789	2.2529	2.70231	23.0408	23.3681	22.8103	19.2766	21.1233	22.0606
F6WF36;A2AJI1;A8Y5P4;A2AJI0-2;A2AJI0	F6WF36;A2AJI1;A8Y5P4;A2AJI0-2;A2AJI0	MAP7 domain-containing protein 1	Map7d1						4	4	7.4	65.168	8.3374	17281000	NaN	0	NaN	19.6767	20.2387	19.6209	19.4691	19.5062	19.6877
A2AK44;A2AK42;B1AYU4;B1AYU7;Q6ZPL7;Q8C5N3-2;Q8C5N3	A2AK44;A2AK42;B1AYU4;B1AYU7;Q6ZPL7;Q8C5N3-2;Q8C5N3	Pre-mRNA-splicing factor CWC22 homolog	Gm13695;Gm13697;Cwc22;mKIAA1604						3	3	4.3	95.641	5.3872	125030000	0.0346942	0.196379	0.102596	20.8323	18.7303	18.9027	18.6261	22.674	16.5759
A2AKG8;E9PYJ6	A2AKG8;E9PYJ6	Focadhesin	Focad						2	2	1.8	198.95	5.1437	3223500	NaN	0	NaN	21.0766	20.8295	20.2479	19.1213	17.7275	18.0029
A2AKW0;Q5HZI9;G3UYJ3;A2AKV9	A2AKW0;Q5HZI9;G3UYJ3;A2AKV9	Solute carrier family 25 member 51	Slc25a51						2	2	11.4	35.489	6.439	10987000	0.0261291	0.0836487	0.0779524	21.7267	20.1454	18.9977	20.6012	21.217	18.8006
Q6P6I7;A2AL12;Q5FB19;Q3UZG3;Q8BG05;Q5U3M2;Q58E39;A2AL13;V9GX38	Q6P6I7;A2AL12;Q5FB19;Q3UZG3;Q8BG05;Q5U3M2	Heterogeneous nuclear ribonucleoprotein A3	Hnrnpa3						20	2	61	34.376	2.4337	59160000	0.333042	0.737433	0.807865	19.7395	20.074	20.0112	18.4254	21.0124	18.1746
A2ALV5	A2ALV5		AI481877						3	3	3.6	168.06	3.36	2715500	NaN	0	NaN	20.0036	20.9792	20.0515	18.9601	17.4473	18.6184
A2ALV8;A2ALV6;A2ALV7;Q6PDI5-2;Q6PDI5;Q8C2Z1;Q8C9Q5;A2ALW1	A2ALV8;A2ALV6;A2ALV7;Q6PDI5-2;Q6PDI5;Q8C2Z1;Q8C9Q5;A2ALW1	Proteasome-associated protein ECM29 homolog	AI314180;Ecm29						2	2	11	60.064	4.7616	3397100	1.26585	2.05375	2.69779	20.4057	20.0507	20.4621	16.9839	19.581	18.1923
Q3THJ6;A2AM97;Q6ZWV3;I7HLV2;A0A1B0GXC3;B7FAU6;O89059	Q3THJ6;A2AM97;Q6ZWV3;I7HLV2	60S ribosomal protein L10	Rpl10						10	3	43.9	24.633	186	2290200000	0.605343	0.453707	1.3508	24.2874	24.1251	25.0115	23.7269	24.3936	23.9424
A2AMU9;Q9D0I8;A2AMV1;Q9QYY3;D6RCI7	A2AMU9;Q9D0I8;A2AMV1;Q9QYY3	mRNA turnover protein 4 homolog	Mrto4;mg684						8	8	36.8	27.545	14.749	33600000	NaN	0	NaN	20.5538	19.6064	19.5598	18.2946	18.5985	17.9532
A2AMY5;Q91VX2;F6PYV5;A2AMY7;F6WTC8	A2AMY5;Q91VX2	Ubiquitin-associated protein 2	Ubap2						16	16	23.1	117.83	309.73	162390000	0.898816	0.780177	1.9271	23.3265	22.6615	22.1048	22.1603	22.0668	21.5252
J3QMC5;A2ANY6;Q5U481;Q3TPE2;Q497I1;Q6IQZ8;Q8CAR9;Q6R5G2	J3QMC5;A2ANY6		Mdn1						20	20	5.9	629.58	38.949	52968000	0.0185538	-0.0680606	-0.0557988	18.5643	18.9655	19.481	18.1242	21.4372	17.6535
A2AP40;Q8JZX4	A2AP40;Q8JZX4	Splicing factor 45	Rbm17						2	2	17.8	13.005	3.2047	21462000	0.310595	1.25987	0.76089	20.9807	18.7774	20.54	16.5945	18.2055	21.7185
A2AQA7;Q8CFQ3	A2AQA7;Q8CFQ3	Intron-binding protein aquarius	Aqr						2	2	2.4	161.85	9.1802	4360300	NaN	0	NaN	20.0108	19.4142	20.2442	18.1189	19.372	17.6325
A2AQA9;E9Q1W3;A2AQB2	A2AQA9;E9Q1W3;A2AQB2		Neb						4	3	0.9	800.56	3.3935	3505000	NaN	0	NaN	20.5208	19.0074	20.0973	19.7947	17.5116	16.4192
Q6PCM6;Z4YK85;M0QWP1;A2ASQ1-3;A2ASQ1-2;A2ASQ1;Q5EBX5;Z4YJS5	Q6PCM6;Z4YK85;M0QWP1;A2ASQ1-3;A2ASQ1-2;A2ASQ1;Q5EBX5;Z4YJS5	Agrin;Agrin N-terminal 110 kDa subunit;Agrin C-terminal 110 kDa subunit;Agrin C-terminal 90 kDa fragment;Agrin C-terminal 22 kDa fragment	Agrn						2	2	2.6	126.96	3.7906	4207400	NaN	0	NaN	19.5457	19.0263	20.824	18.7593	16.9621	18.3801
A2AT37;F6Q3G7	A2AT37		Upf2						3	3	4.9	147.55	6.8339	3323200	NaN	0	NaN	19.7774	19.4028	19.5149	18.7528	17.9258	19.0376
A2AT91;Q5FWA6;V9GXQ9;Q91UZ1;Q8BXH1;Q6P8L2	A2AT91;Q5FWA6;V9GXQ9;Q91UZ1;Q8BXH1;Q6P8L2	Phosphoinositide phospholipase C	Plcb4						2	2	3.5	100.65	3.3101	10222000	0.362259	0.49553	0.868241	19.8371	19.6248	19.6245	19.4616	18.1148	20.0235
A2ATP5;A2ATP6;Q8C854-3;Q8C854;G8JL68;A7UQY4;Q8C854-2;F6XJA1;Q8C854-1	A2ATP5;A2ATP6;Q8C854-3;Q8C854;G8JL68;A7UQY4;Q8C854-2;F6XJA1;Q8C854-1	Myelin expression factor 2	Myef2						4	4	15.3	59.543	15.422	26555000	0.557145	0.70989	1.25672	20.1759	19.5976	19.4399	18.2352	18.8448	20.0037
A2ATU9;Q8BY71	A2ATU9;Q8BY71	Histone acetyltransferase type B catalytic subunit	Hat1						2	2	4.7	50.182	2.2407	0	NaN	0	NaN	19.1149	19.6964	19.1326	18.2497	18.8782	19.7891
Q3U3F6;A2AU62;Q64012-2;Q64012;A2AU61;Q3TGD3;A2AU60	Q3U3F6;A2AU62;Q64012-2;Q64012;A2AU61;Q3TGD3	RNA-binding protein Raly	Raly						8	8	34.1	31.198	19.13	99184000	0.153611	0.129405	0.411079	21.7868	21.2962	21.9247	21.9462	21.083	21.5901
A2AUM6;P16254	A2AUM6;P16254	Signal recognition particle 14 kDa protein;Signal recognition particle 14 kDa protein, N-terminally processed	Srp14						2	2	27.8	11.234	4.4997	106200000	0.0487027	0.186581	0.142037	19.7454	19.5686	19.7779	22.133	18.1187	18.2804
A2AUR7;Q9D031;Q01730;Q9CSE4;Q3TFN7;B1AYQ0;Q9CUS2	A2AUR7;Q9D031;Q01730;Q9CSE4;Q3TFN7	Ras suppressor protein 1	Rsu1						3	3	22.7	29.543	46.582	39842000	0.343639	1.22651	0.829859	20.51	20.1749	21.9723	20.6021	16.9578	21.4177
F6RK07;A2AUX5;A2AUX3;B7ZD29;Q3U2G7;Q3UHC7-2;Q3UHC7-4;Q3UHC7-3;Q3UHC7;Q52KF5;F6QQP6	F6RK07;A2AUX5;A2AUX3;B7ZD29;Q3U2G7;Q3UHC7-2;Q3UHC7-4;Q3UHC7-3;Q3UHC7;Q52KF5;F6QQP6	Disabled homolog 2-interacting protein	Dab2ip						2	2	4.6	119.53	5.3174	5764800	NaN	0	NaN	20.1878	20.9089	20.1329	17.3382	18.7605	18.6755
A2AVJ7;Q99PL5;Q6ZPS0;Q99PL5-7;Q99PL5-5;Q99PL5-4;Q99PL5-3;Q99PL5-2;Q99PL5-8;Q99PL5-6;Q8C7E8;Q99PL5-12;Q99PL5-11;Q99PL5-10;Q99PL5-9;Q3ULC0	A2AVJ7;Q99PL5;Q6ZPS0	Ribosome-binding protein 1	Rrbp1						13	13	10	158.39	23.657	41169000	NaN	0	NaN	19.4569	19.7097	19.0874	17.4891	17.9865	18.4375
A2AW05;Q05DR5;Q08943;Q08943-2	A2AW05;Q05DR5;Q08943;Q08943-2	FACT complex subunit SSRP1	Ssrp1						10	10	24.2	71.527	300.37	218660000	0.594625	-1.47097	-1.3299	19.525	22.9366	22.4371	23.5635	23.2161	22.5321
A2AWF8;E9Q4S7;Q64455;Q61373;A2AWF9	A2AWF8;E9Q4S7;Q64455;Q61373;A2AWF9	Protein-tyrosine-phosphatase;Receptor-type tyrosine-protein phosphatase eta	Ptprj						2	2	4.4	128.71	2.3245	0	NaN	0	NaN	19.8556	19.133	20.3283	19.3387	19.8969	17.0875
A2AX52	A2AX52	Collagen alpha-4(VI) chain	Col6a4						3	3	2.4	250.8	4.3031	11553000	1.204	1.13366	2.56183	19.8001	18.7592	19.7642	17.9901	18.0627	18.8697
A2BE28-2;A2BE28	A2BE28-2;A2BE28	Ribosomal biogenesis protein LAS1L	Las1l						3	3	9.9	87.577	5.774	14338000	NaN	0	NaN	20.04	19.377	18.328	18.3239	19.1981	19.1312
A2BFF8;A2BFF7;Q3TPJ8;O88487;Q3UDA2;D6Q0F7;A2BFF5;A2BFF9;D6Q0F6;D6Q0F5	A2BFF8;A2BFF7;Q3TPJ8;O88487;Q3UDA2;D6Q0F7;A2BFF5;A2BFF9;D6Q0F6;D6Q0F5	Cytoplasmic dynein 1 intermediate chain 2	Dync1i2						3	3	12.9	68.265	12.276	5163000	NaN	0	NaN	19.6391	18.7781	20.2185	17.4389	17.7998	18.8681
A2BGI9;A2BGI8;Q4G0C5;Q3UWH9;Q9D868-2;Q3UY37;Q9D868	A2BGI9;A2BGI8;Q4G0C5;Q3UWH9;Q9D868-2;Q3UY37;Q9D868	Peptidyl-prolyl cis-trans isomerase;Peptidyl-prolyl cis-trans isomerase H	Ppih						2	2	14.9	14.496	9.2203	7615100	NaN	0	NaN	19.2748	19.3293	18.96	18.223	18.8037	17.9928
Q8C846;E9QAQ7;A2BH40-4;A2BH40-2;A2BH40-3;A2BH40;Q6ZWS9;Q6ZPV5;Q3UT39;E9Q4N6;E9Q6R4;E9Q4N7	Q8C846;E9QAQ7;A2BH40-4;A2BH40-2;A2BH40-3;A2BH40;Q6ZWS9;Q6ZPV5;Q3UT39;E9Q4N6;E9Q6R4;E9Q4N7	AT-rich interactive domain-containing protein 1A	Arid1a;Arid1b						2	2	10.3	35.663	2.8432	3354100	NaN	0	NaN	20.9003	20.1591	19.4558	17.5552	19.1232	16.2608
A2IXM7;K7TD97	A2IXM7								7	2	24.3	26.225	11.02	1053400000	0.541085	-2.58433	-1.22528	25.6959	25.6404	19.3417	26.215	26.0993	26.1167
A2KTK0;A2KTK1	A2KTK0;A2KTK1		IGHVDJ						5	1	46.6	11.549	3.1182	6943200	0.409033	0.71169	0.963379	20.3008	20.1707	19.8236	20.7938	18.9852	18.3809
A2MY49	A2MY49								3	2	32.8	13.096	161.34	1271500000	0.814721	-4.31612	-1.76005	18.6712	19.7735	19.8693	25.7528	26.576	18.9336
A2N1N0	A2N1N0								5	3	32	16.454	30.608	1913700	0.761697	0.953842	1.65581	20.3283	19.0624	19.5994	18.7143	19.4765	17.9379
A2NMA2	A2NMA2								5	1	52.1	13.058	214.92	45715000	0.700019	2.23072	1.53525	19.7427	22.0013	22.2062	18.3419	17.4458	21.4705
A2NTS3;A2NV20	A2NTS3;A2NV20		Ighv5-9						5	2	53.8	12.838	7.7737	22398000	0.0693702	-0.20432	-0.198447	19.0722	20.3485	20.2448	18.2389	20.7038	21.3358
A2NVF0	A2NVF0								6	1	89.8	11.931	8.1494	1586300	0.244429	0.491646	0.61871	19.6635	18.3689	20.729	18.9606	18.4674	19.8584
A2NVU9;A2NVV2;A2NVV1;X5J511;X5J5B9;X5J576;K7TRR6;X5J4U9;X5J5K3;X5J555;K7TDC3;X5J4U1;K7U643;X5J5B6;X5J594;K7TDB7;X5J4Y9;K7T9U2;X5J514;A0A075B5T0;P01823	A2NVU9;A2NVV2;A2NVV1								3	3	64	11.469	15.229	9932600	0.0456842	-0.0627925	-0.133626	20.1055	19.1864	19.4795	20.3005	18.9721	19.6872
A2NW56;Q920E6;A0A140T8Q1;P01635	A2NW56;Q920E6;A0A140T8Q1;P01635	Ig kappa chain V-V region K2							6	3	93.5	11.685	39.825	802940000	0.276524	-0.454819	-0.688439	24.8066	24.6609	25.1677	24.0538	26.09	25.8558
A2RS68;Q62376;Q6ZWP0;A0A1B0GRR8;Q7TT81;Q9CR32;Q62376-2;A0A1B0GR44;A0A1B0GR69;A0A1B0GRV8;Q99LY5	A2RS68;Q62376;Q6ZWP0;A0A1B0GRR8;Q7TT81;Q9CR32;Q62376-2;A0A1B0GR44;A0A1B0GR69	U1 small nuclear ribonucleoprotein 70 kDa	Snrnp70						6	6	16.5	51.991	16.929	70702000	0.360909	-0.445985	-0.865468	21.1944	20.5064	20.4029	22.0424	20.5968	20.8025
A2RSB1;B7ZNL2;Q8C1W9;Q78ZA7;A0A140LJ37	A2RSB1;B7ZNL2;Q8C1W9;Q78ZA7;A0A140LJ37	Nucleosome assembly protein 1-like 4	Nap1l4						4	4	18.9	42.679	10.831	7962400	0.878547	1.05369	1.88661	20.1616	18.7366	19.012	17.781	18.0371	18.9309
A2RSX5;Q9D7D2;E9Q865	A2RSX5;Q9D7D2;E9Q865	Serpin A9	Serpina9						2	2	5.7	46.874	2.5927	0	NaN	0	NaN	19.2206	19.5681	19.8847	19.0518	19.9021	18.5148
A3EWM2;Q9CWR8;D3YUQ4	A3EWM2;Q9CWR8	DNA (cytosine-5)-methyltransferase 3-like	Dnmt3l						5	5	17.8	47.992	8.1792	24688000	0.72702	1.14504	1.58796	20.9263	20.075	20.0389	20.2356	19.396	17.9735
G8JL40;A3KG93;Q6ZQ88;F6ZC60;F6Z4I3	G8JL40;A3KG93;Q6ZQ88	Lysine-specific histone demethylase 1A	Kdm1a						6	6	16.4	75.422	16.798	14804000	0.0268824	-0.0798855	-0.0801367	19.3942	18.8956	19.9604	18.9896	21.3327	18.1676
B7ZWK3;A3KGU5;B9EKJ1;B2RXX6;A3KGU7;E9Q447;A3KGU9;P16546-2;P16546;Q3TYI8;Q58ES7;Q6PA04;Q3V1V5;Q3URW8;Q3TNY2;A3KGU4	B7ZWK3;A3KGU5;B9EKJ1;B2RXX6;A3KGU7;E9Q447;A3KGU9;P16546-2;P16546	Spectrin alpha chain, non-erythrocytic 1	Sptan1						25	25	18.3	282.89	323.31	115180000	0.0156611	-0.0644398	-0.0472468	20.4057	22.8127	19.7465	22.0738	22.0233	19.0611
A3KML3;F6YY69;F6VW30;P68254-2;P68254	A3KML3;F6YY69;F6VW30;P68254-2;P68254	14-3-3 protein theta	Ywhaq						13	10	49	27.778	204.93	297370000	0.283513	0.218119	0.703424	22.7081	23.4296	23.111	22.8323	23.2771	22.4848
A4FUW1;A2ACM0;Q8K4Q0-3;Q8K4Q0-2;Q8K4Q0	A4FUW1;A2ACM0;Q8K4Q0-3;Q8K4Q0-2;Q8K4Q0	Regulatory-associated protein of mTOR	Rptor						2	2	3.8	149.24	3.7075	1525400	NaN	0	NaN	19.8797	19.9417	20.2888	17.969	17.6885	17.8691
A6H5Y3;Q8BUC4	A6H5Y3	Methionine synthase	Mtr						7	7	9.1	139.07	13.77	18800000	NaN	0	NaN	19.0242	19.9491	19.0483	18.175	17.6626	17.5692
F6V305;A6PWX9;Q9CWU6;D6RJ83;A6PWX5;A6PWX7;A6PWX8	F6V305;A6PWX9;Q9CWU6;D6RJ83;A6PWX5;A6PWX7;A6PWX8	Ubiquinol-cytochrome-c reductase complex assembly factor 1	Uqcc1						2	2	8.6	28.362	2.9965	3782700	0.902834	1.75065	1.93514	19.2346	19.3232	19.7854	18.1892	15.9725	18.9296
A7ISP9;F8WJ93;Q3UMY5;A0A0R4J1G7;Q3UMY5-2;Q3UMY5-3;A0A0R4J0H0;Q3UMY5-4;Q3TGL8	A7ISP9;F8WJ93;Q3UMY5;A0A0R4J1G7;Q3UMY5-2;Q3UMY5-3;A0A0R4J0H0;Q3UMY5-4	Echinoderm microtubule-associated protein-like 4	Eml4						9	9	11.6	108.71	16.37	49904000	NaN	0	NaN	19.7901	19.4711	19.4509	19.2942	17.8991	18.3033
A8DUK0;P02088;A8DUP7;A8DUM2;A8DUP5;A8DUP3;A8DUL5;B1Q450;Q61650;Q61348;CON__Q3SX09;CON__P02070;P02104	A8DUK0;P02088;A8DUP7;A8DUM2;A8DUP5;A8DUP3;A8DUL5;B1Q450	Hemoglobin subunit beta-1	Hbbt1;Hbb-b1;HBB1						11	2	82.3	15.84	170.68	441580000	0.410421	0.18582	0.966177	24.5606	24.2415	24.5721	23.9776	24.5227	24.3164
A8DUK2;A8DUK7;A8DUK4;A8DUQ5;A8DUL2;A8DUL0;A8DUQ1;A8DUN2;E9Q223;A8DUP0;A8DUL7	A8DUK2;A8DUK7;A8DUK4;A8DUQ5;A8DUL2;A8DUL0;A8DUQ1;A8DUN2;E9Q223;A8DUP0;A8DUL7		Hbbt1;Hbb-bs						10	1	74.2	16.233	2.727	4949400	1.13574	1.43511	2.415	19.4152	20.7486	19.2595	18.1582	17.8841	19.0757
A8DUV1;Q61287	A8DUV1;Q61287		Hbat1						7	2	61.3	15.141	4.5069	58287000	NaN	0	NaN	19.7182	18.6576	19.8348	19.4059	18.7914	18.9753
Q54AH9;Q549D9;A8DV41;P02089;Q9QUN8;A8DV59;D0U293	Q54AH9;Q549D9;A8DV41;P02089;Q9QUN8;A8DV59;D0U293	Hemoglobin subunit beta-2	Hbb-b2;Hbbt2						11	4	78.8	15.747	102.57	37224000	0.470858	0.33174	1.08695	21.5007	21.038	20.623	20.9859	20.4045	20.7761
A8IP69;P61982	A8IP69;P61982	14-3-3 protein gamma;14-3-3 protein gamma, N-terminally processed	Ywhag						10	7	49	28.302	86.811	100980000	0.328139	1.26774	0.797651	19.4923	20.3257	22.4596	18.4233	22.1185	17.9326
A9C491;Q8VE73;Q8VE73-3;Q3U270;F6Q1R4;Q8BUW2;Q3UMJ6;E9Q6H4	A9C491;Q8VE73;Q8VE73-3	Cullin-7	Cul7						8	8	9	192.29	31.895	53527000	NaN	0	NaN	19.9453	19.6745	19.7589	16.914	17.6727	17.7726
B0FT00;Q6NV63;Q9Z1D2;P48754	B0FT00		Brca1						3	3	5.1	96.208	3.5816	3194000	NaN	0	NaN	20.989	20.6352	19.601	18.6839	19.921	18.8768
B0LAA8;Q5NC82;E9PZF0;Q8R4B4;Q01768;Q5NC79;Q5NC80;Q5NC81;P15532	B0LAA8;Q5NC82;E9PZF0;Q8R4B4;Q01768	Nucleoside diphosphate kinase;Nucleoside diphosphate kinase B	Nme2;Gm20390						3	3	31.9	16.356	4.4152	4914200	NaN	0	NaN	21.1994	20.0433	20.6001	18.5438	16.8653	17.3897
B2RSE4;B0V2V8;Q3UH70;Q9ESU6-2;Q9ESU6;Q3U3Z2;Q3SYK2;B0V2V6;Q63ZX2;O35692	B2RSE4;B0V2V8;Q3UH70;Q9ESU6-2;Q9ESU6;Q3U3Z2;Q3SYK2;B0V2V6;Q63ZX2	Bromodomain-containing protein 4	Brd4						6	2	11.1	80.604	6.2954	30840000	NaN	0	NaN	19.95	18.6755	19.1417	18.302	18.5559	17.1787
B1AQY9;B1AQZ0;Q8CHH9;Q8CHH9-2;B7ZC46	B1AQY9;B1AQZ0;Q8CHH9;Q8CHH9-2;B7ZC46	Septin-8	2008-09-01						3	2	14.3	51.145	4.6062	1207600	0.552084	0.688686	1.24681	20.2037	20.044	18.5339	18.7779	19.2014	18.7362
B1AR28;P50544;Q3UJR6	B1AR28;P50544;Q3UJR6	Very long-chain specific acyl-CoA dehydrogenase, mitochondrial	Acadvl						2	2	3.3	68.55	3.1917	823300	NaN	0	NaN	20.5183	20.1475	20.9808	20.269	16.9446	18.4623
B1ART2;V9GX23;B1ART1	B1ART2;V9GX23;B1ART1		Vps13d						3	3	1.3	490.96	3.4123	0	NaN	0	NaN	20.1945	19.886	19.0755	19.5831	17.1817	19.2976
E9QA63;B1ARU4;E9PVY8;Q9QXZ0;A0A0A0MQA6;F7ACR9;E9QNP1;B1ARU1;Q9QXZ0-3;Q9QXZ0-2;Q9QXZ0-4;F6Q750;A0A0A0MQH5;Q3UPG9;Q80TZ5;F6XCT0;Q5DTZ2;F6SHS0	E9QA63;B1ARU4;E9PVY8;Q9QXZ0;A0A0A0MQA6;F7ACR9;E9QNP1;B1ARU1;Q9QXZ0-3;Q9QXZ0-2;Q9QXZ0-4;F6Q750	Microtubule-actin cross-linking factor 1	Macf1						4	4	1.1	831.93	5.7407	3141900	NaN	0	NaN	20.3716	19.684	20.2037	18.8003	18.9237	17.7515
V9GXH6;B1ASC8;V9GX42;Q2VPQ9;Q2VPQ9-2	V9GXH6;B1ASC8;V9GX42;Q2VPQ9;Q2VPQ9-2	Chromatin modification-related protein MEAF6	Meaf6						3	3	25.9	16.448	31.206	15844000	0.285579	0.612498	0.707841	19.3319	19.1222	18.7606	17.0168	18.404	19.9565
Q0VDP7;B1ASU0;P59823	Q0VDP7;B1ASU0;P59823	Interleukin-1 receptor accessory protein-like 1	Il1rapl1						2	2	10.4	43.692	2.2822	0	NaN	0	NaN	18.7913	19.5369	19.3418	19.415	18.5495	16.5617
Q6A075;Q3U8N2;B1ATI9;Q3U432;Q0VBR8;Q60780-2;Q60780	Q6A075;Q3U8N2;B1ATI9;Q3U432;Q0VBR8;Q60780-2;Q60780	Growth arrest-specific protein 7	Gas7						3	3	14.8	40.715	6.7565	2310700	NaN	0	NaN	19.5535	20.2823	20.0294	17.0734	17.393	17.6323
B1AU25;Q9Z0X1;Q1L6K5;Q2QKE3	B1AU25;Q9Z0X1;Q1L6K5	Apoptosis-inducing factor 1, mitochondrial	Aifm1						6	6	14.8	66.113	10.926	20006000	NaN	0	NaN	19.7731	18.6436	19.9468	18.9672	18.8809	17.1195
I6L9E4;Q8BYC8;B1AVB4;E9Q796;B1AVB5;B1AVB3;Q99MW4;B1AVB1;B1AVB2	I6L9E4;Q8BYC8;B1AVB4;E9Q796;B1AVB5;B1AVB3;Q99MW4;B1AVB1;B1AVB2		Scml2						2	2	13.3	80.102	2.364	7044300	0.836636	0.608531	1.80336	19.6398	20.1914	19.4804	19.3801	19.4613	18.6446
B1AWE0;Q6PFA2;Q3THU7;B1AWE1;B1AWD8;B1AWD9;O08585	B1AWE0;Q6PFA2;Q3THU7;B1AWE1;B1AWD8;B1AWD9;O08585	Clathrin light chain A	Clta						3	3	18.5	23.478	131.02	5975000	NaN	0	NaN	19.847	20.3035	19.4286	18.9606	18.2421	18.4546
B1AX98;Q505F5;F6YT33;F6Z4L9	B1AX98;Q505F5	Leucine-rich repeat-containing protein 47	Lrrc47						10	2	35.3	63.589	32.744	142640000	0.101714	-0.517305	-0.283027	20.0146	19.5697	22.456	22.3805	18.0451	23.1666
B1AXW5;B1AXW6;P35700;Q3U9J9;B1AXW4	B1AXW5;B1AXW6;P35700;Q3U9J9;B1AXW4	Peroxiredoxin-1	Prdx1						7	6	49.1	18.87	14.39	131500000	0.0129818	-0.0472355	-0.0392784	19.2844	23.0761	22.643	21.8862	21.7251	21.5338
B1AYJ9;Q3TJF2;Q9CZ30-2;Q9CZ30;Q3TW21	B1AYJ9;Q3TJF2;Q9CZ30-2;Q9CZ30;Q3TW21	Obg-like ATPase 1	Ola1						2	2	15.3	31.711	4.4136	10763000	0.350383	0.822369	0.843796	18.7337	19.6965	19.6455	20.2347	18.3134	17.0605
Q3UUT9;B1AZI6;Q3US09	Q3UUT9;B1AZI6;Q3US09	THO complex subunit 2	Thoc2						3	2	9.2	46.462	4.3931	1693600	NaN	0	NaN	18.8626	19.4932	20.3838	18.1429	18.2148	18.6289
B1AZS9;O08807	B1AZS9;O08807	Peroxiredoxin-4	Prdx4						2	1	8.3	26.391	2.5532	67945000	0.0414121	0.0991993	0.12164	19.1857	20.2597	19.4495	19.4341	18.2875	20.8758
Q3TDM8;E9Q855;Q3UK26;Q3UXS0;B2M0S2;O35609;B2M0S3	Q3TDM8;E9Q855;Q3UK26;Q3UXS0;B2M0S2;O35609;B2M0S3	Secretory carrier-associated membrane protein 3	Scamp3;Tu52						2	2	9.2	34.576	4.0642	2954600	1.27776	1.49338	2.7243	19.4495	19.7211	19.7678	18.0557	19.1313	17.2713
B2M1R6;Q3TL71;P61979-3;Q3U9Q3;Q3U6X2;H3BKD0;H3BKI8;H3BLP7;Q8BT23;H3BJ43	B2M1R6;Q3TL71;P61979-3;Q3U9Q3;Q3U6X2;H3BKD0	Heterogeneous nuclear ribonucleoprotein K	Hnrnpk						30	0	67	48.562	2.2134	3773900	0.242957	0.395943	0.615473	19.2126	19.4338	19.695	20.1525	19.0236	17.9775
Q3TF69;Q3TT81;B2M1R7;Q61990-2;Q61990-3;Q61990;E9Q7D8;Q8CFQ6;P57722-2;P57722	Q3TF69;Q3TT81;B2M1R7;Q61990-2;Q61990-3;Q61990;E9Q7D8;Q8CFQ6;P57722-2;P57722	Poly(rC)-binding protein 2;Poly(rC)-binding protein 3	Pcbp2;Pcbp3						6	3	29.5	29.583	6.5725	75165000	0.0717523	-0.270718	-0.204823	19.4473	21.6244	19.8868	21.2596	18.3636	22.1475
Q6KAS0;B2RQ83;B7ZN04;A2AFQ9;E9PUU4;Q8BX17	Q6KAS0;B2RQ83;B7ZN04;A2AFQ9;E9PUU4;Q8BX17	Gem-associated protein 5	Gemin5						2	2	2.7	155.53	54.346	5877300	NaN	0	NaN	19.3076	19.4022	18.4637	18.8942	18.173	17.9758
E9QAI5;B2RQC6;G3UWN2;B2RQC6-2;Q6P9L1;E9QAT6;Q7TN13;Q9CWQ9;Q80VF8	E9QAI5;B2RQC6;G3UWN2;B2RQC6-2;Q6P9L1;E9QAT6;Q7TN13	CAD protein;Glutamine-dependent carbamoyl-phosphate synthase;Aspartate carbamoyltransferase;Dihydroorotase	Cad						13	13	11.1	236.25	30.311	89153000	0.186275	0.513531	0.487807	19.7051	19.0166	19.7727	21.0205	18.1688	17.7644
B2RQH0;Q61495;Q7TSF1;Q7TSF0;Q9CUH7;Q7TSF0-2	B2RQH0;Q61495;Q7TSF1;Q7TSF0	Desmoglein-1-alpha;Desmoglein-1-beta;Desmoglein-1-gamma	Dsg1b;Dsg1a;Dsg1c						3	3	3.2	114.45	8.5407	104320000	0.21319	-0.80712	-0.549206	22.8862	23.3076	18.7878	22.164	22.1996	23.0393
B2RQQ7;Q7TT50;Q05CL1;D6RI32;Q6DI71;E9Q6J9;H7BX44;D3YYN8;E9PVY0;B2RXX8;A0A1D5RLQ9;P54265-4;P54265-6;P54265-5;P54265-7;P54265-10;P54265-2;P54265-3;P54265-9;P54265;P54265-8;Q3UU96-2;Q3UU96	B2RQQ7;Q7TT50	Non-specific serine/threonine protein kinase;Serine/threonine-protein kinase MRCK beta	Cdc42bpb						8	8	8.6	194.73	112.91	50182000	NaN	0	NaN	19.0003	19.1978	19.8253	18.4591	18.0902	17.2248
Q8C099;E9Q1S5;Q923T6;B2RQR8;Q8K0P0;E9Q896;Q80Z57;F6T2B3;E9QKA6;E9PUE3	Q8C099;E9Q1S5;Q923T6;B2RQR8;Q8K0P0;E9Q896;Q80Z57;F6T2B3;E9QKA6;E9PUE3		Ece2						2	2	6.1	80.252	2.9702	0	NaN	0	NaN	19.5834	20.5821	18.924	18.4413	19.0427	17.4084
B2RQZ6;Q8BWS5	B2RQZ6;Q8BWS5	G protein-regulated inducer of neurite outgrowth 3	Gprin3						2	2	4.2	80.484	2.3537	0	NaN	0	NaN	20.3691	20.2795	19.0829	18.4319	17.6757	17.3883
B2RRE0;Q9WTQ5;Q9WTQ5-2;Q6IR43	B2RRE0;Q9WTQ5;Q9WTQ5-2	A-kinase anchor protein 12	Akap12						113	113	73.3	180.69	323.31	22552000000	0.0851562	0.235124	0.24025	20.8285	19.5964	19.387	18.7264	21.4361	18.9439
B2RRE8;Q9JLQ0	B2RRE8;Q9JLQ0	CD2-associated protein	Cd2ap						2	2	6	70.431	2.9358	6572500	NaN	0	NaN	20.0908	21.4295	20.9147	17.6937	17.3931	18.9968
F7CVW0;B2RRI2;Q689Z5;Q689Z5-2;Q3TMM7;I6L981;A0A0G2JGC7;A0A0G2JEM3;A0JLU6;Q3UPW9;A0A1W2P7W8;Q7TNB8-2;Q7TNB8;A0A1W2P6Y8;Q7TNB8-3;A0A0G2JG63;Q8R594	F7CVW0;B2RRI2;Q689Z5;Q689Z5-2	Protein strawberry notch homolog 1	Sbno1						17	17	21.2	153.79	59.547	82836000	0.761703	-1.30363	-1.65582	19.8907	20.102	22.2972	21.8266	22.3882	21.9861
Q3UAF7;Q3UAF6;Q3U5R4;B2RRX1;P60710;Q3UA89;Q3U939;Q3U804;Q3UGS0;Q3UAA9;Q61276;Q3TIJ9;Q3UCF8;E9Q5F4;E9Q1F2;G3UZ07;A1E281;E9Q606;Q99NC5;F8WGM8;E9Q2D1;O89054;Q6IWE2;F6WX90;Q7M0E4;Q8CF71;V9GXQ2;Q6GQT3;E9Q3M9	Q3UAF7;Q3UAF6;Q3U5R4;B2RRX1;P60710;Q3UA89;Q3U939;Q3U804;Q3UGS0;Q3UAA9;Q61276;Q3TIJ9;Q3UCF8;E9Q5F4;E9Q1F2;G3UZ07	Actin, cytoplasmic 1;Actin, cytoplasmic 1, N-terminally processed	Actb;Actg1						23	0	70.1	41.75	27.931	208900000	0.0555362	-0.188595	-0.160913	18.7284	19.6258	19.7688	18.7053	18.1886	21.7949
B2RSC8;P46935;A0JNZ0;V9GXS6;Q8BNU7;V9GWV8;Q3V335;Q3TUU1	B2RSC8;P46935	E3 ubiquitin-protein ligase NEDD4	Nedd4						6	6	11.4	102.71	13.628	29487000	NaN	0	NaN	19.8618	18.8935	19.0843	19.9861	18.2719	18.5604
B2RSF1;Q6J1H4-2;Q6J1H4	B2RSF1;Q6J1H4-2;Q6J1H4	Undifferentiated embryonic cell transcription factor 1	Utf1						3	3	18.9	36.407	323.31	83684000	0.0871435	-0.231473	-0.24544	21.3167	21.3086	22.3101	22.7722	22.7461	20.1116
B2RSV4;Q921M3;Q921M3-2	B2RSV4;Q921M3;Q921M3-2	Splicing factor 3B subunit 3	Sf3b3						20	20	25.3	135.55	97.123	343060000	0.054965	0.0306365	0.159344	23.9248	23.2999	23.5322	23.6352	23.4354	23.5943
B2RSV9;Q9CYV4;Q6GQR8;B7ZNY1;D3Z6L7	B2RSV9;Q9CYV4;Q6GQR8;B7ZNY1;D3Z6L7	Zinc finger protein 329	Zfp329;Znf329						2	2	6.7	59.831	2.2294	3565900	NaN	0	NaN	20.0762	19.3732	19.8598	18.5401	18.0115	18.0543
B2RSW8;Q9R0L6;Q9R0L6-2	B2RSW8;Q9R0L6;Q9R0L6-2	Pericentriolar material 1 protein	Pcm1						3	3	2	228.83	4.3081	4239800	NaN	0	NaN	19.9813	18.8413	19.4625	18.1009	18.5298	17.6123
B2RTM0;P62806;Q6B822	B2RTM0;P62806	Histone H4	Hist2h4;Hist1h4a						11	3	53.4	11.367	308.02	26821000000	0.470425	0.161736	1.08609	29.7128	29.85	30.0258	29.9283	29.6443	29.5309
B2RUC7;Q9Z1Z2	B2RUC7;Q9Z1Z2	Serine-threonine kinase receptor-associated protein	Strap						3	3	14	38.442	14.614	6669700	NaN	0	NaN	20.4925	20.5665	18.9956	16.6638	17.9009	18.7752
E9QLQ9;B2RUG9;Q61315-4;Q61315-3;Q61315-2;Q61315;Q8BNP7;E9Q4H1;Q8C493;Q8BRD8;Q8C9I9;Q3UQT2	E9QLQ9;B2RUG9;Q61315-4;Q61315-3;Q61315-2;Q61315	Adenomatous polyposis coli protein	Apc						16	16	8.4	307.46	52.725	48051000	NaN	0	NaN	20.1601	20.4522	19.6407	18.7084	16.822	18.5864
B2RUM8;Q8K363;F6ZX28	B2RUM8;Q8K363	ATP-dependent RNA helicase DDX18	Ddx18						11	11	28.9	74.18	26.286	51233000	0.55529	-0.646646	-1.25309	21.4749	19.9099	20.0631	20.962	21.3963	21.0294
B2RVD5;Q8CBB6;Q921L4;Q8CGP1;P10853;A0JLV3;Q8CGP2;Q64475;Q8CGP2-2;Q9D2U9;Q8CGP0;Q8VEE3;A0JNS9;Q64524;P70696;Q8C622	B2RVD5;Q8CBB6;Q921L4;Q8CGP1;P10853;A0JLV3;Q8CGP2;Q64475;Q8CGP2-2;Q9D2U9;Q8CGP0;Q8VEE3;A0JNS9;Q64524;P70696	Histone H2B;Histone H2B type 1-K;Histone H2B type 1-F/J/L;Histone H2B type 1-P;Histone H2B type 1-B;Histone H2B type 3-A;Histone H2B type 3-B;Histone H2B type 2-E;Histone H2B type 1-A	Hist1h2bk;Hist1h2br;LOC665622;Hist1h2bf;Hist1h2bj;Hist1h2bp;Hist1h2bb;Hist3h2ba;Hist3h2bb;Hist2h2bb;Hist1h2ba;Hist2h2be						8	1	56.3	13.92	323.31	34594000000	0.963652	0.325041	2.05775	30.3977	30.5243	30.0942	30.1765	30.0105	29.8541
B2RVP5;Q3THW5;P0C0S6;Q8R029;Q3TFU6;Q3UA95;G3UWL7	B2RVP5;Q3THW5;P0C0S6;Q8R029;Q3TFU6;Q3UA95	Histone H2A;Histone H2A.V;Histone H2A.Z	H2afv;H2afz						6	4	53.9	13.509	201.76	360230000	0.964332	-0.60214	-2.05913	23.3719	23.9661	23.6916	24.6127	24.4022	23.8211
F8WIX8;Q149V4;B2RWH3;Q64523;Q6GSS7	F8WIX8;Q149V4;B2RWH3;Q64523;Q6GSS7	Histone H2A;Histone H2A type 2-C;Histone H2A type 2-A	Hist1h2al;Hist2h2ac;Hist2h2aa1						7	1	60	13.607	73.788	294840000	0.261209	-0.226592	-0.655362	23.5069	24.1892	23.5546	24.109	24.3584	23.463
Q80UJ8;B2RWI2;Q9EP89	Q80UJ8;B2RWI2;Q9EP89	Serine beta-lactamase-like protein LACTB, mitochondrial	Lactb						2	2	6.7	60.634	2.5196	1731900	NaN	0	NaN	20.1275	19.3885	19.0262	17.7414	17.8818	18.2046
B2RWW1;Q8C052;A0A1D5RLY6;A0A1D5RMG7;A0A1D5RML0;A0A1D5RMF1	B2RWW1;Q8C052;A0A1D5RLY6	Microtubule-associated protein 1S;MAP1S heavy chain;MAP1S light chain	Map1s						9	9	15.8	103.02	34.06	45348000	0.165182	0.66431	0.438564	21.2694	19.5123	20.7775	20.7968	21.7079	17.0616
Q3UHN1;B2RX06;Q9WVB4	Q3UHN1;B2RX06;Q9WVB4	Slit homolog 3 protein	Slit3						2	2	1.8	167.77	2.3513	2639200	NaN	0	NaN	19.9733	19.5254	19.4888	19.3214	18.0027	18.9508
E9Q397;Q3UGY4;Q3UGX2;B2RX08;P15508;Q149M1;Q5DTG9	E9Q397;Q3UGY4;Q3UGX2;B2RX08;P15508	Spectrin beta chain, erythrocytic	Sptb						5	5	4.5	246.26	11.288	7161300	NaN	0	NaN	19.019	18.1156	19.0789	19.3872	18.6468	17.9247
B2RX66;Q5F2E8;Q3UUG1;F6RXB5;A0A0R4J1T3	B2RX66;Q5F2E8;Q3UUG1	Serine/threonine-protein kinase TAO1	Taok1						3	2	4.2	116.05	6.491	8272100	NaN	0	NaN	20.9209	19.6734	19.9201	17.819	18.5683	17.6463
B7ZWM8;B2RXP1;E9QAU9;Q8BVU0	B7ZWM8;B2RXP1;E9QAU9;Q8BVU0	Leucine-rich repeat and calponin homology domain-containing protein 3	Lrch3						2	2	3.5	76.286	3.4629	3835000	NaN	0	NaN	19.8729	19.645	19.7994	19.1374	18.7925	18.4601
B7ZWG0;B2RXP7;E9QMB7;Q8CES0	B7ZWG0;B2RXP7;E9QMB7;Q8CES0	N-alpha-acetyltransferase 30	Naa30						2	2	9.1	39.428	2.5082	0	NaN	0	NaN	19.1761	20.0879	20.1256	19.1145	19.308	17.2157
B2RXQ8;Q8BFQ4;A0A1L1SRB6	B2RXQ8;Q8BFQ4	WD repeat-containing protein 82	Wdr82						3	3	14.4	35.079	323.31	32905000	1.27735	2.45755	2.72339	20.5368	19.5936	21.8115	18.5419	16.9597	19.0677
B2RY05;B2RXR2;Q8VD65;A0A087WP62;A0A087WQR4;A0A0R4J2C7	B2RY05;B2RXR2;Q8VD65	Phosphoinositide 3-kinase regulatory subunit 4	Pik3r4						3	3	3.4	133.91	4.1194	4194100	1.03167	1.42502	2.19695	19.8302	20.1601	19.9893	18.8694	17.3373	19.4978
B2RXS3;Q69ZJ3;F8VQ70;Q501L8;Q8BKW5;Q8BIZ8;Q8BX16;Q8C0H1;Q80VY7	B2RXS3;Q69ZJ3;F8VQ70;Q501L8;Q8BKW5;Q8BIZ8;Q8BX16;Q8C0H1		Scaper						7	7	8	157.14	15.033	21652000	NaN	0	NaN	19.9797	18.5945	19.487	17.5845	19.2991	17.0911
Q8CHG6;B2RXS4;Q8K2J5	Q8CHG6;B2RXS4;Q8K2J5	Plexin-B2	mKIAA0315;Plxnb2						2	2	3.4	147.01	2.3911	2384900	0.235459	0.465899	0.598929	18.4237	19.9067	20.9214	19.4482	19.6692	18.7368
B2RY56;Q8BU35;S4R2B0	B2RY56;Q8BU35;S4R2B0	RNA-binding protein 25	Rbm25						5	5	11.9	99.551	58.616	81628000	0.130355	-0.532621	-0.354728	21.6897	20.2141	19.8989	22.4429	22.615	18.3426
E9Q3T3;B2RY84;L0N7N1;A0A0J9YUN5	E9Q3T3;B2RY84;L0N7N1;A0A0J9YUN5	Kinesin-like protein;Kinesin-like protein KIF14	Kif14						2	2	1.8	180.95	2.7046	0	NaN	0	NaN	18.9764	20.5321	20.4109	18.1129	18.3117	18.5962
B6YY24;Q3UVG3	B6YY24;Q3UVG3	Protein FAM91A1	D15Ertd621e;Fam91a1						2	2	3.2	93.462	3.9643	3719900	NaN	0	NaN	19.7661	18.9689	18.959	18.1239	16.6904	18.3042
B7ZCA9;Q5SSK3	B7ZCA9;Q5SSK3	Transcription elongation factor, mitochondrial	Tefm						2	2	17.6	25.363	4.0914	2544900	NaN	0	NaN	19.4407	20.8192	19.9686	17.6159	17.964	18.7753
B7ZMS6;E9PW20;Q2VPR3;Q9CY57-5;Q9CY57-4;Q9CY57-3;Q9CY57-2;Q9CY57;D3YZA1;D3Z7T7	B7ZMS6;E9PW20;Q2VPR3;Q9CY57-5;Q9CY57-4;Q9CY57-3;Q9CY57-2;Q9CY57;D3YZA1;D3Z7T7	Chromatin target of PRMT1 protein	Chtop						4	4	29.2	19.371	32.095	29739000	0.380883	-0.301078	-0.906326	19.8819	20.7602	19.6874	20.4662	20.4287	20.3378
B7ZN55;B9EHG7;Q9JHE3	B7ZN55;B9EHG7;Q9JHE3	Neutral ceramidase;Neutral ceramidase soluble form	Asah2						2	2	4.5	83.379	2.8441	0	NaN	0	NaN	19.7243	20.1196	20.3021	18.3297	18.3356	18.9216
O88860;Q9QX15;Q8CCM1;Q8C324;B7ZN73;Q9R070;Q9EQR4;Q3UQR1;Q91Z28;Q8C9E1;Q3UZ16;A0A0G2JFW5	O88860;Q9QX15;Q8CCM1;Q8C324;B7ZN73;Q9R070;Q9EQR4;Q3UQR1;Q91Z28		Clca3a1;Clca3a2						6	6	10.8	100.04	9.9698	23336000	NaN	0	NaN	19.2391	20.6913	20.2163	19.0298	17.7502	16.8312
B7ZNH7;K3W4R4;Q80X19-2;Q80X19;F7D5Y4	B7ZNH7;K3W4R4;Q80X19-2;Q80X19	Collagen alpha-1(XIV) chain	Col14a1						17	17	15.8	192.75	51.925	90744000	0.658551	-1.27706	-1.45444	18.5565	21.0955	20.2297	22.1662	20.756	20.7907
Q542S9;Q3V2N5;B7ZNU9;Q61235	Q542S9;Q3V2N5;B7ZNU9;Q61235	Beta-2-syntrophin	Sntb2						2	2	4.2	56.381	3.1987	2625000	NaN	0	NaN	20.7989	19.5056	19.2657	18.6649	20.2941	19.0152
B7ZNX2;P53995;A2ATQ5;Q3TP10;Q3UE43	B7ZNX2;P53995;A2ATQ5	Anaphase-promoting complex subunit 1	Anapc1						7	7	5.7	215.99	13.525	11816000	NaN	0	NaN	20.1196	20.386	20.2599	18.3055	17.0145	16.7852
B9EKB8;B7ZWC4;Q07113;Q8C2F9;Q8K0J1;Q8C6V9;Q80VF2;Q7TMR1	B9EKB8;B7ZWC4;Q07113;Q8C2F9	Cation-independent mannose-6-phosphate receptor	Igf2r						13	13	8.2	273.81	29.147	81234000	1.11833	3.09263	2.37805	22.4577	22.4096	22.27	19.5776	16.9047	21.3771
B9EHM1;Q8BFR1;Q8BFR1-2	B9EHM1;Q8BFR1;Q8BFR1-2	Zinc finger CCCH-type antiviral protein 1-like	Zc3hav1l						3	3	14.9	32.831	4.8952	5188300	NaN	0	NaN	20.0371	19.9826	19.2709	18.8005	18.2832	18.7572
B9EHX4;Q62388;Q3UT15;Q6NX74	B9EHX4;Q62388	Serine-protein kinase ATM	Atm						7	7	3.3	349.07	14.798	9562400	NaN	0	NaN	19.9065	18.9452	18.9971	16.3541	19.5079	18.101
B9EHZ5;Q3UN60;Q9JLB0-2;Q9JLB0;Q8BP37;Q6NSS8;Q811G2;Q3TPA2;E9PWC5	B9EHZ5;Q3UN60;Q9JLB0-2;Q9JLB0;Q8BP37;Q6NSS8;Q811G2;Q3TPA2;E9PWC5	MAGUK p55 subfamily member 6	Mpp6						2	2	5.6	60.924	2.897	0	NaN	0	NaN	20.4178	19.6061	18.9563	18.3561	18.6513	16.8557
B9EJ70;Q8C147;Q8CBT1;Q8C147-2	B9EJ70;Q8C147;Q8CBT1	Dedicator of cytokinesis protein 8	Dock8						4	3	3	238.99	4.4327	21519000	0.601337	2.02542	1.34299	20.6567	21.1576	19.8502	16.591	17.6091	21.3882
B9EK92;Q3U0S6;A0JNY4	B9EK92;Q3U0S6;A0JNY4	Ras-interacting protein 1	Rasip1						6	6	12.4	103.56	19.093	43470000	0.311538	-0.540593	-0.762875	19.9186	20.3275	21.414	22.1939	20.5026	20.5854
Q9CRX6;Q8K271;Q3UHL7;E9QN70;B9EKB0;P02469;Q3UR38	Q9CRX6;Q8K271;Q3UHL7;E9QN70;B9EKB0;P02469;Q3UR38	Laminin subunit beta-1	Lamb1						3	3	6.8	99.791	11.337	28155000	0.097633	0.307497	0.27258	20.7018	20.2053	19.1989	20.8547	17.6547	20.6741
E9PYT0;B9EKC3;P97393;A0A1W2P6H9	E9PYT0;B9EKC3;P97393;A0A1W2P6H9	Rho GTPase-activating protein 5	Arhgap5						2	2	3.1	172.47	5.6807	9664900	NaN	0	NaN	21.1202	20.3547	19.6803	18.6845	17.0414	17.5213
B9EKE9;Q3TQX5;Q62167;B7ZWF1;B9EIA2;P16381	B9EKE9;Q3TQX5;Q62167;B7ZWF1;B9EIA2;P16381	ATP-dependent RNA helicase DDX3X;Putative ATP-dependent RNA helicase Pl10	Ddx3x;D1Pas1						35	9	64.1	73.013	323.31	2892700000	0.977603	0.139366	2.08611	26.9983	26.948	27.0399	26.871	26.7432	26.9539
B9EKJ7;P58871;Z4YJL4	B9EKJ7;P58871;Z4YJL4	182 kDa tankyrase-1-binding protein	Tnks1bp1						2	2	2.2	181.82	5.174	4742300	NaN	0	NaN	19.5658	20.0013	17.9139	17.906	18.3853	17.6159
B9EKK3;Q3UQ44;Q811L1;Q7TMU5	B9EKK3;Q3UQ44	Ras GTPase-activating-like protein IQGAP2	Iqgap2						3	2	2.3	180.55	3.402	1360800	NaN	0	NaN	20.7501	19.8211	19.8049	18.6457	18.3342	18.5613
D6RII3;D3Z4J9;B9EKL9;Q05BC3-2;Q05BC3;Q05BC3-3	D6RII3;D3Z4J9;B9EKL9;Q05BC3-2;Q05BC3;Q05BC3-3	Echinoderm microtubule-associated protein-like 1	Eml1						6	6	11.7	76.762	12.006	31092000	NaN	0	NaN	19.5278	19.1057	20.1354	18.3739	18.7864	18.6525
B9EKP5;B7FAU9;Q8BTM8;B7FAV1;Q6KAM8;Q3U7N9;F6XC15;Q4FZG4;Q8BTM8-2;I7HPX4;F6Z2C0;J3JS91;F7AVL7	B9EKP5;B7FAU9;Q8BTM8;B7FAV1;Q6KAM8	Filamin-A	Flna						60	56	34.5	280.47	323.31	897910000	0.22424	-0.406483	-0.573994	22.2067	24.3085	23.9636	24.4573	23.6421	23.5988
C0HK80;C0HK79	C0HK80;C0HK79								2	2	15	20.146	3.59	5259000	NaN	0	NaN	21.0866	19.2368	20.1865	19.9512	17.517	17.1764
C0HKD9;C0HKD8	C0HKD9;C0HKD8								4	4	16.4	51.954	11.787	16510000	0.319659	0.644371	0.779924	19.678	19.9139	19.5365	20.2414	19.4636	17.4902
C6EQH2;Q4U2R1-2;Q4U2R1	C6EQH2;Q4U2R1-2;Q4U2R1	E3 ubiquitin-protein ligase HERC2	Herc2						2	2	0.7	517.32	2.9549	477860	NaN	0	NaN	19.2046	20.7982	19.9637	18.6298	18.6597	17.9969
C6EQK5;C6EQK3;Q8BR13;C6EQK4;Q9R225;Q9QUR4;Q9QUJ6;Q3UPG4;O08905	C6EQK5;C6EQK3;Q8BR13;C6EQK4;Q9R225;Q9QUR4;Q9QUJ6;Q3UPG4;O08905		L1Md-Tf29						2	1	11.8	23.682	2.9981	0	NaN	0	NaN	21.0258	20.6554	18.831	18.4416	17.8611	17.8019
C9K0Z7;O35465;O35465-2;F6WP10	C9K0Z7;O35465;O35465-2	Peptidyl-prolyl cis-trans isomerase FKBP8	Fkbp8						4	4	21.2	38.412	17.776	52377000	NaN	0	NaN	19.0568	20.6464	19.5098	19.1482	17.7731	18.6264
D3YTP8;Q9D181;Q9CY46;Q9QXA5;A0A1B0GQZ9;A0A1B0GRR9	D3YTP8;Q9D181;Q9CY46;Q9QXA5;A0A1B0GQZ9;A0A1B0GRR9	U6 snRNA-associated Sm-like protein LSm4	Lsm4						2	2	22.9	11.072	4.2823	32847000	0.0258269	0.0625909	0.0770751	19.4192	19.7941	21.7404	20.7419	19.5139	20.5102
D3YTQ3;F6VQH5	D3YTQ3;F6VQH5		Hnrnpdl						12	1	29.3	46.27	2.3124	15199000	0.877119	1.14799	1.88376	20.7588	19.4817	20.0388	18.017	19.6503	19.168
D3YTR5;D3YTR4;Q9Z2D8-2;Q9Z2D8;F6WZH1	D3YTR5;D3YTR4;Q9Z2D8-2;Q9Z2D8;F6WZH1	Methyl-CpG-binding domain protein 3	Mbd3						4	4	15.3	29.07	9.0577	38212000	0.165374	0.612415	0.439016	19.895	21.1321	19.9425	21.2849	20.7913	17.056
D3YWT0;D3Z569;D3YTS1;Q9R0P6;Q6PET3	D3YWT0;D3Z569;D3YTS1;Q9R0P6;Q6PET3	Signal peptidase complex catalytic subunit SEC11;Signal peptidase complex catalytic subunit SEC11A	Sec11a						4	4	38.2	19.569	6.6117	108680000	NaN	0	NaN	20.2807	18.2698	20.2664	17.2033	17.0795	17.7434
D3YU58;Q9WVM3	D3YU58;Q9WVM3	Anaphase-promoting complex subunit 7	Anapc7						3	3	12.1	56.167	6.8627	2603900	NaN	0	NaN	19.6021	20.3228	19.1214	19.5836	17.9603	18.0388
D3Z730;Q3UUT0;Q9D334;G3X9H1;D3Z729;Q0P688;Q80ZJ3;D3YUV9;Q8BMB3;M0QWD1	D3Z730;Q3UUT0;Q9D334;G3X9H1;D3Z729;Q0P688;Q80ZJ3;D3YUV9;Q8BMB3	Eukaryotic translation initiation factor 4E type 2	Eif4e2						3	3	16.2	25.919	4.4404	5732000	NaN	0	NaN	20.8686	20.5523	18.7653	18.2618	18.6279	17.6974
Q3TDT0;D3YUY7;Q9R1R2;D3Z7V9	Q3TDT0;D3YUY7;Q9R1R2;D3Z7V9	Tripartite motif-containing protein 3	Trim3						2	2	5.4	78.271	10.387	3934100	NaN	0	NaN	21.1805	20.8045	20.0351	18.4622	18.4493	19.1325
D3YUZ8;E9Q2L2;Q91XM9-5;Q91XM9-3;Q91XM9-6;Q91XM9-8;Q91XM9;Q91XM9-2;Q91XM9-4;Q91XM9-7	D3YUZ8;E9Q2L2;Q91XM9-5;Q91XM9-3;Q91XM9-6;Q91XM9-8;Q91XM9;Q91XM9-2;Q91XM9-4;Q91XM9-7	Disks large homolog 2	Dlg2						2	2	5.7	83.95	2.262	35308000	0.0338584	-0.163557	-0.100209	20.3967	20.1703	18.8393	18.2397	23.0758	18.5816
D3YV69;A0A1L1SRS6;Q3U4W5;Q0PD54;Q0PD53;Q0PD15;P61294;P35279-2;P35279;Q8BHD0	D3YV69;A0A1L1SRS6;Q3U4W5;Q0PD54;Q0PD53;Q0PD15;P61294;P35279-2;P35279;Q8BHD0	Ras-related protein Rab-6B;Ras-related protein Rab-6A;Ras-related protein Rab-39A	Rab6a;Rab6b;Rab39;Rab39a						2	2	22.9	19.961	5.9992	13637000	0.652863	0.522882	1.44336	19.4289	19.1953	19.2755	19.429	18.2044	18.6976
Q3UD86;D3Z3E8;Q69ZE2;E9PW39;D3YVL0;P23249;Q3TFC0	Q3UD86;D3Z3E8;Q69ZE2;E9PW39;D3YVL0;P23249;Q3TFC0	Putative helicase MOV-10	Mov10						31	31	42.3	113.55	323.31	1027600000	0.00161377	-0.00265121	-0.00494528	21.6641	22.8445	23.3733	22.7462	22.8658	22.2779
G3X927;D3YW42;Q8VC31;G3UXR7;G3UYE3	G3X927;D3YW42;Q8VC31	Coiled-coil domain-containing protein 9	Ccdc9						4	4	9.2	61.576	7.0641	15663000	1.18	2.11798	2.50983	21.0233	19.982	20.3276	17.9264	19.8435	17.209
G3X8T0;F2YMC1;D3YWG8;Q99MV5;Q05AH2;Q99MV5-2	G3X8T0;F2YMC1;D3YWG8;Q99MV5;Q05AH2;Q99MV5-2	Putative helicase Mov10l1	Mov10l1;Zcwpw2						2	2	2.9	132.79	6.358	14220000	NaN	0	NaN	19.099	19.3976	18.1681	17.1527	17.7323	17.4856
D3YWT1;D3Z3N4	D3YWT1;D3Z3N4		Hnrnph3						2	2	9.4	35.181	3.5113	1266300	NaN	0	NaN	19.0349	19.7256	19.5397	17.8614	18.5133	18.3348
D3YWX2;E9Q803;Q9R0I7;F6YTL8;Q8C8U8;Q3UTT5;Q3TMN3	D3YWX2;E9Q803;Q9R0I7;F6YTL8	YLP motif-containing protein 1	Ylpm1						14	14	9.4	241.05	30.325	78639000	NaN	0	NaN	18.7306	19.4079	19.646	19.1324	19.1861	18.4267
D3YX34;Q3TB96;Q3T9V8;E9Q586;Q6NZM3;E9Q3M3;O08788-2;O08788;Q3TRF1	D3YX34;Q3TB96;Q3T9V8;E9Q586;Q6NZM3;E9Q3M3;O08788-2;O08788	Dynactin subunit 1	Dctn1						4	4	5.3	126.82	9.0672	9536100	NaN	0	NaN	20.7518	20.3833	20.2891	17.2492	19.3898	18.0573
D3YXG0-2;D3YXG0;Q8C716	D3YXG0-2;D3YXG0;Q8C716		Hmcn1						2	2	0.9	598.25	2.249	0	NaN	0	NaN	20.8251	21.0784	18.9188	18.2899	17.5314	18.3544
S4R1M2;D3YXK2;Q6A0C0;Q80YR5;Q3UGR1;S4R2Q5	S4R1M2;D3YXK2	Scaffold attachment factor B1	Safb						9	9	18.5	105.32	27.361	72823000	0.339646	-0.877628	-0.821586	20.5973	19.4442	18.8601	21.9568	18.752	20.8257
D3YXL1;Q9CQA9;Q8C373;D3Z2W9;Q9CX79	D3YXL1;Q9CQA9;Q8C373;D3Z2W9;Q9CX79	Cancer-related nucleoside-triphosphatase homolog	Ntpcr						2	2	20.4	20.435	3.1679	1054800	NaN	0	NaN	19.6733	20.2819	19.1379	17.225	18.3725	17.1538
D3YYP4;Q3UST6;P43135;A0A140LJF1;B8JJI9;F7CII1;Q3UF74;Q32NY6;Q60632	D3YYP4;Q3UST6;P43135	COUP transcription factor 2	Nr2f2						5	5	30.6	31.484	16.887	25423000	0.334754	-0.22784	-0.811426	20.1936	20.5367	19.8362	20.0414	20.5135	20.6951
D3YYT1;Q922P9	D3YYT1;Q922P9	Putative oxidoreductase GLYR1	Glyr1						7	7	21.7	60.435	16.966	26305000	0.609425	1.51327	1.35875	20.3846	20.3948	19.9385	20.9165	17.8645	17.3971
D3YYW8;Q91V81-2;Q91V81	D3YYW8;Q91V81-2;Q91V81	RNA-binding protein 42	Rbm42						4	4	19.4	47.214	8.5412	6609100	0.677575	0.876809	1.4915	20.1445	20.6722	19.1002	18.901	18.5858	19.7996
D3YYX0;D3Z2J6;Q9D710	D3YYX0;D3Z2J6;Q9D710	Thioredoxin-related transmembrane protein 2	Tmx2						2	2	38.8	9.0749	2.8096	0	NaN	0	NaN	19.7784	19.8786	19.1875	19.3026	17.6111	17.8181
D3YZ00;P70257-2;P70257-1;P70257	D3YZ00;P70257-2;P70257-1;P70257	Nuclear factor 1;Nuclear factor 1 X-type	Nfix						5	1	18.2	53.414	2.3929	1748600	NaN	0	NaN	19.9284	19.1815	18.766	18.0086	18.9195	17.374
D3YZ06;Q545F4;P14602-3;P14602-2;P14602	D3YZ06;Q545F4;P14602-3;P14602-2;P14602	Heat shock protein beta-1	Hspb1						2	2	17.7	16.818	2.4107	8624000	NaN	0	NaN	20.5976	19.8181	18.3681	18.3483	18.0086	17.9009
Q3TZI3;E9Q4Q2;D3YZC9;D3YZD0;Q3UK67;Q3UI45;Q64213-2;Q64213-3;Q64213;D3YVH4;F8WHF9	Q3TZI3;E9Q4Q2;D3YZC9;D3YZD0;Q3UK67;Q3UI45;Q64213-2;Q64213-3;Q64213;D3YVH4	Splicing factor 1	Sf1						4	4	8.9	59.699	15.303	28607000	0.0416938	-0.145067	-0.122433	21.1696	19.9577	18.7372	20.3505	18.3359	21.6133
D3YZV8	D3YZV8	Coiled-coil domain-containing protein 8 homolog	Ccdc8						2	2	4.8	73.937	3.755	0	NaN	0	NaN	19.5233	19.7691	19.491	17.8576	20.0085	18.4681
F7AI27;D3Z030;Q6EDY6-3;Q6EDY6	F7AI27;D3Z030;Q6EDY6-3;Q6EDY6	Leucine-rich repeat-containing protein 16A	Lrrc16a						3	3	5.5	102.6	4.4794	7806800	NaN	0	NaN	20.0325	19.3215	20.146	18.4015	17.3539	17.6453
D3Z0M9;E0CXN3	D3Z0M9		Ddx23						3	3	4.5	95.493	5.0533	5694500	NaN	0	NaN	18.4377	18.8673	19.291	18.0882	17.7189	18.2031
D3Z0T0;Q62311;D3Z5H6;S4R1R2	D3Z0T0;Q62311;D3Z5H6	Transcription initiation factor TFIID subunit 6	Taf6						3	3	7.4	69.796	4.2712	6983100	0.218826	0.624695	0.561879	20.1706	19.0007	18.4552	18.208	20.4556	17.0887
D3Z151;Q3UZR8;Q99LC8;A0A0G2JEF1;D3YZ05	D3Z151;Q3UZR8;Q99LC8;A0A0G2JEF1;D3YZ05	Translation initiation factor eIF-2B subunit alpha	Eif2b1						2	2	13.5	20.551	5.0276	3611400	NaN	0	NaN	19.6939	19.0747	20.7218	17.8888	17.5326	18.2981
D3Z158;Q8BU21;Q8BML9;Q3TN94;Q3TIN2;Q8R1V9;A0A140LHZ5;A0A0A6YY08;A0A140LIN2;A0A140LHJ3;A0A140LJK5;A0A140LIS6;A0A140LIZ4;A0A140LIR0;A0A140LJH2;A0A140LID3;A0A140LHC3;A0A140LII8;A0A140LJH1;F6TDS3;A0A140LHB3	D3Z158;Q8BU21;Q8BML9;Q3TN94;Q3TIN2;Q8R1V9		Qars						11	11	23	85.054	17.7	89250000	0.578872	1.52642	1.29917	20.5242	20.7402	20.4907	21.3825	17.6269	18.1665
Q58E70;Q3TJ53;D3Z2H9;P21107-2;D3Z6I8;Q8C7C3;E9Q7Q3;Q8K0Z5;E9Q5J9	Q58E70;Q3TJ53;D3Z2H9;P21107-2;D3Z6I8;Q8C7C3;E9Q7Q3;Q8K0Z5;E9Q5J9	Tropomyosin alpha-3 chain	Tpm3;Tpm3-rs7						4	2	17.3	29.02	93.894	16528000	1.05075	1.19205	2.23646	20.1644	19.4796	20.6167	19.7305	18.4487	18.5053
D3Z2V6;Q3TPX5;O08989	D3Z2V6;Q3TPX5;O08989	Ras-related protein M-Ras	Mras						2	2	23.8	14.735	3.2496	36001000	0.0916982	0.426471	0.257276	20.2176	19.2923	19.9142	18.1396	22.6224	17.3826
D3Z487;Q8BK57;Q99LD9;D3Z7J6	D3Z487;Q8BK57;Q99LD9;D3Z7J6	Translation initiation factor eIF-2B subunit beta	Eif2b2						2	2	9.9	33.816	3.7882	10376000	0.426977	1.06211	0.999465	21.5738	18.2845	19.484	19.6207	18.1863	18.3489
D3Z4D6;D3Z4C9;Q9CQY6	D3Z4D6;D3Z4C9;Q9CQY6	Ubiquinol-cytochrome-c reductase complex assembly factor 2	Uqcc2						2	2	29.9	11.607	95.304	31354000	0.237572	-0.745541	-0.603603	20.059	18.5342	19.0646	18.5078	22.2378	19.1489
Q8K302;G3X9X5;D3Z5I1;Q3UPF5-2;Q3UPF5	Q8K302;G3X9X5;D3Z5I1;Q3UPF5-2;Q3UPF5	Zinc finger CCCH-type antiviral protein 1	Zc3hav1						2	2	6.4	76.411	4.5224	3517200	NaN	0	NaN	21.2231	20.249	19.6367	18.0549	18.3634	18.4365
D3Z5N6;Q61103;Q3UKV4;F8WIP7;Q1RLL2	D3Z5N6;Q61103;Q3UKV4;F8WIP7	Zinc finger protein ubi-d4	Dpf2						8	8	32.3	45.854	14.411	38081000	1.24117	1.94033	2.64319	21.3421	20.126	21.7191	20.2316	18.5824	18.5523
D3Z700;F6YA33;Q8K223;E9Q6K1;Q3UKK7;O08811	D3Z700;F6YA33;Q8K223;E9Q6K1;Q3UKK7;O08811	TFIIH basal transcription factor complex helicase XPD subunit	Ercc2						3	3	13	57.97	12.085	25282000	0.186379	-0.609189	-0.488049	19.0895	19.264	18.8741	19.4915	17.6352	21.9284
D3Z7C0;Q3UKS6;Q9Z2Q5	D3Z7C0;Q3UKS6;Q9Z2Q5	39S ribosomal protein L40, mitochondrial	Mrpl40						3	3	32.1	19.378	5.7906	51357000	0.313634	0.957214	0.767281	20.0184	20.7267	18.6852	20.9267	18.4238	17.2083
Q66L71;F8WI56;D3Z7D3;Q8BWT5;B2RQC7;D3Z5G8;Q3UH60-2;Q3UH60	Q66L71;F8WI56;D3Z7D3;Q8BWT5;B2RQC7;D3Z5G8;Q3UH60-2;Q3UH60	Disco-interacting protein 2 homolog A;Disco-interacting protein 2 homolog B	Dip2a;Dip2b						2	2	1.6	159.84	2.4108	3940000	0.789188	2.21784	1.70977	19.2965	19.1707	21.5426	18.1362	15.8283	19.3917
D3Z7Q8;G3UXX5;D3Z3D6;A1L3C2;P52432	D3Z7Q8;G3UXX5;D3Z3D6;A1L3C2;P52432	DNA-directed RNA polymerases I and III subunit RPAC1	Polr1c						2	2	18.4	28.684	3.0997	3655900	0.616505	1.16094	1.37255	19.5397	20.0254	20.0651	18.3923	20.2855	17.4696
D3Z7X0;Q9CRH8;Q8K370;D3Z2B3	D3Z7X0;Q9CRH8;Q8K370;D3Z2B3	Acyl-CoA dehydrogenase family member 10	Acad12;Acad10						5	5	13.5	61.389	10.489	38264000	NaN	0	NaN	20.6478	19.4777	19.9719	18.0119	18.7665	17.7636
D4PHA7	D4PHA7	WSC domain-containing protein 2	Wscd2						2	2	6.1	64.597	2.6513	25863000	0.984602	0.837037	2.10038	20.6541	19.7607	19.4278	18.7994	19.224	19.3081
D6REF7;Q4FK38;Q3UDJ2;Q69ZN1;Q8R0X7;D3YZT4;D3YY13;D3Z1Z3	D6REF7;Q4FK38;Q3UDJ2;Q69ZN1;Q8R0X7;D3YZT4	Sphingosine-1-phosphate lyase 1	Sgpl1						3	3	11.7	54.769	7.6162	23690000	0.296164	-0.665467	-0.730383	20.0582	19.7075	18.4426	20.9311	18.5369	20.7368
D9J342;Q9JJW6;Q4KL64;G3X9I4	D9J342;Q9JJW6;Q4KL64;G3X9I4	Aly/REF export factor 2	Refbp2;Alyref2						5	1	42.2	23.755	4.5041	6105600	0.192896	0.356523	0.503055	19.9439	20.2101	20.5078	19.9865	18.6129	20.9928
E0CXB1;Q9QUM9	E0CXB1;Q9QUM9	Proteasome subunit alpha type-6	Psma6						3	3	18.5	25.264	5.609	5693600	0.975583	1.28253	2.082	20.3806	20.3357	19.2356	19.6792	18.184	18.241
E0CY91;E0CYW1;E0CY38;E9QJZ1;E0CZB3;Q9EPV8	E0CY91;E0CYW1;E0CY38;E9QJZ1;E0CZB3;Q9EPV8	Ubiquitin-like protein 5	Ubl5;Gm16381						3	3	63.8	5.4004	4.0426	12369000	1.0255	1.62067	2.18422	20.2703	21.2645	18.922	19.0981	18.0792	18.4174
E0CYH0;Q9ER69;Q571E0;F7CCI4;Q9ER69-2	E0CYH0;Q9ER69;Q571E0;F7CCI4;Q9ER69-2	Pre-mRNA-splicing regulator WTAP	Wtap						2	2	7.3	44.203	2.6001	0	NaN	0	NaN	20.5913	18.5905	18.4849	18.8386	16.8433	19.049
Q545L9;F7D432;E9PWE0;E0CYV0;P23506;P23506-2;Q8BPI6;F6V9F1;F6TXE3	Q545L9;F7D432;E9PWE0;E0CYV0;P23506;P23506-2;Q8BPI6	Protein-L-isoaspartate O-methyltransferase;Protein-L-isoaspartate(D-aspartate) O-methyltransferase	Pcmt1						12	12	63.4	24.634	323.31	1247200000	0.25187	0.0990264	0.635018	25.8475	25.9056	25.8055	25.4781	26.0074	25.776
E0CZ27;P84244;P02301	E0CZ27;P84244;P02301	Histone H3;Histone H3.3;Histone H3.3C	H3f3a;H3f3c						4	1	42	13.322	285.19	639640000	0.18108	-1.59017	-0.475776	19.3359	26.8018	19.8468	26.5437	19.0151	25.1962
E5FYH1	E5FYH1	Testis- and ovary-specific PAZ domain-containing protein 1	Topaz1						2	2	1.5	185.49	2.5561	0	NaN	0	NaN	19.6296	19.6038	20.0432	18.6032	17.3779	18.848
E9PUA2;Q5BLK4	E9PUA2;Q5BLK4	Terminal uridylyltransferase 7	Zcchc6						4	4	4.5	167.15	5.8066	5502600	NaN	0	NaN	19.7074	19.359	18.2033	18.7751	19.6269	18.0399
E9PUA6;Q80UN1;D3YZ64;D3Z7J5;D6RH42	E9PUA6;Q80UN1;D3YZ64	BTB/POZ domain-containing protein KCTD9	Kctd9						12	12	48.3	42.433	323.31	170450000	NaN	0	NaN	20.0196	19.6416	19.8073	19.5807	18.2641	18.4753
E9PUF7;Q61210-2;Q61210;Q61210-5;Q6KAM6;Q61210-4;F6ZN61;Q61210-3;D3YVJ9;A0A0U1RPH2;A0A0U1RPP2;A0A0U1RPN7	E9PUF7;Q61210-2;Q61210;Q61210-5;Q6KAM6;Q61210-4;F6ZN61;Q61210-3	Rho guanine nucleotide exchange factor 1	Arhgef1						4	4	7.4	108.69	5.9319	11438000	0.26318	0.556681	0.659637	19.1972	20.593	19.9265	20.0509	20.1291	17.8667
F6SMY7;E9PUJ6;Q7TPH6-2;Q7TPH6;F7CZG3;F6T4V9	F6SMY7;E9PUJ6;Q7TPH6-2;Q7TPH6	E3 ubiquitin-protein ligase MYCBP2	Mycbp2						6	6	1.7	509.35	9.9973	1366500	NaN	0	NaN	20.8325	19.5534	18.9328	19.2388	18.7919	16.6424
Z4YJU8;Q5DTL1;E9PUQ5;Q921M4-2;Q921M4	Z4YJU8;Q5DTL1;E9PUQ5;Q921M4-2;Q921M4	Golgin subfamily A member 2	Golga2						4	4	4.9	108.69	6.8251	28707000	0.0819352	0.347511	0.231805	19.3742	19.0427	19.9978	21.9925	18.2696	17.11
E9Q1M6;E9PUR0;Q8C103;Q8BXZ6;F7DE17;Q5BJ28;F7C545;F6SI14;Q6ZPY4;Q8C5C5;F6RUI8	E9Q1M6;E9PUR0;Q8C103		Ankhd1						12	3	7.8	263.4	10.045	9676700	NaN	0	NaN	19.814	18.8531	19.4873	18.8389	17.7055	18.2877
E9PUT0;F6UQD0;Q7M6W8;Q505K9;Q0VDN8;E9PVW1;Q571J5	E9PUT0;F6UQD0;Q7M6W8;Q505K9;Q0VDN8;E9PVW1;Q571J5	Zinc finger protein 354C	3110052M02Rik;Zfp273;Zkscan7;Znf354c						2	0	3.9	53.739	2.8474	4539700	NaN	0	NaN	19.0919	19.3016	18.5046	17.5884	19.2076	17.8798
Q3UHQ5;E9PVA8;Q8CHH7;Q6PGM5;Q8BIX2;Q640Q4;Q6NV94;Q8BTM7;Q3U3Z4	Q3UHQ5;E9PVA8;Q8CHH7;Q6PGM5;Q8BIX2		Gcn1l1						13	13	8.1	292.99	26.496	54348000	0.0626546	0.174811	0.180337	19.7151	19.3108	19.3766	17.9691	21.162	18.7471
E9PVP3;Q5F2B1;F6XX36;Q8C9V6;Q8R0J2;Q9R0Q9;F6ZGG4	E9PVP3;Q5F2B1;F6XX36;Q8C9V6;Q8R0J2;Q9R0Q9;F6ZGG4	Mannose-P-dolichol utilization defect 1 protein	Mpdu1						2	2	20.8	12.838	4.1918	23164000	0.333354	0.784171	0.808515	19.7009	19.8391	18.6823	17.8012	17.65	20.4185
E9PVX6-2;E9PVX6	E9PVX6-2;E9PVX6		Mki67						2	2	1.2	324.71	2.9617	3426500	NaN	0	NaN	19.8572	21.2437	19.0652	17.2829	18.6338	17.973
Q3TF41;Q8BSH9;E9PW66;P28656;Q9CSP8	Q3TF41;Q8BSH9;E9PW66;P28656;Q9CSP8	Nucleosome assembly protein 1-like 1	Nap1l1						4	4	23.4	42.732	27.118	125240000	0.204619	-0.991782	-0.529817	21.7109	19.0684	18.6145	21.6425	17.6855	23.0412
Q3TVX1;Q6PJ87;Q3U844;H7BXB1;E9Q4G7;Q3U772;E9Q2U6;E9Q3W1;E9PWB2;Q8BK63-2;Q8BK63;F6YBC9	Q3TVX1;Q6PJ87;Q3U844;H7BXB1;E9Q4G7;Q3U772;E9Q2U6;E9Q3W1;E9PWB2;Q8BK63-2;Q8BK63;F6YBC9	Casein kinase I isoform alpha	Csnk1a1						4	4	26.5	24.021	6.7104	22557000	NaN	0	NaN	19.6964	19.6705	20.2671	18.5746	18.351	18.3643
E9PWG6;Q9JK28;B2RQA7	E9PWG6;Q9JK28;B2RQA7		Ncapg						2	2	2.4	112.87	3.052	3955200	NaN	0	NaN	19.984	19.9467	19.3855	19.1934	17.892	16.9542
M1VB37;M1VHG3;F8WHY8;M1VHG6;Q2KHS8;E9PX23;M1VHG1;M1VMF6;Q8K4B0;M1VQI8;M1V1V1;Q3UKM9;Q3U3A7;E9Q794;A4FTZ3;Q6ZPV1;Q3UII8;Q924K8-2;Q924K8;H3BLE1;Q3TY62;M1VQI9	M1VB37;M1VHG3;F8WHY8;M1VHG6;Q2KHS8;E9PX23;M1VHG1;M1VMF6;Q8K4B0;M1VQI8;M1V1V1;Q3UKM9;Q3U3A7;E9Q794;A4FTZ3;Q6ZPV1;Q3UII8;Q924K8-2;Q924K8	Metastasis-associated protein MTA1;Metastasis-associated protein MTA3	Mta1;Mta3						5	4	10.5	71.082	8.8721	10396000	NaN	0	NaN	19.4973	20.3022	19.4384	18.3188	18.3568	17.7478
E9PX70;Q60847-2;Q60847-5;Q60847;Q60847-4;Q60847-3	E9PX70;Q60847-2;Q60847-5;Q60847;Q60847-4;Q60847-3	Collagen alpha-1(XII) chain	Col12a1						3	3	1.5	333.73	3.3917	1022800	0.913	1.4336	1.95553	19.2991	20.5361	19.6131	19.0855	18.941	17.1209
Q91VH0;E9Q0D4;E9Q305;E9PXF8;F6ZDC5;F7BBM8;Q9Z2D2;Q8C135;Q8BJ67	Q91VH0;E9Q0D4;E9Q305;E9PXF8;F6ZDC5;F7BBM8		Sbf2						4	4	8.7	93.822	4.6581	2044500	NaN	0	NaN	20.9868	19.4922	19.5546	18.7813	17.3626	18.3543
E9PXK7;Q9Z210;D6RFQ2	E9PXK7;Q9Z210;D6RFQ2	Peroxisomal membrane protein 11B	Pex11b						7	7	36.7	27.003	18.555	41697000	0.816704	1.36898	1.76397	21.8143	21.6078	21.2416	18.7226	21.2599	20.5742
Q8VI87;E9PXW9;Q08369;Q3UYJ1;Q9JMA3;Q61169-2;Q61169	Q8VI87;E9PXW9;Q08369;Q3UYJ1	Transcription factor GATA-4	Gata4						6	6	24.9	44.709	97.117	31144000	0.496564	1.2876	1.13778	21.4673	20.0772	21.5795	20.0061	21.3865	17.8686
F8VPX1;E9PXY8;Q6A4J8-3;Q6A4J8;Q6A4J8-2	F8VPX1;E9PXY8;Q6A4J8-3;Q6A4J8;Q6A4J8-2	Ubiquitin carboxyl-terminal hydrolase;Ubiquitin carboxyl-terminal hydrolase 7	Usp7						5	5	8.5	128.47	18.401	17011000	0.81056	1.58033	1.75185	20.5123	19.1281	19.7281	18.6066	19.3673	16.6536
F7CXE4;E9PY48;Q8BSP2-3;Q8BSP2;Q8BSP2-2;Q3U5L1	F7CXE4;E9PY48;Q8BSP2-3;Q8BSP2;Q8BSP2-2;Q3U5L1	Condensin-2 complex subunit H2	Gm7535;Ncaph2						2	2	14.6	34.852	2.3324	1824000	NaN	0	NaN	19.7527	19.2164	20.125	19.0228	18.4188	17.7846
Q8C5C0;E9PYG9;Q3TCJ7;F6TVP2;E9Q0K6;F8WJE0;Q60710;Q3U754;Q6ZQM3;Q3UDX7	Q8C5C0;E9PYG9;Q3TCJ7;F6TVP2;E9Q0K6;F8WJE0;Q60710;Q3U754;Q6ZQM3;Q3UDX7	Deoxynucleoside triphosphate triphosphohydrolase SAMHD1	Samhd1						2	2	9.1	64.003	8.9823	17290000	0.101157	-0.25536	-0.281603	19.6978	18.8896	19.018	20.5577	17.7365	20.0773
E9PYL9;Q9CXW4;Q8VC94;A2BH06;E9PZB3	E9PYL9;Q9CXW4;Q8VC94;A2BH06;E9PZB3	60S ribosomal protein L11	Gm10036;Rpl11;Gm5093						10	10	56.7	20.266	127.37	2709500000	0.416767	0.315994	0.978957	25.5075	25.0691	25.7249	25.613	25.0011	24.7394
E9PYX7;E9Q852;E9Q9C3;Q9QZQ1-2;Q9QZQ1	E9PYX7;E9Q852;E9Q9C3;Q9QZQ1-2;Q9QZQ1	Afadin	Mllt4						3	3	3.1	188.9	6.2262	3563000	NaN	0	NaN	20.0215	19.5467	19.2162	19.3034	17.6191	19.3982
E9PZ16;B1B0C7;Q3UHH3;Q05793;Q2XQV0;Q52KG8;Q5RKM8	E9PZ16;B1B0C7;Q3UHH3;Q05793	Basement membrane-specific heparan sulfate proteoglycan core protein;Endorepellin;LG3 peptide	Hspg2						12	12	4.6	469.78	29.065	1041400000	NaN	0	NaN	20.0796	19.5855	19.3837	18.4093	18.7006	19.6712
Q2F3J4;G3X9T8;G3X8Q5;E9PZD8;Q61147	Q2F3J4;G3X9T8;G3X8Q5;E9PZD8;Q61147	Ceruloplasmin	Cp						2	2	11.8	49.492	2.2335	0	NaN	0	NaN	21.4695	19.98	20.2212	19.4459	17.0319	18.1587
E9Q641;E9PZF4;Q80XB4-3;Q80XB4-4;Q80XB4-2;Q80XB4;F7CXG1	E9Q641;E9PZF4;Q80XB4-3;Q80XB4-4;Q80XB4-2;Q80XB4;F7CXG1	Nebulin-related-anchoring protein	Nrap						2	2	3.2	167.52	2.575	0	NaN	0	NaN	20.5315	20.6519	19.7418	17.2528	17.4372	17.644
E9PZP8;Q4VBD0;Q8CBQ0;F6RXM1;Q8BR49	E9PZP8;Q4VBD0;Q8CBQ0;F6RXM1;Q8BR49		Herc1						2	2	0.8	532.65	3.3283	279790000	0.319266	-1.69675	-0.779101	20.0063	18.789	19.7889	18.5532	19.653	25.4682
E9Q035;P47758;Q542X6;A0A1W2P830	E9Q035;P47758;Q542X6	Signal recognition particle receptor subunit beta	Gm20425;Srprb						10	10	15.6	107.8	85.457	106740000	1.28068	0.984652	2.73081	22.5543	22.1269	22.388	21.3978	21.9445	20.773
E9Q066;G3X9Q6;Q8BWW4;Q3T9Z3;Q3UT02	E9Q066;G3X9Q6;Q8BWW4;Q3T9Z3;Q3UT02	La-related protein 4	Larp4						3	3	8.6	79.601	6.6094	15188000	NaN	0	NaN	20.052	19.7894	19.0894	19.4577	18.7	18.7035
E9Q0U7;Q61699-2;Q61699;A0A0J9YTZ7;D3Z3I9;Q8C6H1	E9Q0U7;Q61699-2;Q61699;A0A0J9YTZ7;D3Z3I9;Q8C6H1	Heat shock protein 105 kDa	Hsph1						2	2	4.4	91.677	4.1301	17959000	NaN	0	NaN	20.4017	19.1943	19.6202	19.5268	17.8265	18.4012
Q7TMS2;Q3UV58;Q3UE96;Q3U146;E9Q0Y4;Q5DTP8;P46062	Q7TMS2;Q3UV58;Q3UE96;Q3U146;E9Q0Y4;Q5DTP8;P46062	Signal-induced proliferation-associated protein 1	Sipa1						2	2	3.9	112.23	3.5604	503690	NaN	0	NaN	20.0564	19.7576	19.3813	18.7482	17.7454	17.5393
E9Q109;Q9CXK8	E9Q109;Q9CXK8	60S ribosome subunit biogenesis protein NIP7 homolog	Nip7						3	3	33.1	15.224	4.9668	6578800	NaN	0	NaN	20.5477	19.5584	20.2305	17.9827	18.633	18.9288
E9Q1G8;Q8C2A3;E9Q9F5;O55131;Q3UNN1;Q5DTS3;Q3UGE0;S4R2P6;Q9DA97	E9Q1G8;Q8C2A3;E9Q9F5;O55131;Q3UNN1;Q5DTS3	Septin-7	2007-09-01						15	14	39.1	50.648	323.31	502660000	0.348835	0.216307	0.840601	24.5692	23.8117	24.4454	24.0296	24.2552	23.8925
E9Q1K3;Q8BJT2;D3Z0T1;F6V4G5	E9Q1K3		Add1						28	0	59.1	72.925	10.186	5117600	NaN	0	NaN	19.9564	19.8766	18.2805	18.1283	18.4502	18.9752
E9Q1S3;Q8C1E4;Q01405;A2ANA0;Q3U2Q0;Q8CDS4;Q3UKB4;Q3TYS4;Q3TIS3;Q3TAW4;Q9D662	E9Q1S3;Q8C1E4;Q01405	Protein transport protein Sec23A	Sec23a						3	3	6	82.955	4.8424	4530500	1.03774	1.6185	2.2095	19.661	19.5108	19.3483	17.2208	19.3405	17.1033
E9Q260;Q99MW1;E9PWQ6;F6QH34	E9Q260;Q99MW1;E9PWQ6	Serine/threonine-protein kinase 31	Stk31						14	14	23.7	112.35	66.316	43612000	0.00259054	0.00749397	0.00792969	21.2957	19.0094	19.0132	19.3309	20.876	19.0889
E9Q2E4;A0A0J9YUS1;Q6PDJ9;Q6ZQ86	E9Q2E4;A0A0J9YUS1;Q6PDJ9;Q6ZQ86		Gm15800						2	2	0.7	484.12	2.6656	476250	NaN	0	NaN	20.475	19.3705	18.9063	18.5591	18.8452	19.5506
Q6P7V9;E9Q2X6;Q8CG47;Q3UR81;Q3U763;Q3UZJ7	Q6P7V9;E9Q2X6;Q8CG47	Structural maintenance of chromosomes protein;Structural maintenance of chromosomes protein 4	Smc4						9	9	9	139.52	15.421	18063000	NaN	0	NaN	19.6602	19.8481	19.1177	18.2192	18.1889	18.6004
E9Q309	E9Q309		Cep350						2	2	1.3	346.45	3.4353	2777100	NaN	0	NaN	19.6196	20.663	19.5764	18.1013	18.4986	17.4015
E9Q3A0;Q80WG7	E9Q3A0;Q80WG7	E3 ubiquitin-protein ligase Trim36	Trim36						2	2	3.1	81.337	2.7834	0	NaN	0	NaN	19.8593	19.2112	20.5596	18.0924	18.3275	18.5634
E9Q5P9;E9Q3M0;Q62432-2;Q62432;F7BUP2;E9PXA8;A2CG44;Q3V3E0;Q0VER3;Q3UVC6;Q9JIW5	E9Q5P9;E9Q3M0;Q62432-2;Q62432;F7BUP2;E9PXA8;A2CG44;Q3V3E0;Q0VER3;Q3UVC6;Q9JIW5	Mothers against decapentaplegic homolog;Mothers against decapentaplegic homolog 2;Mothers against decapentaplegic homolog 9	Smad2;Smad3;Smad9						2	1	10.2	27.329	3.6451	34647000	0.604239	1.4391	1.34865	21.2566	18.5921	19.736	16.9851	18.8588	19.4235
E9Q4M2;P54310;P54310-2;Q9CTW2	E9Q4M2;P54310;P54310-2;Q9CTW2	Hormone-sensitive lipase	Lipe						2	2	3.1	117.28	3.9433	15725000	0.11216	0.0612539	0.309497	20.1906	19.563	19.9515	19.9918	19.7648	19.7647
Q3U4Y4;Q6W4W7;E9Q4U7;K4PWM5;O70566;Q8C414	Q3U4Y4;Q6W4W7;E9Q4U7;K4PWM5;O70566;Q8C414	Protein diaphanous homolog 2	Diap2;Diaph2						3	3	4.4	107.22	4.6715	3270900	NaN	0	NaN	20.2268	18.9582	19.463	17.6688	17.8668	20.3049
Q3TT06;E9Q4V9;Q569X8;Q8BH74	Q3TT06;E9Q4V9;Q569X8;Q8BH74	Nuclear pore complex protein Nup107	Nup107						2	2	2.6	106.56	3.1063	3783800	1.19886	1.64256	2.55065	21.2761	19.2579	20.3646	18.7115	19.0993	18.1602
E9Q557;E9PZW0;Q9CV95	E9Q557;E9PZW0	Desmoplakin	Dsp						11	11	4.9	332.91	107.16	225790000	0.744448	0.893944	1.62203	23.6442	22.6993	24.1962	22.8195	21.9641	23.0743
E9QNH6;E9Q580;Q7TQD7;P46735-2;P46735;Q3UEQ4;Q3TTZ3;D3YV80;O88329	E9QNH6;E9Q580;Q7TQD7;P46735-2;P46735;Q3UEQ4;Q3TTZ3;D3YV80	Unconventional myosin-Ib	Myo1b						4	4	6.6	125.03	7.0039	6378200	NaN	0	NaN	20.5348	20.3991	20.5639	18.0372	18.8424	17.2691
U5LGT0;U5LHW9;U5LK79;U5LK24;U5LHU4;U5LGS5;U5LHW4;U5LK74;U5LK19;E9Q5B0;U5LGS1;U5LHW1;U5LK70;U5LK15;U5LHT8;U5LGR7;Q80VC9-2;Q80VC9	U5LGT0;U5LHW9;U5LK79;U5LK24;U5LHU4;U5LGS5;U5LHW4;U5LK74;U5LK19;E9Q5B0;U5LGS1;U5LHW1;U5LK70;U5LK15;U5LHT8;U5LGR7;Q80VC9-2;Q80VC9	Calmodulin-regulated spectrin-associated protein 3	Camsap3						2	2	6	91.461	2.5442	2995200	NaN	0	NaN	19.8431	20.2815	20.2233	17.1192	18.0902	18.1107
E9Q5C9-2;E9Q5C9	E9Q5C9-2;E9Q5C9		Nolc1						4	4	4.7	69.272	6.387	7295000	1.2148	1.52164	2.58535	19.5802	19.86	20.5463	18.3712	17.6397	19.4108
E9Q5G3;Q05DU6;A0A1L1SRP4;Q9CXV7	E9Q5G3;Q05DU6;A0A1L1SRP4	Kinesin-like protein KIF23;Kinesin-like protein	Kif23						13	13	19.7	108.77	32.038	59545000	NaN	0	NaN	19.6939	19.0092	20.0946	17.5032	17.9603	18.9432
E9Q616;A0PJF4;Q6UL10;Q8VDN3;Q8BKS2;A0JLR7;Q8CGE7;Q61484;Q6UIL4;Q8BRB8;Q3UYW8;G5E8K8;Q8R2L7;Q8CEX7	E9Q616;A0PJF4		Ahnak						104	103	48.2	604.25	323.31	2276700000	1.23508	0.274129	2.62978	26.6303	26.5268	26.7229	26.5207	26.3104	26.2264
Q3T9K7;Q14DT6;E9Q6C2;Q8CG14;E0CZE7;A0A1W2P7F1;Q8CFG8	Q3T9K7;Q14DT6;E9Q6C2;Q8CG14;E0CZE7;A0A1W2P7F1;Q8CFG8	Complement C1s-A subcomponent;Complement C1s-A subcomponent heavy chain;Complement C1s-A subcomponent light chain;Complement C1s-B subcomponent;Complement C1s-B subcomponent heavy chain;Complement C1s-B subcomponent light chain	C1s1;C1sa;C1sb						2	2	5.2	76.484	2.772	1808500	NaN	0	NaN	21.2614	19.6689	19.6273	18.8584	18.9605	17.763
Q8C0Z3;Q8CFF2;Q8CGI3;Q9CT17;Q6NSR2;Q3UIX4;F6RDI8;E9Q6E5;A0A0G2JEG1;D3Z4B0;B7ZNC5;Q8BV04	Q8C0Z3;Q8CFF2;Q8CGI3;Q9CT17;Q6NSR2;Q3UIX4;F6RDI8;E9Q6E5;A0A0G2JEG1;D3Z4B0;B7ZNC5;Q8BV04		Srsf11						2	2	10.2	32.703	4.8218	99760000	0.0824121	0.43085	0.233058	20.3105	19.422	20.9971	23.1868	19.1689	17.0815
E9Q6P4;G5E8P0;F6X8A1;F6ZAT3	E9Q6P4;G5E8P0;F6X8A1;F6ZAT3		Tubgcp6						2	2	1.8	196.21	3.3785	6144000	NaN	0	NaN	20.2046	20.3884	19.4608	17.9392	19.3747	17.2854
E9Q7E2;Q8R2U9;Q8CET8;Q69ZG5	E9Q7E2;Q8R2U9;Q8CET8;Q69ZG5		Arid2						2	2	2	195.99	2.6186	6763800	0.926397	1.52584	1.98245	19.2018	20.6729	18.1687	17.9846	18.1573	17.324
E9Q7G0;A0A1B0GSW3;Q3TH77;A0A1B0GT61;Q91W16;Q3UNM2;F6ZQA3;A0A1B0GT38;A0A1B0GSH2;Q99KG8	E9Q7G0;A0A1B0GSW3		Numa1						9	9	6.8	235.63	16.11	25821000	0.112107	0.3898	0.309362	21.34	20.2702	19.1667	20.6989	21.2052	17.7034
Q3TQL4;E9Q800;Q3U7N2;Q8CAQ8-3;Q8CAQ8-2;Q8CAQ8;Q8CAQ8-5;Q3TEY5;Q3TVZ5;E9QAY6;A0A0U1RP81;Q2YDW0;A0A1B0GX08;Q3TZK4;A0A0U1RQ14;Q6P8Y5;E9PVS5;A6H604;Q8CAQ8-4	Q3TQL4;E9Q800;Q3U7N2;Q8CAQ8-3;Q8CAQ8-2;Q8CAQ8;Q8CAQ8-5;Q3TEY5;Q3TVZ5;E9QAY6;A0A0U1RP81;Q2YDW0	MICOS complex subunit Mic60	Immt						15	15	27.4	75.472	30.691	68376000	0.139455	0.417744	0.376966	18.6066	20.8429	19.718	21.1028	18.3095	18.5021
V9GXT3;V9GX91;E9Q842	V9GXT3;V9GX91;E9Q842		Nav2						3	3	2.7	255.56	11.275	573220000	1.05771	1.26354	2.25091	18.993	19.7433	20.5267	19.0869	18.4938	17.8916
Q3TPD1;G3X9V2;E9Q8Z5;E9Q8Z6;E9Q8Z8;P30999-2;P30999-3;P30999;E9Q986;D3Z7H6;E9Q906;E9Q907;E9Q905;E9Q8Z4;E9Q8Z9;D3Z2H2;E9Q903;E9Q901;E9Q904;D3Z2H7;Q3UF77	Q3TPD1;G3X9V2;E9Q8Z5;E9Q8Z6;E9Q8Z8;P30999-2;P30999-3;P30999;E9Q986;D3Z7H6;E9Q906;E9Q907;E9Q905;E9Q8Z4;E9Q8Z9;D3Z2H2;E9Q903;E9Q901;E9Q904;D3Z2H7;Q3UF77	Catenin delta-1	Ctnnd1						9	9	19.2	93.551	20.043	46231000	0.0523636	0.251994	0.152178	20.9441	17.9411	19.9702	20.5959	20.9301	16.5734
E9Q914;Q6ZPR5-2;Q6ZPR5;E9Q9L1;E9Q1V5;Q6ZPR5-3;Q6ZPR5-4;E9Q0L7;Q6ZPR5-5;E9PZU7;E9QAA5;E9Q1M2;E9Q5Z0;E9Q5R0;E9PVE5;E9Q146;E9Q1T4	E9Q914;Q6ZPR5-2;Q6ZPR5;E9Q9L1;E9Q1V5;Q6ZPR5-3;Q6ZPR5-4;E9Q0L7;Q6ZPR5-5	Sphingomyelin phosphodiesterase 4	Smpd4						5	5	11.3	84.972	12.262	15476000	0.368191	-0.429785	-0.880401	19.3352	19.5127	20.7259	20.5537	20.453	19.8564
Q8VCQ8;E9QA16;S4R1T7;E9Q0M9;Q3UGC3;D3Z6I7;E9QA15;F6QLP8;F6ZAW1;E9Q9F3;Q3TUS1;F6RGN9;Q7TMN5;Q8VD79;F6T2Z7	Q8VCQ8;E9QA16;S4R1T7;E9Q0M9;Q3UGC3;D3Z6I7;E9QA15		Cald1						18	18	40.8	60.452	47.625	120460000	0.700063	1.00654	1.53534	20.4851	21.0308	20.1758	20.6451	19.4768	18.5502
E9QAE4;O88491	E9QAE4;O88491	Histone-lysine N-methyltransferase;Histone-lysine N-methyltransferase, H3 lysine-36 and H4 lysine-20 specific	Nsd1						2	2	0.8	296.36	2.8141	0	NaN	0	NaN	20.4901	18.7314	19.0783	18.3443	18.1576	17.4162
Q5KU03;E9QAQ5;Q9WV60;Q3TB31	Q5KU03;E9QAQ5;Q9WV60	Glycogen synthase kinase-3 beta	Gsk3b						3	3	16.7	46.71	12.316	20757000	NaN	0	NaN	19.2042	19.8865	17.7272	19.491	19.0114	19.0082
E9QAS4;E9QAS5;Q5DTP7;Q6PDQ2;Q3U582;Q8BM83;Q99JM0;F7C528;E9Q614;B1AR17;Q3UFM8;Q3ULG0;F6WR45	E9QAS4;E9QAS5;Q5DTP7;Q6PDQ2;Q3U582;Q8BM83	Chromodomain-helicase-DNA-binding protein 4	Chd4						13	10	10.7	216.37	28.945	62543000	0.146524	-0.581677	-0.394071	19.6242	20.9042	20.3127	21.8022	22.7292	18.0546
Q547R0;E9QAT0;Q6AXB7;P35922-3;P35922-2;P35922;D3Z6U8;E9QNF5;E9QAS8;P35922-9;P35922-8;P35922-7;E9QAS9;P35922-5;P35922-4;P35922-6;P35922-11;P35922-10;P35922-12;Q8BPK8;Q8BPN5;Q925S6	Q547R0;E9QAT0;Q6AXB7;P35922-3;P35922-2;P35922;D3Z6U8;E9QNF5;E9QAS8;P35922-9;P35922-8;P35922-7;E9QAS9;P35922-5;P35922-4;P35922-6;P35922-11;P35922-10;P35922-12;Q8BPK8	Fragile X mental retardation protein 1 homolog	Fmr1						14	12	32.1	66.269	188.59	141520000	0.799191	0.567595	1.72945	22.8013	22.0894	22.0164	21.3227	22.0288	21.8529
E9QB02;Q68FL6;F6W0G8	E9QB02;Q68FL6	Methionine--tRNA ligase, cytoplasmic	Mars						9	9	14.4	102.37	94.329	73876000	0.111528	-0.370139	-0.307906	19.6421	19.8298	19.3496	18.7153	18.8527	22.3639
Q3ULE2;E9QK83;Q5XG71	Q3ULE2;E9QK83;Q5XG71	Small subunit processome component 20 homolog	Utp20						2	2	3.9	103.76	3.7609	1834900	1.02807	1.60817	2.18954	19.096	19.2931	20.3208	16.714	18.72	18.4515
E9QKB2;Q9JKS5;Q3UJC1	E9QKB2;Q9JKS5;Q3UJC1	Intracellular hyaluronan-binding protein 4	Habp4						2	2	9.2	45.965	5.3411	9767100	NaN	0	NaN	20.0221	19.1841	19.1822	18.7598	17.4278	17.5206
E9QKD9;E9PWY2;Q7TPY0;G3X8R4;Q9DBA9	E9QKD9;E9PWY2;Q7TPY0;G3X8R4;Q9DBA9	General transcription factor IIH subunit 1	Gtf2h1						3	3	8.1	62.469	5.6367	2633400	NaN	0	NaN	20.3512	20.067	19.3109	18.7779	18.7176	18.1799
G3UX83;E9QKG2;Q9WV86	G3UX83;E9QKG2;Q9WV86	Katanin p60 ATPase-containing subunit A1	Katna1						2	2	8.5	15.226	2.5399	584830	NaN	0	NaN	19.347	19.9048	18.9415	17.958	17.1171	18.3197
Q3U9V4;E9QKR0;P62880;D3YZX3;E9PWM7;D3Z1M1;D3Z1T4;Q61621;Q3U2F9;Q3THF3;P29387;Q8BMQ1;Q3TY18;Q54AE3;Q61011	Q3U9V4;E9QKR0;P62880;D3YZX3;E9PWM7	Guanine nucleotide-binding protein G(I)/G(S)/G(T) subunit beta-2	Gnb2						9	5	38.5	37.331	12.763	54553000	0.010863	-0.0269667	-0.0329445	21.866	19.6463	21.5742	20.5792	20.6737	21.9145
Q8R1E1;E9QL80;Q6A0A4;Q3UZK0;Q91YX5	Q8R1E1;E9QL80;Q6A0A4;Q3UZK0;Q91YX5	Acyl-CoA:lysophosphatidylglycerol acyltransferase 1	Lpgat1						2	2	13	31.565	4.046	2524600	NaN	0	NaN	19.6169	19.8727	19.2672	18.5557	18.8938	15.9738
E9QLW5;P09535;D3Z4N4;J3QJZ9	E9QLW5;P09535;D3Z4N4	Insulin-like growth factor II;Insulin-like growth factor II;Preptin	Igf2						3	3	20.9	21.061	6.5666	24993000	0.594145	1.41306	1.32896	20.8372	21.0413	21.1859	21.4752	17.8105	19.5394
F7B6X4;F6U2C2;Q3UX07;E9QM77;O70305-2;O70305;O70305-3;F6V8M6;Q3UX51	F7B6X4;F6U2C2;Q3UX07;E9QM77;O70305-2;O70305;O70305-3	Ataxin-2	Atxn2						5	5	23.3	35.381	9.809	5261000	NaN	0	NaN	19.1733	19.4927	20.4043	18.1085	18.8712	18.2004
E9QMH7;Q9DBZ1	E9QMH7;Q9DBZ1	Inhibitor of nuclear factor kappa-B kinase-interacting protein	Ikbip						5	4	15.5	42.497	51.722	31157000	0.91452	1.89326	1.95858	22.311	21.3493	21.8981	18.2843	21.4795	20.1148
E9QMQ3;Q99KW3-1;Q99KW3-4;Q99KW3;Q99KW3-2;Q3U2M9;G5E8W1;J9JI90	E9QMQ3;Q99KW3-1;Q99KW3-4;Q99KW3;Q99KW3-2;Q3U2M9	TRIO and F-actin-binding protein	Triobp						10	10	21.4	71.684	32.772	35301000	NaN	0	NaN	18.766	20.1755	18.5543	18.6998	19.5077	18.0799
Q5M9K3;E9QNP0;P62984;A5JUZ1;A0A0A6YW67;E9Q9J0;Q8C2K3;E9Q4P0;E9Q5F6;Q922B0;Q5SX22;Q3TH47;Q78XY9;Q8R0Z9;Q922Z8;Q8VC46;P0CG49;P0CG50;B0LAC2;D3YYZ2	Q5M9K3;E9QNP0;P62984;A5JUZ1;A0A0A6YW67;E9Q9J0;Q8C2K3;E9Q4P0;E9Q5F6;Q922B0;Q5SX22;Q3TH47;Q78XY9;Q8R0Z9;Q922Z8;Q8VC46;P0CG49;P0CG50;B0LAC2;D3YYZ2	Ubiquitin-60S ribosomal protein L40;Ubiquitin;60S ribosomal protein L40;Polyubiquitin-B;Ubiquitin;Polyubiquitin-C;Ubiquitin;Ubiquitin-related 1;Ubiquitin-related 2	Kxd1;Uba52;Ubc;Gm8797;Gm1821;Ubb;Gm5239						6	1	44.5	14.728	3.7842	58120000	0.452805	0.756755	1.05108	19.9987	20.4568	18.7355	19.0721	18.0565	19.7922
E9QNY8;Q9JLC8-2;Q9JLC8-3;Q9JLC8	E9QNY8;Q9JLC8-2;Q9JLC8-3;Q9JLC8	Sacsin	Sacs						2	2	0.5	520.69	5.1659	1203500	NaN	0	NaN	19.7196	20.8774	19.0894	18.3117	17.7231	19.0966
E9QP46;Q6ZWQ0;F6W8R9;Q76KB5;Q6DFZ2;Q6ZWQ0-3	E9QP46;Q6ZWQ0	Nesprin-2	Syne2						3	3	0.5	782.13	3.6144	0	NaN	0	NaN	20.2138	20.4675	20.1494	17.8306	19.2755	19.1815
E9QPI5;Q6A026;Q8VDS0	E9QPI5;Q6A026;Q8VDS0	Sister chromatid cohesion protein PDS5 homolog A	Pds5a						4	4	6.2	150.22	18.948	18815000	0.416991	0.708097	0.979409	21.0551	19.9189	19.2251	18.8093	20.3318	18.9338
E9QPX1;P39061-2;P39061-1;P39061	E9QPX1;P39061-2;P39061-1;P39061	Collagen alpha-1(XVIII) chain;Endostatin	Col18a1						6	6	6.7	182.29	17.196	29821000	NaN	0	NaN	19.7655	19.7852	19.5937	19.7091	18.3162	18.7469
Q6ZQH3;Q3UQD5;Q71E74;F6M2K0;Q5XJV5;Q9JL19;A2AQM9	Q6ZQH3;Q3UQD5;Q71E74;F6M2K0;Q5XJV5;Q9JL19;A2AQM9	Nuclear receptor coactivator 6	Ncoa6;Rap250						2	2	2.9	123.05	2.4325	0	NaN	0	NaN	21.401	19.4607	19.5383	18.7055	19.2761	17.872
F6QCI0;Q3TLE4;Q8BQ46	F6QCI0;Q3TLE4;Q8BQ46		Taf15						3	1	19.1	33.603	13.067	27521000	0.0495411	0.207313	0.144366	19.1905	18.8983	19.961	21.9401	17.8686	17.6191
F6R3T1;Q8BZY1;E9Q4Y8;A0A1B0GSZ4	F6R3T1;Q8BZY1;E9Q4Y8		8030474K03Rik						5	5	15.6	57.746	9.67	41302000	1.05348	-1.334	-2.24212	20.7591	19.5373	18.8406	21.375	21.0764	20.6877
F6RGI3	F6RGI3		Gm340						2	2	3.4	136.18	2.245	1629800	1.01099	1.61455	2.15438	20.4797	20.0313	18.6171	17.5642	17.6329	19.0873
F6TLV3;Q8BX90	F6TLV3;Q8BX90	Fibronectin type-III domain-containing protein 3A	Fndc3a						2	2	3	127.14	12.742	0	NaN	0	NaN	19.6994	19.8569	19.7026	18.3763	18.3638	18.1066
F6VYQ6;Q9CYJ3;Q8K366;Q8R2R0;Q3UNK6;P56960;Q3TRD0;Q99KY7	F6VYQ6;Q9CYJ3;Q8K366;Q8R2R0;Q3UNK6;P56960;Q3TRD0	Exosome component 10	Exosc10						4	4	11	71.037	7.1619	50216000	0.146356	0.520535	0.393667	21.5676	18.8161	19.6851	19.0852	17.9401	21.482
F6XLV1	F6XLV1		E030010N08Rik						2	2	1.5	186.63	2.9038	246720000	0.0440375	-0.36779	-0.129017	21.1374	20.7825	19.1831	18.181	17.723	26.3024
Q561N5;F6YVP7;P62270;S4R1N6;Q3TW65	Q561N5;F6YVP7;P62270;S4R1N6;Q3TW65	40S ribosomal protein S18	Rps18;Gm10260						14	14	55.3	17.718	132.1	2941200000	0.455494	0.207448	1.05643	25.9152	25.9096	26.0182	25.3905	25.7729	26.0573
F6YXR3;Q8BHL5-2;Q8BHL5	F6YXR3;Q8BHL5-2;Q8BHL5	Engulfment and cell motility protein 2	Elmo2						2	1	10.3	33.868	3.7475	1699700	NaN	0	NaN	22.0269	19.9195	19.6241	17.1484	17.819	18.3289
Q6ZWZ6;F7AEH4;P63323;A0A1W2P7A1	Q6ZWZ6;F7AEH4;P63323;A0A1W2P7A1	40S ribosomal protein S12	Rps12						9	9	74.2	14.515	323.31	4316800000	1.24686	0.562052	2.65572	25.6339	26.2357	26.1599	25.5038	25.5765	25.263
F8VPK0;Q3UYZ5;B2X2D9	F8VPK0		Ttc37						18	9	18.5	173.94	288.98	63853000	0.0459799	-0.120882	-0.134452	18.774	19.7755	19.1322	20.0607	20.3285	17.6552
V9GWT6;V9GXH3;V9GXF0;V9GXP8;F8VPM7;Q99MI1-2;Q99MI1;Q99MI1-4;Q3TRG3;Q5J8K5;Q5J8K6;Q5J8K7;Q5J8K8;Q3UHT7;Q6PH08-2;Q6PH08;Q6PH08-3	V9GWT6;V9GXH3;V9GXF0;V9GXP8;F8VPM7;Q99MI1-2;Q99MI1;Q99MI1-4	ELKS/Rab6-interacting/CAST family member 1	Erc1						4	4	4.7	108.85	5.7721	7999600	NaN	0	NaN	20.3773	19.4297	20.2531	18.1642	18.9627	19.1808
F8VPM9;Q03172;Q3UYW4	F8VPM9;Q03172;Q3UYW4	Zinc finger protein 40	Hivep1						2	2	1.1	288.32	2.2604	0	NaN	0	NaN	20.847	18.7667	19.8625	18.3958	19.7508	18.0353
F8VPP8;Q3UGE6;Q6ZPZ8;Q3TZP6;Q3TAC6	F8VPP8;Q3UGE6;Q6ZPZ8		Zc3h7b;mKIAA1031						6	6	12.3	110.29	13.649	56550000	NaN	0	NaN	19.6192	20.5855	19.043	19.2034	17.9436	17.9428
F8VPU2;Q8K2R0;E9Q805;Q3UY58;Q8R2X2;Q99KU3	F8VPU2;Q8K2R0	FERM, RhoGEF and pleckstrin domain-containing protein 1	Farp1						10	10	16.6	118.87	18.709	50174000	0.74442	-1.09548	-1.62198	20.019	19.4143	18.8876	21.1909	21.0603	19.3561
F8VQC1;Q3UZL8;A0JLN1;E9Q740;A0PJ97;Q9CS54;Q3UU23	F8VQC1;Q3UZL8;A0JLN1;E9Q740;A0PJ97;Q9CS54;Q3UU23	Signal recognition particle subunit SRP72	Srp72						6	6	14.2	74.656	13.025	5666600	NaN	0	NaN	20.0273	19.9886	19.2773	19.7207	17.8779	18.649
F8VQE9;Q8VHH5;A0A1D5RMG4;Q8VHH5-2;Q8K0K1;A0A0G2JER6;A0A0G2JDW1;A0A087WRF2;Q8BXK8	F8VQE9;Q8VHH5;A0A1D5RMG4;Q8VHH5-2	Arf-GAP with GTPase, ANK repeat and PH domain-containing protein 3	Agap3						3	3	5.7	97.694	5.537	5760300	NaN	0	NaN	20.5184	18.7143	20.6127	19.574	17.4703	19.0254
Q544Y7;F8WGL3;Q9CX22;P18760;Q3UHW9;P45591	Q544Y7;F8WGL3;Q9CX22;P18760	Cofilin-1	Cfl1						5	4	44	18.559	18.686	42960000	NaN	0	NaN	19.0262	19.9368	19.9812	17.4628	17.3717	17.5925
Z4YMV4;Z4YMQ5;Z4YJI3;F8WGU3;Q3US41-4;Q3US41-3;Q3US41-2;Q3US41-5;Q3US41	Z4YMV4;Z4YMQ5;Z4YJI3;F8WGU3;Q3US41-4;Q3US41-3;Q3US41-2;Q3US41-5;Q3US41	Epithelial splicing regulatory protein 1	Esrp1						2	2	7.9	52.252	2.2199	0	NaN	0	NaN	20.8435	19.2343	18.7544	17.7526	17.1335	16.8069
Q8BTF0;F8WHL2;Q8CIE6;Q63ZW9;Q8R393;Q8BTF3;D6RH55;Q3TAU7;Q99JW9	Q8BTF0;F8WHL2;Q8CIE6;Q63ZW9	Coatomer subunit alpha;Coatomer subunit alpha;Xenin;Proxenin	Copa						11	11	14	138.52	28.923	44937000	0.113524	-0.301742	-0.312924	19.407	19.7827	20.2081	20.8467	18.241	21.2153
F8WHM5;Q53WR6;Q61543;F6RSH1;Q8BQH1	F8WHM5;Q53WR6;Q61543;F6RSH1	Golgi apparatus protein 1	Glg1						7	7	6.9	132.35	12.817	21448000	0.109442	0.301483	0.302645	20.3227	19.2384	19.8618	20.8692	17.69	19.9593
F8WHR6;Q569Z5-2;Q569Z5;Q3UUW9;Q05C73	F8WHR6;Q569Z5-2;Q569Z5	Probable ATP-dependent RNA helicase DDX46	Ddx46						5	5	6	117	9.9087	4412700	NaN	0	NaN	19.0723	20.1108	19.7611	18.6373	16.8485	17.0009
F8WHT3;Q7TPM1;F7AYW2;Q80TY7;Q7TPM1-2;F6Q3E1	F8WHT3;Q7TPM1;F7AYW2;Q80TY7;Q7TPM1-2	Protein PRRC2B	Prrc2b						8	7	6	243.12	23.771	41583000	NaN	0	NaN	19.018	20.744	20.8274	18.3567	18.514	18.7818
G3UZZ3;Q3T9X3;Q3TCR7;Q3TBU6;G3X9G4;F8WIV5;P39054-2;P39054;Q91Z39;Q9CUM4;F6W8Z8;Q8BUT2;A0A0J9YUE9;E9QLL2;A0A0J9YUN4;P39053-5;P39053-3;Q8BZ98-2;Q8BZ98;P39053-6;P39053-4;P39053	G3UZZ3;Q3T9X3;Q3TCR7;Q3TBU6;G3X9G4;F8WIV5;P39054-2;P39054;Q91Z39;Q9CUM4	Dynamin-2	Dnm2						4	4	8.6	91.56	8.6339	10350000	NaN	0	NaN	19.7413	20.5065	19.3398	17.4111	18.6478	18.1063
Q3UYV7;Q3U7R4;F8WJA0;Q9ESV0;Q3TLR1	Q3UYV7;Q3U7R4;F8WJA0;Q9ESV0;Q3TLR1	ATP-dependent RNA helicase DDX24	Ddx24						3	3	6.9	69.138	5.6471	1908900	NaN	0	NaN	19.7129	19.9147	19.3393	19.2109	18.573	18.7378
G3UVU6;Q9R0X0-3;Q9R0X0-2;Q9R0X0	G3UVU6;Q9R0X0-3;Q9R0X0-2;Q9R0X0	Mediator of RNA polymerase II transcription subunit 20	Gm20517;Med20						2	2	16.4	16.461	4.008	14617000	0.895904	1.4554	1.92127	19.876	19.2874	20.5076	19.7652	17.6215	17.918
G3UWE1;Q52L67;Q9CY27;Q9CWN2;Q3TAN8;Q14C44;A0A1D5RLH3;A0A1D5RLB4	G3UWE1;Q52L67;Q9CY27;Q9CWN2	Very-long-chain enoyl-CoA reductase	Tecr						5	5	19.1	34.244	19.241	207070000	1.19034	0.7335	2.53218	23.1125	23.0006	23.2557	22.177	22.9445	22.0467
G3UX26;Q60930;D3YZT5;D3YUN8	G3UX26;Q60930;D3YZT5	Voltage-dependent anion-selective channel protein 2	Vdac2						7	7	36.4	30.446	32.331	42721000	0.435808	1.20589	1.01715	18.9734	19.9287	20.193	20.3317	18.6989	16.4468
G3UX43;G3UZ47;O70251;M0QWK5;M0QWH8;A0A087WS46	G3UX43;G3UZ47;O70251;M0QWK5;M0QWH8;A0A087WS46	Elongation factor 1-beta	Eef1b2;Eef1b						2	2	69.1	7.5424	90.859	120830000	0.112573	0.729986	0.310537	20.6562	19.0803	23.3257	18.3872	18.2004	24.2847
G8JL74;G3UXA6;G3UY95;G3UZ01;Q8BHD7-2;Q8BHD7;G3UXZ6;G3UXZ8	G8JL74;G3UXA6;G3UY95;G3UZ01;Q8BHD7-2;Q8BHD7	Polypyrimidine tract-binding protein 3	Ptbp3						4	3	14.7	59.465	80.222	13026000	0.565054	1.10252	1.27218	18.9904	19.3999	19.9703	19.9858	17.6152	17.4521
G3UY42;Q8CCS6-2;Q8CCS6;D3YUB9;D3Z5F7;G3UWY6;G3UX74	G3UY42;Q8CCS6-2;Q8CCS6;D3YUB9;D3Z5F7	Polyadenylate-binding protein 2	Pabpn1;Gm20521						9	3	48.6	34.003	54.176	708980000	1.01904	-0.768962	-2.17094	24.5443	25.0169	24.1093	24.8598	25.6454	25.4721
G3UYG6;Q6Y7W8;G3UWR2;Q3TUA5;E9Q2M5;Q8C585;G3UYR9;G3UZX7;Q6Y7W8-2	G3UYG6;Q6Y7W8;G3UWR2;Q3TUA5;E9Q2M5;Q8C585;G3UYR9	PERQ amino acid-rich with GYF domain-containing protein 2	Gigyf2						11	11	12.3	148.58	32.844	34318000	NaN	0	NaN	20.8391	18.6235	19.6684	18.9597	17.2644	19.335
G3UYU0	G3UYU0		Mex3a						2	2	6.5	54.224	2.5347	0	NaN	0	NaN	19.4358	19.6992	19.344	17.8702	18.3722	16.6715
G3UYV7;Q059I1;P62858;J3QNN8	G3UYV7;Q059I1;P62858	40S ribosomal protein S28	Rps28						5	5	69.6	6.3442	124.67	1874300000	0.19816	0.233884	0.515108	24.9682	25.2818	23.8642	24.485	24.7165	24.211
G3UZA0;Q8BGA5	G3UZA0;Q8BGA5	KRR1 small subunit processome component homolog	Krr1						2	2	8	36.66	2.988	1341300	0.691827	1.31728	1.51928	20.4148	19.4318	19.6847	20.1428	17.9063	17.5303
G3UZJ5;N0E4C0;N0E4C5;N0E463;P67871;G3UZA4;N0E462;G3UXG7;G3UZX4;G3UXU2;G3UWU5;N0E636	G3UZJ5;N0E4C0;N0E4C5;N0E463;P67871;G3UZA4;N0E462;G3UXG7;G3UZX4;G3UXU2	Casein kinase II subunit beta	Csnk2b;Csnk2b-Ly6g5b						4	4	35	23.621	11.306	125590000	0.19125	0.604551	0.499274	20.8982	21.5753	21.8661	22.2013	18.4992	21.8254
G3X922;D4AFX7;Q3UX52;Q3UQJ7;Q8CHD7;Q8BNL1;Q3TNE7;A0A1L1STR9;A0A087WRC9;A0A087WS25	G3X922;D4AFX7		Dnajc13						33	33	22.1	254.44	323.31	246880000	0.649518	-0.531841	-1.43685	19.9699	19.0588	19.6914	20.6081	19.9119	19.7956
S4R1Y5;G3X926;Q9JJ80;S4R2R2;S4R2H5	S4R1Y5;G3X926;Q9JJ80;S4R2R2;S4R2H5	Ribosome production factor 2 homolog	Rpf2						5	5	31.5	29.66	9.4659	5434300	NaN	0	NaN	19.8337	19.6182	19.3706	18.4039	18.7017	18.1496
G3X956;Q920B9	G3X956;Q920B9	FACT complex subunit SPT16	Supt16;Supt16h						16	16	20.4	119.84	212.47	207000000	0.437184	-0.580423	-1.01991	21.5918	21.6179	23.0407	23.2748	22.2934	22.4234
G3X957;O35711-2;O35711	G3X957;O35711-2;O35711	Liprin-beta-2	Ppfibp2						3	1	4.9	98.652	5.4893	8296700	0.221647	0.682423	0.568199	20.6923	19.4389	19.2123	19.4149	20.8425	17.0388
G5E866;Q99NB9;Q3US00;A0JLN0;Q3UIB4;Q8C839;Q8C2Y9;A0A087WNS2;Q3TB51	G5E866;Q99NB9;Q3US00	Splicing factor 3B subunit 1	Sf3b1						30	30	35.6	145.83	323.31	397770000	0.822546	-0.826107	-1.7755	23.6454	22.7137	24.0763	24.7143	23.9034	24.2959
G5E870;A0A087WNZ7;A0A087WRV6;A0A0B4J1N9	G5E870;A0A087WNZ7;A0A087WRV6	E3 ubiquitin-protein ligase TRIP12	Trip12						6	6	4.5	224.13	11.332	19541000	0.878319	1.85587	1.88615	20.3238	19.377	21.8934	17.7934	18.2767	19.9565
G5E881;Q3TUH1;G3UWL8;Q3TUH1-2;D6RGT1;G3UYJ1	G5E881;Q3TUH1;G3UWL8;Q3TUH1-2;D6RGT1	Phosphatidate cytidylyltransferase, mitochondrial	Tamm41						4	4	19.9	37.896	11.515	125550000	0.722769	-0.344144	-1.57965	22.2201	21.5884	21.5664	22.0652	22.2001	22.142
G5E8B1;Q64512;Q6PG62;Q8BV52;Q8CGJ2;Q3TTT8;A0A0G2JGH9;Q3TPD6	G5E8B1;Q64512;Q6PG62;Q8BV52	Tyrosine-protein phosphatase non-receptor type 13	Ptpn13						31	31	20.8	270.23	87.923	170240000	NaN	0	NaN	19.0542	19.5453	19.2616	17.7709	16.6008	18.2751
G5E8Z3	G5E8Z3		2310050C09Rik						2	2	5.4	29.144	3.4764	0	NaN	0	NaN	18.6579	20.5692	19.5003	18.3825	19.3201	18.7345
G5E924;Q8R081;Q3UMT7;G3UY38;Q8BI42;Q9CVU5;G3UY56;G3UYY3	G5E924;Q8R081;Q3UMT7;G3UY38	Heterogeneous nuclear ribonucleoprotein L	Hnrnpl						18	18	48.6	66.821	62.746	497680000	0.912786	0.73695	1.9551	24.7568	24.2668	24.2058	24.3403	23.3099	23.3683
H3BKW0;H3BJ30;H3BJW3;Q6NVF9	H3BKW0;H3BJ30;H3BJW3;Q6NVF9	Cleavage and polyadenylation specificity factor subunit 6	Cpsf6						2	2	12.6	21.248	3.6917	3300300	0.29021	0.451777	0.717721	20.36	18.827	18.4704	18.7236	19.2126	18.3658
H3BJU7;H3BJX8;H3BJ45;H3BJ40;H3BKH9;Q60875-5;Q60875-4;Q60875;Q3TYZ4;Q60875-2;Q60875-3;H3BLF9;H3BJ59;H3BL15;H3BJM4;H3BJ48;H3BLJ1;H3BIX8	H3BJU7;H3BJX8;H3BJ45;H3BJ40;H3BKH9;Q60875-5;Q60875-4;Q60875;Q3TYZ4;Q60875-2;Q60875-3	Rho guanine nucleotide exchange factor 2	Arhgef2						13	13	22.8	108.59	31.965	42163000	NaN	0	NaN	17.4096	18.8966	19.5753	18.5774	18.7549	18.804
H3BJF0;Q3TZS1;A2AVY9;Q8C0Y1	H3BJF0;Q3TZS1;A2AVY9;Q8C0Y1	Homeobox protein TGIF2	Tgif2						2	2	66.2	7.7617	2.587	0	NaN	0	NaN	19.5985	20.6819	18.147	17.9765	18.4966	16.5013
H3BJH7;Q80WT5-2;Q80WT5;Q3U8A4;Q8C993;H3BKM5;Q3UU49	H3BJH7;Q80WT5-2;Q80WT5;Q3U8A4;Q8C993;H3BKM5;Q3UU49	Aftiphilin	Aftph						2	2	4.3	89.516	2.8829	104440000	NaN	0	NaN	18.9012	20.8016	19.8869	19.6923	18.7552	19.05
H3BJI7;Q9D7S5;Q5K4Q9;Q8C6B0;Q76I24;Q5I0W6;Q1XG79;Q76I26;G3X9G9	H3BJI7;Q9D7S5;Q5K4Q9;Q8C6B0;Q76I24;Q5I0W6;Q1XG79;Q76I26;G3X9G9		Methig1;mCG_20149;Mettl7a1;UbiE2;Mettl7a2;Mettl7a3						3	3	23.2	20.613	6.2842	1509100	0.941013	1.66384	2.01192	20.0712	18.5697	21.0598	18.8886	18.311	17.5095
H3BK37;E9PZ56	H3BK37;E9PZ56		Vmn2r99;Vmn2r98						2	2	4.7	98.425	2.4598	0	NaN	0	NaN	19.6257	20.6463	19.1957	17.9176	19.1544	17.8081
Q80ZL3;H3BK65;P42567;Q5JC28;F6W2Q5;A0A0R4J0A0;P42567-2;H3BJB8;H3BLE4	Q80ZL3;H3BK65;P42567;Q5JC28;F6W2Q5;A0A0R4J0A0;P42567-2	Epidermal growth factor receptor substrate 15	Eps15						23	23	42.6	98.47	323.31	189120000	NaN	0	NaN	18.7173	20.3389	19.1047	17.973	19.0356	18.3471
H3BKL5;Q921H8;Q3TUU3;Q3UPU8;Q3UKM0;Q8VCH0;H3BJZ9;H3BKA1;Q8BLD7;Q8R343;H3BJC1;H3BJG8	H3BKL5;Q921H8;Q3TUU3;Q3UPU8;Q3UKM0;Q8VCH0;H3BJZ9;H3BKA1;Q8BLD7	3-ketoacyl-CoA thiolase A, peroxisomal;3-ketoacyl-CoA thiolase B, peroxisomal	Acaa1a;Acaa1b						6	6	29.8	38.361	13.414	20038000	NaN	0	NaN	19.9872	19.9432	18.3625	19.4714	17.7818	17.9954
Q05BH6;Q7TPZ2;H3BL37;O08784;H3BIX0;F6R3V4;Q6PFZ6	Q05BH6;Q7TPZ2;H3BL37;O08784	Treacle protein	Tcof1						7	2	7.8	126.37	14.937	34471000	0.513546	-0.820438	-1.17123	21.3839	19.3158	19.2709	20.8937	20.6712	20.867
H7BWY4;Q811D0-2;Q811D0;Q811D0-3;Q3UP61;E9Q9H0;Q3TPP5;F6UDT8	H7BWY4;Q811D0-2;Q811D0;Q811D0-3;Q3UP61;E9Q9H0	Disks large homolog 1	Dlg1						8	1	20.8	96.891	34.341	36125000	NaN	0	NaN	19.1064	18.8274	20.0454	17.8727	18.4268	17.7087
H7BX26;Q6A065;A0A0A6YVZ3;A0A0A6YX99;A0A0A6YXK7;Q6A065-3	H7BX26;Q6A065;A0A0A6YVZ3;A0A0A6YX99;A0A0A6YXK7;Q6A065-3	Centrosomal protein of 170 kDa	Cep170						2	2	2	173.94	3.065	488200	NaN	0	NaN	19.6204	19.9248	19.2128	17.9889	19.2144	18.2905
H7BX95;Q6PDM2;Q6PDM2-3;Q6PDM2-2;F7AI47;F6QXN3	H7BX95;Q6PDM2;Q6PDM2-3;Q6PDM2-2	Serine/arginine-rich splicing factor 1	Srsf1						12	12	51	28.329	68.827	419870000	0.795681	0.467183	1.72254	24.1013	24.4418	24.6852	24.2162	24.0853	23.5253
H7BXC3;P17751	H7BXC3;P17751	Triosephosphate isomerase	Tpi1						2	2	26.3	17.997	4.8484	2378100	0.970233	1.32255	2.07112	19.2212	20.2472	19.3551	17.2096	18.6123	19.0339
H9KV01;H9KV15;H9KV00;Q9QX47-2;Q9QX47-4;Q9QX47-3;Q9QX47;H9KV02	H9KV01;H9KV15;H9KV00;Q9QX47-2;Q9QX47-4;Q9QX47-3;Q9QX47;H9KV02	Protein SON	Son						2	2	0.8	252.18	3.7936	3293400	0.924597	1.28089	1.97883	19.2096	21.0437	19.3485	19.0116	18.0934	18.654
H9KV11;A0A0A0MQF4;H7BXC1;E9Q956-2;E9Q956	H9KV11;A0A0A0MQF4;H7BXC1;E9Q956-2;E9Q956	MCM domain-containing protein 2	Mcmdc2						2	2	6.3	67.276	2.3924	0	NaN	0	NaN	19.7673	19.446	20.4358	19.5241	18.2844	16.7255
I6L985	I6L985		Igh						17	0	50.3	51.975	323.31	5622000000	0.40329	0.34708	0.951786	27.1395	28.1969	27.9424	27.2975	27.1796	27.7605
I6L991	I6L991								17	0	64.1	25.857	100.82	582570000	0.526022	-2.80683	-1.19574	19.3004	19.8011	20.2912	18.0215	24.1659	25.6257
I6L9E1;A0A075B5K0	I6L9E1								17	1	58.5	26.299	56.057	325500000	0.245754	-1.27368	-0.621622	19.5194	22.0264	19.9534	24.4268	22.7961	18.0974
I6ZHM2;P60322	I6ZHM2;P60322	Nanos homolog 2	Nanos2						2	2	20.6	15.596	4.2696	9070700	NaN	0	NaN	20.3209	20.5446	20.0482	17.434	18.1573	18.8864
J3QNW0;Q3UHZ3;Q7TSJ0;P13864-2;P13864;Q3UPE8	J3QNW0;Q3UHZ3;Q7TSJ0;P13864-2;P13864;Q3UPE8	DNA (cytosine-5)-methyltransferase;DNA (cytosine-5)-methyltransferase 1	Dnmt1						4	4	3.4	169.95	6.2182	6933200	NaN	0	NaN	19.8318	18.9092	19.7016	18.8191	17.0885	17.5723
J3QNZ9;A0A0G2JDW9	J3QNZ9;A0A0G2JDW9		Igkv4-62						2	1	35.4	10.423	5.6922	11795000	0.104807	-0.0598768	-0.290904	19.3533	18.8356	19.1082	19.2001	18.896	19.3807
J3QPB5;Q8VCB1	J3QPB5;Q8VCB1	Nucleoporin NDC1	Ndc1						3	3	10.9	60.299	43.252	4653700	1.05793	1.50726	2.25136	19.326	19.9003	19.6471	18.5084	18.9926	16.8506
K7Q751;P34152-8;P34152-7;P34152-6;P34152-5;P34152-3;P34152-4;P34152-2;P34152	K7Q751;P34152-8;P34152-7;P34152-6;P34152-5;P34152-3;P34152-4;P34152-2;P34152	Focal adhesion kinase 1	Ptk2						3	3	4.7	121.06	3.7315	5009300	NaN	0	NaN	20.3658	19.9729	19.5987	17.1928	17.8862	18.2175
X5J4J9;K7TRG2;X5J5G7;X5J5E7;X5J4H2;K7U5K6;K7TQY2;K7T942;K7TD58;K7TRS8;K7TRH7;K7TR54;X5J5K4;X5J560;X5J4H9;X5J4V3;X5J4J4;X5J4J8;X5J4V0;X5J5Q2;K7U672;X5J5S1	X5J4J9;K7TRG2;X5J5G7;X5J5E7;X5J4H2;K7U5K6;K7TQY2;K7T942;K7TD58;K7TRS8;K7TRH7;K7TR54;X5J5K4;X5J560;X5J4H9;X5J4V3;X5J4J4;X5J4J8;X5J4V0;X5J5Q2;K7U672								5	0	53.2	10.494	58.976	73765000	0.128317	0.634105	0.349716	20.3725	20.7851	19.4418	17.6839	17.9117	23.1015
K7T947;K7U6A0;A2NXE5	K7T947;K7U6A0								6	0	42.5	12.297	254.99	36516000	0.376094	1.04034	0.89656	20.8823	20.4903	19.1232	18.1432	18.0462	21.1854
K7T9M5	K7T9M5								2	1	31.6	12.515	2.496	4184700	0.0843721	0.318226	0.238198	21.0079	20.2076	17.2356	18.8351	20.4804	18.1808
K7T9P1	K7T9P1								6	2	57.1	12.271	114.78	93374000	0.0933898	-0.476828	-0.261652	20.9618	19.5283	20.8967	23.0793	17.4457	22.2924
K7TGX3;K7TH34;K7TH06;K7T9T8;Q9Z1C4;Q3KQK2	K7TGX3;K7TH34;K7TH06;K7T9T8;Q9Z1C4;Q3KQK2		Igh						4	1	50	11.916	27.641	0	NaN	0	NaN	20.8703	20.6799	20.4851	19.8269	19.0554	17.8971
K7U630;K7TH39;X5J5R1;X5J4R2;K7TGU3;K7TGT6;K7TR05;K7TH41;K7TDG8;X5J4F2;X5J4Q7;X5J5T5;X5J5A4;A0A075B696;X5J4W5;X5J5H5	K7U630;K7TH39;X5J5R1;X5J4R2;K7TGU3;K7TGT6;K7TR05;K7TH41;K7TDG8;X5J4F2;X5J4Q7;X5J5T5;X5J5A4;A0A075B696		Ighv2-3						3	2	45.3	11.339	114.41	42734000	0.292565	-1.20578	-0.722733	18.8349	18.5669	20.5702	17.4522	21.8152	22.3219
K7TDQ8	K7TDQ8								5	0	51.7	10.088	12.7	8782300	0.528555	0.930455	1.20071	20.2491	19.7395	21.0969	20.7617	18.7019	18.8306
K7TH81;A2NXE0	K7TH81								4	1	40.5	12.305	5.4996	4711300	0.389602	0.524406	0.924059	20.4829	20.2975	19.2009	20.2577	18.9337	19.2167
K7THE9;K7TQZ1;X5J4R0;P18526;K7TGR2;K7T9L8	K7THE9;K7TQZ1;X5J4R0;P18526;K7TGR2;K7T9L8	Ig heavy chain V region 345							3	0	39	11.877	2.474	0	NaN	0	NaN	20.2476	20.9315	19.5788	19.3577	19.0424	20.1343
K7TR43	K7TR43								4	1	44.1	12.216	2.6418	24495000	0.00593167	0.0250861	0.0180883	19.6019	20.5222	19.0574	19.7449	17.3958	21.9655
K7U5Q9;K7TD00;X5J518;K7TD77	K7U5Q9;K7TD00;X5J518;K7TD77								4	1	36.9	12.182	3.4475	59492000	0.357222	0.731355	0.857888	19.9208	19.5154	20.7408	18.4895	18.6225	20.8709
K7U5T0	K7U5T0								2	1	22.1	12.314	2.3693	0	NaN	0	NaN	20.4297	19.818	19.9538	17.4344	17.4574	17.5565
K7U6A3	K7U6A3								3	2	42.9	12.557	28.063	8418200	0.323792	0.818445	0.788575	19.7315	19.8279	20.0148	19.3178	17.1249	20.6762
M0QWZ1;Q8CGI1;M0QWS6;Q3V239	M0QWZ1;Q8CGI1;M0QWS6;Q3V239	Protein FAM193A	Fam193a						2	2	3	166.9	6.0548	2859100	NaN	0	NaN	19.9949	19.1811	20.3914	18.2868	18.35	18.135
O08553;Q3TT92;Q3TXY0;E9PWE8;Q6P1J1;Q62188;P97427;Q71H75;D3YUS0;Q71H74;Q3TAS8;Q3TY94	O08553	Dihydropyrimidinase-related protein 2	Dpysl2						16	16	48.8	62.277	323.31	117480000	0.381498	-0.827686	-0.907578	19.4099	19.3426	18.839	20.7304	21.0949	18.2493
O08582	O08582	GTP-binding protein 1	Gtpbp1						2	2	3.9	72.3	5.3852	44199000	NaN	0	NaN	20.4876	20.7165	21.0257	18.7313	18.7177	18.3659
Q58E65;Q3UI33;O08663;Q3TMN1;M0QWM9;M0QWX0;M0QW69;M0QW48;Q3TMZ6	Q58E65;Q3UI33;O08663;Q3TMN1	Methionine aminopeptidase 2	Metap2						7	7	24.5	52.921	12.731	14028000	0.298723	0.606808	0.735811	20.3703	20.8335	18.4552	18.5879	19.9283	19.3224
Q8R562;Q80W12;Q3TJ75;O08848	Q8R562;Q80W12;Q3TJ75;O08848	60 kDa SS-A/Ro ribonucleoprotein	Trove2						2	2	4.5	60.153	4.1931	7292800	0.584957	1.05172	1.31104	20.5809	19.5009	19.3873	18.1567	20.1801	17.9771
Q9QYM3;O54850;O08906;P11369;Q8CCG8;Q8CEL2	Q9QYM3;O54850;O08906;P11369;Q8CCG8;Q8CEL2	LINE-1 retrotransposable element ORF2 protein;Reverse transcriptase;Endonuclease;Cilia- and flagella-associated protein 61	Pol;Cfap61						2	2	2.8	142.32	2.2165	0	NaN	0	NaN	19.7592	20.5556	20.8392	18.4089	18.4854	18.0692
Q6RI64;O09061	Q6RI64;O09061	Proteasome subunit beta type;Proteasome subunit beta type-1	Psmb1						2	2	14.2	26.372	6.9988	4076200	0.620834	1.06938	1.38098	21.3629	19.2136	20.4263	19.8552	19.5832	18.3563
Q9CQM8;O09167;Q4VA28;A0A140T8K5	Q9CQM8;O09167;Q4VA28;A0A140T8K5	60S ribosomal protein L21	Rpl21						7	7	42.5	18.579	121.47	697440000	1.26644	0.867723	2.6991	22.5338	22.8741	23.6155	22.2045	22.0758	22.1398
Q3V235;O35129;Q3V2V2;F6Q8V7;F6QPR1	Q3V235;O35129;Q3V2V2;F6Q8V7;F6QPR1	Prohibitin-2	Phb2						8	8	33.4	33.296	14.631	70560000	0.461709	1.58913	1.06879	22.5036	21.7062	22.0125	21.385	22.4563	17.6136
Q3UHI3;O35134;Q3UZ02;A0A0U1RPM9;Q8C2X2;Q3TU49;Q80Y46;Q05DK4;Q05BP7;Q8BNM6;Q3TUG2	Q3UHI3;O35134;Q3UZ02;A0A0U1RPM9;Q8C2X2;Q3TU49;Q80Y46;Q05DK4;Q05BP7;Q8BNM6;Q3TUG2	DNA-directed RNA polymerase;DNA-directed RNA polymerase I subunit RPA1	Polr1a						2	2	1.6	194.15	2.6526	5036200	NaN	0	NaN	20.7188	20.5034	19.909	19.0408	18.4665	19.4287
O35218;Q3URN8;Q3UGU6;Q3US33;Q8C6K6	O35218;Q3URN8;Q3UGU6;Q3US33;Q8C6K6	Cleavage and polyadenylation specificity factor subunit 2	Cpsf2						11	11	22	88.382	28.289	109120000	0.0395646	-0.178977	-0.116427	20.6102	19.7335	21.3449	22.2874	22.1247	17.8134
Q3UKJ6;Q3TFE5;O35286;Q3UDX4;Q497W9;A0A0G2JG10;A0A0G2JGQ5;Q05BH3	Q3UKJ6;Q3TFE5;O35286;Q3UDX4;Q497W9;A0A0G2JG10	Pre-mRNA-splicing factor ATP-dependent RNA helicase DHX15	Dhx15						16	15	26.4	91.006	34.075	212440000	0.663273	-0.852252	-1.46364	20.9414	22.5808	21.848	23.0003	22.96	21.9667
O35295	O35295	Transcriptional activator protein Pur-beta	Purb						3	3	25.9	33.901	10.418	6415000	NaN	0	NaN	20.5349	20.1746	19.8149	17.2489	17.8947	19.7292
Q9D8S5;O35326;Q5U448	Q9D8S5;O35326;Q5U448	Serine/arginine-rich splicing factor 5	Srsf5						11	10	31.9	30.978	27.484	1082800000	0.192052	0.0792096	0.501116	25.6254	25.7057	25.4442	25.717	25.5705	25.2501
Q543M7;O35344;Q9CT07	Q543M7;O35344;Q9CT07	Importin subunit alpha;Importin subunit alpha-4	Kpna3						2	2	4.2	57.772	3.9942	6124200	0.656058	0.44934	1.44959	19.9074	19.243	19.5969	19.6149	18.8317	18.9527
Q69ZD1;O35382;Q8CAQ9;Q8C391;Q9CXE1;Q8CEG7;Q8CA11	Q69ZD1;O35382;Q8CAQ9;Q8C391;Q9CXE1;Q8CEG7;Q8CA11	Exocyst complex component 4	Exoc4						2	2	2.9	110.77	4.7441	598260	NaN	0	NaN	20.1731	19.0582	18.6936	18.8305	18.0027	17.6598
O35558;P63085;Q3UF82;D3Z6D8;A0A0U1RPX4;Q3U2H3;D3Z3G6;Q63844	O35558;P63085;Q3UF82	Mitogen-activated protein kinase;Mitogen-activated protein kinase 1	Erk2;Mapk1						4	4	20.6	33.601	7.9222	32422000	0.133641	-0.350808	-0.362788	21.1346	19.3143	19.1568	21.0152	20.8806	18.7623
O35598;D3Z1E6;Q6NZC0;E9PYF2	O35598	Disintegrin and metalloproteinase domain-containing protein 10	Adam10						3	3	5.2	83.967	4.6695	1859900	1.16404	1.97474	2.47548	20.7841	18.9795	19.2365	18.394	18.1067	16.5751
Q5SVG5;Q5SVG4;Q3TVN4;Q8CC13;O35643;Q3U1K9;Q6NXY3	Q5SVG5;Q5SVG4;Q3TVN4;Q8CC13;O35643;Q3U1K9	AP complex subunit beta;AP-1 complex subunit beta-1	Ap1b1						14	3	21.1	101.19	14.943	20433000	0.760834	2.11598	1.65412	21.2858	22.4182	19.3891	17.971	18.0093	20.7648
Q80VZ1;O35646	Q80VZ1;O35646	Calpain-6	Capn6						2	2	5	74.576	3.7773	3078000	NaN	0	NaN	20.7876	19.1416	19.2806	18.154	19.453	18.7136
Q0VE46;O35682;A0A0N4SW94	Q0VE46;O35682;A0A0N4SW94	Myeloid-associated differentiation marker	Myadm						3	3	13.1	35.284	4.8034	45884000	NaN	0	NaN	20.1262	18.3887	19.6099	19.0079	18.4556	20.0219
Q811L7;Q8C2Q7;O35737;Q3TNG9	Q811L7;Q8C2Q7;O35737	Heterogeneous nuclear ribonucleoprotein H;Heterogeneous nuclear ribonucleoprotein H, N-terminally processed	Hnrnph1						12	7	35.4	49.199	323.31	676550000	1.2655	0.49357	2.697	24.5167	24.2852	24.3024	24.181	23.837	23.6056
Q8R3X4;O35857;A2VCP9	Q8R3X4;O35857;A2VCP9	Mitochondrial import inner membrane translocase subunit TIM44	Timm44						2	2	6	50.888	3.0436	4232900	1.06735	0.85572	2.27098	18.3647	19.0874	19.2909	18.0554	17.6255	18.4949
Q3U9X2;Q9ES84;O35901;O35900;Q9EP83	Q3U9X2;Q9ES84;O35901;O35900;Q9EP83	U6 snRNA-associated Sm-like protein LSm2	Lsm2						2	2	40	10.834	28.64	73891000	0.235847	-0.933374	-0.599788	19.0749	19.7497	19.3657	23.1571	19.992	17.8412
O54692	O54692	Centromere/kinetochore protein zw10 homolog	Zw10						2	2	6	88.062	2.6852	763420	NaN	0	NaN	20.5407	20.5616	18.3029	19.1264	18.5075	17.8309
Q3UG68;Q3UC51;O54734	Q3UG68;Q3UC51;O54734	Dolichyl-diphosphooligosaccharide--protein glycosyltransferase 48 kDa subunit	Ddost						8	8	32.4	48.985	19.328	50462000	0.218148	0.751268	0.560356	21.0689	19.6111	19.1769	21.6259	18.0029	17.9742
O54774;Q3UR54;Q8CGH7;Q05CQ3;Q3U237;Q3U1P6	O54774;Q3UR54;Q8CGH7;Q05CQ3;Q3U237	AP-3 complex subunit delta-1	Ap3d1						22	22	26.9	135.08	140.85	421130000	0.80542	-0.865719	-1.74172	24.1581	23.5022	22.792	24.4538	24.8138	23.7818
O54962	O54962	Barrier-to-autointegration factor;Barrier-to-autointegration factor, N-terminally processed	Banf1						2	2	40.4	10.102	3.9665	44123000	0.142401	0.521592	0.384111	21.1698	20.0424	19.406	18.6364	22.1859	18.231
Q3TFP8;Q3TXU8;Q3TH84;O55022	Q3TFP8;Q3TXU8;Q3TH84;O55022	Membrane-associated progesterone receptor component 1	Pgrmc1						2	2	13.1	19.746	5.2657	1362800	NaN	0	NaN	19.0815	19.4147	19.3841	17.4728	16.7501	18.0979
O55029	O55029	Coatomer subunit beta	Copb2						3	3	7.4	102.45	24.09	23502000	NaN	0	NaN	21.3172	19.213	19.3867	18.4223	18.2234	19.5137
Q545K4;Q3UA13;Q3U818;O55135;Q9R071;Q3UBJ6;Q3U740;A6PWZ2;D6RG53;D6RJJ3;B1AZQ4	Q545K4;Q3UA13;Q3U818;O55135;Q9R071;Q3UBJ6;Q3U740	Eukaryotic translation initiation factor 6	Eif6						6	6	49.4	26.511	323.31	83408000	0.221528	0.655336	0.567931	21.0625	19.4461	20.0762	21.6321	18.709	18.2776
Q5DTI2;O55143-2;O55143;O54994;Q8R429;Q3V1C4	Q5DTI2;O55143-2;O55143;O54994	Sarcoplasmic/endoplasmic reticulum calcium ATPase 2	Atp2a2						19	16	27.8	116.6	307.55	166560000	0.288193	-0.979897	-0.713421	19.399	20.0069	19.4769	22.2695	21.6416	17.9114
O70194	O70194	Eukaryotic translation initiation factor 3 subunit D	Eif3d						20	20	50.7	63.988	281.47	569320000	0.266447	0.0737794	0.666713	24.0931	23.8728	23.8834	23.7715	24.0428	23.8136
Q3UJC3;O70310	Q3UJC3;O70310	Glycylpeptide N-tetradecanoyltransferase;Glycylpeptide N-tetradecanoyltransferase 1	Nmt1						9	7	23.8	56.888	43.608	13308000	1.00721	2.36835	2.14662	21.9715	20.9939	18.4922	18.1302	18.7682	17.4542
Q542U3;O70422;Q3UEU9	Q542U3;O70422;Q3UEU9	General transcription factor IIH subunit 4	Gtf2h4						2	2	7.6	52.224	3.7298	2449300	NaN	0	NaN	20.802	18.6457	20.49	18.8311	17.9881	17.8529
Q9DCD8;Q58EV4;O70435;E0CZ34;F8WH02;E0CYL6	Q9DCD8;Q58EV4;O70435;E0CZ34;F8WH02;E0CYL6	Proteasome subunit alpha type;Proteasome subunit alpha type-3	Psma3						2	2	12.2	28.49	5.1191	2582200	NaN	0	NaN	19.0308	20.2248	19.5616	18.7356	18.5989	19.1656
Q9JJ20;O70456	Q9JJ20;O70456	14-3-3 protein sigma	Sfn						4	2	16.9	27.833	3.5975	52537000	0.0342477	0.108252	0.101322	19.9381	20.0298	19.8386	18.7069	18.8146	21.9603
Q3UB06;O70551;Q3US65;Q3TTI6;F8WGJ7;Q3URR1;Q3TTF9;Q8C9R8;Q8CBI1;Q684J2;Q0VAW8;Q9Z0G2	Q3UB06;O70551;Q3US65;Q3TTI6	SRSF protein kinase 1	Srpk1						8	7	18.4	73.088	41.656	65265000	0.0314318	0.100598	0.0932585	21.7107	20.6927	20.2987	21.6711	18.8184	21.9109
O70579	O70579	Peroxisomal membrane protein PMP34	Slc25a17						3	3	15	34.412	6.3639	10793000	0.760846	1.00248	1.65414	19.9188	20.009	19.4991	18.9632	17.7234	19.7328
Q8C6Z2;Q8R5G0;Q8CFA3;Q3TPN0;O88322;Q3US45	Q8C6Z2;Q8R5G0;Q8CFA3;Q3TPN0;O88322;Q3US45	Nidogen-2	Nid2;NID-2						5	5	10.3	141.2	98.357	27291000	NaN	0	NaN	21.0686	18.607	19.1315	18.2139	18.159	18.6438
Q8C454;Q3TI40;Q3TI19;Q2M4G1;O88441	Q8C454;Q3TI40;Q3TI19;Q2M4G1;O88441	Metaxin-2	Mtx2						2	2	15.6	29.833	3.4856	12557000	NaN	0	NaN	20.3561	19.1798	18.9365	19.7377	17.9709	17.7818
O88477;A0A0H3XWX3	O88477;A0A0H3XWX3	Insulin-like growth factor 2 mRNA-binding protein 1	Igf2bp1						11	10	23.9	63.45	323.31	183910000	0.284022	1.15101	0.704511	19.3958	22.6488	20.27	22.1905	18.8045	17.8666
O88508;O88508-2;G3UZG8	O88508;O88508-2	DNA (cytosine-5)-methyltransferase 3A	Dnmt3a						5	3	8.8	101.67	323.31	67134000	0.72724	-1.14692	-1.58839	21.1276	19.2292	18.9048	21.2999	20.7564	20.6461
Q8R378;O88520	Q8R378;O88520	Leucine-rich repeat protein SHOC-2	Shoc2						2	2	8.2	58.493	2.5496	1210800	NaN	0	NaN	18.7812	19.465	18.5165	18.8883	18.105	18.6764
O88532;B2RUG7;F6QJP7;F6V459;D3Z7V6	O88532;B2RUG7	Zinc finger RNA-binding protein	Zfr						8	8	10.7	116.86	12.928	6206200	NaN	0	NaN	19.2706	19.2653	18.3868	19.0563	18.8299	18.6448
O88569-3;O88569-2;O88569;B7ZP22;A0A0N4SUM2	O88569-3;O88569-2;O88569;B7ZP22;A0A0N4SUM2	Heterogeneous nuclear ribonucleoproteins A2/B1	Hnrnpa2b1						13	13	57.5	32.46	61.198	570190000	0.497826	0.413858	1.14027	24.8651	23.9514	24.115	23.8674	24.3076	23.5148
O88796;Q3TF81;Q6P6M0;Q8K238	O88796;Q3TF81;Q6P6M0	Ribonuclease P protein subunit p30	Rpp30						6	6	33.2	29.473	15.936	31227000	1.03232	0.954334	2.1983	20.3864	20.6753	20.2792	20.0154	19.7956	18.6669
Q9JLX5;Q3UM33;O88895;Q9JM08	Q9JLX5;Q3UM33;O88895;Q9JM08	Histone deacetylase;Histone deacetylase 3	Hdac3						4	4	14.3	48.737	5.8764	5623400	NaN	0	NaN	19.3717	19.4014	19.2042	17.8249	18.117	17.2971
O88967;Q8C597	O88967	ATP-dependent zinc metalloprotease YME1L1	Yme1l1						3	3	6.4	80.027	6.7739	7658700	0.372707	0.465288	0.889641	19.0039	19.5603	19.1772	18.5487	19.7343	18.0624
O89112;Q8CHW0;B2KGR2	O89112;Q8CHW0;B2KGR2	LanC-like protein 1	Lancl1						2	2	8.5	45.341	4.2769	11232000	0.48225	0.789853	1.10951	18.5162	20.7015	18.8712	18.5124	18.9809	18.2261
P01626	P01626	Ig kappa chain V-II region MOPC 167							3	1	52.7	12.349	11.264	37663000	0.349139	-0.437871	-0.841229	20.4493	21.0982	20.2412	21.6877	20.1664	21.2482
P01629;A0A075B5J6	P01629	Ig kappa chain V-II region 2S1.3							3	3	37.5	12.221	20.597	619840000	0.637625	-2.36963	-1.41369	19.9963	25.1374	23.3906	25.7181	23.7733	26.1418
Q5F2I0;P01631	Q5F2I0;P01631	Ig kappa chain V-II region 26-10	IgG1 anti-TS1 VL						4	1	38.3	12.56	323.31	2905400000	1.00081	-2.4916	-2.13351	23.225	26.5542	23.3923	26.1289	26.8741	27.6433
P01632	P01632	Ig kappa chain V-I region S107A	Igkv7-33						2	1	22.8	12.717	19.452	72893000	1.21778	2.16638	2.59187	21.7373	21.7525	21.9916	21.3188	18.7141	18.9495
P01636	P01636	Ig kappa chain V-V region MOPC 149							3	1	35.2	12.03	2.2529	50434000	0.0813256	0.351192	0.230201	20.2286	18.7686	18.9053	16.8263	18.2935	21.7291
P01646	P01646	Ig kappa chain V-V region HP 123E6							6	0	61.1	11.989	8.1224	12561000	0.668062	1.04348	1.47297	19.7887	19.0729	19.3303	18.0203	17.3845	19.6566
P01647	P01647	Ig kappa chain V-V region HP 124E1							5	1	61.1	11.965	6.536	39385000	0.147961	0.578522	0.397531	19.8408	19.9474	19.8576	17.1232	18.7246	22.0625
P01648;P01649	P01648	Ig kappa chain V-V region HP 91A3							5	2	74.1	11.961	7.8596	345950000	0.199288	-1.26358	-0.517682	19.0473	18.8696	19.5904	18.3235	17.6931	25.2814
P01660;A0A140T8M6	P01660;A0A140T8M6	Ig kappa chain V-III region PC 3741/TEPC 111							4	1	80.2	12.099	43.876	516470000	0.35025	-1.78318	-0.843523	19.4507	19.5201	18.7603	18.8803	18.9738	25.2266
P01663;P01662	P01663;P01662	Ig kappa chain V-III region PC 4050;Ig kappa chain V-III region ABPC 22/PC 9245							3	1	53.2	12.005	323.31	791510000	0.68541	-3.26758	-1.50677	20.5581	20.1381	21.5288	24.5889	20.066	27.3729
P01667	P01667	Ig kappa chain V-III region PC 6308							4	1	53.2	12.071	2.5463	7039500	0.844071	0.822931	1.81808	20.6861	19.6945	19.2628	19.2889	19.1483	18.7374
P01678;P01677;P01676;P01675;P01679	P01678;P01677;P01676;P01675;P01679	Ig kappa chain V-VI region SAPC 10;Ig kappa chain V-VI region TEPC 601/TEPC 191;Ig kappa chain V-VI region XRPC 24;Ig kappa chain V-VI region XRPC 44;Ig kappa chain V-VI region J539							4	1	56.1	11.554	323.31	19184000000	1.17386	-1.57146	-2.4966	28.5988	27.8143	29.0362	29.6035	29.4722	31.088
P01747;P01746	P01747;P01746	Ig heavy chain V region 36-65;Ig heavy chain V region 93G7							3	1	32.5	13.307	2.8617	12452000	0.0318857	-0.115676	-0.0945611	19.2655	18.8799	19.3691	19.3044	17.1755	21.3816
X5J4Q8;P01749	X5J4Q8;P01749	Ig heavy chain V region 3	Ighv1-61						6	1	76.8	10.788	6.5476	75680000	1.2907	-1.86866	-2.75325	21.1973	20.0123	19.7813	21.1655	22.7768	22.6547
P01790;P01791;P01788;P01787;P01794;P01789;P01792;P01793	P01790;P01791;P01788;P01787;P01794;P01789;P01792;P01793	Ig heavy chain V region M511;Ig heavy chain V region HPCM6;Ig heavy chain V region H8;Ig heavy chain V regions TEPC 15/S107/HPCM1/HPCM2/HPCM3;Ig heavy chain V region HPCG14;Ig heavy chain V region M603;Ig heavy chain V region HPCG8;Ig heavy chain V region HPCG13							7	0	64.8	13.652	323.31	958740000	1.24018	0.347496	2.64099	25.4029	25.5235	25.6377	25.118	25.0126	25.391
P01801;P01799;P01797;P01796;P01800;P01802	P01801;P01799;P01797;P01796;P01800;P01802	Ig heavy chain V-III region J606;Ig heavy chain V-III region ABE-47N;Ig heavy chain V-III region U61;Ig heavy chain V-III region A4;Ig heavy chain V-III region T957;Ig heavy chain V-III region W3082							8	0	57.4	12.81	263.97	83298000	0.589391	-1.06784	-1.31969	19.8631	22.1719	21.8827	22.7824	22.6762	21.6626
P01803	P01803	Ig heavy chain V region AMPC1							7	2	44.2	12.691	4.7964	34045000	0.27331	-0.9192	-0.681524	19.8387	18.3652	19.4494	17.6105	21.1051	21.6953
P01804	P01804	Ig heavy chain V-III region HPC76							7	1	53.2	12.304	4.6282	0	NaN	0	NaN	19.596	18.0903	18.9549	18.7667	17.6468	17.3794
P01809	P01809	Ig heavy chain V region X24							5	2	39	13.105	199.21	7002300	0.570289	0.615283	1.28241	20.2775	20.1703	19.2452	19.8106	18.6193	19.4172
P01811	P01811	Ig heavy chain V region UPC10							3	2	30.8	13.001	4.2481	33473000	0.0176762	0.0658569	0.0532096	19.8049	18.9428	19.3436	17.2193	19.2559	21.4185
P01863;P01865	P01863;P01865	Ig gamma-2A chain C region, A allele;Ig gamma-2A chain C region, membrane-bound form	Ighg;Igh-1a						15	0	53.3	36.389	6.094	4308400000	0.113511	-1.16406	-0.312892	19.67	20.3216	20.0798	17.8483	17.1088	28.6065
Q3TGA3;Q8BK65;Q8BK56;P02772	Q3TGA3;Q8BK65;Q8BK56;P02772	Alpha-fetoprotein	Afp						4	4	12.6	64.316	14.716	6226200	0.638182	1.0776	1.41477	19.5473	20.321	19.0304	17.248	19.0175	19.4005
P03976;A0A075B5K6	P03976;A0A075B5K6	Ig kappa chain V-II region 17S29.1	Igkv2-109						2	2	31	12.39	134.88	362200000	0.473626	-2.44556	-1.09243	20.6551	18.5088	21.374	24.9255	18.5009	24.4482
Q80Y52;Q3UIF3;P07901;Q3TKA2;Q3TJU7;Q3TKB9;Q3TKG0;A0PJ91;Q8C5U3;B7ZC50;Q8C2A9;A2A6A2;B7ZC49	Q80Y52;Q3UIF3;P07901;Q3TKA2;Q3TJU7;Q3TKB9;Q3TKG0;A0PJ91;Q8C5U3	Heat shock protein HSP 90-alpha	Hsp90aa1						14	10	28.8	84.787	121.59	45321000	0.0598554	0.227461	0.172727	19.0029	18.9824	22.2737	21.1996	19.704	18.673
P08032;Q3UQ30	P08032	Spectrin alpha chain, erythrocytic 1	Spta1						6	6	4.1	279.86	27.936	7130400	NaN	0	NaN	20.0124	19.5572	18.845	19.395	18.5815	18.3486
P08752;Q9JJ21;A2A610;A2AE31;Q8C040;A0A0A6YWA9;Q9WUC0;Q8BHK8;A2AE32;Q9D7B3;Q543S2;B2RVZ3;A2AE33;Z4YKV1;Q3TY78;Q66L47;P20612;Q3V3I2;P50149;P18872-2;P18872;B2RSH2;P63094-2;Q8CGK7;P63094;Q6R0H7-4;Q6R0H7	P08752;Q9JJ21;A2A610;A2AE31;Q8C040;A0A0A6YWA9;Q9WUC0;Q8BHK8;A2AE32;Q9D7B3;Q543S2;B2RVZ3;A2AE33;Z4YKV1;Q3TY78;Q66L47;P20612;Q3V3I2;P50149;P18872-2;P18872;B2RSH2;P63094-2;Q8CGK7;P63094;Q6R0H7-4;Q6R0H7	Guanine nucleotide-binding protein G(i) subunit alpha-2;Guanine nucleotide-binding protein G(t) subunit alpha-1;Guanine nucleotide-binding protein G(t) subunit alpha-3;Guanine nucleotide-binding protein G(t) subunit alpha-2;Guanine nucleotide-binding protein G(o) subunit alpha;Guanine nucleotide-binding protein G(i) subunit alpha-1;Guanine nucleotide-binding protein G(s) subunit alpha isoforms sh…	Gnai2;Gnas;Gnat2;Gnal;Gnao1;Gnat3;Gnat1;Gnai1						2	1	7.3	40.489	3.9203	19538000	NaN	0	NaN	18.3481	19.9153	18.9879	18.1811	17.4936	17.5405
P09065;Q3USA2;Q3TZM2;P09066	P09065;Q3USA2;Q3TZM2;P09066	Homeobox protein engrailed-1;Homeobox protein engrailed-like;Homeobox protein engrailed-2	En1;En2						2	2	15.2	40.98	3.0736	5455900000	NaN	0	NaN	21.0851	20.4536	19.0729	19.0162	18.1855	19.0587
P0DP28;P0DP27;P0DP26;Q3UKW2;Q9D6P8	P0DP28;P0DP27;P0DP26								3	3	20.1	16.837	141.33	39105000	0.280545	0.835354	0.697069	20.079	19.8525	20.7125	18.8161	21.6285	17.6932
Q8BTU6;Q52KC1;P10630;P10630-2;D6RJ60;D6RJ11	Q8BTU6;Q52KC1;P10630;P10630-2	Eukaryotic initiation factor 4A-II;Eukaryotic initiation factor 4A-II, N-terminally processed	Eif4a2						12	2	49.7	41.29	10.496	16149000	NaN	0	NaN	18.979	19.3222	19.96	18.4472	18.4455	18.1821
Q71LX8;P11499;Q811H6;Q80YC2;E9Q3D6;E9Q0C3;D3Z1R1;E9PX27;Q8C2R2	Q71LX8;P11499;Q811H6	Heat shock protein HSP 90-beta	Hsp90ab1						17	12	35.1	83.28	323.31	594710000	0.0104838	-0.0268625	-0.0318078	24.3856	22.0941	24.4758	23.3418	24.3294	23.3649
P11881-8;P11881-7;P11881-6;P11881-5;P11881-4;P11881-2;P11881-3;P11881;Q8C7X9;Q3UVA1;A0A0N4SWI0;Q6NV80	P11881-8;P11881-7;P11881-6;P11881-5;P11881-4;P11881-2;P11881-3;P11881;Q8C7X9;Q3UVA1	Inositol 1,4,5-trisphosphate receptor type 1	Itpr1						4	4	2.8	306.86	9.3403	6021100	NaN	0	NaN	20.7566	20.0309	19.6585	18.6851	18.3944	18.045
P11983;P11983-2;W0TYI4;F2Z483;Q6LBL9;Q62291;Q62289;Q9QZ34;Q9QZ36;Q9QZ35;Q62290;Q9QZ33	P11983;P11983-2	T-complex protein 1 subunit alpha	Tcp1						19	19	54.3	60.448	150.11	164510000	0.236597	-0.458682	-0.601448	20.2763	22.6601	22.4074	22.4362	22.1775	22.1061
Q8BN87;P12025;Q2LEK5;Q2LEK6	Q8BN87;P12025	Midkine	Mdk						5	5	31.2	18.145	16.983	39153000	0.216991	0.784701	0.557759	20.3803	21.7162	20.7437	17.4648	21.5798	21.4414
Q6P1A9;Q5EBG5;Q58ET1;Q80UT7;P12970;A0A140T8L1;A0A140T8L3;Q8CDE3;V9GX35	Q6P1A9;Q5EBG5;Q58ET1;Q80UT7;P12970;A0A140T8L1;A0A140T8L3	60S ribosomal protein L7a	Rpl7a						17	17	53.8	30.024	190.56	1902500000	0.983679	0.502065	2.09849	25.0022	24.9205	25.0289	24.4261	24.9173	24.102
P14115	P14115	60S ribosomal protein L27a	Rpl27a						8	8	45.3	16.605	53.45	398910000	0.266858	0.334705	0.667601	22.778	22.0996	23.6222	22.0826	22.5007	22.9125
Q8BK46;Q3ULJ5;P14685;Q3U5M8;F7B7L8	Q8BK46;Q3ULJ5;P14685;Q3U5M8	26S proteasome non-ATPase regulatory subunit 3	Psmd3						3	3	7.9	60.722	9.0147	4527000	NaN	0	NaN	20.4103	20.0012	19.607	18.2525	17.016	17.919
P14733;Q8C553;Q3V159;A0A0R4J0Q5;P21619-2;P21619	P14733;Q8C553	Lamin-B1	Lmnb1						27	27	44.9	66.785	323.31	397530000	0.443117	-1.09697	-1.03176	21.9603	23.4296	23.3439	25.8783	23.37	22.7764
Q5M8R8;P14869;S4R1N1;D3YVM5;O89073	Q5M8R8;P14869;S4R1N1;D3YVM5	60S acidic ribosomal protein P0	Rplp0						17	1	59.9	34.216	33.645	20833000	NaN	0	NaN	19.1395	19.8984	19.5095	18.5045	17.8496	18.8127
P17426-2;P17426;A0A140LIG7;A0A140LHA6	P17426-2;P17426	AP-2 complex subunit alpha-1	Ap2a1						19	12	28.8	105.48	38.982	108820000	NaN	0	NaN	20.0347	19.7758	20.3868	18.9537	18.2765	18.1708
Q6PEE6;Q3U7X9;Q69ZW4;P17427	Q6PEE6;Q3U7X9;Q69ZW4;P17427	AP-2 complex subunit alpha-2	Ap2a2						21	14	32.9	104	48.69	155440000	0.803449	-0.804571	-1.73783	20.7475	19.4874	19.9032	21.3919	20.6853	20.4748
P18525;X5J4T0;K7U6J5;X5J5E1;K7TD38;K7U5H8;K7TGY7;K7TDE9;K7U6F6;K7TRU7	P18525	Ig heavy chain V region 5-84							6	1	66.7	12.872	58.213	512790000	0.588979	-2.44353	-1.31889	24.6827	18.959	24.0503	24.3389	25.0021	25.6817
P19182;F6TBT6	P19182;F6TBT6	Interferon-related developmental regulator 1	Ifrd1						2	2	7.1	49.935	3.2622	3999600	NaN	0	NaN	20.9787	20.8459	21.1307	18.147	19.1788	17.9353
Q5M9M0;P19253;A0A1B0GSB2;A0A1B0GSQ6;A0A1B0GS68;A0A1B0GTA1;Q3TDS9;A0A1B0GSC2;A0A1B0GRH1;A0A1B0GT00;A0A1B0GQW6;A0A1B0GSJ2;A0A1B0GSL5;A0A1B0GSF0;A0A140T8K2	Q5M9M0;P19253;A0A1B0GSB2;A0A1B0GSQ6;A0A1B0GS68;A0A1B0GTA1;Q3TDS9	60S ribosomal protein L13a	Rpl13a						7	7	30	23.464	158.99	664480000	1.05013	0.816819	2.23517	24.2798	24.2188	23.503	23.603	22.6874	23.2608
Q8BV87;Q3TWG9;Q3TMD2;Q3TJK3;P19324;Q8BVU9;A0A140LHR4;A0A140LHK0	Q8BV87;Q3TWG9;Q3TMD2;Q3TJK3;P19324;Q8BVU9	Serpin H1	Serpinh1						8	8	24.9	46.519	16.554	75697000	0.250917	0.213903	0.632934	20.5774	21.2899	21.1073	20.2692	21.1406	20.9229
Q5FWJ3;Q3U6S1;P20152;Q3V2S4;Q3TFD9;A0A0A6YWC8;Q3TWV0;Q3UAX1;Q3UD36;A4IF59;A2AKJ2;G5E846;G3X981;P15331-3;P15331;P15331-2	Q5FWJ3;Q3U6S1;P20152;Q3V2S4;Q3TFD9;A0A0A6YWC8;Q3TWV0;Q3UAX1;Q3UD36;A4IF59	Vimentin	Vim						34	30	76.2	53.687	323.31	2563200000	0.320037	-0.620865	-0.780717	24.2965	26.4424	25.6676	27.0492	25.7711	25.4487
P20357;G3UZJ2;G3UWW1;G3UZV6;Q80X35;Q80ZL4;B2KGT5;Q3TLQ0;G3UZK9;Q3URJ7	P20357;G3UZJ2;G3UWW1;G3UZV6;Q80X35;Q80ZL4;B2KGT5;Q3TLQ0	Microtubule-associated protein 2;Microtubule-associated protein	Map2						3	3	1.8	199.13	4.6355	12808000	NaN	0	NaN	18.8377	19.1334	20.3001	18.7556	18.8877	17.6529
P21981;G3UXE8	P21981	Protein-glutamine gamma-glutamyltransferase 2	Tgm2						14	14	30	77.06	116.7	108310000	0.352915	-0.688762	-0.84902	20.4776	21.8062	21.7638	23.2788	20.9182	21.9168
Q3UI20;P24815;Q3UJ12	Q3UI20;P24815;Q3UJ12	3 beta-hydroxysteroid dehydrogenase/Delta 5-->4-isomerase type 1;3-beta-hydroxy-Delta(5)-steroid dehydrogenase;Steroid Delta-isomerase	Hsd3b1						6	6	21.2	42.062	323.31	803950000	0.113258	-0.107973	-0.312259	24.3758	25.1472	24.5508	25.3093	24.5471	24.5413
Q3ULD6;Q3UI57;P25206;Q3UZH2	Q3ULD6;Q3UI57;P25206;Q3UZH2	DNA helicase;DNA replication licensing factor MCM3	Mcm3						16	16	29.9	91.577	57.087	91486000	0.446446	-0.902331	-1.0384	20.0022	18.5921	19.5998	18.8104	21.3148	20.7758
P25425-12;H3BKX3;P25425-10;P25425-7;P25425-9;P25425-8;P25425-3;P25425-6;P25425-2;P25425	P25425-12;H3BKX3;P25425-10;P25425-7;P25425-9;P25425-8;P25425-3;P25425-6;P25425-2;P25425	POU domain, class 2, transcription factor 1	Pou2f1						2	2	3.8	81.478	2.4049	0	NaN	0	NaN	19.5342	19.2861	19.8345	18.5948	18.0607	18.9057
Q3UHS6;Q80TM2;P26039;Q3TBC3;Q0V930;A2AIM2;Q8C9Z8;Q6PB69;Q9CS79;A0A1L1SQP9	Q3UHS6;Q80TM2;P26039;Q3TBC3;Q0V930	Talin-1	Tln1						3	2	3	269.83	4.3677	13357000	NaN	0	NaN	20.364	20.5186	19.3052	18.7933	18.7134	17.3551
Q8C2N4;Q7TSG6;Q05CE6;Q3UJJ8;Q3TH46;Q3U111;P26043;Q8CBU4;Q05DU4;Q3TZQ2;Q4KML7;Q3UXR4;Q3UL48;Q3TCP5;P26041;P26040	Q8C2N4;Q7TSG6;Q05CE6;Q3UJJ8;Q3TH46;Q3U111;P26043	Radixin	Rdx						3	3	16.5	39.601	5.6278	13489000	0.0807484	0.145204	0.228682	20.058	20.2659	19.3766	18.6054	20.2861	20.3735
Q80XR5;P26369;Q505Q1;Q922I0;Q3KQM4;A0A140LJK3;A0A140LJ08	Q80XR5;P26369;Q505Q1;Q922I0;Q3KQM4	Splicing factor U2AF 65 kDa subunit	U2af2						9	9	35.2	53.12	50.459	249170000	0.900829	-2.33494	-1.93113	19.0575	22.5447	21.1984	23.4722	24.29	22.0433
Q3UN87;P27048;P63163;O70499;A0A0G2JGN4	Q3UN87;P27048;P63163;O70499;A0A0G2JGN4	Small nuclear ribonucleoprotein-associated protein;Small nuclear ribonucleoprotein-associated protein B;Small nuclear ribonucleoprotein-associated protein N	Snrpn;Snrpb						5	5	20.8	24.614	10.235	68110000	0.704897	-1.30205	-1.54477	21.955	19.9751	19.231	22.0974	21.6399	21.33
P27546-2;P27546;P27546-3;A0A0G2JFH2;E9PZ43;A0A140T8T5;A0A0G2JDN7;P27546-4;A0A0G2JG35;A0A0G2JFT4;A0A0G2JFK3;A0A0G2JDY5;Q78TF3;A0A0G2JE57;A0A0G2JDU1	P27546-2;P27546;P27546-3	Microtubule-associated protein 4	Map4						34	34	46.8	117.34	275.07	699670000	0.350107	-0.396306	-0.843227	24.1351	22.7812	23.0494	24.1616	23.461	23.532
Q3UB67;P27659;Q3T9U9;Q3UB90;Q3UB15;Q3U9L3;A0A087WQK0;A0A087WNS0;Q99N25;Q9CQ09;Q5U470;E9PWZ3	Q3UB67;P27659;Q3T9U9;Q3UB90;Q3UB15;Q3U9L3	60S ribosomal protein L3	Rpl3						29	29	61.8	46.167	323.31	4472100000	0.0161538	0.0173581	0.0487071	25.466	26.1267	26.5656	26.0028	25.78	26.3235
P27773	P27773	Protein disulfide-isomerase A3	Pdia3						2	2	6.9	56.678	4.8501	8772800	1.06458	1.73092	2.26522	20.991	20.3981	19.7799	17.8835	20.0129	18.0798
P28229;Q9EQ82;Q8C4R6	P28229;Q9EQ82;Q8C4R6	Gap junction gamma-1 protein;Gap junction protein	Gjc1;Gja6						2	2	14.1	45.666	2.3353	0	NaN	0	NaN	19.3774	19.9423	19.4084	18.1083	18.8993	16.7029
P28740-2;E0CZ72;P28740;P28740-1;F8VQ42;F6SUU5;Q9D481;A2RSC8;Q8C0N1	P28740-2;E0CZ72;P28740;P28740-1;F8VQ42	Kinesin-like protein KIF2A;Kinesin-like protein	Kif2a						14	14	34	74.844	59.38	110940000	0.0848716	0.249503	0.239506	20.1347	19.2433	19.2826	21.1255	17.6766	19.11
Q3UCJ0;P29351;P29351-2;Q3UB72;Q3TE70;P29351-3;G3UXM2;G3UYY5	Q3UCJ0;P29351;P29351-2;Q3UB72;Q3TE70;P29351-3	Tyrosine-protein phosphatase non-receptor type;Tyrosine-protein phosphatase non-receptor type 6	Ptpn6						9	9	19.6	67.716	18.489	24186000	0.334478	0.759155	0.810853	19.5693	19.7413	19.24	18.7842	20.3458	17.1432
Q3V2C6;Q3V1K9;P31001;Q9JJY2	Q3V2C6;Q3V1K9;P31001;Q9JJY2	Desmin	Des;des						8	5	20.9	53.513	9.9144	16695000	0.180302	0.500099	0.473969	19.6513	19.1824	19.8141	20.9419	18.8413	17.3642
Q3UZG4;P31230;Q8C2U7;A0A0G2JDW6;A0A0G2JEU9;A0A0G2JDV0;A0A0G2JDH0;Q3TUZ1	Q3UZG4;P31230;Q8C2U7	Aminoacyl tRNA synthase complex-interacting multifunctional protein 1;Endothelial monocyte-activating polypeptide 2	Aimp1						9	9	55.8	35.166	30.494	103180000	0.982844	-0.693041	-2.09679	20.7396	20.1393	19.7164	21.182	20.756	20.7364
Q8BTU4;Q564E6;P32067;Q3TG93;Q9CYB9;F6SXM5;A2AR07;D6RI87	Q8BTU4;Q564E6;P32067;Q3TG93;Q9CYB9	Lupus La protein homolog	Ssb						30	30	61.7	47.657	323.31	3340000000	0.274915	0.275942	0.684979	26.9374	26.6558	27.7922	26.5342	26.7653	27.258
Q8BNS0;Q5NBZ3;P32233;F7BQ65	Q8BNS0;Q5NBZ3;P32233	Developmentally-regulated GTP-binding protein 1	Drg1						21	2	65.9	40.524	323.31	2848400000	0.368178	-0.100712	-0.880376	26.8741	26.8711	26.9333	27.0826	26.7699	27.1281
Q5J7N1;P32883-2;Q3U2W7;Q0VDV7;P32883;Q71SW8;P97870;C0H5X4;A0A0G2JE25;A0A0G2JGP4;Q9D091;Q3UCX0;Q4FJP3;Q61411-2;Q61411;P08556;A0A0G2JGM2;Q3TMF4;Q9R0B8;B2KGV5;Q9QWR5;Q53WZ3;Q675B0;E9Q8V2;E9PVD5;A0A0N4SVY1	Q5J7N1;P32883-2;Q3U2W7;Q0VDV7;P32883;Q71SW8;P97870;C0H5X4;A0A0G2JE25;A0A0G2JGP4;Q9D091;Q3UCX0;Q4FJP3;Q61411-2;Q61411;P08556	GTPase KRas;GTPase KRas, N-terminally processed;GTPase HRas;GTPase HRas, N-terminally processed;GTPase NRas	Kras;Hras;Nras						9	9	67	21.482	138.25	290440000	1.04853	0.773413	2.23184	24.9638	24.1881	23.9826	23.2821	23.646	23.8861
P33215;P33215-2	P33215;P33215-2	Protein NEDD1	Nedd1						5	5	15.2	71.292	23.213	21231000	NaN	0	NaN	19.7174	19.7722	20.4971	18.5663	19.1344	17.6348
Q9D4I9;Q0PD32;P35288	Q9D4I9;Q0PD32;P35288	Ras-related protein Rab-23	Rab23						2	2	11	26.777	2.4895	387880	0.794408	1.70581	1.72004	18.5653	18.8619	21.545	17.6203	18.5343	17.7002
Q8CEH2;Q0PD38;P35293	Q8CEH2;Q0PD38;P35293	Ras-related protein Rab-18	Rab18						2	2	28.6	11.837	2.85	0	NaN	0	NaN	19.992	19.2792	19.5049	17.3864	17.7315	17.7722
Q5SUC3;Q3TXE5;P35564	Q5SUC3;Q3TXE5;P35564	Calnexin	Canx						2	2	5.2	67.277	3.7431	11508000	NaN	0	NaN	19.5598	18.9905	19.1779	17.9611	18.8694	17.7756
Q3UG16;P35585;A0A1D5RLL9;A0A1D5RMJ1;S4R1Q4;A0A1D5RLW6;D3YZ71	Q3UG16;P35585;A0A1D5RLL9;A0A1D5RMJ1;S4R1Q4;A0A1D5RLW6;D3YZ71	AP-1 complex subunit mu-1	Ap1m1						2	2	5.9	48.542	2.9246	0	NaN	0	NaN	19.8756	19.7829	19.4076	19.2867	19.2347	18.2318
Q5BLK0;P35979;Q3TIQ2;Q8C2K0;Q6DI58;F8VQK7	Q5BLK0;P35979;Q3TIQ2;Q8C2K0	60S ribosomal protein L12	Rpl12						11	11	72.1	17.804	323.31	8268400000	0.990047	-0.631313	-2.11149	25.7856	26.7322	26.2293	26.924	26.6525	27.0646
Q54AE5;P39876;E9QAB2	Q54AE5;P39876	Metalloproteinase inhibitor 3	Timp3						7	7	37.9	24.182	22.422	290820000	0.191583	0.0926952	0.500039	23.6735	23.8057	23.701	23.9875	23.5243	23.3902
P42208;E9Q3V6;F6WYM0;D3YYB1;D3Z3C0;D3Z1S1;F6UKN5;D3YZU7;G3UYQ0;D3YV76	P42208;E9Q3V6;F6WYM0;D3YYB1;D3Z3C0	Septin-2	2002-09-01						15	15	65.4	41.525	323.31	981520000	1.004	0.346214	2.14003	25.3415	25.1087	25.3551	24.8032	25.2024	24.7611
P42669;Q8C6E9	P42669;Q8C6E9	Transcriptional activator protein Pur-alpha	Pura						4	4	27.4	34.883	93.7	30037000	NaN	0	NaN	19.1092	20.0842	19.4768	17.4498	17.5073	18.9312
Q3UL22;Q3UKQ2;Q6A0F1;P42932;H3BL49;Q9WVS5;Q8BVY8;Q9CS06;Q9CRW7;H3BJB6;H3BLL1;H3BKG2;H3BKR8	Q3UL22;Q3UKQ2;Q6A0F1;P42932;H3BL49;Q9WVS5;Q8BVY8;Q9CS06	T-complex protein 1 subunit theta	Cct8;Cctq						15	15	32.5	59.555	28.67	125670000	0.126257	0.147201	0.344635	21.8574	22.6835	21.9782	21.8521	21.5421	22.6833
P43275	P43275	Histone H1.1	Hist1h1a						8	5	29.6	21.785	82.321	124550000	0.873244	0.492948	1.87604	22.9136	22.8944	23.1495	22.9324	22.068	22.4781
Q3UZD8;Q91YS2;Q8C2E3;Q7TMW1;Q6ZPH4;P46061;Q3ULJ9	Q3UZD8;Q91YS2;Q8C2E3;Q7TMW1;Q6ZPH4;P46061;Q3ULJ9	Ran GTPase-activating protein 1	Rangap1						4	4	17.4	43.189	20.512	15999000	0.0603804	-0.204029	-0.174157	19.8764	20.5711	18.5806	21.0009	20.7876	17.8518
Q3UIH5;Q8BVQ9;P46471;Q3U5V3	Q3UIH5;Q8BVQ9;P46471;Q3U5V3	26S protease regulatory subunit 7	Psmc2						2	2	7.9	48.677	4.2172	3856300	1.19266	1.69233	2.5372	19.9448	19.1924	19.4878	17.3194	19.1044	17.1242
Q99PH3;Q8C3C9;Q3U7B5;P47740;Q8C5J1;Q8BQ93;B1AV77;Q99PH4;B1ATI0	Q99PH3;Q8C3C9;Q3U7B5;P47740;Q8C5J1;Q8BQ93;B1AV77;Q99PH4;B1ATI0	Aldehyde dehydrogenase;Fatty aldehyde dehydrogenase	Aldh3a2						2	2	8.3	53.926	4.6481	4492200	NaN	0	NaN	19.7556	19.941	19.8063	18.7109	17.139	16.9058
Q5DQJ3;Q3UCD2;Q3UBZ3;P47754;A0A0N4SVM0;D6RCW7;Q3U7G3	Q5DQJ3;Q3UCD2;Q3UBZ3;P47754;A0A0N4SVM0;D6RCW7	F-actin-capping protein subunit alpha-2	Capza2						3	2	13.6	32.967	6.5608	29565000	0.167376	0.407028	0.443735	19.4571	19.9645	19.0248	20.5447	19.1669	17.5138
Q923G3;P47757-2;P47757;Q3TRH8;A2AMW0;Q3TVK4;P47757-4;F7CAZ6;A0A0A0MQI9;F6YHZ8;P97856	Q923G3;P47757-2;P47757;Q3TRH8;A2AMW0;Q3TVK4;P47757-4;F7CAZ6	F-actin-capping protein subunit beta	Capzb						7	7	40.4	30.628	16.536	72148000	NaN	0	NaN	20.388	19.9637	19.6281	19.2977	18.4118	18.6592
Q3UCH0;P47911;Q3UFI4;A0A0J9YU32	Q3UCH0;P47911;Q3UFI4	60S ribosomal protein L6	Rpl6						13	13	44.3	33.509	38.747	428730000	0.0159712	0.021841	0.0481659	24.0339	23.0564	22.524	23.1513	23.0265	23.3711
Q58E35;P47955;E9Q3T0	Q58E35;P47955	60S acidic ribosomal protein P1	Rplp1						5	5	94.7	11.475	323.31	2501200000	0.384221	-1.72598	-0.913122	19.9642	24.6832	25.7589	24.1325	25.1166	26.3351
P48678;P48678-2;P48678-3;D3YUF7;Q8BNX5;Q9CTL2	P48678;P48678-2;P48678-3	Prelamin-A/C;Lamin-A/C	Lmna						11	11	21.5	74.237	64.532	32724000	0.0674167	0.264629	0.1932	21.2518	21.2417	18.4522	22.0184	18.7189	19.4144
Q3TVD8;Q3U3I5;P49135;Q8R1K9	Q3TVD8;Q3U3I5;P49135;Q8R1K9	TFIIH basal transcription factor complex helicase XPB subunit	Ercc3						4	4	13.5	57.791	6.9393	2050000	NaN	0	NaN	19.5905	19.8373	18.6427	18.5675	18.9787	17.6929
Q9D077;Q542F4;Q3UA65;P49717;Q921D5;Q8C1Z0;Q5DTS8;Q3UXG9;Q76NI2	Q9D077;Q542F4;Q3UA65;P49717;Q921D5;Q8C1Z0;Q5DTS8	DNA replication licensing factor MCM4	Mcm4						17	17	30.9	96.764	323.31	177960000	NaN	0	NaN	21.045	20.809	20.1612	19.5891	18.0115	18.6111
Q8BQ03;Q52KC3;P49718;Q8C2I9	Q8BQ03;Q52KC3;P49718;Q8C2I9	DNA helicase;DNA replication licensing factor MCM5	Mcm5						10	10	23.4	82.348	27.134	70118000	NaN	0	NaN	18.8054	19.5077	19.396	18.2532	18.4907	18.185
P50540-2;Q3USD3;Q6P2L3;Q3U3X2;P50540	P50540-2;Q3USD3;Q6P2L3;Q3U3X2;P50540	Max-interacting protein 1	Mxi1						2	2	9.4	21.655	3.3753	1073200	0.583897	0.801922	1.30897	20.0014	19.6507	18.1666	18.3969	18.0919	18.9241
Q3TWI4;P51432;Q571K9;Q8CI86;Q3TPL1;Q9R1Y4;Q62076;Q8C8I0	Q3TWI4;P51432;Q571K9;Q8CI86;Q3TPL1	Phosphoinositide phospholipase C;1-phosphatidylinositol 4,5-bisphosphate phosphodiesterase beta-3	Plcb3						7	7	10.7	139.5	22.92	99278000	NaN	0	NaN	20.9326	19.1884	20.6671	18.3666	18.1223	19.5269
P51655	P51655	Glypican-4;Secreted glypican-4	Gpc4						4	3	11.5	62.586	8.657	24010000	0.0771005	0.192775	0.219048	19.0977	19.7272	19.568	20.9895	18.4658	18.3593
Q3TT11;P51660;Q3UHW2	Q3TT11;P51660;Q3UHW2	Peroxisomal multifunctional enzyme type 2;(3R)-hydroxyacyl-CoA dehydrogenase;Enoyl-CoA hydratase 2	Hsd17b4						24	24	46.8	79.49	323.31	1372500000	0.520565	-0.67958	-1.18502	20.3541	18.6095	18.9553	19.6762	19.893	20.3884
Q6NZB9;P51661;Q3U2R0	Q6NZB9;P51661;Q3U2R0	Corticosteroid 11-beta-dehydrogenase isozyme 2	Hsd11b2						4	4	22.3	40.765	15.615	14857000	0.623308	0.772822	1.3858	20.5844	19.1394	18.8242	18.7285	18.9783	18.5226
P51885	P51885	Lumican	Lum						2	2	8.6	38.265	6.4521	8974000	0.491464	0.722673	1.12771	20.1169	19.483	19.5302	19.9363	19.1701	17.8557
P51949;A0A087WSG5;A4FUR7	P51949;A0A087WSG5;A4FUR7	CDK-activating kinase assembly factor MAT1	Mnat1						2	2	11.7	35.848	30.638	4339900	0.689215	1.32773	1.51419	21.2545	18.9716	18.6618	18.7092	18.5186	17.6768
Q52L97;P52293;Q641N9;F2Z431;A2A602;A2A600;A2A601;A6PW68	Q52L97;P52293;Q641N9	Importin subunit alpha;Importin subunit alpha-1	Kpna2						6	6	18.3	57.927	23.046	79406000	0.0481811	0.173353	0.140587	20.0464	19.6955	19.689	18.9398	22.0239	17.9472
P52479;G3X9U6	P52479	Ubiquitin carboxyl-terminal hydrolase 10	Usp10						9	1	21.8	87.021	3.1953	5710600	NaN	0	NaN	18.9541	19.8795	19.7708	17.0804	17.8651	18.5855
P52479-2	P52479-2	Ubiquitin carboxyl-terminal hydrolase 10	Usp10						9	1	21.9	87.092	32.552	135220000	0.157713	0.804098	0.420863	19.8408	21.8605	19.9512	18.1046	23.3317	17.8039
P54103;E9Q9H2;E9Q9H3;Q3TRX6;Q3UVT4;Q3TTG9;Q3TTI5;Q3TE39	P54103;E9Q9H2;E9Q9H3;Q3TRX6;Q3UVT4;Q3TTG9	DnaJ homolog subfamily C member 2;DnaJ homolog subfamily C member 2, N-terminally processed	Dnajc2						6	6	16.6	71.721	13.138	15304000	NaN	0	NaN	19.8057	19.5371	20.6643	17.9888	18.0956	17.9217
Q8C2N9;P54276;Q9CRH0	Q8C2N9;P54276	DNA mismatch repair protein Msh6	Msh6						3	3	2.3	150.98	4.6921	21168000	NaN	0	NaN	19.2439	18.732	19.3654	17.8407	17.195	17.785
P54823	P54823	Probable ATP-dependent RNA helicase DDX6	Ddx6						20	20	58.8	54.191	323.31	1317900000	0.545799	-0.411058	-1.23451	25.0838	24.2016	24.7123	25.0488	25.4596	24.7225
Q3TJ23;P55284	Q3TJ23;P55284	Cadherin-5	Cdh5						2	2	3.7	87.942	2.2301	0	NaN	0	NaN	20.3603	18.1866	19.2075	19.2013	18.3313	18.1405
P56480	P56480	ATP synthase subunit beta, mitochondrial	Atp5b						13	13	45.6	56.3	51.913	197990000	0.464296	-1.06964	-1.07393	21.5848	19.76	23.1011	22.1456	22.9864	22.5228
Q8CFQ9;Q564D0;Q3USY4;P56959;G3UXT7;Q3UK30;G3UZD2;Q91VQ2	Q8CFQ9;Q564D0;Q3USY4;P56959;G3UXT7;Q3UK30	RNA-binding protein FUS	Fus						13	11	24.4	52.601	159.86	1004900000	0.426482	-0.374528	-0.998474	25.5173	24.8628	24.6769	25.9114	25.2962	24.9729
P57784;G5E883;Q8BSH5;A0A0U1RNZ6	P57784;G5E883	U2 small nuclear ribonucleoprotein A	Snrpa1						6	6	28.2	28.357	64.925	112590000	0.336777	-0.934855	-0.81563	22.2309	18.8385	22.2611	22.334	21.8112	21.9899
Q8R3F7;Q3TEP0;P58742;Q8BU75	Q8R3F7;Q3TEP0;P58742;Q8BU75	Aladin	Aaas						3	3	11.2	59.444	7.2475	10387000	0.896367	1.36301	1.9222	19.8699	19.3588	20.5376	19.7455	18.2873	17.6445
Q3TAJ6;P58854;Q3TN67;E9Q0R3;Q8BKJ3;Q80U29;F6QMZ4	Q3TAJ6;P58854;Q3TN67;E9Q0R3;Q8BKJ3	Gamma-tubulin complex component 3	Tubgcp3						8	8	14.7	103.41	27.247	96680000	0.169713	0.424189	0.449233	20.4524	19.1365	19.1787	20.8111	18.6307	18.0532
P59708;A0A1W2P7L7	P59708;A0A1W2P7L7	Splicing factor 3B subunit 6	Sf3b6						3	3	24.8	14.585	6.4818	66644000	0.418557	0.830285	0.982559	20.5797	20.5628	19.3322	18.3201	20.7639	18.9
Q3TSP0;Q6P1Z6;Q3TGS5;Q3TM36;P59913;S4R2K3;Q3UVZ6	Q3TSP0;Q6P1Z6;Q3TGS5;Q3TM36;P59913;S4R2K3	Protein-L-isoaspartate O-methyltransferase domain-containing protein 1	Pcmtd1						4	4	22.9	26.374	9.4776	20018000	0.119017	-0.106419	-0.32667	20.2451	20.0087	19.4537	20.2947	20.1695	19.5626
Q5SWJ8;P60060;G3UWH0	Q5SWJ8;P60060;G3UWH0	Protein transport protein Sec61 subunit gamma	Sec61g						2	2	36.8	7.7412	9.7321	356780000	0.242124	1.30256	0.613641	22.1796	24.3607	23.5293	23.8599	18.0111	24.2909
Q3UJN2;Q3U1C2;P60122;D3YW60;Q05CB6	Q3UJN2;Q3U1C2;P60122	RuvB-like 1	Ruvbl1						13	13	38.8	50.213	36.205	405150000	0.459439	-0.893406	-1.06427	22.3385	22.1814	24.2794	22.8471	24.1458	24.4866
Q3UIG0;P60229;Q9CT23;Q6LCK2	Q3UIG0;P60229;Q9CT23	Eukaryotic translation initiation factor 3 subunit E	Eif3e						21	21	57.1	52.22	323.31	645610000	1.02554	0.670241	2.18432	23.2434	23.6854	24.0582	23.3314	22.65	22.9948
P60335;A0A087WR61;A0A087WSI1;A0A1L1SUS5;A0A1L1SRP9;A0A1L1SQ99;A0A087WRH3;Q9DB01;Q8BP63;A0A0R4J044;P57724	P60335	Poly(rC)-binding protein 1	Pcbp1						9	6	41.3	37.497	92.145	240560000	1.02716	-0.53292	-2.18765	23.0657	23.1214	22.4102	23.5366	23.2442	23.4152
Q3UIS6;Q569V4;Q3UBK1;P60762-2;P60762;A0A087WQB0;A0A087WQ34;Q3U5J6;Q5DTS9	Q3UIS6;Q569V4;Q3UBK1;P60762-2;P60762;A0A087WQB0;A0A087WQ34;Q3U5J6;Q5DTS9	Mortality factor 4-like protein 1	Morf4l1						4	3	20.7	36.238	8.4787	19713000	0.0810522	0.244428	0.229482	20.3296	19.4187	21.03	21.1152	20.8225	18.1074
Q3UL78;P60766	Q3UL78;P60766	Cell division control protein 42 homolog	Cdc42						2	2	20.4	16.503	4.2823	22762000	0.641098	-0.79561	-1.42045	19.2114	20.79	19.5732	20.5435	21.2071	20.2109
P60824;K4DI65;D3YU80	P60824;K4DI65;D3YU80	Cold-inducible RNA-binding protein	Cirbp						13	13	64.5	18.607	323.31	5915000000	0.949307	0.423585	2.02868	28.5824	28.2427	28.2052	28.1169	28.0632	27.5795
Q4FZL1;Q5F2A7;Q3TFG3;P60843;Q3UXC2;Q3TGK7;Q3TLL6;Q3U8I0;Q3TSJ4;Q78WR5;Q99LR0	Q4FZL1;Q5F2A7;Q3TFG3;P60843;Q3UXC2;Q3TGK7;Q3TLL6;Q3U8I0;Q3TSJ4;Q78WR5	Eukaryotic initiation factor 4A-I	Eif4a1						16	9	51.9	46.022	175.14	381120000	0.405437	-1.03134	-0.956123	19.3787	21.8089	22.6208	23.1145	22.2787	21.5092
Q5BLK2;P60867	Q5BLK2;P60867	40S ribosomal protein S20	Rps20						6	6	49.6	13.373	49.747	1314800000	0.0141401	0.0144285	0.042729	24.8157	24.3258	25.0194	24.4383	25.2413	24.438
P61164;E0CZD4;E0CYB4	P61164	Alpha-centractin	Actr1a						4	1	20.7	42.613	7.8747	54164000	0.0858684	0.306568	0.242112	19.5535	19.6693	19.8916	21.9199	18.2438	18.031
Q6NXX7;Q3UHY8;Q3TJM9;P61222;Q3TIU8;Q8C2N8	Q6NXX7;Q3UHY8;Q3TJM9;P61222;Q3TIU8	ATP-binding cassette sub-family E member 1	Abce1						20	20	47.3	64.505	257.23	262660000	0.451789	0.664154	1.04905	21.2831	22.0992	22.4246	21.4987	22.0623	20.2535
Q5BLJ9;P61358;Q9CSM4;A2A4Q0	Q5BLJ9;P61358;Q9CSM4;A2A4Q0	60S ribosomal protein L27	Rpl27						6	6	46.3	15.798	13.922	767170000	1.29066	0.691567	2.75315	24.013	23.8827	24.5502	23.2188	23.7229	23.4296
Q3TJD0;P61620;Q3TTK6;A2ATT9;Q9CYJ6;Q9JLR1	Q3TJD0;P61620	Protein transport protein Sec61 subunit alpha isoform 1	Sec61a1						7	7	23.3	52.234	136.91	77942000	0.601942	0.356546	1.34417	21.6452	21.427	21.7576	21.0985	20.9248	21.7368
P61804	P61804	Dolichyl-diphosphooligosaccharide--protein glycosyltransferase subunit DAD1	Dad1						2	2	19.5	12.497	3.7131	5310100	NaN	0	NaN	19.6278	18.7653	21.4944	18.8854	18.4698	17.8635
Q80ZU1;Q3U3H9;P61963	Q80ZU1;Q3U3H9;P61963	DDB1- and CUL4-associated factor 7	Dcaf7						2	2	9.1	38.813	4.433	1621900	NaN	0	NaN	20.1598	19.5007	18.9498	19.7016	18.8065	18.7019
P61965;F6Q3W0;Q3UNQ3	P61965;F6Q3W0;Q3UNQ3	WD repeat-containing protein 5	Wdr5						2	2	8.7	36.588	3.9211	4053600	0.71282	-0.629903	-1.56023	19.6042	18.4151	19.1767	20.0599	19.6756	19.3503
Q4FZE6;P62082;F6SVV1	Q4FZE6;P62082;F6SVV1	40S ribosomal protein S7	Rps7;Gm9493						17	17	70.1	22.127	323.31	7899200000	0.841459	0.693948	1.81291	26.8236	27.3373	27.8466	26.2304	26.6218	27.0734
Q542I9;P62192	Q542I9;P62192	26S protease regulatory subunit 4	Psmc1						2	2	8.2	49.184	5.8675	10624000	NaN	0	NaN	19.3367	19.9293	19.1451	19.0126	17.4242	18.7801
Q497E9;P62242;Q5M9L9;Q3UJU6;Q9CQW4;Q3UA25;Q9CRJ5	Q497E9;P62242;Q5M9L9;Q3UJU6;Q9CQW4;Q3UA25	40S ribosomal protein S8	Rps8						9	9	46.6	24.205	323.31	386570000	0.875265	0.676629	1.88007	24.0853	23.9368	23.0048	23.057	23.1774	22.7626
Q5SS40;P62259;Q8BPH1;D6REF3;F6WA09;Q3V453	Q5SS40;P62259;Q8BPH1	14-3-3 protein epsilon	Ywhae						11	9	54.9	29.174	147.45	203200000	0.702769	-1.89779	-1.54062	23.2968	19.5077	19.7151	22.7169	22.631	22.8651
Q9CWI9;Q9CZI5;P62267;Q9CSN9;Q497E1	Q9CWI9;Q9CZI5;P62267;Q9CSN9;Q497E1	40S ribosomal protein S23	Rps23						7	7	49	15.835	38.007	2631600000	0.568707	-0.351201	-1.27931	24.8841	24.7509	24.0624	24.823	24.806	25.122
P62274;D3YYL7	P62274	40S ribosomal protein S29	Rps29						3	3	46.4	6.6767	6.0977	316120000	1.0565	0.545952	2.24839	22.6912	22.1456	22.2827	21.9153	21.4823	22.084
Q497K3;P62307;Q3UX80;Q6NZQ3	Q497K3;P62307;Q3UX80;Q6NZQ3	Small nuclear ribonucleoprotein F	Snrpf						3	3	43	9.7251	61.13	47965000	0.0611072	0.0257664	0.176135	21.0803	21.2996	21.0033	21.3343	20.9954	20.9762
Q3V424;P62309	Q3V424;P62309	Small nuclear ribonucleoprotein G	Snrpg						2	2	20.3	7.1013	5.2852	176810000	0.478138	-1.86291	-1.10137	19.7193	20.2279	19.2472	18.2674	23.0549	23.4608
P62315	P62315	Small nuclear ribonucleoprotein Sm D1	Snrpd1						4	4	37	13.281	13.54	493060000	0.49881	-1.70946	-1.14221	24.7807	20.1131	24.364	25.0478	24.6671	24.6711
Q14AF6;P62317;D3Z5N9	Q14AF6;P62317;D3Z5N9	Small nuclear ribonucleoprotein Sm D2	Snrpd2;Gm5449						10	10	67.8	13.527	130.07	917410000	0.610157	0.142112	1.36018	25.0413	25.3461	25.0908	25.0135	24.9418	25.0965
Q91VM2;P62320;A0A1W2P7K5	Q91VM2;P62320;A0A1W2P7K5	Small nuclear ribonucleoprotein Sm D3	Snrpd3						4	4	47.6	13.985	97.633	2449200000	0.074264	-0.0510508	-0.211519	26.5813	26.323	26.418	26.9281	26.1514	26.396
P62627;A2AVR9	P62627;A2AVR9	Dynein light chain roadblock-type 1	Dynlrb1						2	2	21.9	10.99	7.093	17986000	0.0316246	-0.101243	-0.093812	19.7393	18.7351	17.6621	18.3486	20.5468	17.5448
Q3ULW0;P62827;Q14AA6;A6H622;Q61820	Q3ULW0;P62827;Q14AA6;A6H622;Q61820	GTP-binding nuclear protein Ran;GTP-binding nuclear protein Ran, testis-specific isoform	Ran;1700009N14Rik;Rasl2-9						4	4	20.8	24.351	6.1036	32072000	0.115914	0.355834	0.318918	21.2668	20.0069	20.1685	20.9956	21.3316	18.0476
P62843;Q3UK70;D3YTQ9;Q3UXS6;F7ANJ3	P62843;Q3UK70;D3YTQ9;Q3UXS6	40S ribosomal protein S15	Rps15						8	8	74.5	17.04	323.31	2213500000	0.282399	-0.159018	-0.701038	25.0984	24.7435	25.4201	25.4766	25.138	25.1244
Q9D7P1;Q9CY61;Q5M9M7;Q3TIF8;Q9CQK2;P62849-2;P62849-3;P62849;Q9DCA4	Q9D7P1;Q9CY61;Q5M9M7;Q3TIF8;Q9CQK2;P62849-2;P62849-3;P62849;Q9DCA4	40S ribosomal protein S24	Rps24						5	5	30.3	15.325	180.98	262450000	0.291933	-0.45426	-0.721388	21.9069	22.0192	21.356	21.9671	21.3302	23.3476
Q58EA6;P62852;A0A1L1SQA8	Q58EA6;P62852;A0A1L1SQA8	40S ribosomal protein S25	Rps25						9	9	48.8	13.742	32.351	1874600000	0.564978	-0.47084	-1.27203	24.6737	25.0623	25.0958	24.985	26.096	25.1634
Q497N1;P62855	Q497N1;P62855	40S ribosomal protein S26	Rps26						4	4	37.4	13.015	40.729	438460000	0.815746	3.19053	1.76208	23.2111	22.9975	23.5154	23.3476	17.1311	19.6738
P62869;A6PWE0	P62869	Transcription elongation factor B polypeptide 2	Tceb2						6	6	78.8	13.17	29.339	66833000	0.667914	1.82699	1.47268	21.1649	21.2139	21.583	21.953	18.432	18.0957
Q3TQ70;P62874;Q3U1B1;H3BLF7;H3BKR2	Q3TQ70;P62874;Q3U1B1;H3BLF7;H3BKR2	Guanine nucleotide-binding protein G(I)/G(S)/G(T) subunit beta-1	Gnb1						8	4	34.1	37.377	11.594	20440000	NaN	0	NaN	21.3402	21.1435	18.5477	19.6631	17.4404	17.8236
Q58DZ3;P62889;Q497D7;Q5PR15	Q58DZ3;P62889;Q497D7;Q5PR15	60S ribosomal protein L30	Rpl30						8	8	79.1	12.784	323.31	5684100000	0.74095	0.483274	1.61519	26.7732	26.6451	26.7338	26.7532	25.7252	26.2239
Q9CY93;Q5M9K9;P62900;A0A0A6YX26;A0A0A6YXL3;Q58DZ1	Q9CY93;Q5M9K9;P62900;A0A0A6YX26	60S ribosomal protein L31	Rpl31						11	11	48.8	14.411	323.31	2998300000	0.764404	0.404717	1.66111	25.5299	26.0585	25.8216	25.7746	25.2546	25.1665
Q5PR09;P62911	Q5PR09;P62911	60S ribosomal protein L32	Rpl32						5	5	39.3	15.874	10.096	101400000	NaN	0	NaN	21.1972	18.9852	19.4161	17.756	17.4077	18.7492
Q3UNY0;Q3ULN2;P62915;Q3UZJ3	Q3UNY0;Q3ULN2;P62915;Q3UZJ3	Transcription initiation factor IIB	Gtf2b						2	2	10.8	34.862	3.0266	0	NaN	0	NaN	21.2411	20.9413	18.8912	18.7316	18.4001	18.4567
Q642L7;P62983;Q3TWD1	Q642L7;P62983	Ubiquitin-40S ribosomal protein S27a;Ubiquitin;40S ribosomal protein S27a	Rps27a						7	2	50.6	17.951	323.31	1864600000	0.733918	-0.865406	-1.60144	25.2217	25.0998	23.557	25.353	25.5849	25.5368
Q3UBA6;Q3TH56;Q3TEK2;P63017;Q504P4;Q3U9L2;Q3TQ13;Q3TZJ3;Q3TRH3;Q3TF16;Q3ULM1;Q3UDS0;Q3TB63;Q3KQJ4;Q3TH04;Q3UXU1;B7U582;P17156;D3Z5E2;Q9QZ38;Q61698;Q9QWU1;O88688;Q91ZU5;Q91ZU4	Q3UBA6;Q3TH56;Q3TEK2;P63017;Q504P4;Q3U9L2;Q3TQ13;Q3TZJ3;Q3TRH3;Q3TF16;Q3ULM1;Q3UDS0;Q3TB63;Q3KQJ4;Q3TH04	Heat shock cognate 71 kDa protein	Hspa8						33	22	53.4	70.898	323.31	1857800000	0.192858	-0.0641696	-0.502967	25.496	25.2985	25.2737	25.2566	25.62	25.3841
P63024;Q8CHR4;O35619;B0QZN5;P63044	P63024;Q8CHR4;O35619;B0QZN5;P63044	Vesicle-associated membrane protein 3;Vesicle-associated membrane protein 2	Vamp3;Vamp2						2	2	39.8	11.48	3.0841	682480	0.134212	0.265392	0.364185	19.155	19.0468	19.0133	19.6273	19.436	17.3555
Q5NTY0;P63037;Q3TK61;B1AXY1;B1AXY0;B1AXX9	Q5NTY0;P63037;Q3TK61;B1AXY1	DnaJ homolog subfamily A member 1	Dnaja1						13	13	56.7	44.868	126.73	193360000	0.487969	0.49927	1.12081	21.1343	21.9689	22.4475	20.9001	21.5413	21.6114
P63038;P63038-2;D3Z2F2;D3Z7J9	P63038;P63038-2	60 kDa heat shock protein, mitochondrial	Hspd1						21	21	54.1	60.955	308.55	487670000	1.30043	-1.7515	-2.7751	19.455	19.28	19.8389	21.4063	22.2601	20.1619
Q6ZWM8;Q3U7K1;P63087;P63087-2;A0A0G2JGC1;A0A0G2JFF1	Q6ZWM8;Q3U7K1;P63087;P63087-2;A0A0G2JGC1;A0A0G2JFF1	Serine/threonine-protein phosphatase;Serine/threonine-protein phosphatase PP1-gamma catalytic subunit	Ppp1cc						12	2	50.8	36.983	93.962	80786000	0.281744	0.660392	0.699638	20.4155	19.4895	19.5475	20.9468	18.222	18.3025
P63168;Q9D6F6;Q80ZS7	P63168;Q9D6F6	Dynein light chain 1, cytoplasmic	Dynll1						4	2	62.9	10.366	323.31	62347000	0.90543	2.11076	1.94034	19.8418	21.5222	22.0665	18.1113	20.7458	18.2411
Q4KL81;P63260;Q3TSB7;Q3UD81;G3UYG0;B1ATY1	Q4KL81;P63260;Q3TSB7;Q3UD81	Actin, cytoplasmic 2;Actin, cytoplasmic 2, N-terminally processed	Actg1						23	0	70.1	41.792	323.31	13051000000	0.519306	0.365641	1.18255	27.9192	28.348	27.9506	28.2588	27.467	27.3951
P63330;Q8VED4;Q8BN07;P62715	P63330;Q8VED4;Q8BN07;P62715	Serine/threonine-protein phosphatase 2A catalytic subunit alpha isoform;Serine/threonine-protein phosphatase;Serine/threonine-protein phosphatase 2A catalytic subunit beta isoform	Ppp2ca;Ppp2cb						5	5	25.2	35.608	40.142	31593000	0.487121	0.845809	1.11913	19.4445	20.2802	20.7161	20.6084	18.7673	18.5277
P67778;Q5SQG5;Q3TV00;Q3V2K0	P67778;Q5SQG5;Q3TV00	Prohibitin	Phb						8	8	36.4	29.82	14.653	69195000	0.712956	2.13247	1.56049	23.2595	22.7771	21.8054	21.7873	21.7716	17.8857
Q9CXK3;Q497E4;Q3TG92;P68033;Q3UIJ3;P62737;Q61275;Q3UJ36;Q3U122;P63268;P68134;Q61852;Q61272;Q61264;D3YZY0;D3Z2K3;I6L9D2;A0A1D5RM20;A0A0U1RQ96	Q9CXK3;Q497E4;Q3TG92;P68033;Q3UIJ3;P62737;Q61275;Q3UJ36;Q3U122;P63268;P68134;Q61852;Q61272;Q61264;D3YZY0;D3Z2K3;I6L9D2	Actin, alpha cardiac muscle 1;Actin, aortic smooth muscle;Actin, gamma-enteric smooth muscle;Actin, alpha skeletal muscle	Actc1;Acta2;Actg2;Acta1						20	7	63.7	41.946	134.69	60335000	NaN	0	NaN	20.151	19.2137	20.3147	18.7555	17.9411	18.9607
P68369	P68369	Tubulin alpha-1A chain	Tuba1a						20	0	63.4	50.135	2.6994	16749000	0.248327	0.656151	0.627263	19.8915	19.5695	20.2025	17.5664	19.0143	21.1144
P68372;Q9CVR0;Q9D6F9;Q9DCR1;Q9CRT0;Q9CUN8;D5MR34	P68372;Q9CVR0;Q9D6F9;Q9DCR1	Tubulin beta-4B chain;Tubulin beta-4A chain	Tubb4b;Tubb4a						21	3	61.6	49.83	58.374	130890000	0.27621	1.12551	0.687765	22.7497	22.454	20.3213	22.3435	21.9744	17.8306
P68510	P68510	14-3-3 protein eta	Ywhah						5	2	24.8	28.211	8.5342	13463000	0.376505	0.855424	0.897398	19.1487	20.0051	21.2486	18.5293	18.5626	20.7442
Q3TFE8;Q7TSZ6;Q3UHW8;P70168	Q3TFE8;Q7TSZ6;Q3UHW8;P70168	Importin subunit beta-1	Kpnb1						6	6	11.1	97.112	15.41	27243000	0.75768	-1.34763	-1.64794	20.5493	19.9576	18.1627	20.1221	21.2412	21.3492
Q3UHA6;P70255-5;P70255-4;P70255-3;P70255;P70255-7;P70255-6;A2ADI3;A0A1B0GX74;B1AUB8	Q3UHA6;P70255-5;P70255-4;P70255-3;P70255;P70255-7;P70255-6	Nuclear factor 1;Nuclear factor 1 C-type	Nfic						8	1	25.9	47.532	51.239	235820000	NaN	0	NaN	18.9006	19.0618	19.5987	17.4405	17.9273	16.8952
P70304;P26450;A0A087WQM2;B1AUG0;Q80UI5;Q3UXE9;Q3TST3;A0A1L1ST33;Q64143	P70304;P26450	Phosphatidylinositol 3-kinase regulatory subunit alpha	Pik3r1						3	3	6.2	83.5	3.355	0	NaN	0	NaN	19.7936	20.6651	19.1791	19.1008	18.8008	17.6587
P70333;Q3UR26	P70333;Q3UR26	Heterogeneous nuclear ribonucleoprotein H2	Hnrnph2						6	2	19.2	49.279	4.4855	55108000	0.138731	0.476669	0.375205	20.0906	19.7031	19.581	21.7569	17.5475	18.6404
Q8BW03;Q8BM84;P70372;Q8BTQ1;Q8BVF8;Q3UFF9;Q3TT05	Q8BW03;Q8BM84;P70372;Q8BTQ1;Q8BVF8;Q3UFF9;Q3TT05	ELAV-like protein;ELAV-like protein 1	Elavl1						8	8	28.8	36.153	30.006	277240000	1.26667	0.269183	2.69961	22.9134	23.0968	22.8328	22.6742	22.5734	22.7879
P70385	P70385	Testosterone 17-beta-dehydrogenase 3	Hsd17b3						2	2	8.9	34.33	3.1977	4359500	NaN	0	NaN	20.3178	20.1701	19.422	18.7274	16.5156	18.5746
Q4FE56;P70398;E9PWA9;Q8C7T5	Q4FE56;P70398	Ubiquitin carboxyl-terminal hydrolase;Probable ubiquitin carboxyl-terminal hydrolase FAF-X	Usp9x						3	3	2	290.21	4.0435	27698000	NaN	0	NaN	20.1327	21.3643	19.5753	18.8937	18.8018	18.2969
Q6P9Q2;P70700;A2AP84	Q6P9Q2;P70700;A2AP84	DNA-directed RNA polymerase;DNA-directed RNA polymerase I subunit RPA2	Polr1b						2	2	2.6	128.25	5.5106	17054000	0.902999	1.76516	1.93547	20.4725	19.4965	20.8961	18.3577	17.2061	20.0058
Q3TJN2;Q3TIJ7;Q3TET0;P80313;A0A0N4SV00;Q8C5Q5;Q3UIJ0;Q3THH8;Q3UDB1;A0A0N4SV22	Q3TJN2;Q3TIJ7;Q3TET0;P80313;A0A0N4SV00;Q8C5Q5;Q3UIJ0;Q3THH8;Q3UDB1	T-complex protein 1 subunit eta	Cct7						12	12	31.6	59.637	174.11	90584000	1.11595	0.776762	2.37302	21.7852	22.2734	21.2205	20.9572	20.7877	21.2039
Q542X7;P80314;Q9JJD8;A0A1W2P7B7;A0A1W2P6Q3;A0A1W2P871;A0A1W2P828;A0A1W2P8B6	Q542X7;P80314;Q9JJD8;A0A1W2P7B7	T-complex protein 1 subunit beta	Cct2						13	13	39.6	57.477	115.84	218280000	0.519042	-0.759232	-1.18203	20.7842	22.4927	22.8679	22.8297	22.7351	22.8577
Q564F4;Q3UJZ8;Q3TII0;P80315;G5E839;G3UYW5	Q564F4;Q3UJZ8;Q3TII0;P80315;G5E839	T-complex protein 1 subunit delta	Cct4						14	13	41.9	58.066	36.181	106350000	1.12339	-1.89706	-2.38878	19.493	21.9827	19.8679	22.5793	22.4487	22.0067
P80316;E0CZA1	P80316	T-complex protein 1 subunit epsilon	Cct5						14	14	42.5	59.623	262.25	95607000	0.589956	-0.89823	-1.3208	19.8678	21.4973	21.3714	21.5063	22.6668	21.258
Q52KG9;Q3TIX8;Q3TI62;Q3TI05;P80317;Q3TW97;Q8VEI1;Q497N0;Q61390;Q8BVT1;B1AT05	Q52KG9;Q3TIX8;Q3TI62;Q3TI05;P80317;Q3TW97	T-complex protein 1 subunit zeta	Cct6a						10	10	28.1	58.076	46.1	190740000	0.344467	-0.346077	-0.831572	21.729	22.4634	23.0335	22.5801	22.5792	23.1049
Q3U4U6;P80318;Q3U0I3;E9Q133;Q3UJP4;F6Q609;Q3TBM6;Q9R1U1;F6ZVG8	Q3U4U6;P80318;Q3U0I3;E9Q133;Q3UJP4;F6Q609;Q3TBM6	T-complex protein 1 subunit gamma	Cct3						23	23	54.9	60.629	48.562	313540000	0.551149	-0.316952	-1.24499	23.3231	23.1342	23.431	23.2867	23.4728	24.0795
P83870	P83870	PHD finger-like domain-containing protein 5A	Phf5a						2	2	26.4	12.405	5.4247	0	NaN	0	NaN	19.538	18.4873	19.9087	18.5279	18.8151	17.8188
Q6F4J1;P83887;Q6F4J0;Q8VCK3	Q6F4J1;P83887;Q6F4J0;Q8VCK3	Tubulin gamma chain;Tubulin gamma-1 chain;Tubulin gamma-2 chain	Tubg1;Tubg2						11	11	46.8	51.1	127.86	121310000	NaN	0	NaN	19.6267	19.8746	20.103	18.26	17.5532	16.8677
Q4FZH7;P84089;G3UW85;A0A1W2P7H9;A0A1W2P7T3	Q4FZH7;P84089;G3UW85;A0A1W2P7H9;A0A1W2P7T3	Enhancer of rudimentary homolog	Erh						4	4	41.3	12.259	323.31	60510000	1.13098	0.415366	2.40488	21.3104	21.434	21.1621	21.1942	20.7412	20.7249
Q3TWV4;Q5FWI9;Q6A0C9;P84091;Q3TH69;Q3UCW9	Q3TWV4;Q5FWI9;Q6A0C9;P84091;Q3TH69;Q3UCW9	AP-2 complex subunit mu	Ap2m1						10	10	30	49.389	120.07	83920000	0.197072	-0.431967	-0.51262	19.3236	19.035	20.1998	18.8766	21.4353	19.5424
Q3U781;Q9D6W4;P84104-2;P84104;A2A4X6	Q3U781;Q9D6W4;P84104-2;P84104;A2A4X6	Serine/arginine-rich splicing factor 3	Srsf3;Gm12355						5	4	41.1	14.203	6.5904	297790000	0.200511	0.853336	0.520472	20.8868	20.5762	19.064	18.531	22.2955	17.1405
P84751	P84751	Ig heavy chain Mem5							3	1	20.3	25.349	2.3932	228790000	0.0817505	-0.488358	-0.231319	18.4971	19.9718	19.3874	18.4145	17.072	23.8349
P86048	P86048	60S ribosomal protein L10-like	Rpl10l						8	1	38.8	24.558	2.3554	3857900	NaN	0	NaN	19.7859	19.8952	18.8038	17.7049	19.0031	18.8844
Q3UJN1;P97310;Q3UK39;A0A0N4SVY2	Q3UJN1;P97310;Q3UK39	DNA helicase;DNA replication licensing factor MCM2	Mcm2						20	20	30.6	103.15	105.5	235230000	NaN	0	NaN	20.8889	20.6089	20.4452	18.2095	18.5534	19.8235
Q542I2;P97311;Q3UC10;Q3ULG5;Q8C5L1	Q542I2;P97311;Q3UC10;Q3ULG5	DNA helicase;DNA replication licensing factor MCM6	Mcm6						19	19	35.6	92.866	155.05	171160000	NaN	0	NaN	19.2915	19.9467	20.4595	18.5617	19.4143	18.4301
Q71V27;P97314;Q6QMT3;Q9D1M8;A0A1W2P845;A0A1W2P758;A0A1W2P780;A0A1W2P7N8;A0A1W2P6I3	Q71V27;P97314;Q6QMT3;Q9D1M8;A0A1W2P845;A0A1W2P758	Cysteine and glycine-rich protein 2	Csrp2						4	4	24.9	20.94	7.6354	18609000	1.20578	2.42245	2.5657	21.7641	21.1189	20.185	20.2417	17.9322	17.6269
P97350	P97350	Plakophilin-1	Pkp1						4	4	8.7	80.895	51.377	26583000	0.497399	0.451972	1.13943	19.7114	20.984	20.7512	20.0372	19.9134	20.1401
P97360;Q8C5E8;Q80WR3;Q3U037;Q8CBV1;E9Q8J8;E9QAJ7;Q3USJ4	P97360;Q8C5E8;Q80WR3;Q3U037;Q8CBV1;E9Q8J8	Transcription factor ETV6	Etv6						13	13	36.3	56.405	42.833	219330000	NaN	0	NaN	19.7521	20.2758	20.0311	19.9602	18.2623	18.134
Q3U6X7;Q3UGB9;Q3U307;P97377-2;P97377;Q80YP0-2;Q80YP0	Q3U6X7;Q3UGB9;Q3U307;P97377-2;P97377;Q80YP0-2;Q80YP0	Cyclin-dependent kinase 2;Cyclin-dependent kinase 3	Cdk2;Cdk3						2	2	10.1	33.887	3.9135	1646500	0.996244	1.66215	2.12416	19.9626	18.8145	19.3698	18.5742	18.273	16.3133
Q3TIJ5;Q3TJZ5;Q3THV0;P97452	Q3TIJ5;Q3TJZ5;Q3THV0;P97452	Ribosome biogenesis protein BOP1	Bop1						2	2	7	83.124	9.2765	13789000	NaN	0	NaN	19.8951	19.5692	19.5667	19.1645	17.4097	17.7968
Q3UNN4;Q3UPK0;Q3UMX0;P97496-2;P97496;Q3UZD0	Q3UNN4;Q3UPK0;Q3UMX0;P97496-2;P97496;Q3UZD0	SWI/SNF complex subunit SMARCC1	Smarcc1						6	5	8.6	122.78	16.454	24148000	0.798237	1.78782	1.72757	20.5241	20.1521	20.1083	18.8454	20.0363	16.5394
Q3UFE1;Q8BN68;Q8C434;Q6GSP7;P97863-3;P97863-2;P97863;A2BG76;I7HIP8;A2BG75;A2BG77	Q3UFE1;Q8BN68;Q8C434;Q6GSP7;P97863-3;P97863-2;P97863;A2BG76;I7HIP8;A2BG75;A2BG77	Nuclear factor 1;Nuclear factor 1 B-type	Nfib						4	2	21.2	30.894	4.2003	22119000	0.25697	0.677045	0.646144	20.0594	20.0694	19.7238	21.3194	17.9093	18.5928
Q3UBX7;Q3TXB1;P98086	Q3UBX7;Q3TXB1;P98086	Complement C1q subcomponent subunit A	C1qa						3	3	16.3	26.046	6.1265	15655000	NaN	0	NaN	19.6577	19.2541	19.72	19.2598	17.8505	18.4693
P99024;Q80ZV2	P99024	Tubulin beta-5 chain	Tubb5						21	4	64	49.67	323.31	1542700000	0.877249	0.481754	1.88402	25.8401	25.1477	25.6174	24.907	24.8916	25.3613
Q790Y8;Q3TNL1;Q00612;A3KG36	Q790Y8;Q3TNL1;Q00612;A3KG36	Glucose-6-phosphate 1-dehydrogenase;Glucose-6-phosphate 1-dehydrogenase X	G6pdx						5	4	14	59.262	7.6605	12287000	0.0135072	-0.0405064	-0.0408447	18.9619	18.6793	19.5904	20.987	17.8481	18.5181
Q01320;Q6PET9;Q8CCE5	Q01320;Q6PET9;Q8CCE5	DNA topoisomerase 2-alpha;DNA topoisomerase 2	Top2a						2	2	1.8	172.79	3.299	3745300	1.24227	1.93839	2.64561	19.4269	20.2769	19.9658	17.496	19.3061	17.0523
Q01853;Q8BNF8	Q01853;Q8BNF8	Transitional endoplasmic reticulum ATPase	Vcp						34	34	57.1	89.321	323.31	1104300000	0.284672	-0.845418	-0.705901	20.2345	18.4738	21.912	21.9643	21.4465	19.7458
Q02105	Q02105	Complement C1q subcomponent subunit C	C1qc						2	2	12.6	25.991	7.2593	7047700	NaN	0	NaN	20.7891	20.042	19.94	19.5539	19.2287	17.4987
Q3UZT7;Q02248;E9Q6A9;Q80VE7;D3YUH4;F7CRC6;F6QZ47;F7BAC9;D3Z7S6;D3Z5Q1;E9PW26	Q3UZT7;Q02248;E9Q6A9;Q80VE7	Catenin beta-1	Ctnnb1						19	17	36.6	85.496	153.81	196960000	0.864574	1.48964	1.85879	18.8554	21.5773	20.2218	18.9349	18.8317	18.419
Q02257	Q02257	Junction plakoglobin	Jup						11	9	25	81.8	149.89	111450000	0.539766	0.559165	1.22269	22.6487	22.5055	22.7029	21.5254	21.6923	22.9617
Q02614	Q02614	SAP30-binding protein	Sap30bp						4	4	18.8	33.832	6.287	2592900	NaN	0	NaN	18.8879	19.8057	18.9093	19.2999	18.3646	17.8041
Q02780-3;Q69ZJ5;Q05B39;B1AUB9;Q6DI81;B1AUC0;Q3UTK6;Q02780-6;Q02780-2;Q02780-5;Q02780-7;Q02780-4;Q02780;F7CDR2	Q02780-3;Q69ZJ5;Q05B39;B1AUB9;Q6DI81;B1AUC0;Q3UTK6;Q02780-6;Q02780-2;Q02780-5;Q02780-7;Q02780-4;Q02780	Nuclear factor 1 A-type;Nuclear factor 1	Nfia						4	1	14	55.051	12.109	3255500	NaN	0	NaN	20.6513	19.2117	20.4394	18.3558	18.0837	18.7704
Q9JKE5;Q03141-2;Q03141-3;Q03141;Q9CW99;Q5DTG3	Q9JKE5;Q03141-2;Q03141-3;Q03141;Q9CW99;Q5DTG3	MAP/microtubule affinity-regulating kinase 3	Mark3						4	3	7.3	83.181	6.1084	7795000	1.08139	1.07947	2.30031	20.1732	20.7031	19.4267	18.585	19.5662	18.9133
Q8CAC4;Q3THG5;Q03147	Q8CAC4;Q3THG5;Q03147	Cyclin-dependent kinase 7	Cdk7						2	2	12.3	28.596	2.5887	4487300	NaN	0	NaN	20.193	20.4843	20.0023	17.8215	19.0131	16.8635
Q03265;D3Z6F5;D6RJ16;Q3U452	Q03265;D3Z6F5	ATP synthase subunit alpha, mitochondrial;ATP synthase subunit alpha	Atp5a1						9	9	23.3	59.752	257.25	68648000	0.237386	0.78469	0.603192	20.911	19.5584	21.9432	22.1866	19.2888	18.5832
Q05186	Q05186	Reticulocalbin-1	Rcn1						2	2	9.5	38.113	2.8789	3476600	NaN	0	NaN	20.6249	19.3694	19.9872	20.1223	17.3495	16.9119
Q059T9;Q9DAW6;Q8BTJ0;Q80WA7	Q059T9;Q9DAW6;Q8BTJ0;Q80WA7	U4/U6 small nuclear ribonucleoprotein Prp4	Prpf4						8	8	22.5	58.369	16.328	123370000	0.855002	-2.28421	-1.83977	22.6079	19.7452	18.4	22.453	22.5462	22.6065
Q8CGI9;Q5HZG6;Q8BU34;Q8CGG2;Q05CG9;Q3TXS7;D6RGR5;A0JLU3	Q8CGI9;Q5HZG6;Q8BU34;Q8CGG2;Q05CG9;Q3TXS7;D6RGR5;A0JLU3	26S proteasome non-ATPase regulatory subunit 1	Psmd1						2	2	3.9	90.938	2.9246	0	NaN	0	NaN	20.2152	19.4056	19.3848	18.3798	17.6471	17.649
Q05CJ7;Q05DK2;Q62018-2;Q62018-3;Q62018	Q05CJ7;Q05DK2;Q62018-2;Q62018-3;Q62018	RNA polymerase-associated protein CTR9 homolog	Ctr9						4	4	8.3	107.68	23.501	91074000	0.201231	-0.953943	-0.522112	19.6577	19.4352	19.344	24.0733	18.8343	18.3911
Q05CK6;Q3USR8;Q61164;Q3UYZ8	Q05CK6;Q3USR8;Q61164;Q3UYZ8	Transcriptional repressor CTCF	Ctcf						3	3	26.8	30.419	323.31	71498000	0.00823247	-0.0413189	-0.0250399	21.0849	20.3409	18.9202	23.1666	19.057	18.2464
Q05CL8;I3PQW3;A3KML4;A2AMD0	Q05CL8;I3PQW3;A3KML4	La-related protein 7	Larp7						6	6	15.6	64.802	17.101	57300000	1.16885	0.831649	2.4858	21.5925	21.6086	21.5672	21.0041	21.173	20.0962
Q9CRY0;Q05DA2;Q8BU14	Q9CRY0;Q05DA2;Q8BU14	Translocation protein SEC62	Sec62						3	3	22	15.495	4.0031	9821400	0.873492	1.46601	1.87654	20.4083	19.7281	18.7829	18.5381	19.0236	16.9596
Q3TPM3;Q05DR6;Q3UIA5;Q9WTX6	Q3TPM3;Q05DR6;Q3UIA5;Q9WTX6	Cullin-1	Cul1						2	2	6.4	80.588	3.1776	12923000	0.216806	0.477201	0.557343	20.3686	18.4777	19.7661	17.8172	20.0094	19.3543
Q9JK98;Q549A5;Q06890;E9Q9B8;E9PUU2;E9PXG5;E9Q8Y5	Q9JK98;Q549A5;Q06890	Clusterin;Clusterin;Clusterin beta chain;Clusterin alpha chain	Clu						4	4	13.2	43.109	8.9715	56088000	0.991942	-1.9531	-2.11536	20.3525	19.0827	20.636	21.6708	20.7871	23.4726
Q08288;D3Z5X8;D3Z7N3;D3Z345	Q08288	Cell growth-regulating nucleolar protein	Lyar						3	3	11.9	43.735	21.159	61052000	0.357965	0.828906	0.859417	19.9768	19.9826	20.262	21.1359	18.5864	18.0124
Q0VBT9;Q80T11	Q0VBT9;Q80T11	Usher syndrome type-1G protein homolog	Ush1g						2	2	8.5	51.489	2.2421	0	NaN	0	NaN	20.4354	19.9415	18.7493	19.2411	18.2363	18.2444
Q0VBU4;Q9D024-2;Q9D024;F7C265	Q0VBU4;Q9D024-2;Q9D024	Coiled-coil domain-containing protein 47	Ccdc47						3	3	12.4	55.843	6.9025	11209000	NaN	0	NaN	19.4777	19.0313	19.9083	18.5688	16.4675	19.0516
Q148S3;Q8BW10;E9PW56;Q8BW77	Q148S3;Q8BW10;E9PW56;Q8BW77	RNA-binding protein NOB1	Nob1						2	2	9.9	45.463	2.9794	3348900	NaN	0	NaN	19.5041	19.3496	20.3299	18.0023	18.4401	18.2013
Q14A47;Q8K003	Q14A47;Q8K003	Translation machinery-associated protein 7	Tma7						2	2	29.7	7.0662	2.3827	16934000	0.583666	1.20747	1.30852	21.6798	18.9673	19.8269	18.8168	18.2303	19.8044
Q8CA04;Q14B21;Q3UK02;Q99N94	Q8CA04;Q14B21;Q3UK02;Q99N94	39S ribosomal protein L9, mitochondrial	Mrpl9						2	2	12.1	30.274	2.5077	14527000	0.0420282	0.12955	0.123374	19.4324	18.4329	20.156	19.4918	17.4893	20.6516
Q14BI7;Q14BI7-2;A0A0A6YWV8;Q14BI7-3;A0A0A6YY15	Q14BI7;Q14BI7-2	Putative ATP-dependent RNA helicase TDRD9	Tdrd9						57	57	53.2	155.98	323.31	2713800000	0.431515	-1.09602	-1.00856	20.3028	19.9326	18.7256	21.5998	18.8013	21.848
Q14C24;Q9D883;G3UW94;E9PWX6;E9PWM2;E9Q809;F8WH71;E9Q5Y2;E9PUZ3;E9Q1I7;E9Q5J3;Q8BGJ9-4;Q8BGJ9-2;Q8BGJ9;Q8BGJ9-3	Q14C24;Q9D883;G3UW94	Splicing factor U2AF 35 kDa subunit	U2af1						6	6	39.7	27.815	235.15	103720000	0.131137	0.810315	0.356651	23.135	19.9394	18.1922	23.082	17.4616	18.2921
Q14C26;Q9EP72;Q91VV9	Q14C26;Q9EP72;Q91VV9	ER membrane protein complex subunit 7	Emc7						2	2	14.5	26.31	4.4624	4062200	NaN	0	NaN	20.1656	20.8299	19.361	18.7209	18.291	18.354
Q14DK4;Q14DK4-2;Q14DK4-3;Q0KK35	Q14DK4;Q14DK4-2;Q14DK4-3	Glycerol-3-phosphate acyltransferase 2, mitochondrial	Gpat2						7	7	16.6	89.149	15.804	18551000	NaN	0	NaN	19.454	19.7198	19.3509	18.5583	18.2857	18.2184
Q3UGU8;Q3TD41;Q3UGF2;Q1AJD0;Q5SVQ0-5;Q5SVQ0-4;Q5SVQ0-2;Q5SVQ0-3;Q5SVQ0;F6S4B9	Q3UGU8;Q3TD41;Q3UGF2;Q1AJD0;Q5SVQ0-5;Q5SVQ0-4;Q5SVQ0-2;Q5SVQ0-3;Q5SVQ0;F6S4B9	Histone acetyltransferase;Histone acetyltransferase KAT7	Kat7						2	2	7.7	53.554	3.4704	119670000	NaN	0	NaN	20.8767	20.055	20.2778	18.2862	18.863	18.297
Q6P5E5;Q1HL32;Q9CW03;Q6PIE1;Q6PFZ4;Q3UNU2;Q3US85;Q3TPG9;Q3TMK9	Q6P5E5;Q1HL32;Q9CW03;Q6PIE1;Q6PFZ4;Q3UNU2	Structural maintenance of chromosomes protein;Structural maintenance of chromosomes protein 3	Smc3						8	8	9.1	141.44	23.927	9159000	NaN	0	NaN	18.7509	19.7492	19.8264	19.6227	17.6366	19.2003
Q1PSW8	Q1PSW8	E3 ubiquitin-protein ligase TRIM71	Trim71						2	2	3.4	92.053	2.472	0	NaN	0	NaN	20.0778	19.8804	19.417	18.8623	17.8723	19.1555
Q1W5W7;Q0VGN5;Q8C2B1;Q7TQ37;Q78E13;Q61705;Q61706;Q7TQ39;B7U9H2;Q61213;P03975	Q1W5W7;Q0VGN5;Q8C2B1		gag-pol;BC094435						5	5	6	119.73	8.2025	2511600	NaN	0	NaN	19.7122	19.5981	18.6815	18.6564	16.845	17.5924
Q2M4H5;Q9D5V5;Q05CY9;Q78GU9;Q8BYN6;E9Q6Z0;E9PV12;G3X914	Q2M4H5;Q9D5V5;Q05CY9;Q78GU9;Q8BYN6;E9Q6Z0;E9PV12;G3X914	Cullin-5	Cul5						2	2	4.9	90.973	3.1495	25353000	0.904344	1.13032	1.93817	19.9473	19.2155	19.189	18.9332	17.2699	18.7577
Q32KG4;Q32KG4-2	Q32KG4;Q32KG4-2	Retrotransposon gag domain-containing protein 1	Rgag1						2	2	3.1	138.47	2.2846	0	NaN	0	NaN	20.0257	20.2667	19.5446	17.4151	18.7125	18.3833
Q32M07	Q32M07	Adenylate kinase 8	Ak8						2	2	5.8	55.072	2.8122	24800000	0.651517	2.40151	1.44074	18.8158	24.1938	20.3323	18.9203	19.3921	17.825
Q32NZ5;K7U5X0;X5J5Q9;X5J4T5	Q32NZ5;K7U5X0		Igh						4	2	11.4	52.061	48.477	21756000	0.0977382	-0.38497	-0.27285	19.7704	19.3718	19.8646	21.2716	21.634	17.2561
Q9DCC5;Q32P00;I6L9I7;P23198;D3Z313;D3Z1A9;Q7TPM0;Q9CYJ8;P83917	Q9DCC5;Q32P00;I6L9I7;P23198;D3Z313	Chromobox protein homolog 3	Cbx3						7	7	47	20.811	63.446	193760000	0.66297	-0.431134	-1.46305	22.4401	23.0677	22.5868	23.5765	22.853	22.9585
Q3B7C1;Z4YKB8;Q3TEA8-2;Q3TEA8;A2AM63;Z4YKA3;Q3TEA8-3;A2AM69;A2AM70;A2AM62;A2AM65	Q3B7C1;Z4YKB8;Q3TEA8-2;Q3TEA8;A2AM63;Z4YKA3;Q3TEA8-3	Heterochromatin protein 1-binding protein 3	Hp1bp3						3	3	13.8	27.206	7.1083	3506000	NaN	0	NaN	21.0518	19.5274	20.631	18.4344	18.9172	18.812
Q3TQW3;Q8BGJ5;Q3T984;Q80T07;Q922I7;Q5RJV5;Q3UBR5;Q8K144;Q6NZB8;Q8CB58;P17225;Q8R509;Q3U5I2;Q8C2R5;E9QMW9;F7DCW4;Q923A7;E9Q0W3;E9Q279;F7AXP1	Q3TQW3;Q8BGJ5;Q3T984;Q80T07;Q922I7;Q5RJV5;Q3UBR5;Q8K144;Q6NZB8;Q8CB58;P17225;Q8R509;Q3U5I2;Q8C2R5;E9QMW9	Polypyrimidine tract-binding protein 1	Ptbp1						18	17	52.1	55.543	323.31	1227700000	0.321642	0.114457	0.784077	24.5826	24.9079	24.7357	24.8241	24.4373	24.6214
Q9CWW9;Q3TE80;Q3T9M2;A0A087WSJ7;A0A087WQ29;A0A087WPT9;D3Z520;D3Z276	Q9CWW9;Q3TE80;Q3T9M2;A0A087WSJ7		2410002F23Rik						3	3	21.5	27.991	8.7834	16768000	NaN	0	NaN	19.9684	19.4846	19.6636	16.9706	20.1799	18.5393
Q3T9Y9;Q3TB93;Q3UCZ5;Q3TZW9;P35821	Q3T9Y9;Q3TB93;Q3UCZ5;Q3TZW9;P35821	Tyrosine-protein phosphatase non-receptor type;Tyrosine-protein phosphatase non-receptor type 1	Ptpn1						2	2	11.6	28.631	2.2827	16275000	0.136634	0.4115	0.370098	19.753	20.566	19.6404	17.9303	19.2037	21.591
Q3TA75	Q3TA75		Fxr2						18	3	40.2	70.528	78.059	416010000	0.864827	0.363311	1.85929	24.4393	24.1392	23.8937	24.0233	23.6577	23.7012
Q3TAH3;Q9CPP0	Q3TAH3;Q9CPP0	Nucleoplasmin-3	Npm3						4	4	41.7	19.053	19.137	76852000	0.00950756	0.0335115	0.0288771	20.5166	19.6922	21.073	21.451	21.5141	18.2161
Q3TAR6;Q8K3G5;E9Q754;E9PW85	Q3TAR6;Q8K3G5;E9Q754;E9PW85	Inactive serine/threonine-protein kinase VRK3	Vrk3						2	2	6.6	50.829	2.5799	149630000	0.174854	-1.20195	-0.461275	20.0732	18.9659	19.1675	19.322	25.5798	16.9107
Q3TB69;Q3UP74;P97449	Q3TB69;Q3UP74;P97449	Aminopeptidase N	Anpep						2	2	2.6	80.398	3.1	2158700	0.998454	1.32916	2.12868	19.9673	20.428	19.5258	19.1359	19.2849	17.5128
Q3UDS1;Q3U057;Q3TC91;Q9QXK7;Q8BRA5;Q9CWL0;Q9CT87	Q3UDS1;Q3U057;Q3TC91;Q9QXK7;Q8BRA5;Q9CWL0	Cleavage and polyadenylation specificity factor subunit 3	Cpsf3						6	6	14.9	77.603	10.166	90227000	0.157108	0.566114	0.419422	21.5526	21.582	19.7443	21.4911	21.7032	17.9862
Q3TD51;Q570Z8;Q7M6Y3-2;Q7M6Y3-3;Q7M6Y3-4;Q7M6Y3-6;Q7M6Y3-5;Q7M6Y3;A0A140LHQ8;A0A140LHG9;A0A087WSI9;Q8BQA2;A0A1L1SUR7;Q3TWS4;Q3UI39;E9Q9A3;E9QQ05;E9QLK9;Q61548-3;Q61548-2;Q61548	Q3TD51;Q570Z8;Q7M6Y3-2;Q7M6Y3-3;Q7M6Y3-4;Q7M6Y3-6;Q7M6Y3-5;Q7M6Y3;A0A140LHQ8	Phosphatidylinositol-binding clathrin assembly protein	Picalm						3	3	7.9	64.647	9.4464	11132000	NaN	0	NaN	19.1779	19.7565	19.3581	18.0267	17.5537	19.3763
Q3TDN2-2;Q3TDN2;D3YUP4;D6RE51;F6XLD9;D3Z4G9	Q3TDN2-2;Q3TDN2;D3YUP4	FAS-associated factor 2	Faf2						4	4	14.3	50.23	7.9406	8036200	NaN	0	NaN	19.6201	18.7952	19.2793	18.6423	18.9364	17.545
Q3TEB9;Q6NX62;Q6PCW8;Q546F8;Q571G2;Q9D753;D3YYN3;F6SGT4	Q3TEB9;Q6NX62;Q6PCW8;Q546F8;Q571G2;Q9D753;D3YYN3;F6SGT4	Exosome complex component RRP43	Exosc8						4	4	25.7	27.647	6.1697	23676000	0.130185	-0.309514	-0.35431	21.0111	18.9768	18.687	19.9562	20.648	18.9992
Q5PPQ7;Q499X7;Q3TEU8;Q9WUM4;Q3TF74;E9PZJ0;E9PVJ1;E9PX03;Q3U8F0	Q5PPQ7;Q499X7;Q3TEU8;Q9WUM4;Q3TF74	Coronin;Coronin-1C	Coro1c						7	7	22.2	53.092	14.972	56756000	0.184724	0.695631	0.484222	19.2722	19.8518	19.9658	21.8281	17.3456	17.8292
Q3UGM1;Q3TEX7;Q80U63-2;Q80U63;A8Y5E5	Q3UGM1;Q3TEX7;Q80U63-2;Q80U63;A8Y5E5	Mitofusin-2	Mfn2						2	2	7	86.259	3.2557	0	NaN	0	NaN	19.7404	21.2556	19.4997	18.431	18.1354	17.7741
Q3U6V5;Q3TL10;Q3TF02;Q8BWY3;P70199;Q3TDF8	Q3U6V5;Q3TL10;Q3TF02;Q8BWY3;P70199;Q3TDF8	Eukaryotic peptide chain release factor subunit 1	Etf1						3	3	12.4	43.571	5.6881	32652000	NaN	0	NaN	19.2012	19.2052	19.1334	17.8554	17.9764	17.0423
Q4FK11;Q3UM20;Q3TF40;Q99K48;Q3TTV7;Q3TFC2;Q3TMM5;Q99K48-2;B1AXT0	Q4FK11;Q3UM20;Q3TF40;Q99K48;Q3TTV7;Q3TFC2;Q3TMM5	Non-POU domain-containing octamer-binding protein	Nono						18	17	53.3	54.54	323.31	378560000	0.855991	-0.847477	-1.84173	23.83	22.7194	22.8702	24.5884	23.6498	23.7238
Q3TMC5;Q3TF87;Q922B2;Q8BK18;Q3UJQ3;Q8BJY7	Q3TMC5;Q3TF87;Q922B2;Q8BK18;Q3UJQ3	Aspartate--tRNA ligase, cytoplasmic	Dars						17	17	41.9	57.181	121.64	145110000	0.0822269	0.27654	0.232571	20.0246	19.2123	20.9326	21.6263	19.8284	17.8851
Q3TFA9;Q9JHJ0;Q8C3Z3;A0A1L1SQ12;A0A1L1SR42	Q3TFA9;Q9JHJ0;Q8C3Z3	Tropomodulin-3	Tmod3						4	4	17.6	39.472	6.9021	18397000	NaN	0	NaN	21.1102	19.4203	19.1592	18.0035	17.9117	18.8802
Q3TG12;Q9CZU5;Q9WUA2;Q8C644;Q3TI98;Q3UYC2;Q3TMX6;A0A087WS80;A0A087WPV4;A0A087WQ15	Q3TG12;Q9CZU5;Q9WUA2;Q8C644;Q3TI98;Q3UYC2;Q3TMX6	Phenylalanine--tRNA ligase beta subunit	Farsb						13	13	30.4	65.565	68.176	163900000	0.668823	-0.501817	-1.47445	19.4942	20.0217	20.5587	20.4988	20.2883	20.7929
Q3TG58;Q80U88;Q564E5;Q3V244;Q9WUK2-2;Q9WUK2	Q3TG58;Q80U88;Q564E5;Q3V244;Q9WUK2-2;Q9WUK2	Eukaryotic translation initiation factor 4H	Eif4h;mKIAA0038						2	2	16.7	25.186	17.113	18166000	0.586996	1.45318	1.31502	22.3755	19.1691	19.1562	19.2632	18.7576	18.3204
Q3TGR2;Q8K0E8	Q3TGR2;Q8K0E8	Fibrinogen beta chain;Fibrinopeptide B;Fibrinogen beta chain	Fgb						2	2	6.4	54.752	3.2235	19714000	NaN	0	NaN	19.6964	19.2381	20.6248	19.7092	19.0816	18.7347
Q3TGV3;Q8BGT7	Q3TGV3;Q8BGT7	Survival of motor neuron-related-splicing factor 30	Smndc1						3	3	29	26.637	10.937	13451000	0.306275	0.653408	0.751782	18.3968	18.4748	20.9415	18.151	18.7584	18.9434
Q3ULF7;Q3TWJ4;Q3TGW0;Q99JY9;A0A087WRA1;Q3TGE1;Q3UGH0;A0A087WP86;A0A087WQ14;A0A087WS98;Q641P0-2;Q641P0	Q3ULF7;Q3TWJ4;Q3TGW0;Q99JY9;A0A087WRA1;Q3TGE1	Actin-related protein 3	Actr3						5	5	22.2	47.357	88.162	110170000	NaN	0	NaN	19.8254	19.5786	19.6206	17.7006	19.0608	18.3099
Q3THA6;Q8BL97-3;Q8BL97-4;Q8BL97-2;Q8BL97	Q3THA6;Q8BL97-3;Q8BL97-4;Q8BL97-2;Q8BL97	Serine/arginine-rich splicing factor 7	Srsf7						5	4	21.4	27.377	11.139	308330000	0.256957	0.260288	0.646116	23.7538	23.5409	23.9456	23.8487	23.8948	22.7159
Q6ZWQ9;Q3THE2;Q9D6E6;Q9CXD2;Q922W7;Q9CQ19;D3YV37;D3Z249	Q6ZWQ9;Q3THE2;Q9D6E6;Q9CXD2;Q922W7;Q9CQ19	Myosin regulatory light chain 12B;Myosin regulatory light polypeptide 9	Myl12a;Myl12b;Myl9						7	7	40.1	19.895	323.31	57523000	1.11521	2.05923	2.37146	19.0837	21.9808	21.2299	18.7224	18.6617	18.7326
Q7TMI0;Q8BK73;Q5BKQ9;Q497E8;Q3UWW9;Q3THG2;Q8BG32;G3UWW7;G3UYH2;Q8C0Z6;Q8K2N7;G3UXL5;G3UX67;G3UWV7;G3UZ28;G3UYL8;G3UX15;G3UYI4;G3UYL3	Q7TMI0;Q8BK73;Q5BKQ9;Q497E8;Q3UWW9;Q3THG2;Q8BG32;G3UWW7;G3UYH2;Q8C0Z6;Q8K2N7;G3UXL5	26S proteasome non-ATPase regulatory subunit 11	Psmd11						4	4	12.3	46.922	51.067	19782000	NaN	0	NaN	20.2576	18.9625	19.2441	17.891	17.8541	17.652
Q3THH1;Q922R8;Q3TML0;Q3TJL8;Q9DAB4	Q3THH1;Q922R8;Q3TML0;Q3TJL8	Protein disulfide-isomerase A6	Pdia6						5	5	22.7	48.657	10.933	28132000	NaN	0	NaN	21.6431	19.8756	20.5139	19.1647	19.6371	19.7432
Q3THL5;Q80X73	Q3THL5;Q80X73	Protein pelota homolog	Pelo						2	2	7	43.319	3.8683	16567000	0.563142	1.14846	1.26844	19.2782	20.9158	19.3619	19.8665	18.893	17.3511
Q3THQ5;Q60864	Q3THQ5;Q60864	Stress-induced-phosphoprotein 1	Stip1						5	5	12.9	62.5	8.5546	17554000	NaN	0	NaN	20.367	20.8805	19.6188	18.5506	17.5121	17.5721
Q3THS8;Q9JJT0	Q3THS8;Q9JJT0	RNA 3-terminal phosphate cyclase-like protein	Rcl1						4	4	18.2	40.806	15.527	7414000	NaN	0	NaN	20.2401	20.8576	18.8792	18.1284	17.8386	17.9522
Q3TM67;Q3TI79;Q9ESX5;F6YUI5;B7ZCL7;A2AN81	Q3TM67;Q3TI79;Q9ESX5	H/ACA ribonucleoprotein complex subunit 4	Dkc1						7	7	21.8	57.401	52.904	83790000	0.810705	-1.05014	-1.75213	20.7049	21.9217	19.9242	22.0374	22.0561	21.6076
Q3TIP0;Q3U9Y8;Q3TXV1;Q3TWL6;Q3TW71;Q3TKV1;Q3TI61;Q8VDM4;Q80V77;Q99JX8;E9Q2S8;Q9CRK7	Q3TIP0;Q3U9Y8;Q3TXV1;Q3TWL6;Q3TW71;Q3TKV1;Q3TI61;Q8VDM4;Q80V77	26S proteasome non-ATPase regulatory subunit 2	Psmd2						8	8	13	100.22	17.067	45384000	NaN	0	NaN	20.6757	19.7628	19.4808	17.764	19.203	18.8764
Q3TYL7;Q3TU79;Q3TIT6;Q9QYJ3	Q3TYL7;Q3TU79;Q3TIT6;Q9QYJ3	DnaJ homolog subfamily B member 1	Dnajb1						2	2	14.2	27.123	3.8991	1193400	NaN	0	NaN	20.0946	19.6231	20.2036	18.1536	18.5984	18.1496
Q8C292;Q8C1V4;Q3TIV6;Q99MN1;Q8CFK5;Q8R2P8	Q8C292;Q8C1V4;Q3TIV6;Q99MN1;Q8CFK5;Q8R2P8	Lysine--tRNA ligase	Kars						7	7	15.1	67.883	48.909	25046000	0.721791	1.59506	1.57774	19.5742	19.9572	21.3479	18.6163	17.259	20.2188
Q3TIX9	Q3TIX9	U4/U6.U5 tri-snRNP-associated protein 2	Usp39						7	7	17.2	65.146	140.4	35179000	0.130403	-0.303494	-0.354848	20.7299	19.7044	19.0287	21.1506	20.4306	18.7922
Q3TMZ1;Q3TJ21;Q922Q4;A2ABZ2;Q3UTR5;Q922W5	Q3TMZ1;Q3TJ21;Q922Q4	Pyrroline-5-carboxylate reductase;Pyrroline-5-carboxylate reductase 2	Pycr2						4	4	19.4	33.659	8.9174	11789000	NaN	0	NaN	20.9537	19.779	19.3325	19.1669	17.3752	17.042
Q3UQJ1;Q3TRJ1;Q3TKU6;Q3TJ43;Q9EQH3	Q3UQJ1;Q3TRJ1;Q3TKU6;Q3TJ43;Q9EQH3	Vacuolar protein sorting-associated protein 35	Vps35						2	2	4.1	83.957	5.4535	3116900	NaN	0	NaN	20.3249	20.5162	19.5292	18.5387	18.267	17.6124
Q3U3C4;Q3TRJ7;Q3TJB4;Q62419;A2ALV1;Q8BXU5;A2ALV3;Q62420	Q3U3C4;Q3TRJ7;Q3TJB4;Q62419	Endophilin-A2	Sh3gl1						3	3	10.1	41.532	6.51	7404000	NaN	0	NaN	19.6918	20.1511	19.0243	19.7702	18.2945	19.9258
Q3TJZ6;Q8BL36	Q3TJZ6;Q8BL36	Protein FAM98A	Fam98a						6	3	16.7	55.055	11.37	13889000	NaN	0	NaN	20.2037	20.241	18.5583	18.3714	19.1642	18.4589
Q3TK27;Q8CI11-2;Q8CI11	Q3TK27;Q8CI11-2;Q8CI11	Guanine nucleotide-binding protein-like 3	Gnl3						4	4	13	60.786	9.4034	13506000	0.582611	0.730391	1.30646	20.6666	19.5305	18.741	18.9435	18.9077	18.8957
Q3TKD1;Q8R323;Q8BY26	Q3TKD1;Q8R323;Q8BY26	Replication factor C subunit 3	Rfc3						6	6	26.4	40.526	28.24	43454000	0.505807	-1.02791	-1.15599	20.4375	21.1671	18.7479	21.7546	21.5849	20.0966
Q3TKR3;Q0P520;Q99MW0	Q3TKR3;Q0P520;Q99MW0	NACHT, LRR and PYD domains-containing protein 4C	Nlrp4c						5	4	6.9	112.67	48.557	8770200	NaN	0	NaN	18.7631	19.2438	18.6111	20.5747	17.6004	18.7941
Q7TPS9;Q3TLD7;Q8BZR9	Q7TPS9;Q3TLD7;Q8BZR9	Uncharacterized protein C17orf85 homolog	1200014J11Rik						3	3	7.6	63.358	3.8375	757860	NaN	0	NaN	20.2541	18.7687	19.6448	17.534	18.9745	17.761
Q3TLE2;Q8CIB5;Q3UMA4	Q3TLE2;Q8CIB5;Q3UMA4	Fermitin family homolog 2	Fermt2						2	2	5	77.8	3.324	2996700	0.970516	1.51008	2.07169	21.2027	19.7467	19.2004	17.9982	19.3608	18.2606
Q3TSS9;Q3U506;Q3TLJ5;Q99LM2	Q3TSS9;Q3U506;Q3TLJ5;Q99LM2	CDK5 regulatory subunit-associated protein 3	Cdk5rap3						3	3	12.7	55.118	4.4987	13617000	NaN	0	NaN	19.8751	20.5536	20.1302	18.1606	17.6348	15.9457
Q3TMH3;Q99ME2;Q8R539;Q3TEZ2;Q8CFV1	Q3TMH3;Q99ME2;Q8R539;Q3TEZ2	WD repeat-containing protein 6	Wdr6						4	4	8.1	121.91	13.645	18255000	NaN	0	NaN	20.2127	19.1623	18.7506	18.3236	17.0062	17.6589
Q3TNH0;Q3UR33;Q61029-3;Q61029;Q3U955;Q3U7B3;Q61029-2;Q61029-4;Q61033-2;Q61033;Q78WP6	Q3TNH0;Q3UR33;Q61029-3;Q61029;Q3U955;Q3U7B3;Q61029-2;Q61029-4;Q61033-2;Q61033	Lamina-associated polypeptide 2, isoforms beta/delta/epsilon/gamma;Lamina-associated polypeptide 2, isoforms alpha/zeta	Tmpo						9	9	36.4	46.049	323.31	254150000	0.642538	-0.85278	-1.42326	22.8587	23.1966	21.9532	24.128	23.8427	22.5961
Q3V1C9;Q3TP69;Q8R3X6;Q9R087;Q8BSI4	Q3V1C9;Q3TP69;Q8R3X6;Q9R087;Q8BSI4	Glypican-6;Secreted glypican-6	Gpc6						3	2	9	63.056	4.1217	26633000	NaN	0	NaN	19.9061	19.3982	20.0852	16.5601	18.4101	16.6141
Q9CWU3;Q3TPC5;Q3TT94;Q571J7;Q6P1F6;Q7TPQ7;F6RV17;Q8BVB4;Q6ZWR4-3;Q6ZWR4;Q6ZWR4-2;Q925E7	Q9CWU3;Q3TPC5;Q3TT94;Q571J7;Q6P1F6;Q7TPQ7;F6RV17;Q8BVB4;Q6ZWR4-3;Q6ZWR4;Q6ZWR4-2;Q925E7	Serine/threonine-protein phosphatase 2A 55 kDa regulatory subunit B;Serine/threonine-protein phosphatase 2A 55 kDa regulatory subunit B alpha isoform;Serine/threonine-protein phosphatase 2A 55 kDa regulatory subunit B beta isoform;Serine/threonine-protein phosphatase 2A 55 kDa regulatory subunit B delta isoform	Ppp2r2a;Ppp2r2d;Ppp2r2b						2	2	6.8	42.605	4.2253	9019000	0.174269	0.474014	0.459909	19.5322	19.5159	19.0808	17.3217	20.8095	18.5755
Q3TPZ5;Q99KJ8	Q3TPZ5;Q99KJ8	Dynactin subunit 2	Dctn2						3	3	12.4	44.116	8.7376	18020000	0.171241	-0.258159	-0.452819	18.7441	18.579	20.0237	19.5643	19.8464	18.7106
Q3TQP7;Q8QZT1	Q3TQP7;Q8QZT1	Acetyl-CoA acetyltransferase, mitochondrial	Acat1						3	3	12.7	44.802	6.3867	4696900	NaN	0	NaN	19.3984	19.7155	20.3158	18.4283	18.9194	19.1608
Q9CSW4;Q3TRH2;Q3U8F5;Q9D8W5;B1AT36	Q9CSW4;Q3TRH2;Q3U8F5;Q9D8W5;B1AT36	26S proteasome non-ATPase regulatory subunit 12	Psmd12						2	2	13.1	23.611	4.5144	601730	NaN	0	NaN	20.1269	20.2058	20.9006	20.0294	19.1801	18.2344
Q3TRJ6;Q91XC9	Q3TRJ6;Q91XC9	Peroxisomal membrane protein PEX16	Pex16						2	2	12.2	35.007	4.639	8999600	0.38779	0.857681	0.920378	20.2179	19.0842	18.5257	17.6751	19.993	17.5867
Q3TTI7;Q3V3N7	Q3TTI7;Q3V3N7		Bbs1						2	2	11.2	30.412	3.0057	0	NaN	0	NaN	20.6024	20.2654	19.6899	19.0802	16.1717	18.4326
Q5BL18;Q4FJT0;Q3TTX0;Q6ZQ61;Q8K310;Q3TZN1;A0A087WSP7;A0A087WQZ1;Q9R0U5;A0A087WSU2;Q3UFN8;A0A087WQD6;A0A087WQ54;A0A087WNP3;A0A087WPU5;A0A087WPQ5;A0A087WQP4;A0A087WSF8	Q5BL18;Q4FJT0;Q3TTX0;Q6ZQ61;Q8K310;Q3TZN1;A0A087WSP7;A0A087WQZ1	Matrin-3	Matr3						21	21	36.8	94.629	323.31	1048000000	0.806688	0.220473	1.74422	25.1874	24.752	24.9379	24.7266	24.7351	24.7542
Q5HZH8;Q3TV93;Q9Z1B5;Q9D802	Q5HZH8;Q3TV93;Q9Z1B5;Q9D802	Mitotic spindle assembly checkpoint protein MAD2A	Mad2l1						2	2	11.2	23.598	4.3926	61183000	1.02538	-1.79198	-2.18399	20.1206	19.8823	19.8501	22.1222	20.1786	22.9282
Q3TV94;Q52PE3;Q9CY50	Q3TV94;Q52PE3;Q9CY50	Translocon-associated protein subunit alpha	Ssr1						2	2	9.1	32.051	24.41	96061000	0.362455	1.17467	0.868642	22.9778	20.6476	23.1778	21.4441	22.7656	19.0695
Q3TVI8;D3Z2F0;D3YUE1;D3YY15	Q3TVI8	Pre-B-cell leukemia transcription factor-interacting protein 1	Pbxip1						13	13	32.2	81.163	295.47	190140000	0.632827	0.407521	1.40434	23.5318	23.2119	23.2166	22.6147	22.6711	23.452
Q3TVJ8;Q9D8L3;Q62186;Q9D6F7;Q9DC94	Q3TVJ8;Q9D8L3;Q62186;Q9D6F7;Q9DC94	Translocon-associated protein subunit delta	Ssr4						4	4	30.8	18.936	10.84	44630000	0.00230915	-0.00788307	-0.0070706	19.8575	19.2943	19.9022	18.9443	18.2794	21.854
Q3TVR8;Q8CD91;Q8CD91-2	Q3TVR8;Q8CD91	SPARC-related modular calcium-binding protein 2	Smoc2						7	7	26.9	49.818	15.424	73765000	0.0797361	-0.301496	-0.226014	20.2114	21.6761	19.5497	22.3036	21.5729	18.4651
Q3TVV6;Q8VEK3;O88568;Q8C290;Q8VEK3-2;Q3ULH5;Q3TXW2;Q3TWN5;Q3TGN5;Q3TS50	Q3TVV6;Q8VEK3;O88568;Q8C290;Q8VEK3-2;Q3ULH5;Q3TXW2;Q3TWN5;Q3TGN5;Q3TS50	Heterogeneous nuclear ribonucleoprotein U	Hnrnpu						48	48	57	87.945	323.31	12313000000	0.054276	-0.0178598	-0.157449	29.1803	28.967	28.8285	29.069	29.0477	28.9127
Q3UZI3;Q3TW51;Q78PY7;Q3TRW3	Q3UZI3;Q3TW51;Q78PY7;Q3TRW3	Staphylococcal nuclease domain-containing protein 1	Snd1						25	10	43.5	102.09	323.31	255930000	0.0873663	0.341665	0.246021	20.0069	18.2158	22.944	20.3494	19.758	20.0343
Q3TWW8;Q8BKL0	Q3TWW8	Serine/arginine-rich splicing factor 6	Srsf6						9	3	23.9	39.025	144.18	205350000	1.20596	0.414557	2.56609	23.9206	23.6821	23.5046	23.4264	23.3612	23.076
Q3TXN6;Q99LI7;Q3TV86	Q3TXN6;Q99LI7	Cleavage stimulation factor subunit 3	Cstf3						3	3	6.4	82.581	7.3421	9183000	NaN	0	NaN	20.5886	20.0009	19.743	18.9006	18.5722	18.173
Q3TYE9;Q8VCD6;C1IE02	Q3TYE9;Q8VCD6;C1IE02	Receptor expression-enhancing protein 2;Receptor expression-enhancing protein	Reep2						3	3	48.7	12.273	16.74	164820000	0.0768163	-0.580366	-0.218296	25.6437	18.8863	20.0114	23.5482	23.9188	18.8155
Q3TYJ0;Q9WUD1	Q3TYJ0;Q9WUD1	STIP1 homology and U box-containing protein 1	Stub1						3	3	12.5	34.911	4.6543	9576700	NaN	0	NaN	20.3866	19.7551	20.394	19.7601	19.3237	17.5135
Q3TYV2	Q3TYV2	HERV-H LTR-associating protein 1 homolog	Hhla1						2	2	7.2	56.353	2.2411	32023000	0.00814462	-0.0440725	-0.0247751	20.0676	20.1169	19.5747	19.049	17.4588	23.3836
Q3UDZ8;Q3TZP3;Q9R190	Q3UDZ8;Q3TZP3;Q9R190	Metastasis-associated protein MTA2	Mta2						4	3	11.3	59.212	7.2414	1547500	NaN	0	NaN	19.5077	18.9759	19.3955	17.4158	17.9208	19.4075
Q3U0F2;Q9DB42	Q3U0F2;Q9DB42	Zinc finger protein 593	Zfp593;Znf593						3	3	35.3	13.176	6.9212	20887000	0.433182	0.289082	1.0119	19.8744	20.7508	20.2238	19.8842	19.8459	20.2516
Q3U0G1;P97782;P33242;P33242-2;Q9ER11	Q3U0G1;P97782;P33242;P33242-2	Steroidogenic factor 1	Nr5a1						4	4	18.4	52.093	41.592	12252000	0.233061	0.537909	0.593618	20.8527	19.3662	19.6198	18.6543	20.9705	18.6002
Q3U0V1	Q3U0V1	Far upstream element-binding protein 2	Khsrp						5	5	8.7	76.775	7.0061	6375300	NaN	0	NaN	19.8984	18.7214	20.2643	18.0552	18.0829	18.2291
Q3U125;Q9CYH2;D3YYG8;D3Z398;D3Z252;D3Z0A8;D3Z143;D3YWL4	Q3U125;Q9CYH2;D3YYG8;D3Z398;D3Z252;D3Z0A8	Redox-regulatory protein FAM213A	Fam213a						4	4	21	25.682	9.4922	79335000	0.228444	-0.980632	-0.583364	18.4254	18.8383	19.7794	23.1167	19.263	17.6053
Q3U2K0-3;Q3U2K0-2;Q3U2K0	Q3U2K0-3;Q3U2K0-2;Q3U2K0	Protein FAM193B	Fam193b						2	2	5	48.091	2.2725	6170300	1.10105	1.40459	2.34158	20.0114	20.03	19.0255	18.7709	17.2851	18.7973
Q3U2K1;Q922H1-2;Q922H1;Q8C1M0	Q3U2K1;Q922H1-2;Q922H1;Q8C1M0	Protein arginine N-methyltransferase 3	Prmt3						8	8	19.2	58.664	23.067	130440000	0.370529	-0.710049	-0.885187	22.4847	22.7484	20.3578	22.5155	23.0608	22.1448
Q3UXT6;Q3U313;Q8VH51-2;Q0VGU9;Q8VH51-3;Q8VH51;E9Q8F0;F7AA45;B7ZD61;Q3UZ51;B7ZD63	Q3UXT6;Q3U313;Q8VH51-2;Q0VGU9;Q8VH51-3;Q8VH51;E9Q8F0;F7AA45	RNA-binding protein 39	Rbm39						12	12	35.7	58.366	41.583	96695000	0.188164	-0.0677617	-0.492169	22.0858	21.983	21.6348	21.9327	21.9918	21.9823
Q4KMV6;Q571D8;Q3U325;Q80XQ2;Q3UN43	Q4KMV6;Q571D8;Q3U325;Q80XQ2;Q3UN43	TBC1 domain family member 5	Tbc1d5						2	2	2.6	72.951	2.7864	11763000	0.548665	1.19861	1.24012	20.0243	19.1845	21.1977	18.3876	20.458	17.9651
Q3U343;Q91VY9;Q3TCX4	Q3U343;Q91VY9;Q3TCX4	Zinc finger protein 622	Zfp622;Znf622						7	7	21	53.407	38.555	28595000	NaN	0	NaN	20.702	19.4295	19.3868	18.1039	18.631	16.9159
Q3U379;Q9QZF2;Q3U3U3;Q8CD04	Q3U379;Q9QZF2;Q3U3U3	Glypican-1;Secreted glypican-1	Gpc1						9	9	26.8	61.359	18.376	52582000	0.352361	1.48148	0.847877	20.189	20.7052	18.5619	21.4912	16.0916	17.4289
Q7TPT7;Q790I0;Q3U3D3;Q9Z1Q9;Q3TII4;G3UY93	Q7TPT7;Q790I0;Q3U3D3;Q9Z1Q9;Q3TII4;G3UY93	Valine--tRNA ligase	Vars						3	2	4.1	140.23	7.1276	0	NaN	0	NaN	19.5098	19.9205	18.568	18.087	18.7678	18.0914
Q3U3X7;Q5SU71;Q61510;Q5SU72;Q3TU94;Q922N9;Q6PIH1;Q3TAM2	Q3U3X7;Q5SU71;Q61510;Q5SU72;Q3TU94;Q922N9;Q6PIH1	E3 ubiquitin/ISG15 ligase TRIM25	Trim25						9	9	21.5	71.801	28.888	86552000	NaN	0	NaN	21.0384	20.0197	19.1256	18.6098	19.1647	17.9523
Q3UJ84;Q3U417;Q8C8U0;Q8C8U0-3;Q8C8U0-2;Q6IQY8;A0A0N4SUZ5;F7CUU8;F6S1C4;O35711-4;A0A0N4SVG3;F6YZ95	Q3UJ84;Q3U417;Q8C8U0;Q8C8U0-3;Q8C8U0-2	Liprin-beta-1	Ppfibp1						21	19	37.6	108.52	77.482	297760000	0.201994	-0.225239	-0.523851	23.284	23.0025	23.9055	23.6315	23.0342	24.2022
Q3U7B7;Q3U480;Q8BMC4	Q3U7B7;Q3U480;Q8BMC4	Nucleolar protein 9	Nop9						6	6	17.1	70.175	14.123	67269000	0.250473	-1.08202	-0.631963	19.972	20.2308	18.9775	22.7174	17.4829	22.2262
Q3U4F0;Q91V61;Q91V61-2	Q3U4F0;Q91V61;Q91V61-2	Sideroflexin-3	Sfxn3						5	5	30.6	30.951	13.225	48663000	0.802202	3.53008	1.73538	25.3504	19.6392	19.1713	18.5649	17.0543	17.9515
Q3UDI8;Q3U4T8;Q61881;Q3V122;D3Z6N3;D3Z335;D3Z0J6;D3Z2K9	Q3UDI8;Q3U4T8;Q61881;Q3V122;D3Z6N3	DNA helicase;DNA replication licensing factor MCM7	Mcm7						22	22	44.6	81.196	323.31	289500000	0.000576941	0.0024128	0.0017701	19.5758	19.0552	19.3572	21.9408	18.6378	17.4023
Q8R055;Q3U4X8;P37913;Q3TSU8;V9GWZ4;E9PV36;Q8BPJ2;D3YUW4	Q8R055;Q3U4X8;P37913;Q3TSU8	DNA ligase;DNA ligase 1	Lig1						8	8	16.3	102.25	28.553	64306000	0.0111828	-0.0662263	-0.0339024	20.5432	20.2622	19.1428	18.3205	23.8557	17.9707
Q3V1M8;Q3U4Z7;Q8VDJ3;A0A087WP83;Q8BX68;A0PJE9;A0A087WS92;A0A087WPC5;A0A087WQY9;A0A087WNQ4;A0A087WPH2	Q3V1M8;Q3U4Z7;Q8VDJ3;A0A087WP83;Q8BX68	Vigilin	Hdlbp						39	39	41.5	141.74	323.31	967170000	0.444118	-0.584969	-1.03376	23.4422	22.183	21.9707	22.458	23.4955	23.3973
Q3U5M2;Q9D287;Q05CL7;D6RGA5;D6RHR7	Q3U5M2;Q9D287;Q05CL7	Pre-mRNA-splicing factor SPF27	Bcas2						8	8	56	26.132	166.7	81617000	0.0998482	-0.358712	-0.278258	20.6073	20.6342	20.3801	22.2765	22.093	18.3282
Q3V3K6;Q3V307;Q3U643;Q6PD26;Q3V397	Q3V3K6;Q3V307;Q3U643;Q6PD26;Q3V397	GPI transamidase component PIG-S	Pigs						3	3	10.1	61.597	5.7651	2581100	NaN	0	NaN	19.3337	19.649	19.3899	19.8484	18.4071	17.1351
Q3U6A2;Q8C2Q3;E9QL13;Q8C2Q3-2;Q62019;J3QN51;J3QPT3;B0LM42;F7BGR7	Q3U6A2;Q8C2Q3;E9QL13;Q8C2Q3-2;Q62019	RNA-binding protein 14	Rbm14;p16						8	8	20.4	66.125	44.995	53050000	0.798875	1.20926	1.72883	22.019	21.7228	21.537	21.275	21.1954	19.1806
Q8BYN2;Q8BWR3;Q3U6E9;Q543T6;Q9D4F8;Q8BKL6;Q3TSV8	Q8BYN2;Q8BWR3;Q3U6E9;Q543T6;Q9D4F8;Q8BKL6;Q3TSV8	Gamma-tubulin complex component 4	Tubgcp4						5	5	10.5	76.054	7.5171	10575000	NaN	0	NaN	20.3089	19.0291	20.5119	18.2029	18.1124	19.3204
Q3UKQ3;Q3U6Q1;Q923D5;Q3TXH8;A0A0N4SWF7;Q3U521;A0A0N4SVL7	Q3UKQ3;Q3U6Q1;Q923D5;Q3TXH8;A0A0N4SWF7	WW domain-binding protein 11	Wbp11						6	6	11.9	69.878	10.84	13909000	0.619768	1.11863	1.37891	19.3601	19.7369	20.872	19.6511	19.429	17.533
Q8VHM5;Q3UMT8;Q3U8W9;Q9CT37;Q99KG1;Q3UZI0;Q3UKV5;A2AW41;F7B5B5;S4R1E9;V9GWW3;A2AW40;Q8BL32	Q8VHM5;Q3UMT8;Q3U8W9;Q9CT37;Q99KG1;Q3UZI0;Q3UKV5;A2AW41;F7B5B5		Hnrnpr						12	7	22.6	70.887	190.23	31460000	0.655124	-0.606232	-1.44777	18.8829	18.8061	19.9951	20.1075	19.8628	19.5326
Q3U8Y7;A0A087WPH7;Q3UD94;A2AGN7;Q3THI5;Q3TKC2;Q8BUP7;B7ZCF1;Q3TKG4;O88685;F6Q2E3	Q3U8Y7;A0A087WPH7;Q3UD94;A2AGN7;Q3THI5;Q3TKC2;Q8BUP7;B7ZCF1;Q3TKG4;O88685;F6Q2E3	26S protease regulatory subunit 6A	Psmc3						4	4	16.5	47.338	33.24	9559500	NaN	0	NaN	20.3554	19.0646	20.1207	17.9029	17.4041	18.8475
Q5RKP4;Q8BMR3;Q3U900;Q91YQ5;Q99LY0;A0A0N4SUJ8	Q5RKP4;Q8BMR3;Q3U900;Q91YQ5;Q99LY0	Dolichyl-diphosphooligosaccharide--protein glycosyltransferase subunit 1	Rpn1						20	20	42.3	68.396	94.955	527420000	0.538957	-1.93883	-1.22111	21.2952	18.7465	24.1653	23.8659	23.1624	22.9952
Q3U9G9;A0A0A6YXW3;A0A0A6YXT6;A0A0A6YW01;A0A0A6YY12	Q3U9G9	Lamin-B receptor	Lbr						4	4	8.8	71.439	8.4655	116000000	NaN	0	NaN	20.1466	18.5634	19.4503	18.1923	18.9157	18.328
Q3U9U5;Q61335	Q3U9U5;Q61335	B-cell receptor-associated protein 31	Bcap31						3	3	14.7	27.986	9.4876	27405000	1.15293	1.5218	2.45167	21.7747	21.4606	21.4122	20.7397	20.5294	18.8129
Q3UA32;Q3UM52;Q6PB93-2;Q6PB93	Q3UA32;Q3UM52;Q6PB93-2;Q6PB93	Polypeptide N-acetylgalactosaminyltransferase;Polypeptide N-acetylgalactosaminyltransferase 2;Polypeptide N-acetylgalactosaminyltransferase 2 soluble form	Galnt2						2	2	5.7	61.361	87.326	7521800	0.633797	1.26684	1.40623	19.7396	19.5779	19.6735	18.1595	20.0601	16.9709
Q3UBP6;Q3UBQ4	Q3UBP6;Q3UBQ4		Actb						21	0	62.4	41.768	7.7193	230540000	1.1324	2.74131	2.40789	20.3166	19.7168	22.9769	19.2581	18.1296	17.3987
Q545H3;Q3UBR8;Q9Z0V7;Q3UAF0;A2AES1	Q545H3;Q3UBR8;Q9Z0V7;Q3UAF0;A2AES1	Mitochondrial import inner membrane translocase subunit Tim17-B	Timm17b						2	2	22.1	18.352	3.4062	8593100	0.081784	-0.142169	-0.231407	19.8093	18.8739	18.5975	19.8314	18.2575	19.6184
Q4FJR7;Q3UC76;Q60872;Q3UTA4;Q3TQZ4;M0QWL1;J3QP87;Q3UJQ5;Q8BX20;J3QQ02;J3QPI8;A0A1W2P883;Q3UT53;J3QMW5;D3Z367	Q4FJR7;Q3UC76;Q60872;Q3UTA4;Q3TQZ4;M0QWL1;J3QP87	Eukaryotic translation initiation factor 1A	Eif1a;Gm8300;Gm2016;Gm21936;Gm2035						9	1	75.7	16.502	5.9274	13017000	0.455307	0.803111	1.05606	20.4221	20.2644	18.6129	18.6866	19.9223	18.2812
Q3UD58;Q6PAM1;A2ADZ3;A2ADZ4;A2ADZ2;Q3UXT5;Q6PAM1-2;A8Y5J8	Q3UD58;Q6PAM1;A2ADZ3;A2ADZ4;A2ADZ2;Q3UXT5;Q6PAM1-2	Alpha-taxilin	Txlna						5	5	16.1	62.368	17.088	14832000	NaN	0	NaN	19.3265	19.3856	19.6736	19.0962	17.5775	18.3228
Q9ESU0;Q3UDA4;Q9ESU1;Q6ZWP4;Q9Z0H3-2;Q9Z0H3;Q9JJD1;F6U415;D6RDC4	Q9ESU0;Q3UDA4;Q9ESU1;Q6ZWP4;Q9Z0H3-2;Q9Z0H3;Q9JJD1	SWI/SNF-related matrix-associated actin-dependent regulator of chromatin subfamily B member 1	Smarcb1						3	3	11.2	43.174	6.2615	8805700	0.430189	0.863577	1.0059	20.2277	18.1944	18.8896	18.6614	17.0248	19.0349
Q8CFZ9;Q5HZI8;Q3UDK3;Q9D0F6	Q8CFZ9;Q5HZI8;Q3UDK3;Q9D0F6	Replication factor C subunit 5	Rfc5						4	4	16.2	36.991	7.3887	4407700	NaN	0	NaN	19.2544	19.9889	19.4778	18.1826	19.6497	18.5435
Q3UEB3-3;Q3UEB3-2;Q3UEB3;Q0VDY2	Q3UEB3-3;Q3UEB3-2;Q3UEB3	Poly(U)-binding-splicing factor PUF60	Puf60						19	19	54.9	54.028	323.31	2378400000	0.665929	0.192115	1.46881	26.4881	26.4739	26.2114	26.3147	26.0108	26.2716
Q3UF75;Q8C5R4;Q9EPC1	Q3UF75;Q8C5R4;Q9EPC1	Alpha-parvin	Parva						3	3	13.1	38.361	7.1896	23798000	0.0739081	0.147515	0.210572	19.7833	18.7026	18.5966	20.0544	18.2116	18.3739
Q3UFY7;A0A0R4J146;Q3UFY7-3;Q3UFY7-2;Q3UFY7-4	Q3UFY7;A0A0R4J146;Q3UFY7-3;Q3UFY7-2;Q3UFY7-4	7-methylguanosine phosphate-specific 5-nucleotidase	Nt5c3b						2	2	7.7	34.425	4.5171	0	NaN	0	NaN	20.6598	20.8485	19.478	17.5919	18.6223	18.1351
Q3UGC0;Q3TDD8;Q3TSY9;Q8BGD9;Q3TLQ9;Q3THB0;Q922K6;B2RWE8	Q3UGC0;Q3TDD8;Q3TSY9;Q8BGD9;Q3TLQ9;Q3THB0;Q922K6	Eukaryotic translation initiation factor 4B	Eif4b						10	10	31.1	68.809	323.31	197520000	0.217551	-0.747602	-0.559017	22.559	22.6444	18.7303	22.295	22.5116	21.3699
Q3UGF1-2;Q3UGF1	Q3UGF1-2;Q3UGF1	WD repeat-containing protein 19	Wdr19						2	2	3.3	144.83	2.645	15522000	0.0513616	-0.205447	-0.149409	19.8575	18.9295	19.2843	17.9997	18.441	22.2469
Q3UGS4	Q3UGS4	Protein FAM195B	Fam195b						3	3	41.2	11.101	7.9019	6603600	NaN	0	NaN	21.0971	20.3919	18.3342	18.6933	18.4452	19.316
Q3UH23;Q571B0;Q9ET30;Q8C6F5	Q3UH23;Q571B0;Q9ET30;Q8C6F5	Transmembrane 9 superfamily member 3	Tm9sf3						2	2	4.3	56.252	2.6127	381950	0.519585	0.871632	1.1831	18.1673	18.2742	19.9982	18.8126	17.4476	17.5647
Q3UH59;Q61879;Q5SV64;Q80T68;Q8BLI1;Q4KMN4;Q8BLI3;Q8BWI3;Q6PB65;Q8BXF2	Q3UH59;Q61879;Q5SV64;Q80T68;Q8BLI1;Q4KMN4	Myosin-10	Myh10						34	27	24.2	233.45	323.31	315900000	0.808438	-2.50281	-1.74766	20.1966	23.5216	19.1762	24.4069	22.4254	23.5705
Q3UHX9-2;Q3UHX9	Q3UHX9-2;Q3UHX9	Putative methyltransferase C9orf114 homolog	D2Wsu81e						2	2	7.2	37.961	16.562	759530	NaN	0	NaN	18.3938	20.3546	19.6327	18.6069	19.9873	17.4326
Q5SUT0;Q3UI30;Q6NVA3;Q5SUS9;Q61545;Q9CRS5;Q3UGI7;Q5SUS8	Q5SUT0;Q3UI30;Q6NVA3;Q5SUS9;Q61545;Q9CRS5	RNA-binding protein EWS	Ewsr1						3	3	9.2	64.988	46.054	26718000	NaN	0	NaN	20.7195	20.1229	20.059	19.5213	17.6235	16.547
Q3UI84;Q99J62;D6RGM1	Q3UI84;Q99J62	Replication factor C subunit 4	Rfc4						3	3	11.4	40.918	5.3102	12332000	0.636198	1.01518	1.41091	19.6748	18.6736	20.8671	19.0101	19.1143	18.0455
Q9D2U3;Q3UIB5;Q99LB2	Q9D2U3;Q3UIB5;Q99LB2	Dehydrogenase/reductase SDR family member 4	Dhrs4						2	2	15.7	23.178	9.9799	7310100	NaN	0	NaN	19.7287	18.9458	18.4147	19.4499	17.4148	18.6939
Q91W72;Q3UXM3;Q3UIL5;Q9QYH6;Q8K2H5;Q571N9	Q91W72;Q3UXM3;Q3UIL5;Q9QYH6;Q8K2H5;Q571N9	Melanoma-associated antigen D1	Maged1						4	3	9.1	59.996	9.3435	10937000	NaN	0	NaN	19.0305	20.7291	19.4899	19.0165	18.3121	18.9684
Q3UIR2;Q9CWC4;Q9D902;A0A087WSE8	Q3UIR2;Q9CWC4;Q9D902	General transcription factor IIE subunit 2	Gtf2e2						3	3	19.2	31.869	15.744	16223000	0.585093	1.09476	1.31131	19.8563	19.2018	21.2679	18.7447	18.1885	20.1085
Q3UJ95;Q80XI4	Q3UJ95;Q80XI4	Phosphatidylinositol 5-phosphate 4-kinase type-2 beta	Pip4k2b						3	3	8.2	47.318	3.6171	0	NaN	0	NaN	20.9754	19.3132	18.5273	18.1537	19.1019	18.258
Q8BRV3;Q3UJN6;Q3URU4;Q61216-2;Q61216;B2KF76;F6RX99;A0A1L1SQT7	Q8BRV3;Q3UJN6;Q3URU4;Q61216-2;Q61216;B2KF76	Double-strand break repair protein MRE11A	Mre11a						5	5	16.4	58.975	11.308	17860000	0.799995	-0.991842	-1.73103	20.6424	19.3499	18.7112	20.5252	20.4501	20.7038
Q3UJR8;Q64152-2;Q64152	Q3UJR8;Q64152-2;Q64152	Transcription factor BTF3	Btf3						6	6	67.3	17.699	47.338	254480000	0.348153	0.589137	0.839193	22.7821	23.3623	24.8341	22.9246	22.5569	23.7294
Q3UK38;Q9D0D4	Q3UK38;Q9D0D4	Probable dimethyladenosine transferase	Dimt1						5	5	22	35.202	10.359	58034000	1.00913	-2.13354	-2.15056	19.7377	17.8581	20.9079	20.953	21.4889	22.4623
Q3UK41;Q8BG30	Q3UK41;Q8BG30	Negative elongation factor A	Nelfa						14	14	46.8	57.588	164.84	757600000	0.490621	0.176038	1.12605	24.917	25.0541	25.0492	24.9317	25.0245	24.5361
Q3UKJ7;Q3UKJ7-2	Q3UKJ7;Q3UKJ7-2	WD40 repeat-containing protein SMU1;WD40 repeat-containing protein SMU1, N-terminally processed	Smu1						10	10	25.7	57.543	132.82	69427000	0.0394197	0.111119	0.116017	20.8849	20.3809	21.0724	20.8593	22.1842	18.9613
Q3UKP5;Q9DCD2;F6TM12	Q3UKP5;Q9DCD2	Pre-mRNA-splicing factor SYF1	Xab2						3	3	4.9	99.903	6.6455	6723300	NaN	0	NaN	19.8557	20.1018	19.8614	18.5116	19.358	17.3731
Q3UL43;Q80X48;Q6ZQ45;Q99P88;Q8BUA6;Q8BLM6;Q8BLF5;Q8BKJ0	Q3UL43;Q80X48;Q6ZQ45;Q99P88;Q8BUA6	Nuclear pore complex protein Nup155	Nup155						6	6	6.9	150.19	14.19	24781000	0.7533	-1.39707	-1.63936	19.161	19.5181	19.219	22.0448	20.9044	19.14
Q3ULB0;Q5DTS4;S4R1W5;A0A0A6YY54;Q3TPF1;O88720;Q9CRY1	Q3ULB0;Q5DTS4;S4R1W5;A0A0A6YY54;Q3TPF1;O88720		Rbm6						3	3	6.9	113.67	5.1959	10811000	0.839469	1.68003	1.80897	20.2551	18.6737	19.2438	18.7391	18.2706	16.1228
Q3ULI5;Q80W00-2;Q80W00;S4R164;A0PJI3	Q3ULI5;Q80W00-2;Q80W00;S4R164;A0PJI3	Serine/threonine-protein phosphatase 1 regulatory subunit 10	Ppp1r10						2	2	4.5	93.616	3.7634	824800	NaN	0	NaN	19.5209	19.726	19.0971	18.1933	18.8348	17.5133
Q3ULN6;Q8R127;J3QNN5	Q3ULN6;Q8R127;J3QNN5	Saccharopine dehydrogenase-like oxidoreductase	Sccpdh						2	2	8.7	35.307	3.786	5036100	0.736802	1.58136	1.60708	19.223	20.2144	19.3716	19.5171	16.3036	18.2444
Q3ULS2;Q8CG48;B1AWH6;Q6IR05;Q3TT08	Q3ULS2;Q8CG48	Structural maintenance of chromosomes protein;Structural maintenance of chromosomes protein 2	Smc2						13	13	16.6	139.29	26.215	33996000	NaN	0	NaN	20.1555	19.6908	19.2747	18.5016	17.3263	19.3475
Q3UM57;Q6ZQ73	Q3UM57;Q6ZQ73	Cullin-associated NEDD8-dissociated protein 2	Cand2						2	2	1.6	135.6	2.6523	0	NaN	0	NaN	20.2422	19.649	19.502	19.5167	18.081	15.8731
Q3UMB9	Q3UMB9	WASH complex subunit 7	Kiaa1033						2	2	2.2	136.37	2.3782	37203000	1.00733	1.75696	2.14687	21.6659	19.7467	19.566	18.0011	18.2107	19.4959
Q3UMJ4;Q8R0A0;Q9CTB8	Q3UMJ4;Q8R0A0	General transcription factor IIF subunit 2	Gtf2f2						15	15	66.3	28.381	33.347	276310000	1.1761	0.720828	2.50142	24.8424	23.9777	24.0861	23.7646	23.4444	23.5347
Q3UMT1;F6XWD4;Q1WWN0;A0A0U1RPR6	Q3UMT1;F6XWD4	Protein phosphatase 1 regulatory subunit 12C	Ppp1r12c						16	16	31.7	84.684	47.852	55195000	NaN	0	NaN	19.5897	20.3267	19.3795	18.5662	18.5771	18.255
Q80UE3;Q3UNQ6;Q811B2;B6ZHC6;B6ZHC7;Q80UE4;B6ZHC5;Q80UE5;B6ZHD0;O70318;Q8CGJ6;A0A1W2P6I5;Q8C928;A0A1W2P7I4;A0A1W2P896;A0A1W2P7H7;Q8BSR4;A0A1W2P6H2;Q9EPM7;A0A1W2P7I2;Q9EPM8;Q7TPN6;Q811C0	Q80UE3;Q3UNQ6;Q811B2;B6ZHC6;B6ZHC7;Q80UE4;B6ZHC5;Q80UE5;B6ZHD0;O70318;Q8CGJ6;A0A1W2P6I5;Q8C928	Band 4.1-like protein 2	Epb4.1l2;Epb41l2						7	7	14	109.97	19.02	10569000	NaN	0	NaN	19.9666	19.1076	20.5254	18.735	18.3857	16.8857
S4R2A9;Q3UPL0-2;Q3UPL0;S4R192;S4R256	S4R2A9;Q3UPL0-2;Q3UPL0	Protein transport protein Sec31A	Sec31a						4	4	8	100.98	11.636	11704000	NaN	0	NaN	19.7229	20.5188	18.931	17.9172	19.1529	17.5407
Q3UQA7;A0A087WNU1;A0A087WPM0	Q3UQA7	Selenoprotein H	Selh						3	3	23.3	12.974	5.445	17179000	0.00184421	-0.00336774	-0.00564997	19.2221	20.7577	19.3036	19.2911	20.3901	19.6124
Q3URQ0;F6ZZ61;Q922R7	Q3URQ0	Testis-expressed sequence 10 protein	Tex10						5	5	6.5	105.21	17.821	10715000	NaN	0	NaN	20.0409	19.9679	21.2187	18.2715	17.4441	18.1634
Q3UUQ7	Q3UUQ7	GPI inositol-deacylase	Pgap1						2	2	3.5	104.58	3.4971	7668900	NaN	0	NaN	19.4105	20.0163	19.1567	18.4282	17.744	17.573
Q3UV17	Q3UV17	Keratin, type II cytoskeletal 2 oral	Krt76						10	1	11.3	62.844	6.7951	411560000	0.024136	-0.14894	-0.0721571	18.1786	21.3973	19.2577	17.8444	18.0078	23.4283
Q3UW40;Q8BP67;Q8BT08;Q9CS31;F6RSK3	Q3UW40;Q8BP67;Q8BT08;Q9CS31;F6RSK3	60S ribosomal protein L24	Rpl24;Gm17430						4	4	23.8	18.252	7.8817	91415000	0.626893	1.8624	1.39278	22.2026	22.0717	22.3548	21.4013	21.9442	17.6964
Q3UX26;Q9DCE5	Q3UX26;Q9DCE5	p21-activated protein kinase-interacting protein 1	Pak1ip1						3	3	8.3	41.058	8.3954	9812300	NaN	0	NaN	20.1898	20.4849	18.7906	19.6748	18.8808	18.3445
Q3UXI9;Q9CXY6	Q3UXI9;Q9CXY6	Interleukin enhancer-binding factor 2	Ilf2						20	20	71.3	43.01	323.31	1678800000	0.369039	-0.15411	-0.882138	26.0787	25.5785	26.0422	25.9819	25.9903	26.1895
Q3UXK8;Q3TNY9;Q3TAF9;P28653;Q7TMW3;Q6PG76	Q3UXK8;Q3TNY9;Q3TAF9;P28653;Q7TMW3	Biglycan	Bgn						8	7	25.2	41.657	16.874	89548000	0.129838	0.64182	0.353458	21.0415	20.4234	19.2782	23.0646	18.2217	17.5313
Q3V2Z5;Q3UYU7;Q8BL48-2;Q8BL48	Q3V2Z5;Q3UYU7;Q8BL48-2;Q8BL48	RING finger protein unkempt homolog	Unk						2	2	7.7	53.583	2.8658	1844900	NaN	0	NaN	19.7845	19.7536	19.0076	18.5175	18.2259	17.9038
Q3UYV9;Q3TLK3	Q3UYV9;Q3TLK3	Nuclear cap-binding protein subunit 1	Ncbp1						7	7	13.7	91.926	18.687	53030000	0.546183	-1.38504	-1.23526	20.1742	19.7661	19.3374	22.3462	22.1286	18.9581
Q3UZ17;Q7TNC4-2;Q7TNC4-3;Q7TNC4-4;Q7TNC4;E9Q715;Q3U5L2;Q05CX5;Q3UGK2;D3Z765;Q3TV90;A0A0R4J047;Q05D11;Q9CYI4-2;Q9CYI4	Q3UZ17;Q7TNC4-2;Q7TNC4-3;Q7TNC4-4;Q7TNC4;E9Q715;Q3U5L2;Q05CX5;Q3UGK2	Putative RNA-binding protein Luc7-like 2	Luc7l2						5	5	14.9	45.404	9.182	13388000	0.382121	0.376995	0.908847	20.7802	19.628	20.4723	19.778	20.3677	19.6037
Q3V1Z5	Q3V1Z5	40S ribosomal protein S4	Rps4l						17	3	57.6	29.184	5.5736	34350000	NaN	0	NaN	18.7285	20.3287	19.2187	18.4319	18.1318	16.7028
Q3V214;Q80UW8;Q8R0H0;Q8CI23	Q3V214;Q80UW8;Q8R0H0	DNA-directed RNA polymerases I, II, and III subunit RPABC1	Polr2e						3	3	19.5	24.57	7.4212	6305100	NaN	0	NaN	20.2604	18.9567	19.1227	19.2961	18.208	19.1409
Q543X5;Q3V231;Q60809;Q3TLK9;Q3V476	Q543X5;Q3V231;Q60809;Q3TLK9	CCR4-NOT transcription complex subunit 7	Cnot7						5	5	26	32.718	12.722	31514000	0.873216	2.08462	1.87599	19.8941	20.4563	19.1465	19.2692	15.7474	18.2264
Q3V2D0;Q8CGK3;Q56A16	Q3V2D0;Q8CGK3;Q56A16	Lon protease homolog, mitochondrial	Lonp1						4	4	8	106.48	7.0338	17839000	0.0102782	-0.0335299	-0.031191	21.3928	20.3278	18.2739	20.2734	20.8645	18.9571
Q45VK7;Q45VK7-2;F6QLS2;A0A1L1SRI6;A0A1L1SS48;D3Z025	Q45VK7;Q45VK7-2	Cytoplasmic dynein 2 heavy chain 1	Dync2h1						11	11	4.3	492.33	28.792	32141000	0.398235	-0.80704	-0.941562	20.1845	19.7011	18.6493	21.3976	18.9338	20.6246
Q496S6;Q496R6;Q9D9K3;A2AGL5	Q496S6;Q496R6;Q9D9K3;A2AGL5	Cell death regulator Aven	Aven						2	2	9.8	32.858	4.3147	6471500	1.26485	1.26092	2.69556	18.7796	19.1765	20.1148	17.6396	18.4978	18.1507
Q499F1;Q64368;Q3TUC3	Q499F1;Q64368;Q3TUC3	Deleted in azoospermia-like	Dazl						2	2	12.1	33.34	103.93	1588700	NaN	0	NaN	20.3696	18.4881	19.0721	19.9028	18.5261	17.8013
Q4FJK0;Q9CQ62	Q4FJK0;Q9CQ62	2,4-dienoyl-CoA reductase, mitochondrial	Decr1						9	9	31.3	36.213	25.879	51758000	NaN	0	NaN	19.627	18.6896	18.3707	18.0709	18.4484	19.209
Q4FJR4;Q922H2;Q3V250	Q4FJR4;Q922H2;Q3V250	[Pyruvate dehydrogenase (acetyl-transferring)] kinase isozyme 3, mitochondrial	Pdk3						4	4	12.8	47.922	8.2746	40045000	0.57898	-0.38499	-1.29938	20.5762	20.9661	20.7868	21.2002	20.6685	21.6153
Q4FK36;Q9R0P5	Q4FK36;Q9R0P5	Destrin	Dstn						3	2	24.2	18.521	4.3335	8422100	NaN	0	NaN	19.6265	20.3099	20.2582	18.3666	17.5331	18.0646
Q4FZ94	Q4FZ94		Rtn1						2	2	41.9	3.6162	2.4199	0	NaN	0	NaN	18.3255	20.2666	19.693	19.4068	18.8545	18.7463
Q4KL41;Q9DCC8;A0A1D5RLZ6	Q4KL41;Q9DCC8;A0A1D5RLZ6	Mitochondrial import receptor subunit TOM20 homolog	Tomm20						2	2	22.8	16.284	323.31	226030000	0.166635	1.25104	0.441989	25.8867	18.6777	24.7798	18.473	24.1425	22.9756
Q9D0K3;Q4KL82;Q9WUK4;Q99K91	Q9D0K3;Q4KL82;Q9WUK4	Replication factor C subunit 2	Rfc2						5	5	23.2	38.824	12.173	31828000	NaN	0	NaN	20.9545	19.4317	20.7025	18.5312	18.5021	19.4923
Q4VA29;Q9CQE8	Q4VA29;Q9CQE8	UPF0568 protein C14orf166 homolog	2700060E02Rik						14	14	68.9	28.152	323.31	3162600000	1.1448	-0.952202	-2.4343	25.3454	25.8972	26.4357	26.4943	26.7566	27.284
Q4VAA9;Q8BP48;Q8R0B2;Q6ZQJ2;A0A0G2JFL1;A0A0G2JF71	Q4VAA9;Q8BP48;Q8R0B2	Methionine aminopeptidase 1;Methionine aminopeptidase	Metap1						7	7	31.3	43.221	14.799	43625000	0.633982	-0.897107	-1.40659	19.8178	18.981	19.309	20.8081	20.9023	19.0886
Q4VAB6	Q4VAB6		Igh						3	0	4.8	52.436	4.0305	24991000	0.272557	0.383251	0.679903	19.643	19.4315	20.12	18.8682	18.7783	20.3982
Q4VBE4-2;Q4VBE4	Q4VBE4-2;Q4VBE4	Pikachurin	Egflam						2	2	2.7	109.83	2.3144	946310	0.668406	1.17282	1.47364	20.0338	20.2062	18.4012	18.2153	17.5108	19.3967
Q4VBE8;Q8K265;Q3TQM9	Q4VBE8;Q8K265	WD repeat-containing protein 18	Wdr18						3	3	9.3	47.211	4.9773	12021000	0.367786	0.838367	0.879573	20.0736	20.3249	18.8222	18.6244	20.4618	17.6194
Q4VBF8;Q8C0T5-2;Q8C0T5	Q4VBF8;Q8C0T5-2;Q8C0T5	Signal-induced proliferation-associated 1-like protein 1	Sipa1l1						5	5	6.9	189.01	61.955	14130000	NaN	0	NaN	19.3572	18.7843	18.7672	18.3717	17.3009	17.878
Q6ZWZ7;Q6PHZ1;Q505B1;Q80V08;Q9CPR4;B2RY53	Q6ZWZ7;Q6PHZ1;Q505B1;Q80V08;Q9CPR4	60S ribosomal protein L17	Rpl17						10	10	48.4	21.397	269.28	1582400000	0.29404	-0.251297	-0.72587	24.6476	23.4751	24.017	24.2726	24.189	24.4319
Q505N9;A2NXE9;A2NXE4;X5J5Q7;K7TRM1;K7TRM9	Q505N9		Igh						17	1	44.4	51.671	28.925	257230000	0.682663	-2.71308	-1.50141	19.4537	19.5004	20.9283	24.8258	23.9687	19.2272
Q52KP0;Q9JJI8	Q52KP0;Q9JJI8	60S ribosomal protein L38	Rpl38						6	6	52.9	8.2038	43.007	2273400000	1.07817	0.569983	2.29358	24.6479	24.7083	25.318	24.3801	24.5049	24.0792
Q53VP8	Q53VP8								4	1	39.3	11.935	323.31	76854000	0.151631	0.729087	0.406342	20.452	20.3694	19.5237	16.7088	18.7199	22.7292
Q53VQ0;Q53VQ1;Q53VQ8;Q53VQ9;X5J4R9;X5J4G4	Q53VQ0;Q53VQ1;Q53VQ8;Q53VQ9								3	2	35.7	11.191	8.4188	14128000	0.0614288	0.14509	0.177009	19.4505	19.9618	19.9988	18.0592	20.4033	20.5134
Q53VR2;Q53VR3;Q53VQ4;Q53VQ5;A0A0A0MQC1;A0N3V1	Q53VR2;Q53VR3;Q53VQ4;Q53VQ5								3	0	39.8	11.132	3.1156	364040000	0.0914633	-0.577807	-0.256668	20.8646	20.1128	18.7831	18.593	18.0784	24.8225
Q542V3;Q8VE97;Q8K3A8;A0A0A6YWA5	Q542V3;Q8VE97;Q8K3A8	Serine/arginine-rich splicing factor 4	Srsf4						5	2	9.8	56.248	17.75	18006000	0.418567	-0.390675	-0.982579	18.999	19.9444	19.8427	20.5047	19.7831	19.6703
Q544H0;Q9Z1D1;Q3THA0	Q544H0;Q9Z1D1;Q3THA0	Eukaryotic translation initiation factor 3 subunit G	Eif3g						16	16	60.6	35.638	58.823	661060000	1.19285	-1.75682	-2.53763	21.5479	21.6385	19.6402	22.3182	23.1253	22.6536
Q545G0;Q9R1P1;D3YUM8	Q545G0;Q9R1P1;D3YUM8	Proteasome subunit beta type;Proteasome subunit beta type-3	Psmb3;Gm4950						2	2	16.6	22.965	10.018	14560000	0.56005	1.32953	1.2624	19.3647	21.4792	19.449	17.7976	18.1635	20.3432
Q545Q2;Q64310;Q3U7E6;E0CXD9;F7CH13	Q545Q2;Q64310;Q3U7E6;E0CXD9	Surfeit locus protein 4	Surf4						4	4	21.2	30.381	323.31	129480000	0.791084	-1.48598	-1.7135	20.2017	21.9098	19.1351	21.8781	21.3685	22.458
Q564E8;Q9D8E6;Q9CSM5;Q5ZEY2	Q564E8;Q9D8E6;Q9CSM5	60S ribosomal protein L4	Rpl4						21	21	44.2	47.153	233.45	1459600000	0.194019	0.087787	0.50563	24.5567	24.7088	24.7497	24.7611	24.2575	24.7331
Q566I6;Q8CG16;Q3UU42;Q8CFG9	Q566I6;Q8CG16;Q3UU42;Q8CFG9	Complement C1r-A subcomponent;Complement C1r-A subcomponent heavy chain;Complement C1r-A subcomponent light chain;Complement C1r-B subcomponent;Complement C1r-B subcomponent heavy chain;Complement C1r-B subcomponent light chain	C1ra;C1rb						2	2	5.2	80.095	5.3454	1200500	NaN	0	NaN	19.5181	19.2957	18.5233	18.1728	18.5954	17.4118
Q569X3;Q62241	Q569X3;Q62241	U1 small nuclear ribonucleoprotein C	Snrpc						3	3	24.5	17.364	5.282	6635100	0.539497	1.2653	1.22217	18.991	21.3827	19.4324	17.2222	19.547	19.241
Q569Z0;Q922F9;A0A1L1SUF6	Q569Z0;Q922F9		Rpl14-ps1						6	1	29.2	23.493	11.287	167020000	0.540282	1.37387	1.22371	21.7513	22.4793	22.0504	22.5006	18.7029	20.9559
S4R2T8;Q571K0;Q8CD64	S4R2T8;Q571K0		Dlg1						6	2	20.6	60.715	2.4625	0	NaN	0	NaN	19.7211	19.9055	20.0107	18.9339	17.7826	17.1358
Q58E59;Q9D554	Q58E59;Q9D554	Splicing factor 3A subunit 3	Sf3a3						7	7	22.6	58.841	113.92	57362000	0.156729	0.62039	0.41852	20.9113	20.4584	19.6218	22.5169	17.8011	18.8124
Q58EU8	Q58EU8		Igk						22	2	77	26.301	197.98	2404400000	0.131089	-1.1188	-0.356531	19.1827	24.4641	24.1355	26.2141	26.474	18.4506
Q5DTJ4;Q7TSC1;G3UX48;Q9CRU5;Q9CRP1;Q9CRP0	Q5DTJ4;Q7TSC1;G3UX48	Protein PRRC2A	Prrc2a						10	8	9.5	191.12	17.257	19523000	NaN	0	NaN	19.9262	19.3325	18.8536	18.43	17.9931	18.8498
Q5F2E7;Q5F2E7-2	Q5F2E7;Q5F2E7-2	Nuclear fragile X mental retardation-interacting protein 2	Nufip2						8	8	20.1	75.656	27.337	40244000	NaN	0	NaN	19.7277	19.2656	19.0863	18.0621	19.106	17.6126
Q5F2I8	Q5F2I8		IgG1 TS1 VH						5	1	50.4	13.33	198.42	110280000	0.347788	-0.160776	-0.838438	22.1596	22.6721	22.7273	22.5629	22.7832	22.6952
Q5M8M3;Q9DCG9;Q8VCR4	Q5M8M3;Q9DCG9;Q8VCR4	Multifunctional methyltransferase subunit TRM112-like protein	Trmt112						2	2	21.6	14.107	5.0653	97416000	0.282326	1.05661	0.700883	22.6534	22.2532	22.5975	23.1062	22.7821	18.4459
Q8BTX5;Q5M9L0;Q91WK2;Q3TII2;Q3THW7;Q3TIK5;Q8BMZ8	Q8BTX5;Q5M9L0;Q91WK2;Q3TII2;Q3THW7;Q3TIK5	Eukaryotic translation initiation factor 3 subunit H	Eif3h						17	17	67.6	39.846	323.31	533460000	0.0402232	0.0454165	0.118287	23.0404	22.0799	23.2122	22.6041	22.5561	23.0361
Q5R3X8	Q5R3X8								7	1	87.3	12.403	3.6149	7666800	0.471545	1.43945	1.08831	21.5866	20.228	19.5163	17.8593	21.3539	17.7993
Q5RIM6;E9Q2B2;Q5PRE9;Q60974-2;Q60974;F7C134;Q8VDE8;E9Q9Y2;Q8CHB6;Q3UV08;Q3UV34;Q8BK32;Q05CF0;Q05C35;Q5RIN0;E9Q8K6;Q3UWZ3;E0CYX5	Q5RIM6;E9Q2B2;Q5PRE9;Q60974-2;Q60974;F7C134;Q8VDE8;E9Q9Y2;Q8CHB6	Nuclear receptor corepressor 1	Ncor1						9	9	5.7	270.78	22.904	45437000	NaN	0	NaN	21.5421	18.5386	19.9123	18.0624	16.851	17.392
Q5RL55;Q6P542;Q3U6P1;Q99K92;A1A4B8;Q9JL47	Q5RL55;Q6P542;Q3U6P1	ATP-binding cassette sub-family F member 1	Abcf1						12	12	29.5	94.815	323.31	129450000	0.651029	0.29748	1.43979	22.9843	22.4561	23.0081	22.717	22.385	22.4541
Q5SF07;A6X8Z3;Q5SF07-2	Q5SF07;A6X8Z3;Q5SF07-2	Insulin-like growth factor 2 mRNA-binding protein 2	Igf2bp2						9	8	23	65.583	323.31	141780000	0.0203424	-0.0831006	-0.0610606	21.4449	20.5481	19.7901	22.6493	21.0896	18.2936
Q5SFM8;Q5SFM8-2;Q5SFM8-3	Q5SFM8;Q5SFM8-2;Q5SFM8-3	RNA-binding protein 27	Rbm27						20	19	25.8	118.55	50.233	492170000	0.419119	-0.147427	-0.983688	24.8093	24.5424	24.3572	24.7821	24.5725	24.7966
Q5U438;Q5SQB7;Q61937;Q9DAY9;Q5SQB0;Q5SQB5;Q5BL09;Q3U536;Q3UDA7;Q8BSZ3	Q5U438;Q5SQB7;Q61937;Q9DAY9;Q5SQB0;Q5SQB5;Q5BL09;Q3U536;Q3UDA7;Q8BSZ3	Nucleophosmin	Npm1						14	14	63	32.588	323.31	4145900000	0.0825696	-0.0815703	-0.233471	25.8034	25.7798	25.3623	26.3645	25.4655	25.3602
Q8CHD5;Q5SRY7-4;Q5SRY7-3;Q5SRY7;Q5SRY7-2;Q922C7;Q3ULA2-2;Q3ULA2	Q8CHD5;Q5SRY7-4;Q5SRY7-3;Q5SRY7;Q5SRY7-2;Q922C7;Q3ULA2-2;Q3ULA2	F-box/WD repeat-containing protein 11;F-box/WD repeat-containing protein 1A	Fbxw11;Btrc						3	3	6.3	63.287	4.698	8697800	NaN	0	NaN	19.5699	19.1453	18.5271	17.8189	18.2287	19.4142
Q5SSE9-2;Q5SSE9	Q5SSE9-2;Q5SSE9	ATP-binding cassette sub-family A member 13	Abca13						2	2	1.1	379.24	2.516	0	NaN	0	NaN	19.6021	20.45	18.6942	18.2336	18.6383	18.8684
Q5SSZ5;Q5SSZ5-2;Q9DBT6;Q7TPM8;Q3U0Q9;Q7TSV1;A0A087WRU0;A0A087WQ94;A0A087WQM0;A0A087WQS0;A0A1D5RM59;E9Q0S6;Q8CGB6-2;Q8CGB6-4;Q8CGB6;Q8CGB6-3	Q5SSZ5	Tensin-3	Tns3						31	30	35.3	155.59	323.31	747270000	NaN	0	NaN	19.6852	19.9593	20.3654	19.4358	18.4902	18.5309
Q5SUF2;Q5SUF2-3;Q5SUF2-2;F8WGA8	Q5SUF2;Q5SUF2-3;Q5SUF2-2	Luc7-like protein 3	Luc7l3						4	4	18.5	51.45	53.456	25329000	0.2535	0.526413	0.638577	18.6321	19.9828	18.9345	19.1144	19.6023	17.2536
Q5SUQ9-2;Q5SUQ9;E0CXE7;Q5SUQ9-3	Q5SUQ9-2;Q5SUQ9;E0CXE7;Q5SUQ9-3	CST complex subunit CTC1	Ctc1						2	2	3.1	133.9	10.733	9060100	NaN	0	NaN	19.5238	20.0254	19.1057	18.2025	18.3955	19.681
Q5SUR3;Q9WTX5;Q3TL58;E9PUV4	Q5SUR3;Q9WTX5;Q3TL58	S-phase kinase-associated protein 1	Skp1a;Skp1						5	5	38.7	18.672	24.006	42810000	0.948114	-0.924386	-2.02627	19.7994	20.7095	19.8613	20.9145	20.5208	21.7081
Q5SWD9;Q5SWD9-2;Q5SWD9-3	Q5SWD9;Q5SWD9-2	Pre-rRNA-processing protein TSR1 homolog	Tsr1						9	9	16.2	92.104	16.37	30100000	0.198282	0.85223	0.515386	20.295	19.1689	19.3636	21.9822	17.342	16.9466
Q5SWR1;Q9DBG3;Q9DBG3-2;H3BIY9;H3BKM0;H3BJ06	Q5SWR1;Q9DBG3;Q9DBG3-2;H3BIY9;H3BKM0	AP complex subunit beta;AP-2 complex subunit beta	Ap2b1						26	15	38	105.72	240.7	284130000	0.0972789	-0.125825	-0.27167	20.8376	19.8743	20.2567	21.1514	19.9027	20.292
Q5SXR4;Q6PE54	Q5SXR4;Q6PE54	Probable ATP-dependent RNA helicase DHX40	Dhx40						2	2	8.2	34.397	3.3775	4837500	NaN	0	NaN	19.8364	19.9424	19.836	18.4507	17.8598	16.9475
Q5SXR6;Q80U89;Q68FD5;Q3UPJ3;Q3U0H2;Q3TYQ2;Q3TAN1;Q8K2I5;Q3TJ98;F6Z1R4	Q5SXR6;Q80U89;Q68FD5;Q3UPJ3	Clathrin heavy chain;Clathrin heavy chain 1	Cltc;mKIAA0034						56	56	46.8	191.98	323.31	1040200000	0.686274	0.460307	1.50845	20.9385	21.2695	20.6068	20.4681	20.0712	20.8945
Q5SYD0;Q91ZI5;Q8K063;Q3UG58;B2RWZ2;Q5SYD0-2	Q5SYD0;Q91ZI5;Q8K063;Q3UG58;B2RWZ2;Q5SYD0-2	Unconventional myosin-Id	Myo1d						2	2	2.5	116.08	2.9131	1574500	NaN	0	NaN	20.502	20.5828	21.2686	18.4372	16.8235	18.3185
Q5U3K5	Q5U3K5	Rab-like protein 6	Rabl6						3	3	6.1	79.83	5.6889	2172400	0.751664	0.810918	1.63615	19.3309	18.507	19.4689	18.3936	18.9174	17.563
Q5XFY8;Q2VT29;Q2VT25;A2KFE9	Q5XFY8								17	0	55.7	25.835	323.31	2275600000	0.278247	-1.83533	-0.69214	27.4559	19.6447	27.0535	25.0497	27.0735	27.5369
Q5XJE5	Q5XJE5	RNA polymerase-associated protein LEO1	Leo1						3	3	7.6	75.596	9.9593	47414000	0.80032	-1.45827	-1.73167	18.9562	20.6268	19.2338	21.9403	21.4917	19.7596
Q8BIF7;Q5XJZ3;Q810D6;A0A1B0GRR2;A0A1B0GSW5;Q8K335	Q8BIF7;Q5XJZ3;Q810D6;A0A1B0GRR2	Glutamate-rich WD repeat-containing protein 1	Grwd1						5	5	23.1	45.971	15.791	64923000	0.357923	0.894622	0.859331	20.9243	19.8375	19.6088	21.0761	18.7509	17.8598
Q5XKN4;A0A0N4SV89	Q5XKN4;A0A0N4SV89	Protein jagunal homolog 1	Jagn1						2	2	13.1	21.102	3.4456	879380	0.772425	0.464245	1.67685	19.0281	19.005	18.3829	18.0166	18.3728	18.6338
Z4YJV4;Q60597-2;Q60597;Q60597-4;Q60597-3;Q6P8I7	Z4YJV4;Q60597-2;Q60597;Q60597-4;Q60597-3;Q6P8I7	2-oxoglutarate dehydrogenase, mitochondrial	Ogdh						2	2	2.7	116.03	5.1498	5312400	0.799056	1.62123	1.72918	20.0261	18.2043	21.2508	18.6795	18.3139	17.6241
Q61177;Q60737;Q9D0E8;Q8CD20;A2ANR6;Q6NSS6	Q61177;Q60737;Q9D0E8;Q8CD20	Casein kinase II subunit alpha	Csnk2a1						10	10	39.6	45.179	75.094	480250000	0.958941	-2.77138	-2.04819	20.4012	19.7186	23.929	23.8315	23.6973	24.8342
Q60749;Q9WU01-2;Q9WU01	Q60749	KH domain-containing, RNA-binding, signal transduction-associated protein 1	Khdrbs1						4	4	10.6	48.37	7.2403	14090000	0.829736	0.750373	1.78971	19.8702	19.8217	20.6634	18.8141	19.9168	19.3732
Q60760-2;Q60760;Q5SUW3;Q60760-3;Q5SUW0;B1ATS7;Q3TFU9;Q571B2;Q03160	Q60760-2;Q60760;Q5SUW3;Q60760-3	Growth factor receptor-bound protein 10	Grb10						5	5	14.4	67.542	11.515	9539700	NaN	0	NaN	19.8774	19.6589	19.4663	18.5188	18.0077	19.0607
Q60848-2;Q60848	Q60848-2;Q60848	Lymphocyte-specific helicase	Hells						3	3	4.6	93.785	7.3453	7908700	NaN	0	NaN	19.5132	20.1436	20.2356	18.3738	18.5961	17.5264
Q60929-3;Q60929-2;Q60929;S4R2H4;A0A0G2JFS4;A0A0G2JFL7;A0A0G2JDK0;A0A0G2JET3;A0A0G2JGK3;A0A0G2JFX2;Q8C895;A0A0G2JGL3;A0A0G2JFX1;A0A0G2JES4;D3Z6M5;A0A0G2JFI7;A0A0G2JE18;A0A0G2JDQ1;A0A0G2JDT0;A0A0G2JEC2;A0A0H2UKB6;Q3V1B5;A0A0H2UH28;Q3URR2;E9QKT0;E9Q5E0;Q921S6;Q8CFN5-4;Q8CFN5-3;Q8CFN5-2;Q8CFN5-5;Q8CFN5;Q63943-2;Q63943	Q60929-3;Q60929-2;Q60929	Myocyte-specific enhancer factor 2A	Mef2a						6	6	17.3	52.989	10.14	13455000	NaN	0	NaN	21.0945	20.3535	19.0837	19.2202	18.8516	18.399
Q60932-2;Q60932;Q3U6K8;Q3TIG8;Q3THL7;F2Z471	Q60932-2;Q60932;Q3U6K8;Q3TIG8;Q3THL7	Voltage-dependent anion-selective channel protein 1	Vdac1						3	3	11.7	30.755	4.6095	2675400	NaN	0	NaN	20.422	19.3889	19.1692	18.3875	20.3812	17.7226
Q60972	Q60972	Histone-binding protein RBBP4	Rbbp4						5	3	16.5	47.655	5.8704	68129000	0.692293	2.04105	1.52019	21.6563	22.2547	22.4071	21.5981	21.1659	17.4309
Q61001;Q6ZQA1	Q61001;Q6ZQA1	Laminin subunit alpha-5	Lama5;mKIAA0533						2	2	1.1	404.05	3.206	36696000	0.0462421	0.139694	0.135184	19.4995	18.4621	18.696	18.6752	17.0776	20.4856
Q61171;D3Z4A4;Q5M9N9	Q61171;D3Z4A4;Q5M9N9	Peroxiredoxin-2	Prdx2						2	2	14.6	21.778	3.0936	70760000	0.0952687	0.259887	0.266499	19.9044	19.547	19.7982	21.4258	18.4289	18.6153
Q61191;B1AUX2;Q3USQ6;F6SJS2	Q61191;B1AUX2	Host cell factor 1;HCF N-terminal chain 1;HCF N-terminal chain 2;HCF N-terminal chain 3;HCF N-terminal chain 4;HCF N-terminal chain 5;HCF N-terminal chain 6;HCF C-terminal chain 1;HCF C-terminal chain 2;HCF C-terminal chain 3;HCF C-terminal chain 4;HCF C-terminal chain 5;HCF C-terminal chain 6	Hcfc1						7	7	7	210.43	26.116	26829000	0.292033	0.910999	0.721602	20.6817	19.2936	20.4012	21.5913	17.9504	18.1016
Q8BTS0;Q61656;Q5U222;Q3V0Z8;A1L333;Q3UXW3;S4R1I6;Q9CSD9;B1ARB9;B1ARC0;O35662;S4R1E3	Q8BTS0;Q61656;Q5U222;Q3V0Z8;A1L333;Q3UXW3;S4R1I6	Probable ATP-dependent RNA helicase DDX5	Ddx5						29	22	51.5	69.265	323.31	2223300000	0.3563	0.0357424	0.855991	26.4003	26.3077	26.2947	26.3436	26.2563	26.2957
Q61686	Q61686	Chromobox protein homolog 5	Cbx5						3	3	17.3	22.186	6.16	11289000	NaN	0	NaN	19.5705	20.0405	20.2985	19.3381	17.9653	17.9462
Q62219-3;E9Q1D5;Q62219-7;Q62219-10;Q62219-9;Q62219-5;Q62219-4;Q62219-2;Q62219	Q62219-3;E9Q1D5;Q62219-7;Q62219-10;Q62219-9;Q62219-5;Q62219-4;Q62219-2;Q62219	Transforming growth factor beta-1-induced transcript 1 protein	Tgfb1i1						2	2	7.9	51.987	2.6482	27500000	NaN	0	NaN	19.5353	20.3786	20.3673	19.061	19.3936	18.4302
Q62261;A0A0A0MQG2;Q62261-2;Q5DTR4;Q8BQ35;Q3TTX2;Q3TZN6;P70435;Q8R1C2;Q68FG2;Q3UGZ4	Q62261;A0A0A0MQG2;Q62261-2;Q5DTR4	Spectrin beta chain, non-erythrocytic 1	Sptbn1						21	21	13.2	274.22	41.316	58839000	0.126813	-0.361831	-0.346007	18.4842	20.0994	20.0758	21.6871	19.29	18.7678
Q640N1-2;Q640N1	Q640N1-2;Q640N1	Adipocyte enhancer-binding protein 1	Aebp1						2	2	3.9	84.982	4.0662	8560600	NaN	0	NaN	20.3459	18.7063	18.3536	18.0608	16.37	17.857
Q64337-2;Q64337;D3YZJ1;F6VD69	Q64337-2;Q64337;D3YZJ1	Sequestosome-1	Sqstm1						9	9	40.6	44.192	246.35	50368000	NaN	0	NaN	20.1435	18.4958	20.2476	17.9273	17.0459	17.6493
Q65ZN3	Q65ZN3		Ig Vkappa						2	1	27	12.094	2.4724	27072000	1.09875	1.28096	2.33674	19.1077	18.4207	20.0748	17.3918	18.2241	18.1444
Q66K04;K7TDR2;Q2VR03;X5J4W0;X5J4K3	Q66K04		Igh						20	1	49.3	52.258	323.31	235480000	0.188062	-0.0634677	-0.491933	23.7757	23.455	23.6341	23.6703	23.5377	23.8472
Q69ZH8;Q6VGS5;Q6VGS5-2;Q80XQ1	Q69ZH8;Q6VGS5;Q6VGS5-2;Q80XQ1	Protein Daple	mKIAA1509;Ccdc88c						2	2	2.4	130.94	2.4255	1720100	0.629875	1.08768	1.39859	19.7712	18.2814	20.3531	19.108	18.543	17.4917
Q69ZP6;Q9CWK3;Q3U4A3;A0A0U1RP07;A0A0U1RNG1;A0A0U1RPR4;A0A0U1RNN2	Q69ZP6;Q9CWK3;Q3U4A3;A0A0U1RP07;A0A0U1RNG1	CD2 antigen cytoplasmic tail-binding protein 2	Cd2bp2						6	6	28.3	38.13	13.135	30427000	0.207563	-0.356453	-0.536494	20.1148	19.5461	19.2258	18.8696	20.9767	20.1097
Q6A009;Q14B86	Q6A009	E3 ubiquitin-protein ligase listerin	Ltn1						3	3	5.9	198.92	15.66	753180	NaN	0	NaN	19.9532	20.5782	20.2475	17.9447	17.2023	17.3069
Q6A022;Q8BJS4-3;Q8BJS4-2;Q8BJS4;Q4QQM3	Q6A022;Q8BJS4-3;Q8BJS4-2;Q8BJS4;Q4QQM3	SUN domain-containing protein 2	mKIAA0668;Sun2						4	4	9.1	77.84	9.7112	10040000	NaN	0	NaN	20.6713	18.0053	19.1451	17.9288	18.3742	20.8083
Q8BTE9;Q8BTE8;Q8BJ82;Q6A058;Q8BJ81;Q91VZ8	Q8BTE9;Q8BTE8;Q8BJ82;Q6A058;Q8BJ81	Armadillo repeat-containing X-linked protein 2	Armcx2						5	5	10.5	74.431	11.062	19578000	NaN	0	NaN	19.9091	19.042	19.8671	18.2336	19.7929	17.8726
Q6A0A2;Q6A0A2-2;Q6A0A2-3	Q6A0A2;Q6A0A2-2;Q6A0A2-3	La-related protein 4B	Larp4b						3	3	5.9	81.626	4.7021	1810100	NaN	0	NaN	19.7891	19.9585	19.9821	17.8974	18.4817	17.5424
Q6A0D1;Q9CRD2	Q6A0D1;Q9CRD2	ER membrane protein complex subunit 2	Emc2						2	2	8.4	34.934	3.1974	1981900	NaN	0	NaN	20.2871	19.8962	19.4078	16.7819	17.3629	17.9135
Q6DFW4;A0A0A0MQ76;A0A087WQ46;A0A087WSU5;A0A087WSL8;A0A087WP00	Q6DFW4;A0A0A0MQ76	Nucleolar protein 58	Nop58						11	11	29.5	60.342	22.555	33061000	0.153196	-0.48285	-0.410087	19.573	19.2264	18.7909	21.3076	17.4452	20.2861
Q6DID3;Q8BXA9;Q3TZC7;Q99LN2;Q3TBS5;Q7TSH6;Q69ZP8;Q6PFF0	Q6DID3	Protein SCAF8	Scaf8						3	3	4.6	139.57	6.5567	33627000	0.175896	-0.523925	-0.46371	19.5455	19.9107	19.0944	20.5627	21.6394	17.9202
Q6GQT9	Q6GQT9	Nodal modulator 1	Nomo1						4	4	4.2	133.42	6.0923	1896800	NaN	0	NaN	20.5424	19.9957	19.3824	17.6223	17.5502	18.5163
Q6IMP0;Q8CEG0;D6RDS8	Q6IMP0;Q8CEG0;D6RDS8	Pannexin;Pannexin-3	Panx3						2	2	12.8	44.928	2.663	70413000	0.122094	-0.571509	-0.334326	20.5121	19.8433	19.0095	18.9206	23.6574	18.5013
Q6IRU2	Q6IRU2	Tropomyosin alpha-4 chain	Tpm4						2	2	10.9	28.467	3.0145	105030000	0.272067	-0.778506	-0.678846	19.2905	20.1953	19.675	19.8479	18.9745	22.674
Q6KAP1	Q6KAP1		mFLJ00246						9	1	11.4	153.92	5.347	323640	NaN	0	NaN	18.5096	20.3471	20.2109	18.5048	18.0136	18.4126
Q8K0E2;Q8BIT7;Q6KAR6	Q8K0E2;Q8BIT7;Q6KAR6	Exocyst complex component 3	Exoc3						2	2	3.7	86.454	4.2738	11277000	NaN	0	NaN	19.3892	20.1475	20.0926	18.2466	18.5337	16.381
Q6KB05	Q6KB05		scFv B8E5						6	0	21.6	27.445	6.6329	643800000	0.882605	-0.558853	-1.8947	24.7224	24.7257	24.6565	25.8478	24.9408	24.9926
Q6LBQ5	Q6LBQ5								2	1	19.1	15.307	153.65	9185600	0.302008	0.679256	0.742766	20.0483	18.3916	19.5185	19.2402	17.1061	19.5744
Q6LEM8	Q6LEM8								3	1	44.6	12.443	10.064	44615000	0.251552	0.850798	0.634323	20.6305	21.2049	20.0796	19.1495	17.9214	22.2918
Q6NS46	Q6NS46	Protein RRP5 homolog	Pdcd11						9	9	7.5	207.78	21.96	39986000	0.116387	0.298298	0.320103	20.2613	19.582	19.5836	21.3017	18.4012	18.8291
Q6NV83-3;Q6NV83-2;Q6NV83;A0A087WRG2	Q6NV83-3;Q6NV83-2;Q6NV83	U2 snRNP-associated SURP motif-containing protein	U2surp						3	3	4.4	113.26	4.1316	1059400	NaN	0	NaN	19.7351	18.6698	19.0968	17.3535	18.8297	18.0432
Q6P5B5;Q9WVR4	Q6P5B5;Q9WVR4	Fragile X mental retardation syndrome-related protein 2	Fxr2						17	2	33.7	74.252	4.3781	4722400	NaN	0	NaN	19.8769	19.6104	19.3911	18.9676	19.6892	17.5348
Q6P5D3-3;Q6P5D3-2;Q6P5D3	Q6P5D3-3;Q6P5D3-2;Q6P5D3	Putative ATP-dependent RNA helicase DHX57	Dhx57						3	2	4.3	114.84	10.629	8150700	NaN	0	NaN	19.2189	19.5035	19.364	19.4624	18.2848	17.5107
Q6P5D8	Q6P5D8	Structural maintenance of chromosomes flexible hinge domain-containing protein 1	Smchd1						12	12	10.7	225.65	50.045	57063000	NaN	0	NaN	20.5676	17.824	19.4699	18.0622	18.5141	18.0325
Q6P5E4;Q8BWM7;G3UZU8	Q6P5E4;Q8BWM7	UDP-glucose:glycoprotein glucosyltransferase 1	Uggt1						5	5	5.2	176.43	15.23	34525000	NaN	0	NaN	19.7243	20.4146	19.5635	18.7108	16.8127	17.2823
Q6P5F9;Q921J0;A2AKT6;Q8BYY5	Q6P5F9	Exportin-1	Xpo1						7	7	10.3	123.09	13.349	46216000	0.388809	-0.542133	-0.922449	19.729	21.493	21.2114	21.151	21.7822	21.1267
Q6P7X3;Q8C6C7;Q9D0I3	Q6P7X3;Q8C6C7;Q9D0I3	Protein FAM204A	Fam204a						2	2	22.5	26.965	9.0254	12919000	0.49056	1.40825	1.12593	21.1739	18.9888	20.3152	17.3236	20.8623	18.0672
Q6P9N3;Q80U72;Q80U72-4;Q80U72-2;Q80U72-3;Q571M3;Q80VQ1-3;Q80VQ1	Q6P9N3;Q80U72;Q80U72-4;Q80U72-2;Q80U72-3;Q571M3;Q80VQ1-3;Q80VQ1	Protein scribble homolog;Leucine-rich repeat-containing protein 1	Scrib;Lrrc1						2	2	4.1	102.2	5.0657	1470500	NaN	0	NaN	20.3823	18.7298	19.9015	18.5836	17.5881	17.3641
Q6PAC3	Q6PAC3	DDB1- and CUL4-associated factor 13	Dcaf13						3	3	10.6	51.456	10.19	7582300	0.0996834	-0.27592	-0.277836	19.5509	18.2855	18.9154	21.0399	18.2957	18.2439
Q6PAV2-2;Q6PAV2	Q6PAV2-2;Q6PAV2	Probable E3 ubiquitin-protein ligase HERC4	Herc4						2	2	2.6	117.59	3.2717	1938400	NaN	0	NaN	20.7718	19.6123	19.6089	19.2322	18.322	18.571
Q6PE01;Q3UFK4	Q6PE01;Q3UFK4	U5 small nuclear ribonucleoprotein 40 kDa protein	Snrnp40						10	10	47.8	39.275	56.975	103170000	0.293215	0.987772	0.724116	22.011	19.0194	20.4436	21.5882	18.1716	18.7508
Q6PEV0;E9PWK1;Q8K2W5;Q9D379;F6YTS6;D3Z4M3	Q6PEV0;E9PWK1;Q8K2W5;Q9D379	Epoxide hydrolase 1	Ephx1						9	9	33.1	50.96	26.521	179730000	0.0986706	-0.14762	-0.275242	22.871	23.21	22.9019	24.1925	22.6087	22.6246
Q6PF95;Q569W9;Q5R3X3;Q5R3X5;Q5R3X6;Q8VDC9	Q6PF95;Q569W9		Igh						18	0	42.9	51.096	148.89	170020000	0.238177	-1.0026	-0.604938	19.6915	18.4528	19.1187	17.9443	19.065	23.2614
Q6PGC1;Q8BN72	Q6PGC1	ATP-dependent RNA helicase Dhx29	Dhx29						17	13	18.3	153.97	35.487	66446000	0.481482	-1.14828	-1.10799	19.6821	20.3924	17.453	19.2818	20.6105	21.0801
Q6PGG6	Q6PGG6	Guanine nucleotide-binding protein-like 3-like protein	Gnl3l						2	2	6.6	65.194	7.5605	9387900	NaN	0	NaN	20.8334	19.2394	19.6513	18.6196	18.4997	18.9452
Q6S390;Q6S388;Q6S392;Q6S393;Q6S387;Q6S385;Q9QXS1-15;Q9QXS1-10;Q9QXS1-9;Q9QXS1-12;Q9QXS1-11;Q9QXS1-13;Q9QXS1-5;Q9QXS1-3;Q9QXS1-16;Q9QXS1-4;Q9QXS1-14;Q9QXS1-6;Q9QXS1-7;Q9QXS1-8;Q9QXS1-2;Q9QXS1;E9Q3W4;F6R059;A0A0R4J223;Q05CR3;Q8C8S5;E9Q9J6;A0A0R4J221;Q499F9;A0A0R4J218;E9PW24;Q923J2;Q8R0W0	Q6S390;Q6S388;Q6S392;Q6S393;Q6S387;Q6S385;Q9QXS1-15;Q9QXS1-10;Q9QXS1-9;Q9QXS1-12;Q9QXS1-11;Q9QXS1-13;Q9QXS1-5;Q9QXS1-3;Q9QXS1-16;Q9QXS1-4;Q9QXS1-14;Q9QXS1-6;Q9QXS1-7;Q9QXS1-8;Q9QXS1-2;Q9QXS1;E9Q3W4	Plectin	Plec						25	25	9.4	506.45	51.196	71422000	0.4271	1.15146	0.999712	20.142	20.569	21.1326	20.7418	17.2405	20.407
Q6VY05;Q6VY05-2	Q6VY05;Q6VY05-2	Dead end protein homolog 1	Dnd1						7	7	26.1	39.076	31.925	48110000	0.276717	0.93228	0.688853	19.3655	19.7559	19.7172	21.3724	17.4551	17.2144
Q6ZPE2;Q6ZPE2-2;F7AWK3;D6RG52;H3BKD9	Q6ZPE2;Q6ZPE2-2	Myotubularin-related protein 5	Sbf1						9	9	9.6	208.69	25.473	30972000	0.0779629	0.148565	0.221331	20.1665	19.3685	20.9537	20.1441	20.7926	19.1063
Q6ZPF4;D3Z7A7;Q6ZPF4-2;F6XR20;E9PXE6;F8VPR2;A2APV2-2;A2APV2;A2APV2-3	Q6ZPF4;D3Z7A7;Q6ZPF4-2	Formin-like protein 3	Fmnl3						3	3	4.1	117.17	3.5549	45072000	0.227987	-0.723776	-0.582348	19.9713	19.3204	19.1225	19.0738	18.8867	22.625
Q6ZPR6-2;Q6ZPR6;A0A087WNN3	Q6ZPR6-2;Q6ZPR6;A0A087WNN3	Inhibitor of Bruton tyrosine kinase	Ibtk						2	2	2.5	138.57	7.6786	4581800	NaN	0	NaN	21.3715	19.467	19.069	18.4679	18.1662	17.5182
Q7TSZ3;Q6ZPT2;Q8BMJ2;Q9CQM4	Q7TSZ3;Q6ZPT2;Q8BMJ2;Q9CQM4	Leucine--tRNA ligase, cytoplasmic	Lars						6	6	9.3	134.19	11.692	14950000	NaN	0	NaN	20.1247	19.272	20.8842	18.7759	17.5246	19.3484
Q6ZQ08;Q6ZQ08-4;B7ZWL1;B2RXR3;A0A1D5RMJ8;Q6ZQ08-2;A0A1D5RMD8;Q6ZQ08-3;A0A1D5RML9;Q8CGI8;A0A1D5RM04;Q505C5;A0A1D5RMB6;A0A1D5RM03	Q6ZQ08;Q6ZQ08-4;B7ZWL1;B2RXR3;A0A1D5RMJ8;Q6ZQ08-2;A0A1D5RMD8	CCR4-NOT transcription complex subunit 1	Cnot1						39	39	23.3	266.8	249.52	279560000	0.337068	-0.885712	-0.816235	20.2854	19.0584	18.4735	21.3899	20.7831	18.3015
Q6ZQ38;Q3UMI9	Q6ZQ38;Q3UMI9	Cullin-associated NEDD8-dissociated protein 1	Cand1						8	8	9.1	136.33	13.206	20195000	0.206798	0.60316	0.534761	18.5188	20.9199	20.8263	19.6703	17.9994	20.7858
Z4YJT3;Q6ZQ58;Q3UU34;Q6ZQ58-2;Q9D423	Z4YJT3;Q6ZQ58;Q3UU34	La-related protein 1	Larp1						22	22	32.8	121.15	136.47	263830000	0.23002	-0.616069	-0.586868	19.6474	18.2831	20.1306	18.2283	21.1774	20.5036
Q6ZQ84;Q9JLV5;F6R0N8;F6ZZK0;E9Q4T8	Q6ZQ84;Q9JLV5;F6R0N8;F6ZZK0;E9Q4T8	Cullin-3	mKIAA0617;Cul3						2	2	4.2	91.276	2.3562	3223500	NaN	0	NaN	19.9478	19.2047	20.0951	19.1838	18.6326	18.6717
Q6ZQC8	Q6ZQC8		Ttc37						10	1	21.7	89.436	8.7411	6960600	NaN	0	NaN	20.5588	18.895	19.8407	18.8474	18.8076	16.6932
Q6ZQH8;F2Z4A7;J3JSA4;F7BCN9;A2AWI5	Q6ZQH8	Nucleoporin NUP188 homolog	Nup188						3	3	3.2	196.69	6.3348	11189000	0.166755	0.266353	0.442272	20.4883	18.9424	19.2765	19.9805	18.6776	19.25
Q6ZQI3	Q6ZQI3	Malectin	Mlec						4	4	22	32.342	7.4408	18959000	0.550233	0.847804	1.24319	20.8489	19.4885	18.8971	18.2881	19.5412	18.8618
Q6ZWN5;F7CJS8;D3YWH9;Q96EC0;Q9CXW7;D3Z673;D3YUV6	Q6ZWN5;F7CJS8;D3YWH9;Q96EC0;Q9CXW7	40S ribosomal protein S9	Rps9						15	15	49	22.591	152.75	1653800000	0.083053	-0.074674	-0.23474	24.267	24.9983	25.1696	24.9807	24.58	25.0982
Q6ZWQ7	Q6ZWQ7		Spcs3						2	2	26.1	20.313	3.3654	1635400	NaN	0	NaN	20.7166	19.6597	18.6703	18.0722	17.6281	16.6368
Q6ZWS7;Q923T9-3;Q923T9-2;Q923T9;Q8BW40	Q6ZWS7;Q923T9-3;Q923T9-2;Q923T9	Calcium/calmodulin-dependent protein kinase type II subunit gamma	Camk2g						5	3	17.2	55.96	6.8223	3589300	NaN	0	NaN	19.7081	20.2984	18.8744	18.8984	17.9802	18.4221
Q76MZ3;Q7TMX2;Q8C2E1;G3UWL2;H3BIV7;H3BLQ0;H3BLE7;Q3TTF6;H3BKU1;Q8BIX1;G3UWS4;Q7TNP2;G3UXQ1;H3BK50	Q76MZ3;Q7TMX2;Q8C2E1	Serine/threonine-protein phosphatase 2A 65 kDa regulatory subunit A alpha isoform	Ppp2r1a						13	13	31.7	65.322	45.968	92471000	0.378459	-0.998447	-0.901385	21.9516	21.7171	18.6613	21.619	22.3943	21.312
Q7M6U3-2;Q7M6U3;Q5ND21	Q7M6U3-2;Q7M6U3	Inactive serine/threonine-protein kinase TEX14	Tex14						3	3	4.7	138.85	6.6701	924720	NaN	0	NaN	19.5465	20.5948	19.2969	18.9905	16.8734	18.1981
Q7TMB8;A0A0R4J119;Q7TMB8-2;A0A0U1RQ05;Q8C8R2;G3UZI5;Q810V4;Q6PGK0	Q7TMB8;A0A0R4J119;Q7TMB8-2;A0A0U1RQ05	Cytoplasmic FMR1-interacting protein 1	Cyfip1						6	3	6.4	145.24	9.6933	12926000	NaN	0	NaN	20.5252	19.2018	19.5672	18.3196	16.9166	17.0006
Q7TMX6;Q9D0M0;Q6ZQJ0;A0A1L1ST25	Q7TMX6;Q9D0M0;Q6ZQJ0	Exosome complex exonuclease RRP42	Exosc7						3	3	16.2	31.826	5.2463	20919000	0.17259	0.515565	0.45598	18.6537	19.953	18.5756	16.7491	20.3472	18.5393
Q7TNL3;Q7TNL3-2;B1AW00	Q7TNL3;Q7TNL3-2;B1AW00	Serine/threonine-protein kinase 40	Stk40						5	5	15.2	48.931	8.3296	16034000	0.649789	-0.98261	-1.43738	20.3368	19.4422	19.4635	21.5071	21.1715	19.5118
Q7TNS2	Q7TNS2	MICOS complex subunit Mic10	Minos1						2	2	21.1	8.5669	3.1635	2474400	0.85306	1.59903	1.83591	21.1391	20.0355	19.2592	19.4522	17.2166	18.9679
Q7TPM6-2;Q7TPM6	Q7TPM6-2;Q7TPM6	Fibronectin type III and SPRY domain-containing protein 1	Fsd1						2	2	9.6	53.679	5.5761	7532000	0.488029	1.1213	1.12093	19.5755	20.0821	18.4308	17.1677	17.5861	19.9707
Q7TQH0-2;A0A0U1RPL0;Q7TQH0-3;Q3TGG2;Q7TQH0;E9Q5Q0;Q3TYH7;J3QP59	Q7TQH0-2;A0A0U1RPL0;Q7TQH0-3;Q3TGG2;Q7TQH0;E9Q5Q0;Q3TYH7	Ataxin-2-like protein	Atxn2l						15	15	23.1	113.04	31.749	55285000	NaN	0	NaN	19.7612	19.3865	19.7993	18.3782	17.2881	18.1719
Q7TQK4;A0A1S6GWI6	Q7TQK4;A0A1S6GWI6	Exosome complex component RRP40	Exosc3						2	2	13.9	29.546	3.2862	4604500	NaN	0	NaN	20.0147	19.6496	17.7962	17.6759	18.3841	18.9202
Q9D8U0;Q7TSB3;Q9CW96	Q9D8U0;Q7TSB3;Q9CW96		Ifrd2						3	3	10.9	47.716	9.6114	20790000	NaN	0	NaN	20.8411	20.0594	18.8591	18.4696	20.0913	18.6713
Q7TT37;Q3TD73	Q7TT37	Elongator complex protein 1	Ikbkap						9	9	12.2	149.58	60.656	103680000	0.898179	-1.89257	-1.92582	21.3628	18.9221	20.1156	23.0147	20.7104	22.3532
Q80TM9-2;Q80TM9;B7ZN33;Q80TM9-3;F7AFP3;F6UKP3;F6YR29;Q80TM9-7;Q80TM9-5;Q80TM9-4;Q80TM9-6	Q80TM9-2;Q80TM9;B7ZN33;Q80TM9-3	Nischarin	Nisch						3	3	3.5	158.42	5.6224	1012200	NaN	0	NaN	20.8961	18.9564	19.0307	17.4392	17.7932	19.5703
Q80U38;Q8BLJ8	Q80U38;Q8BLJ8	Protein KHNYN	Khnyn						2	2	4.6	74.564	2.8778	5404100	NaN	0	NaN	20.0316	19.9655	18.5744	16.6747	20.1116	18.8753
Q80UU9	Q80UU9	Membrane-associated progesterone receptor component 2	Pgrmc2						3	3	26.7	23.334	9.3549	2859800	NaN	0	NaN	19.6663	18.8026	19.8246	20.3654	17.6768	18.4985
Q80UY1	Q80UY1	UPF0586 protein C9orf41 homolog							7	7	21.5	46.338	10.804	154360000	0.348782	0.153117	0.840492	23.065	22.9815	22.7305	22.4921	22.8115	23.0141
Q80VD1	Q80VD1	Protein FAM98B	Fam98b						20	11	54.5	45.349	323.31	1396000000	0.225344	-0.059852	-0.576457	25.984	25.6712	25.8269	25.9695	25.7931	25.8991
Q80VU4;S5MI68	Q80VU4	Neurotrophin-4	Ntf4						3	3	18.7	22.345	6.1075	14784000	0.597336	1.17969	1.33519	21.0773	19.4687	19.738	20.1935	17.6644	18.8871
Q80WJ7;Q3TAB3;E9PUX0;F6ZQL0;F6QFT1	Q80WJ7;Q3TAB3;E9PUX0;F6ZQL0;F6QFT1	Protein LYRIC	Mtdh						2	2	6.6	63.845	4.7245	4286900	NaN	0	NaN	19.1844	19.3973	18.2397	18.212	17.0324	19.3732
Q80WW9	Q80WW9	DDRGK domain-containing protein 1	Ddrgk1						3	3	15.2	35.977	24.756	59983000	1.2115	3.46857	2.57816	23.7104	20.2303	19.9409	16.6546	18.4484	18.3729
Q80X50-2;Q80X50-4;Q80X50;Q80X50-5;Q8BJ53;A0A0H2UH17;A0A0G2JDV6;Q80X50-3;Q812D4;Q812D5;A0A0G2JGD0;A0A0G2JG47;A0A0G2JDT1;A0A0G2JE24;Q8BZ69;Q80U73;A0A0G2JFN7;Q3TSB0	Q80X50-2;Q80X50-4;Q80X50;Q80X50-5;Q8BJ53;A0A0H2UH17;A0A0G2JDV6;Q80X50-3;Q812D4;Q812D5	Ubiquitin-associated protein 2-like	Ubap2l;lig-2a						16	16	29.3	107.24	323.31	363900000	0.88019	0.218781	1.88989	24.0419	23.8459	23.8234	23.8193	23.7284	23.5072
Q80X60;B1ASN7;A0A1D5RLM8	Q80X60	EF-hand calcium-binding domain-containing protein 3	Efcab3						3	3	10	49.709	3.6793	0	NaN	0	NaN	20.2852	18.5855	19.4094	20.0167	18.1533	18.4774
Q80X85	Q80X85	28S ribosomal protein S7, mitochondrial	Mrps7						2	2	12.8	28.062	4.6656	23166000	0.5258	1.15037	1.1953	19.6926	18.8025	20.4191	17.1055	18.3479	20.0096
Q80X90;Q3T9V9	Q80X90	Filamin-B	Flnb						11	7	7.3	277.82	18.229	8342600	NaN	0	NaN	20.3084	19.8097	19.6585	16.8068	18.3943	18.5606
Q80XC6	Q80XC6	Protein NRDE2 homolog	Nrde2						10	10	12.1	133.47	22.048	158480000	0.0433118	-0.034132	-0.126981	22.8748	22.7598	23.1134	22.8234	22.5985	23.4284
Q80Y24	Q80Y24	Prickle-like protein 2	Prickle2						2	2	1.8	95.78	2.2483	0	NaN	0	NaN	19.3172	20.151	20.1985	18.4315	20.1077	18.8529
Q80Y84-2;Q80Y84;Q8CGG4;Q05CE7;A0A087WR43;Q3URX5;Q8VCQ4;Q8BQM3;Q3TQL9;Q62240-3;Q62240-4;Q62240;P41230-2;P41230	Q80Y84-2;Q80Y84;Q8CGG4;Q05CE7;A0A087WR43;Q3URX5;Q8VCQ4;Q8BQM3;Q3TQL9;Q62240-3;Q62240-4;Q62240;P41230-2;P41230	Lysine-specific demethylase 5B;Lysine-specific demethylase 5D;Lysine-specific demethylase 5C	Kdm5b;Kdm5c;Kdm5d						2	2	2.1	172.41	2.5689	37315000	0.307086	0.738384	0.753494	21.4392	20.0128	19.2898	19.0134	18.5316	20.9816
Q80YQ2;Q80YQ2-2;F8WJB0;E9QNV2;H3BK33;H3BLE0;H3BJ42;Q80YQ2-3	Q80YQ2;Q80YQ2-2;F8WJB0;E9QNV2;H3BK33	Mediator of RNA polymerase II transcription subunit 23	Med23						7	7	7.3	156.09	13.168	15972000	NaN	0	NaN	18.9493	19.3664	19.3552	18.0879	18.922	16.5883
Q80Z38-2;Q80Z38;A0A1L1SQP7;A0A1C7ZMY3;D3Z5K8;Q80Z38-3	Q80Z38-2;Q80Z38;A0A1L1SQP7;A0A1C7ZMY3;D3Z5K8;Q80Z38-3	SH3 and multiple ankyrin repeat domains protein 2	Shank2						2	2	1.4	158.6	2.251	0	NaN	0	NaN	19.2871	18.6063	19.5995	18.6369	18.082	16.6852
Q80ZI6	Q80ZI6	E3 ubiquitin-protein ligase LRSAM1	Lrsam1						2	2	2.9	83.976	2.3173	5245900	NaN	0	NaN	21.1219	18.5327	20.087	17.8574	16.5242	18.4096
Q80ZM5	Q80ZM5		H1fx						2	2	12.2	20.151	4.1229	6478500	NaN	0	NaN	20.202	19.4646	19.1904	18.2062	18.1146	18.5099
Q810A7-2;Q810A7	Q810A7-2;Q810A7	ATP-dependent RNA helicase DDX42	Ddx42						4	3	9	89.141	3.915	8152300	NaN	0	NaN	19.2901	18.5526	20.2867	18.8334	19.8287	18.6964
Q810I5;A0A1W2P6L4;Q8C7R5;Q3TR59;Q3UYS4;A0A1W2P8G5;Q6P6L2;A0A1W2P8A5;O08614;E9Q6R7	Q810I5;A0A1W2P6L4;Q8C7R5;Q3TR59;Q3UYS4;A0A1W2P8G5;Q6P6L2;A0A1W2P8A5;O08614;E9Q6R7		Utrn						2	2	3.4	84.142	4.1554	377990	NaN	0	NaN	19.1122	18.5272	19.0761	18.2265	19.0506	18.0623
Q811U5	Q811U5								2	2	29.7	12.979	3.3165	15397000	0.0352236	-0.117996	-0.104106	19.6739	19.2173	19.6698	19.1562	17.9792	21.7796
Q8BFQ8	Q8BFQ8	Parkinson disease 7 domain-containing protein 1	Pddc1						4	4	30	23.277	21.135	38644000	0.243194	0.459473	0.615995	20.0924	18.5862	19.292	18.3181	20.0739	18.2002
Q8BFR5-2;Q8BFR5;A0A0U1RNQ6;A0A0U1RPC4	Q8BFR5-2;Q8BFR5;A0A0U1RNQ6	Elongation factor Tu, mitochondrial	Tufm						3	3	10.3	47.222	9.0608	19911000	0.197413	-0.379228	-0.513401	19.2661	20.0896	18.8475	19.5201	20.9998	18.821
Q8BFZ3	Q8BFZ3	Beta-actin-like protein 2	Actbl2						7	1	25.5	42.004	2.486	321000000	0.175548	-1.00946	-0.462897	19.7403	19.1626	18.8093	18.5432	24.5439	17.6535
Q8BFZ9;A0A1B0GT70;A0A1B0GSD8;A0A1B0GQZ0;A0A1B0GT43;A0A1B0GRQ1;A0A1B0GRG7	Q8BFZ9;A0A1B0GT70;A0A1B0GSD8	Erlin-2	Erlin2						9	7	35.6	37.872	26.535	70417000	0.204881	0.33123	0.530412	20.4521	19.9559	19.7122	19.3323	20.857	18.9373
Q8BG81;Q3U8V1;Q3TJ78;Q571G8;Q8C713;F6VR84	Q8BG81;Q3U8V1;Q3TJ78;Q571G8	Polymerase delta-interacting protein 3	Poldip3						20	3	61.2	46.132	323.31	452790000	0.832798	-0.962862	-1.79576	23.1815	22.6521	21.5265	23.77	23.0064	23.4723
Q8BGH2	Q8BGH2	Sorting and assembly machinery component 50 homolog	Samm50						4	4	14.5	51.863	7.1055	6921200	NaN	0	NaN	20.1505	20.665	20.0208	18.8032	18.1246	16.2731
Q8BGS1;Q8BGS1-3;Q8BGS1-2;Q8BT29;A0A087WP93	Q8BGS1;Q8BGS1-3;Q8BGS1-2	Band 4.1-like protein 5	Epb41l5						6	6	13.7	81.635	11.855	37943000	NaN	0	NaN	21.2408	19.0931	20.7719	18.9592	18.0157	17.3158
Q8BH15;Q8BH15-3;Q8BH15-2;Q8BH15-4;A0A1L1SS47;A0A1L1SQF2;A0A1L1SQA7;Q8BH15-5;A0A1L1SSE2;Q8BH15-6	Q8BH15;Q8BH15-3;Q8BH15-2;Q8BH15-4;A0A1L1SS47;A0A1L1SQF2;A0A1L1SQA7;Q8BH15-5	CCR4-NOT transcription complex subunit 10	Cnot10						9	9	17.2	81.817	18.838	30267000	NaN	0	NaN	19.8297	20.3353	20.7408	18.8624	17.2379	18.3795
Q8BH59	Q8BH59	Calcium-binding mitochondrial carrier protein Aralar1	Slc25a12						2	2	6.8	74.569	4.2497	5850000	0.292273	0.626889	0.722113	20.4883	19.6293	18.9295	19.9251	19.6619	17.5794
Q8BH95	Q8BH95	Enoyl-CoA hydratase, mitochondrial	Echs1						2	2	11	31.474	6.8694	36611000	0.0346622	0.131115	0.102505	20.3315	18.937	21.2377	21.3998	17.8822	20.8308
Q8BHC4;B0QZX9;Q6PDP7	Q8BHC4;B0QZX9	Dephospho-CoA kinase domain-containing protein	Dcakd						5	5	31.2	26.476	9.2567	33107000	0.976938	1.44502	2.08476	19.3141	21.0276	20.4132	19.6539	18.7693	17.9967
Q8BHD8;F6SPX7;B0R0D0;B0R0C7;Q6I682	Q8BHD8;F6SPX7	Protein-L-isoaspartate O-methyltransferase domain-containing protein 2	Pcmtd2						3	3	17	40.755	7.298	51617000	0.940062	-0.798552	-2.01	20.8055	21.3182	20.0083	21.3316	21.4792	21.7169
Q8BHJ5;A0A0J9YV90;A0A0J9YVC9;A0A0J9YUT9;A0A0J9YUR3;A0A0J9YUE3	Q8BHJ5;A0A0J9YV90	F-box-like/WD repeat-containing protein TBL1XR1	Tbl1xr1						7	3	23.2	55.66	23.655	6319900	NaN	0	NaN	21.4905	19.4262	20.4111	17.7935	19.5377	19.0807
Q8BHL3;A0A0U1RPN1	Q8BHL3	TBC1 domain family member 10B	Tbc1d10b						4	4	9.3	87.274	8.6829	15066000	0.0453743	0.156793	0.132759	18.911	21.0298	17.2641	18.8927	19.7087	18.1331
Q8BHS3	Q8BHS3	Pre-mRNA-splicing factor RBM22	Rbm22						2	2	9.3	46.895	3.4384	1805500	NaN	0	NaN	20.1803	18.8026	19.6884	18.314	18.072	18.805
Q8BI72;A0A1I7Q4A1	Q8BI72	CDKN2A-interacting protein	Cdkn2aip						9	9	23.3	59.744	23.329	7220500	NaN	0	NaN	20.3205	20.334	19.022	18.0421	18.6075	18.9502
Q8BIA4-4;Q8BIA4	Q8BIA4-4;Q8BIA4	F-box/WD repeat-containing protein 8	Fbxw8						3	3	9	51.673	8.0801	12453000	NaN	0	NaN	19.8442	18.7402	19.6606	18.8665	17.5175	18.758
Q8BJ34-4;Q8BJ34;Q8BJ34-6;Q8BJ34-2;Q8BJ34-3	Q8BJ34-4;Q8BJ34;Q8BJ34-6;Q8BJ34-2;Q8BJ34-3	Meiosis arrest female protein 1	Marf1						2	2	1.6	191.9	2.4401	166980000	0.185948	0.597532	0.487053	19.5107	20.1001	19.0556	17.7797	17.7582	21.3359
Q8BJ71;A0A1D5RLQ0;Q3TFC8;Q8BJ71-2	Q8BJ71;A0A1D5RLQ0;Q3TFC8;Q8BJ71-2	Nuclear pore complex protein Nup93	Nup93						9	9	18.6	93.28	24.966	29579000	0.579623	-0.910451	-1.30063	20.6017	19.7432	21.207	22.5391	20.9251	20.8191
Q8BJH1;Q8BJH1-2	Q8BJH1;Q8BJH1-2	Zinc finger C2HC domain-containing protein 1A	Zc2hc1a						11	11	48.1	35.152	323.31	158650000	0.884707	0.286199	1.8989	23.4463	23.1306	23.2778	22.8056	23.2187	22.9718
Q8BJS8-2;Q8BJS8;Q8BJS8-3	Q8BJS8-2;Q8BJS8;Q8BJS8-3	Mdm2-binding protein	Mtbp						2	2	3.5	70.399	2.3672	0	NaN	0	NaN	19.9655	19.9772	19.6099	17.1128	20.2879	17.6817
Q8BJZ7;Q91YJ3	Q8BJZ7;Q91YJ3	Thymocyte nuclear protein 1	Thyn1						4	4	24	19.273	5.801	3727000	0.140394	0.193859	0.379246	20.1275	18.8631	19.5042	18.8284	20.0053	19.0795
Q8BKG3	Q8BKG3	Inactive tyrosine-protein kinase 7	Ptk7						2	2	3.5	117.53	4.0073	0	NaN	0	NaN	19.7806	20.1728	19.6662	19.5856	19.04	18.7728
Q8BKI2;Q3TRK2;Q8BWL0;Q1LZM4;Q3TRH0;Q8BKI2-2;Q8BZH2;Q8BXV9;Q8VD67;Q148P0;Q66JU9;Q8BX83	Q8BKI2;Q3TRK2;Q8BWL0;Q1LZM4;Q3TRH0	Trinucleotide repeat-containing gene 6B protein	Tnrc6b						6	6	6.2	191.96	26.446	18457000	NaN	0	NaN	20.0093	19.3328	19.0659	19.6199	18.4168	18.5755
Q8BKX1-4	Q8BKX1-4	Brain-specific angiogenesis inhibitor 1-associated protein 2	Baiap2						19	1	55.8	53.274	62.474	260030000	0.343753	0.278658	0.830094	20.1552	20.5185	20.1449	19.8149	20.6022	19.5656
Q8BLF2-5;Q8BLF2-7;B1AU42;F2Z3Z6;B1AU43;Q8BLF2-4;Q8BLF2-6;Q8BLF2-8;Q8BLF2-2;Q8BLF2	Q8BLF2-5;Q8BLF2-7;B1AU42;F2Z3Z6;B1AU43;Q8BLF2-4;Q8BLF2-6;Q8BLF2-8;Q8BLF2-2;Q8BLF2	Cyclin-dependent kinase-like 3	Cdkl3						2	2	8.1	66.111	2.3478	1210400	1.05668	0.675744	2.24877	19.5616	19.1037	18.5938	18.6187	18.2429	18.3703
Q8BM55;D3Z6S1;Q8BM55-2;Q8BM55-3	Q8BM55;D3Z6S1;Q8BM55-2	Transmembrane protein 214	Tmem214						16	16	27.8	76.429	34.119	185420000	1.19422	0.634647	2.54059	23.4914	22.9743	23.6406	22.7105	23	22.492
Q8BMS1;Q3TB39	Q8BMS1;Q3TB39	Trifunctional enzyme subunit alpha, mitochondrial;Long-chain enoyl-CoA hydratase;Long chain 3-hydroxyacyl-CoA dehydrogenase	Hadha						16	16	33.9	82.669	69.615	201780000	0.658887	-1.415	-1.4551	19.6644	21.9493	22.912	22.7531	22.8277	23.1899
Q8BP00-2;Q8BP00	Q8BP00-2;Q8BP00	IQ calmodulin-binding motif-containing protein 1	Iqcb1						2	2	4.5	69.069	2.7945	435360	NaN	0	NaN	19.6238	18.9206	19.8631	17.704	18.1295	17.939
Q8BP01;G3XA49	Q8BP01;G3XA49	Vimentin-type intermediate filament-associated coiled-coil protein	Vmac						6	6	64.4	19.017	64.853	61357000	NaN	0	NaN	18.3186	19.6357	19.2223	19.0843	17.9399	19.3855
Q8BP47	Q8BP47	Asparagine--tRNA ligase, cytoplasmic	Nars						2	2	8.4	64.279	3.6332	3232800	0.883521	1.24067	1.89653	20.5177	19.6408	18.7942	17.6766	18.4064	19.1477
Q8BP71-5;Q8BP71;Q8BP71-6;Q9JJ43-5;Q9JJ43-2;Q8BP71-7;Q9JJ43-4;Q8BP71-8;Q8BP71-3;Q9JJ43-6;Q9JJ43;Q9JJ43-3;Q8BP71-2	Q8BP71-5;Q8BP71;Q8BP71-6;Q9JJ43-5;Q9JJ43-2;Q8BP71-7;Q9JJ43-4;Q8BP71-8;Q8BP71-3;Q9JJ43-6;Q9JJ43;Q9JJ43-3;Q8BP71-2	RNA binding protein fox-1 homolog 2;RNA binding protein fox-1 homolog 1	Rbfox2;Rbfox1						2	2	8.5	46.252	10.856	8308500	0.853187	1.19168	1.83616	20.2988	20.0602	20.2467	19.9563	19.2965	17.7779
Q91VB8;Q8BPF4;Q9QWJ3;Q9CY10;Q9CY06;Q9CWS5;A8DUV3;P01942;Q61649	Q91VB8;Q8BPF4;Q9QWJ3;Q9CY10;Q9CY06;Q9CWS5;A8DUV3;P01942;Q61649	Hemoglobin subunit alpha	haemaglobin alpha 2;Hbat1;Hba						7	2	71.1	15.112	12.029	139350000	1.28026	0.691026	2.72988	23.3147	23.1405	22.5965	22.5255	22.0779	22.3753
Q8BPK2	Q8BPK2		Zcchc3						15	15	39.8	43.77	323.31	202730000	0.984866	-0.547281	-2.10092	19.0824	19.8863	19.7972	20.1462	20.0343	20.2272
Q8BPU7-2;Q571D6;Q8BPU7-4;Q8BPU7;Q8BHL5-3	Q8BPU7-2;Q571D6;Q8BPU7-4;Q8BPU7	Engulfment and cell motility protein 1	Elmo1						3	2	17.8	28.742	9.4137	1323400	NaN	0	NaN	19.3294	19.2701	20.0341	18.8515	18.812	18.8487
Q8BRF7-3;Q8BRF7;A0A1W2P6R7	Q8BRF7-3;Q8BRF7;A0A1W2P6R7	Sec1 family domain-containing protein 1	Scfd1						3	3	6.7	67.406	4.2843	3548700	NaN	0	NaN	22.0837	20.5842	19.2506	18.7047	19.1084	18.5039
Q8BSE0	Q8BSE0	Regulator of microtubule dynamics protein 2	Rmdn2						3	3	9.3	47.016	4.957	4017800	NaN	0	NaN	19.3051	20.2817	19.4739	18.6135	17.4323	19.0753
Q8CD09;Q8BT15;Q8C7S2;Q9ERG0-2;Q9ERG0;Q8C3R7	Q8CD09;Q8BT15;Q8C7S2;Q9ERG0-2;Q9ERG0;Q8C3R7	LIM domain and actin-binding protein 1	Lima1						3	3	7.6	66.017	3.9518	3184500	NaN	0	NaN	19.5715	19.6385	19.0481	19.1779	18.2233	17.8465
Q8BTS4	Q8BTS4	Nuclear pore complex protein Nup54	Nup54						2	2	7.1	55.731	7.4203	12013000	0.272717	0.829926	0.680248	21.1216	18.8744	19.3936	18.7592	20.8164	17.3242
Q8BTU1;Q8BTU1-2;A0A1D5RM82	Q8BTU1;Q8BTU1-2	Cilia- and flagella-associated protein 20	Cfap20						7	7	49.7	22.748	21.966	60804000	0.249727	-0.449595	-0.63033	19.786	21.7523	21.7015	22.1048	21.3893	21.0945
Q8BTV2-2;Q8BTV2;Q8BTV2-3	Q8BTV2-2;Q8BTV2	Cleavage and polyadenylation specificity factor subunit 7	Cpsf7						6	6	17.5	51.056	106.56	126770000	0.518213	0.159981	1.1804	22.671	22.6626	22.74	22.6166	22.7073	22.2698
Q8BTW9;Q8K0U2;B2RWY1;Q8BVB0;Q3ULB5;Q8C015	Q8BTW9;Q8K0U2	Serine/threonine-protein kinase PAK 4	Pak4						8	8	19.6	64.622	18.925	60711000	0.0498771	-0.285515	-0.145298	19.8809	20.2961	19.39	24.0067	17.7939	18.6231
Q8BU30;Q3UWS7;E9Q866	Q8BU30	Isoleucine--tRNA ligase, cytoplasmic	Iars						11	11	16.1	144.27	51.633	50875000	NaN	0	NaN	18.9769	19.5536	18.8492	19.2518	18.2157	20.2609
Q8BWF4	Q8BWF4		Tns3						2	1	22.9	22.2	3.3568	7692000	NaN	0	NaN	20.3802	20.2516	18.2617	19.2243	17.9653	18.1779
Q8BX02;Q8BX02-2	Q8BX02;Q8BX02-2	KN motif and ankyrin repeat domain-containing protein 2	Kank2						6	6	13.2	90.244	11.09	17187000	0.281506	0.538852	0.699127	20.1313	19.7083	18.6121	18.7847	20.0967	17.9538
Q8BX57-2;Q8BX57;Q3TWU8;Q8BX57-3	Q8BX57-2;Q8BX57;Q3TWU8;Q8BX57-3	PX domain-containing protein kinase-like protein	Pxk						2	2	5.2	58.516	4.2962	4101400	NaN	0	NaN	20.9832	20.6201	19.2673	17.8273	18.2769	16.4699
Q8BZX4-2;A0A1B0GSR3;Q6P3Z1;Q8BZX4;A0A1B0GSB4	Q8BZX4-2;A0A1B0GSR3;Q6P3Z1;Q8BZX4	Splicing regulatory glutamine/lysine-rich protein 1	Srek1						4	4	11.8	69.12	7.3684	6613400	0.836241	1.26561	1.80258	20.2719	19.1182	19.8746	19.5853	18.4255	17.4571
Q8C140;Q9QXX4;Q91YK1	Q8C140;Q9QXX4;Q91YK1	Calcium-binding mitochondrial carrier protein Aralar2	Slc25a13						3	3	10.2	74.338	6.5971	3574700	0.448367	0.909192	1.04223	21.283	19.4766	18.4043	19.2816	18.6091	18.5457
Q8C1L7;Q9CQR2	Q8C1L7;Q9CQR2	40S ribosomal protein S21	mCG_6739;Rps21						5	5	50.6	8.88	15.393	282900000	0.83857	0.347843	1.80719	22.2354	22.8149	22.4649	22.053	22.3428	22.0758
Q8CDT0;Q8C7D0;Q8C2T9;Q9Z1M8;Q3TJY5	Q8CDT0;Q8C7D0;Q8C2T9;Q9Z1M8;Q3TJY5	Protein Red	Ik						3	3	12.3	44.568	7.3704	32373000	0.114972	0.329511	0.316558	20.6644	20.1381	19.2666	18.5476	21.5959	18.937
Q8C3P7;Q3U6J4;A0A0R4J041;G5E922;G3UYB5;G3UXX7;G3UZP2;Q8C3P7-2;G3UY98;G3UX68;D6RHT1	Q8C3P7;Q3U6J4;A0A0R4J041;G5E922	N6-adenosine-methyltransferase subunit METTL3	Mettl3						7	7	20.2	64.615	71.616	27983000	0.190417	-0.587208	-0.497358	20.4977	20.6123	19.4692	21.5914	22.1892	18.5603
Q8C3X8	Q8C3X8	Lipase maturation factor 2	Lmf2						3	3	6.1	79.996	7.2807	12917000	0.889906	1.0458	1.90928	19.8735	19.3626	18.9685	19.1805	18.3723	17.5144
Q8CE86;Q8C4J7;F6YAR3;A0JLN6	Q8CE86;Q8C4J7;F6YAR3;A0JLN6	Transducin beta-like protein 3	Tbl3						2	2	3.8	86.588	2.2446	1279600	NaN	0	NaN	19.5798	19.3566	18.9174	18.3253	17.95	16.8797
Q8C7V8-2;Q8C7V8;Q3V212;Q8CED1	Q8C7V8-2;Q8C7V8;Q3V212	Coiled-coil domain-containing protein 134	Ccdc134						3	3	24.5	22.416	7.7495	3562100	NaN	0	NaN	20.5153	19.8496	18.6832	18.3528	17.7411	17.9537
Q8C8T9	Q8C8T9		Gm9866						2	2	8.7	18.229	2.4429	0	NaN	0	NaN	20.5494	19.8957	18.5818	19.7589	17.4824	17.5288
Q8CBY1-4;Q8CBY1-2;Q8CBY1-3;Q8CBY1	Q8CBY1-4;Q8CBY1-2;Q8CBY1-3;Q8CBY1	Protein Smaug homolog 1	Samd4a						2	2	16.6	32.86	2.7072	0	NaN	0	NaN	20.8399	19.6445	20.5776	17.8518	18.7003	16.7802
Q8CCJ3;Q8CCJ3-1;Q8CCJ3-2	Q8CCJ3;Q8CCJ3-1	E3 UFM1-protein ligase 1	Ufl1						5	5	10.2	89.519	57.394	22143000	0.349847	-0.498815	-0.84269	19.0988	19.6923	20.1862	19.7689	19.5516	21.1531
Q8CCP0;Q8CCP0-2;Q8CCP0-3	Q8CCP0;Q8CCP0-2;Q8CCP0-3	Nuclear export mediator factor Nemf	Nemf						8	5	9.7	121.19	17.552	24491000	NaN	0	NaN	19.1588	19.5606	20.2286	17.0215	18.7718	17.9292
Q8CD10	Q8CD10	Calcium uptake protein 2, mitochondrial	Micu2						2	2	8.6	49.475	4.3352	19173000	NaN	0	NaN	19.592	18.3278	19.1673	19.7021	18.1734	18.1709
Q8CD15;D3YTU3;Q8CCK9	Q8CD15;D3YTU3	Bifunctional lysine-specific demethylase and histidyl-hydroxylase MINA	Mina						4	4	12.9	53.516	7.2528	35375000	0.0158725	-0.0487239	-0.0478734	19.5578	19.894	20.0184	21.5866	19.9349	18.0949
Q8CDZ5;Q8R0G9	Q8CDZ5;Q8R0G9	Nuclear pore complex protein Nup133	Nup133						11	11	18.4	128.6	150.79	27107000	0.082781	-0.3387	-0.234026	20.5859	18.0699	18.2244	18.3599	21.6746	17.8618
Q8CFI7;B2WTN8	Q8CFI7	DNA-directed RNA polymerase II subunit RPB2	Polr2b						4	4	6.3	133.91	10.43	225440000	0.4879	0.969309	1.12067	19.7996	20.5537	18.9854	18.48	20.2193	17.7314
Q8CGC4;Q4KL69;Q3TS70	Q8CGC4;Q4KL69	Protein LSM14 homolog B	Lsm14b						8	3	36.6	42.309	323.31	406640000	0.598729	0.256585	1.3379	24.1718	24.4074	24.0583	24.2776	23.827	23.7631
Q8CGC6;Q8R2W6;F6SB18	Q8CGC6;Q8R2W6	RNA-binding protein 28	Rbm28						3	3	5.2	84.213	5.6792	5677100	NaN	0	NaN	20.2159	18.4002	19.6265	19.1325	19.281	18.1176
Q8CGN5-2;Q8CGN5;A0A0U1RNP7;A0A0U1RPJ3;Q8CGN5-4;Q8CGN5-3	Q8CGN5-2;Q8CGN5;A0A0U1RNP7;A0A0U1RPJ3;Q8CGN5-4;Q8CGN5-3	Perilipin-1	Plin1						2	2	6.9	44.935	4.1657	4798800	0.164683	-0.171583	-0.437386	18.9823	19.1018	19.9118	18.9844	19.8248	19.7015
Q8CGP5;A0AUV1;A3KPD0;C0HKE9;C0HKE8;C0HKE7;C0HKE6;C0HKE5;C0HKE4;C0HKE3;C0HKE2;C0HKE1;B2RVF0;A2AB79;Q8CGP6;Q8CGP7;Q8BFU2;A0A0N4SV66;Q8CGP4;Q8R1M2;Q61668	Q8CGP5;A0AUV1;A3KPD0;C0HKE9;C0HKE8;C0HKE7;C0HKE6;C0HKE5;C0HKE4;C0HKE3;C0HKE2;C0HKE1;B2RVF0;A2AB79;Q8CGP6;Q8CGP7;Q8BFU2;A0A0N4SV66;Q8CGP4;Q8R1M2	Histone H2A type 1-F;Histone H2A;Histone H2A type 1-H;Histone H2A type 1-K;Histone H2A type 3;Histone H2A.J	Hist1h2af;Hist1h2ah;Hist1h2ad;Hist3h2a;Hist1h2ak;Hist1h2aa;H2afj						8	3	47.7	14.161	323.31	13568000000	0.219359	0.24074	0.563073	28.5737	29.8722	29.629	29.0411	29.4157	28.8959
Q8CGY8-2;Q8CGY8;Q80XU6;Q8C676;Q3TQV0	Q8CGY8-2;Q8CGY8;Q80XU6;Q8C676;Q3TQV0	UDP-N-acetylglucosamine--peptide N-acetylglucosaminyltransferase 110 kDa subunit	Ogt						2	2	3.9	115.73	3.413	5222100	NaN	0	NaN	20.7209	20.278	19.425	18.0521	18.7999	17.4788
Q8CH18-3;Q8CH18;A0A1W2P765;Q8CH18-2	Q8CH18-3;Q8CH18;A0A1W2P765;Q8CH18-2	Cell division cycle and apoptosis regulator protein 1	Ccar1						2	2	2.7	124.74	2.9097	0	NaN	0	NaN	19.0169	20.1141	19.4428	18.2623	18.9318	18.8008
Q8CHP5;Q8CHP5-2	Q8CHP5;Q8CHP5-2	Partner of Y14 and mago	Wibg						7	7	59.6	22.689	18.383	36960000	0.504212	1.53648	1.15285	22.1385	21.6855	21.6567	21.3035	21.9019	17.6659
Q8CHR8	Q8CHR8		Drg1						21	2	65.9	40.54	9.9378	23948000	0.174146	0.41697	0.459621	19.7834	19.8959	19.4471	18.4004	18.389	21.0861
Q8CHW4;F6T9C3	Q8CHW4	Translation initiation factor eIF-2B subunit epsilon	Eif2b5						3	3	5.7	80.085	5.0307	8655100	1.07139	0.925044	2.27941	20.2525	19.1779	19.1975	18.3967	18.4461	19.01
Q8CIJ3;Q8JZQ9;A0A0G2JG48	Q8CIJ3;Q8JZQ9	Eukaryotic translation initiation factor 3 subunit B	Eif3b						37	37	53	108.98	323.31	1121200000	0.389821	-0.227837	-0.924504	24.3422	24.3782	24.5499	24.8331	24.9412	24.1794
Q9CSU7;Q8CIL4	Q9CSU7;Q8CIL4	Uncharacterized protein C1orf131 homolog	2810004N23Rik						2	2	16.4	25.395	10.138	4222300	1.28163	1.85043	2.73295	20.5145	19.7825	19.5189	17.7818	17.2222	19.2606
Q8CJG0;Q8CGT9;Q8R3Q7;Q6P239;Q6PHA2;Q8CJF9;Q8CGT7;Q7M738;Q8CGT8;Q8CJF8-2;Q8CJF8;A3KFX6;Q8BTF2	Q8CJG0;Q8CGT9;Q8R3Q7;Q6P239;Q6PHA2	Protein argonaute-2;Piwi-like protein	Ago2						22	17	36.9	97.303	38.411	110020000	0.211747	0.859578	0.545952	19.9833	18.9392	19.99	21.6244	16.3575	18.352
Q8CJG1;A2VDG1;Q8CGU0;H3BJ70;Q8BJP2;H3BL59	Q8CJG1;A2VDG1;Q8CGU0;H3BJ70;Q8BJP2	Protein argonaute-1;Protein argonaute	Ago1						9	4	14.9	97.213	10.551	3499800	NaN	0	NaN	20.2135	18.4567	20.1112	18.9029	18.8688	18.5587
Q8JZM7	Q8JZM7	Parafibromin	Cdc73						4	4	8.1	60.576	7.221	20839000	0.693641	2.05022	1.52281	20.555	19.9331	21.4135	21.0994	17.6979	16.9536
Q8JZN5;A0A0G2JF25;Q9CZC5	Q8JZN5;A0A0G2JF25;Q9CZC5	Acyl-CoA dehydrogenase family member 9, mitochondrial	Acad9						2	2	5.1	68.721	2.5135	1667300	1.15643	1.88195	2.45916	20.9906	19.1782	19.6669	17.3349	17.7349	19.1201
Q8K0U4;Q3TNR3	Q8K0U4	Heat shock 70 kDa protein 12A	Hspa12a						35	33	58.4	74.87	323.31	1637700000	NaN	0	NaN	19.08	18.7487	18.933	19.271	18.4271	19.2681
Q8K0V4;Q6A015;A0A0U1RNN8;F6YBV1	Q8K0V4;Q6A015	CCR4-NOT transcription complex subunit 3	Cnot3;mKIAA0691						6	6	15.2	81.945	22.768	25904000	NaN	0	NaN	20.5681	19.4176	20.7235	18.5628	18.6274	18.6007
Q8K1F0	Q8K1F0								5	0	48.2	11.901	318.77	376490000	0.331362	-0.113878	-0.80437	24.2745	24.1348	24.4719	24.3153	24.2954	24.612
Q8K1F2;A0A0A6YYE7;A0A097PUD0	Q8K1F2;A0A0A6YYE7;A0A097PUD0		Igkv4-57						4	1	57.1	11.953	323.31	170860000	0.14985	-0.116228	-0.40207	22.9203	22.8941	23.0294	22.5432	23.1197	23.5296
Q8K1N4;Q8K1N4-2	Q8K1N4;Q8K1N4-2	Spermatogenesis-associated serine-rich protein 2	Spats2						8	8	25	58.955	22.103	25176000	NaN	0	NaN	19.4353	20.1766	19.8334	19.3464	18.4678	18.5961
Q9D4G5;Q8K205;Q6A0D8	Q9D4G5;Q8K205		Pop1						5	5	8.4	114.03	8.7365	10621000	NaN	0	NaN	19.8179	19.4132	20.6802	18.273	18.0569	18.8927
Q8K224;A2BH46	Q8K224	N-acetyltransferase 10	Nat10						15	15	22	115.42	34.069	74488000	0.0987479	0.373072	0.27544	20.641	21.6005	20.0239	21.9457	21.3434	17.857
Q8K259-3;Q8K259-2;Q8K259;M0QWB3	Q8K259-3;Q8K259-2;Q8K259;M0QWB3	Gypsy retrotransposon integrase-like protein 1	Gin1						2	2	17.8	13.829	2.7689	172570000	NaN	0	NaN	19.9553	19.3951	19.4602	17.9504	19.0493	18.1459
Q8K297	Q8K297	Procollagen galactosyltransferase 1	Colgalt1						2	2	5.5	71.06	3.842	7909200	NaN	0	NaN	19.7113	20.6651	18.7145	17.7813	18.8485	18.0669
Q8K2A1;Q8K2A1-2;E0CXC5;Q0PNF0	Q8K2A1;Q8K2A1-2;E0CXC5;Q0PNF0	PTB domain-containing engulfment adapter protein 1	Gulp1						2	2	7.6	34.47	3.9693	2531400	NaN	0	NaN	21.5797	19.567	19.7468	18.2596	17.5975	17.6433
Q8K2B3	Q8K2B3	Succinate dehydrogenase [ubiquinone] flavoprotein subunit, mitochondrial	Sdha						2	2	6.5	72.585	3.0332	7162500	NaN	0	NaN	19.6364	18.9579	20.2951	18.668	18.6154	19.203
Q8K2C9	Q8K2C9	Very-long-chain (3R)-3-hydroxyacyl-CoA dehydratase 3	Hacd3						4	4	12.2	43.131	11.111	40767000	0.838837	0.808316	1.80772	19.8832	19.9574	19.1001	19.5431	18.443	18.5296
Q8K2J3;Q9D4H1	Q8K2J3;Q9D4H1	Exocyst complex component 2	Exoc2						2	2	3.6	72.241	2.9182	247910000	0.213966	-1.2253	-0.550954	19.3946	20.5935	18.6114	25.0485	18.8091	18.4178
Q8K2T8	Q8K2T8	RNA polymerase II-associated factor 1 homolog	Paf1						7	7	21.1	60.518	105.86	30008000	0.373009	1.43533	0.890258	19.7844	20.9194	21.4308	20.6376	20.9826	16.2085
Q8K4Z5;Q3TVM1;Q8BKK2	Q8K4Z5;Q3TVM1	Splicing factor 3A subunit 1	Sf3a1						7	7	13.8	88.544	18.493	210940000	1.29767	-3.14728	-2.76888	19.1756	19.8426	19.4103	20.9238	22.2104	24.7361
Q8QZY1	Q8QZY1	Eukaryotic translation initiation factor 3 subunit L	Eif3l						22	22	45.6	66.612	323.31	681350000	0.9401	0.712776	2.01008	23.7067	23.7725	22.9646	23.0504	22.2865	22.9685
Q8R010;Q8R3V2	Q8R010;Q8R3V2	Aminoacyl tRNA synthase complex-interacting multifunctional protein 2	Aimp2						5	5	33.1	35.377	162.92	51687000	NaN	0	NaN	20.7506	19.8926	19.1346	18.2764	18.9008	18.7428
Q8R2N0-2;Q8R2N0	Q8R2N0-2;Q8R2N0	Thyroid transcription factor 1-associated protein 26	Ccdc59						2	2	5.8	17.71	2.2555	0	NaN	0	NaN	18.738	20.9113	19.3187	18.0263	18.254	18.4554
Q8R326-2;Q8R326;F7D909;Q3TEB0	Q8R326-2;Q8R326;F7D909	Paraspeckle component 1	Pspc1						5	5	13.9	53.022	11.597	83187000	0.0991969	-0.432239	-0.27659	19.8496	22.1304	19.7282	21.8691	22.7884	18.3473
Q8R4R6;A2ATJ2	Q8R4R6;A2ATJ2	Nucleoporin NUP53	Nup35						7	7	39.4	34.785	17.534	20800000	0.00480256	0.0198174	0.0146638	20.2624	19.4001	18.8398	22.0525	18.1169	18.2734
Q8R5J9	Q8R5J9	PRA1 family protein 3	Arl6ip5						2	2	14.9	21.557	3.8501	9715200	1.01612	1.32104	2.16493	19.568	20.0226	18.6205	17.7685	18.9686	17.5108
Q8VCD5;A0A1L1SV12	Q8VCD5	Mediator of RNA polymerase II transcription subunit 17	Med17						3	3	6.9	72.461	5.5486	6879700	NaN	0	NaN	20.1038	20.0649	19.9917	18.7537	18.1862	18.7744
Q8VCM3	Q8VCM3	Zinc finger FYVE domain-containing protein 21	Zfyve21						2	2	17.5	26.047	4.8766	2860400	NaN	0	NaN	20.2436	19.5106	19.4371	19.2176	17.714	16.8118
Q8VCX5;Q8VCX5-3;Q8VCX5-2	Q8VCX5;Q8VCX5-3;Q8VCX5-2	Calcium uptake protein 1, mitochondrial	Micu1						2	1	5.9	54.352	2.6502	0	NaN	0	NaN	19.6629	19.9458	20.4668	19.3092	19.9762	19.2055
Q8VD75;A0A0J9YUA3;Q8C303;A0A1D5RMM7;A0A0J9YV08	Q8VD75;A0A0J9YUA3	Huntingtin-interacting protein 1	Hip1						8	8	10.8	115.2	15.377	9862600	NaN	0	NaN	20.1296	18.5575	18.8204	17.126	18.0254	18.9395
Q8VDD0;A0A0B4J1I5	Q8VDD0;A0A0B4J1I5		Igkv4-70						6	3	62.7	14.525	117.83	423270000	0.683689	-0.269679	-1.50341	24.2192	23.6247	23.869	24.2123	24.2331	24.0765
Q8VDD5;Q3UFT0;Q811J9;Q99JJ3;Q7TQJ6;Q8BIE2;Q8BIM8;Q14B05;F2Z494;A2VCK0;O89055;Q7TQH2	Q8VDD5	Myosin-9	Myh9						39	30	28.8	226.37	323.31	352020000	0.687042	-1.28221	-1.50995	21.2552	20.5885	22.8667	23.6052	21.8708	23.081
Q8VDP4	Q8VDP4	Cell cycle and apoptosis regulator protein 2	Ccar2						6	6	11.6	103	17.097	49203000	NaN	0	NaN	20.9327	20.0891	20.7252	18.1525	18.0967	16.7463
Q8VDP6;A0A0U1RP13;A0A0U1RNI6;A0A0U1RPV3;A0A0U1RQ57;A0A0U1RP60;Q05BY1	Q8VDP6;A0A0U1RP13;A0A0U1RNI6;A0A0U1RPV3;A0A0U1RQ57	CDP-diacylglycerol--inositol 3-phosphatidyltransferase	Cdipt						4	4	23.9	23.599	6.4176	10516000	1.21023	1.67164	2.57539	20.3518	20.816	18.8647	18.2307	17.9286	18.8582
Q8VE10;Q8VE10-2	Q8VE10;Q8VE10-2	N-alpha-acetyltransferase 40	Naa40						2	2	12.2	27.229	4.3847	26836000	NaN	0	NaN	20.886	20.4473	18.9294	18.2	18.2552	17.8217
Q8VE19;Q8BV62	Q8VE19;Q8BV62	WD repeat-containing protein mio	Mios						2	2	4	98.334	3.9074	0	NaN	0	NaN	19.0962	21.4302	19.9003	18.3518	17.745	18.3642
Q8VEH5	Q8VEH5	EPM2A-interacting protein 1	Epm2aip1						2	2	6.9	70.095	21.672	9928200	NaN	0	NaN	20.0271	20.7179	19.8017	18.8268	19.179	17.0867
Q9EPY4;Q8VEZ6;Q9ERY3;Q8VER5;Q8VGR5;Q7TRX5;Q8VGR6;Q7TRX8;A0A0U1RNJ4	Q9EPY4;Q8VEZ6;Q9ERY3;Q8VER5;Q8VGR5;Q7TRX5;Q8VGR6;Q7TRX8;A0A0U1RNJ4	Olfactory receptor	Olfr397;Olfr394;Olfr393;Olfr384						2	2	14.8	23.925	2.3337	0	NaN	0	NaN	18.7157	19.4666	19.1074	18.1086	17.3883	17.4916
Q8VG21	Q8VG21	Olfactory receptor	Olfr1195						2	2	7.1	34.854	2.2431	0	NaN	0	NaN	19.8305	20.2775	19.0862	17.8823	18.0409	17.7157
Q8VHE6	Q8VHE6	Dynein heavy chain 5, axonemal	Dnah5						2	2	0.5	527.55	2.4667	8371400	0.733564	1.40143	1.60075	20.7532	19.9922	19.7216	17.8779	20.3913	17.9935
Q8VHX6-2;Q8VHX6;Q3UXJ8	Q8VHX6-2;Q8VHX6	Filamin-C	Flnc						10	5	5.3	287.36	7.5899	18858000	NaN	0	NaN	20.9955	21.0429	20.1104	19.187	17.5037	17.2437
Q8VII7	Q8VII7		Ramp1						2	2	9.8	18.357	3.0059	0	NaN	0	NaN	19.7841	18.7443	20.6903	18.2644	19.5021	18.3216
Q8VIJ6;Q9Z1Q0;Q3TZL2;Q7TMH7;Q810V5	Q8VIJ6;Q9Z1Q0;Q3TZL2	Splicing factor, proline- and glutamine-rich	Sfpq						3	2	6.6	75.441	11.02	18170000	0.231294	0.654675	0.589699	20.4816	20.0288	18.5905	17.6728	20.8761	18.588
Q91VC3;A2AFK7;A0A0N4SVP8;E9PV04;A0A0N4SVM5	Q91VC3;A2AFK7;A0A0N4SVP8;E9PV04	Eukaryotic initiation factor 4A-III;Eukaryotic initiation factor 4A-III, N-terminally processed	Eif4a3;Gm8994						14	12	48.4	46.839	142.28	132500000	0.972577	0.345388	2.07588	22.1239	22.1835	22.4218	22.1649	21.696	21.832
Q91VC7;A0A140LI58	Q91VC7	Protein phosphatase 1 regulatory subunit 14A	Ppp1r14a						7	7	60.5	16.649	25.987	67238000	0.895555	0.935102	1.92057	22.7686	23.41	21.9701	21.2924	21.9174	22.1335
Q91VE0;Q9CV67	Q91VE0;Q9CV67	Long-chain fatty acid transport protein 4	Slc27a4						3	3	8.6	72.318	6.6428	10798000	0.262742	0.387239	0.658688	20.5147	20.1434	19.6678	20.4759	19.9998	18.6886
Q91VG6;Q9D9P1;D3Z0L4;Q9CRB9;S4R238;F6QFL0	Q91VG6;Q9D9P1;D3Z0L4;Q9CRB9	MICOS complex subunit Mic19	Chchd3						5	5	27.2	22.342	8.7642	16032000	NaN	0	NaN	19.8579	19.9871	19.2602	18.5203	17.8727	19.2812
Q91W18-2;Q91W18;Q91W18-3;F6ZI20;E9Q6T6	Q91W18-2;Q91W18;Q91W18-3	Tudor domain-containing protein 3	Tdrd3						10	10	23.6	79.013	26.235	45283000	0.0300751	0.106427	0.0893577	21.5606	19.1799	19.4706	18.1219	21.0403	20.7296
Q91WG4-2;Q91WG4;Q8C8Q3	Q91WG4-2;Q91WG4;Q8C8Q3	Elongator complex protein 2	Elp2						2	2	5	82.71	8.954	2822100	NaN	0	NaN	19.3046	19.2984	20.3171	18.1236	18.2549	17.2571
Q91WN1;Q8BRQ6	Q91WN1;Q8BRQ6	DnaJ homolog subfamily C member 9	Dnajc9						3	3	13.1	30.059	10.585	24700000	0.377695	0.802216	0.899826	20.4538	19.6173	19.8518	20.8334	17.9832	18.6996
Q91X43;Q91X43-2	Q91X43;Q91X43-2	SH3 domain-containing protein 19	Sh3d19						26	26	49.9	86.075	288.46	286590000	NaN	0	NaN	19.4364	19.8444	19.9928	17.4755	18.5344	17.7438
Q91XB7	Q91XB7	Protein YIF1A	Yif1a						2	2	9.2	32.134	3.5907	843780	1.07956	1.67435	2.29649	20.5666	19.2507	18.226	17.9948	17.1378	17.8875
Q91XQ0;Q91XQ0-3;Q91XQ0-2	Q91XQ0;Q91XQ0-3;Q91XQ0-2	Dynein heavy chain 8, axonemal	Dnah8						2	2	0.6	541.23	2.3282	0	NaN	0	NaN	20.3236	18.2433	19.8095	18.759	17.471	18.2884
Q91XU3	Q91XU3	Phosphatidylinositol 5-phosphate 4-kinase type-2 gamma	Pip4k2c						2	2	6.9	47.335	2.3768	2122000	1.22989	1.23953	2.61838	20.0997	20.6812	19.7143	19.2353	19.3734	18.1678
Q91XW8-3;Q91XW8;Q91XW8-2	Q91XW8-3;Q91XW8;Q91XW8-2	Inactive peptidyl-prolyl cis-trans isomerase FKBP6	Fkbp6						6	6	24.5	37.516	11.75	45915000	NaN	0	NaN	20.6301	19.8097	19.8848	17.8307	19.6424	17.6369
Q91YN9;A0A087WNX9	Q91YN9	BAG family molecular chaperone regulator 2	Bag2						3	3	14.3	23.473	4.956	7160300	NaN	0	NaN	19.0885	18.451	19.4709	18.9255	18.6522	16.0219
Q91YR7;Q91YR7-2	Q91YR7;Q91YR7-2	Pre-mRNA-processing factor 6	Prpf6						18	18	26.7	106.72	129.51	68640000	0.539732	-0.89222	-1.22263	20.0539	19.4529	19.3994	21.7078	20.5863	19.2888
Q91YT7;Q3UNH5;E9PW90;Q3U8D6;F6Y6H7;Q3TH60;Q8R5D2;Q8BVC6;Q7TN20;A2AWN8;P59326;Q8BYK6;Q8BYK6-2;Q8BYK6-3	Q91YT7;Q3UNH5	YTH domain-containing family protein 2	Ythdf2						4	4	9.3	62.279	9.1071	13200000	NaN	0	NaN	19.834	18.6112	19.5349	18.1795	18.7016	18.7185
Q91YU8;A0A1L1SRW3	Q91YU8;A0A1L1SRW3	Suppressor of SWI4 1 homolog	Ppan						2	2	5.1	52.755	2.588	2358500	NaN	0	NaN	19.6202	20.1866	19.2093	19.8609	18.3027	19.069
Q91ZW3;Q3URV3;B2RT32;Q3U0F8	Q91ZW3	SWI/SNF-related matrix-associated actin-dependent regulator of chromatin subfamily A member 5	Smarca5						7	7	7.6	121.63	16.206	25116000	0.401772	-0.889948	-0.948716	19.4561	19.566	17.4015	20.8435	19.536	18.7139
Q920E8	Q920E8								6	1	44.2	13.204	5.5891	46620000	0.16684	0.640543	0.442474	19.9157	20.6852	20.1443	19.2157	17.3514	22.2566
Q921A6;Q99LA6	Q921A6								6	1	24.1	26.086	263.34	547720000	0.0707463	0.0529334	0.202134	25.2829	24.7393	24.825	24.5012	25.0359	25.1514
Q921D9	Q921D9	Grainyhead-like protein 1 homolog	Grhl1						2	2	3.2	70.175	2.7164	847820	1.03364	2.12856	2.20102	20.4857	20.114	19.315	17.2834	16.6352	19.6105
Q9CSH0;Q921F4;Q3UXJ3;V9GXB6;Q921F4-4	Q9CSH0;Q921F4;Q3UXJ3;V9GXB6;Q921F4-4	Heterogeneous nuclear ribonucleoprotein L-like	Hnrnpll						4	4	13.9	63.39	5.0374	9521400	NaN	0	NaN	20.7336	19.6019	19.848	19.2926	17.5571	17.7221
Q921N6;H3BLJ6;Q921N6-2	Q921N6	Probable ATP-dependent RNA helicase DDX27	Ddx27						3	3	5.7	85.938	3.6334	1489000	1.18539	2.76007	2.52147	19.9577	18.9267	20.9217	18.8855	16.9573	15.6832
Q921V3;Q9Z1J3-2;Q9Z1J3;A6QRH3	Q921V3;Q9Z1J3-2;Q9Z1J3	Cysteine desulfurase, mitochondrial	Nfs1						3	3	8.5	50.584	4.1417	1529400	NaN	0	NaN	20.1678	19.2614	19.0158	18.9637	16.9997	20.6421
Q921W4;D3YZD6;F7BGV1;D3Z6I4;Q921W4-2	Q921W4;D3YZD6;F7BGV1;D3Z6I4;Q921W4-2	Quinone oxidoreductase-like protein 1	Cryzl1						4	4	20.1	38.725	21.45	32966000	NaN	0	NaN	20.8045	20.1099	19.7453	19.3043	18.9833	18.2643
Q922G2-2;Q922G2	Q922G2-2;Q922G2	Protein FAM76A	Fam76a						2	1	9	31.915	2.8974	6456000	0.469672	1.21295	1.08459	20.9599	20.5738	19.168	18.4656	20.9208	17.6765
Q922G7	Q922G7	Tektin-2	Tekt2						2	2	10.2	50.311	2.6058	0	NaN	0	NaN	20.539	19.1943	19.1412	17.4364	18.3851	16.7416
Q922Q8;Q3TF84;Q3UBL0	Q922Q8;Q3TF84	Leucine-rich repeat-containing protein 59	Lrrc59						15	15	55.7	34.877	323.31	5248800000	0.0670356	-0.0497996	-0.192174	27.5486	28.0607	27.5052	28.1285	27.534	27.6014
Q922U1;Q3UT19;E0CYD0	Q922U1;Q3UT19	U4/U6 small nuclear ribonucleoprotein Prp3	Prpf3						8	8	17.4	77.454	14.71	54339000	0.219459	-0.558507	-0.563297	21.7088	21.3924	18.6558	21.5619	20.9432	20.9275
Q922V4;D3Z4V1;F8WI31	Q922V4;D3Z4V1;F8WI31	Pleiotropic regulator 1	Plrg1						11	11	33.1	56.937	95.284	40536000	NaN	0	NaN	20.4438	18.8242	19.8381	18.1626	18.8075	16.3392
Q923F1;Q61189;P97506	Q923F1;Q61189	Methylosome subunit pICln	Clns1a						3	3	19.9	26.522	4.5688	5265600	0.956053	2.08061	2.04234	19.9142	20.3332	21.3503	20.2979	17.6403	17.4176
Q924L1-3;Q924L1-2;Q924L1	Q924L1-3;Q924L1-2;Q924L1	LETM1 domain-containing protein 1	Letmd1						3	3	21.2	23.404	4.6255	14568000	0.26671	-0.596124	-0.667281	19.9194	18.2421	20.3252	20.8586	20.5648	18.8517
Q924Q0;X5J5M2;X5J512;X5J5C2;A0A075B5W6	Q924Q0		V165-D-J-C mu						3	0	23.8	15.704	13.307	746680000	0.0252329	-0.19153	-0.0753493	20.3874	20.5137	20.1037	17.3877	18.6389	25.5528
Q924R7;A2MXS7;Q91VA2;Q924P5;Q924R5;U5JE27;P01753	Q924R7;A2MXS7;Q91VA2;Q924P5;Q924R5;U5JE27;P01753	Ig heavy chain V region 186-1	VH186.2-D-J-C mu						6	1	42.7	15.647	8.878	10329000	0.389984	0.430935	0.924835	20.8461	20.0949	19.8081	19.1929	19.8667	20.3967
Q924W7;S4W0E5;Q3TYX0;Q924W7-3;Q924W7-2	Q924W7;S4W0E5;Q3TYX0	Suppression of tumorigenicity 5 protein	St5						3	3	4.1	126.86	4.4792	4903600	NaN	0	NaN	19.97	20.1284	18.7344	19.1694	17.8093	18.5429
Q925I1;Q925I1-2;H3BKI6;H3BK90;V9GWS5;V9GWS6	Q925I1;Q925I1-2	ATPase family AAA domain-containing protein 3	Atad3						18	18	35.9	66.741	140.66	397100000	0.0502812	0.0193068	0.146418	24.3813	24.3171	24.0714	24.3408	24.0537	24.3173
Q925J9-4;Q925J9;B1AQH6;Q925J9-3;Q925J9-2	Q925J9-4;Q925J9;B1AQH6;Q925J9-3;Q925J9-2	Mediator of RNA polymerase II transcription subunit 1	Med1						4	4	4.4	165.45	6.0457	11753000	0.65577	1.47268	1.44902	20.5975	18.9964	19.9519	17.3812	17.5665	20.1801
Q99J95;Q99J95-2;Q99J95-3;B0R021;D6RHP4	Q99J95;Q99J95-2;Q99J95-3	Cyclin-dependent kinase 9	Cdk9						6	6	21.5	42.761	67.577	18914000	0.321777	0.707507	0.784359	19.154	20.6862	20.1663	20.057	20.0958	17.7312
Q99JB2;A2AG41;A2AG39;F6WI02	Q99JB2;A2AG41	Stomatin-like protein 2, mitochondrial	Stoml2						5	5	21.8	38.384	12.089	34533000	0.807199	-1.13827	-1.74522	20.0656	19.0706	18.8426	19.4023	20.9125	21.0788
Q99JF8;Q05CD2;A2BI12;Q99JF8-2;F6RB63	Q99JF8;Q05CD2;A2BI12;Q99JF8-2	PC4 and SFRS1-interacting protein	Psip1						5	5	11.9	59.696	11.905	53325000	0.681279	-1.1715	-1.49872	21.4731	18.9968	20.5885	21.8709	20.9409	21.7611
Q99JH8;A0A1B0GT97;A0A1B0GQW0	Q99JH8;A0A1B0GT97;A0A1B0GQW0	ER lumen protein-retaining receptor 1	Kdelr1						4	2	25.9	24.56	4.6005	46286000	0.0466442	0.212837	0.136306	19.6389	21.0929	18.7602	18.2944	18.1317	22.4273
Q99JX4;A2A702;A2A701	Q99JX4;A2A702	Eukaryotic translation initiation factor 3 subunit M	Eif3m						16	16	56.4	42.516	323.31	1197900000	0.11903	0.134029	0.326701	24.2866	23.3801	23.7836	23.8347	24.1371	23.0763
Q99JX7;Q8BP60;V9GXC8;V9GXW3;V9GXF3	Q99JX7;Q8BP60	Nuclear RNA export factor 1	Nxf1						8	8	21.2	70.299	38.852	58484000	0.138913	-0.601184	-0.375648	19.6284	18.9277	20.4649	21.1762	22.3702	17.2782
Q99JY0;D3YXU1	Q99JY0;D3YXU1	Trifunctional enzyme subunit beta, mitochondrial;3-ketoacyl-CoA thiolase	Hadhb						9	9	22.5	51.386	249.48	223830000	0.260005	-0.266998	-0.652746	22.6523	23.6264	22.4729	22.8217	23.4998	23.2311
Q99KI3	Q99KI3	ER membrane protein complex subunit 3	Emc3						2	2	11.9	29.98	4.0066	1668100	NaN	0	NaN	19.1333	19.2871	18.8989	17.848	18.5855	18.3531
Q99KP6;Q99KP6-2;Q99KP6-3	Q99KP6;Q99KP6-2;Q99KP6-3	Pre-mRNA-processing factor 19	Prpf19						17	17	57.1	55.238	257.08	1563500000	0.464856	-0.470533	-1.07504	24.8469	24.7823	23.788	24.4225	25.3418	25.0645
Q99L04	Q99L04	Dehydrogenase/reductase SDR family member 1	Dhrs1						7	1	31.9	34.005	26.864	130340000	0.820637	3.23642	1.77173	23.6443	23.7965	22.9886	22.0737	22.0259	16.6205
Q99L48	Q99L48	60S ribosomal export protein NMD3	Nmd3						3	3	12.7	57.611	5.0103	1498000	NaN	0	NaN	21.0894	20.1341	20.288	17.2536	19.8499	18.1648
Q99LC2;A2APA3	Q99LC2	Cleavage stimulation factor subunit 1	Cstf1						4	4	18.8	48.381	7.4842	29078000	NaN	0	NaN	19.7148	18.931	20.6452	19.0435	18.0718	18.5687
Q99LC4	Q99LC4		Igh						12	2	40.2	51.007	78.152	102450000	1.24789	-2.03122	-2.65801	20.1326	22.1084	19.6744	22.4151	22.623	22.9708
Q99LF4;Q3TJ01	Q99LF4;Q3TJ01	tRNA-splicing ligase RtcB homolog	Rtcb						33	33	64	55.249	323.31	3861700000	0.846023	0.184692	1.82195	27.2157	27.0851	27.2012	26.9973	26.8154	27.1351
Q99M31;Q99M31-2	Q99M31;Q99M31-2	Heat shock 70 kDa protein 14	Hspa14						3	3	13.4	54.65	8.2903	18715000	NaN	0	NaN	19.7871	20.5934	19.5273	18.164	17.2043	17.5144
Q99MV1	Q99MV1	Tudor domain-containing protein 1	Tdrd1						4	4	4.8	129.69	7.4701	11252000	NaN	0	NaN	20.8479	19.5333	19.5798	19.3959	18.3549	19.0388
Q99MX1;Q3V059	Q99MX1;Q3V059	Ubiquitin carboxyl-terminal hydrolase 26	Usp26						2	2	4.7	95.451	4.6986	17284000	NaN	0	NaN	19.4648	18.9544	20.0407	17.9665	18.8149	19.1272
Q99P72;Q8BH78;Q8K3G7;Q8BHF5;Q99P72-3	Q99P72;Q8BH78;Q8K3G7;Q8BHF5;Q99P72-3	Reticulon-4;Reticulon	Rtn4						2	2	4.1	126.61	4.6924	4513300	0.173196	0.344255	0.457397	18.8844	19.5825	19.2545	19.9834	19.1838	17.5214
Q99PB4;Q9ER67;Q3TFU3;A2AG46;A2AG49;A2AG48;A2AG47;Q3V2T8	Q99PB4;Q9ER67;Q3TFU3;A2AG46		Maged2						4	3	8.9	63.736	6.0396	9564900	0.450878	0.737237	1.04724	20.2236	18.4249	19.5343	19.4565	17.8285	18.6861
Q99PU8-2;Q99PU8;A0A0G2JGL8;Q99PU8-3;Q80TP6;A0A0G2JGL1;A0A0G2JE53;A0A0G2JGD9;A0A0G2JGU3;A0A0G2JGY7;A0A0G2JEN9;A0A0G2JFR1;A0A0G2JEY7	Q99PU8-2;Q99PU8;A0A0G2JGL8;Q99PU8-3;Q80TP6	Putative ATP-dependent RNA helicase DHX30	Dhx30;mKIAA0890						38	38	42.6	134.06	143.79	775290000	0.0266584	-0.0352484	-0.0794874	20.2976	20.1456	19.8371	20.6374	20.458	19.2905
Q9CPN8	Q9CPN8	Insulin-like growth factor 2 mRNA-binding protein 3	Igf2bp3						16	14	36.1	63.574	323.31	522610000	0.155145	-0.440104	-0.414744	22.0768	19.9376	23.4055	22.4266	21.616	22.6975
Q9CPT5;D3Z7M5	Q9CPT5;D3Z7M5	Nucleolar protein 16	Nop16						4	4	29.2	21.139	74.534	13960000	NaN	0	NaN	20.583	19.8257	20.6129	18.21	18.2262	17.986
Q9CPZ6	Q9CPZ6	ORM1-like protein 3	Ormdl3						2	2	22.2	17.476	3.8646	2192100	1.2975	0.987073	2.76851	19.9915	19.8961	19.0169	18.3497	18.9583	18.6352
Q9CQ25	Q9CQ25	Mitotic-spindle organizing protein 2	Mzt2						3	3	45.3	16.524	86.463	53002000	NaN	0	NaN	19.8716	18.7394	19.3069	17.742	17.6422	19.4313
Q9CQF3;Q9CZQ0;A0A1D5RM23;A0A1D5RLS2;A0A1D5RLT7	Q9CQF3;Q9CZQ0;A0A1D5RM23;A0A1D5RLS2	Cleavage and polyadenylation specificity factor subunit 5	Nudt21						12	12	58.6	26.24	93.996	1582800000	0.928614	-0.222958	-1.98692	25.9347	26.0372	25.923	26.039	26.1312	26.3935
Q9CQJ6;E9Q0G1	Q9CQJ6;E9Q0G1	Density-regulated protein	Denr						2	2	17.2	22.166	29.125	8733100	NaN	0	NaN	19.9667	19.9478	19.0562	17.6211	17.8669	17.7932
Q9CQM2;Q8R1L4	Q9CQM2;Q8R1L4	ER lumen protein-retaining receptor 2;ER lumen protein-retaining receptor 3	Kdelr2;Kdelr3						4	2	25.9	24.454	22.558	46502000	0.248874	0.5746	0.628464	20.5463	21.4663	20.1096	20.4515	18.5763	21.3706
Q9CQN7	Q9CQN7	39S ribosomal protein L41, mitochondrial	Mrpl41						2	2	23.7	15.261	4.1223	52853000	0.170792	-0.693471	-0.451764	19.7019	20.4765	19.4886	23.406	18.2655	20.0759
Q9CQS2	Q9CQS2	H/ACA ribonucleoprotein complex subunit 3	Nop10						2	2	32.8	7.7059	3.9061	4627900	0.0753942	-0.0747935	-0.214523	19.2436	18.8944	19.0018	19.5957	19.2892	18.4793
Q9CQV1;D6RI93;A0A1L1SQA2	Q9CQV1	Mitochondrial import inner membrane translocase subunit TIM16	Pam16						4	4	46.4	13.784	11.153	71612000	0.089128	-0.485544	-0.250607	19.9032	18.9412	20.1251	19.0878	23.8364	17.5018
Q9CQV7;D3Z5K6;G3X8S1;Q9CQV7-3;Q9CQV7-2	Q9CQV7;D3Z5K6;G3X8S1;Q9CQV7-3;Q9CQV7-2	Mitochondrial import inner membrane translocase subunit TIM14	Dnajc19						4	4	50.9	12.436	6.3255	45873000	0.194447	0.848016	0.506612	22.8105	22.5614	19.5631	18.1834	22.2327	21.9747
Q9CR02-2;Q9CR02	Q9CR02-2;Q9CR02	Translation machinery-associated protein 16	Tma16						5	5	38	18.366	208.48	53657000	0.0672566	0.29624	0.192769	19.4211	19.4209	20.303	22.4348	17.9668	17.8546
Q9CR60	Q9CR60	Vesicle transport protein GOT1B	Golt1b						4	4	26.8	15.421	13.401	228160000	0.516796	0.635907	1.17762	23.8728	24.4799	23.2261	22.7189	22.937	24.0151
Q9CRB2	Q9CRB2	H/ACA ribonucleoprotein complex subunit 2	Nhp2						4	4	51	17.247	20.797	42361000	0.377154	0.706436	0.898722	20.9068	19.7716	21.2749	20.7811	18.6809	20.3719
Q9CRI3	Q9CRI3		Dhx16						2	1	8.8	33.887	2.5183	0	NaN	0	NaN	20.1594	19.2147	19.6615	18.0654	19.5944	18.9675
Q9CSN5;Q9D3J1;Q9CXG3;Q9CSB0	Q9CSN5;Q9D3J1;Q9CXG3;Q9CSB0	Peptidyl-prolyl cis-trans isomerase-like 4	Ppil4						2	2	13.6	43.454	6.5665	6520800	0.35357	0.669876	0.85037	20.0923	18.9669	20.212	18.8156	20.3781	18.0678
Q9CU62;A0JLM6;Q6A0B0;Q7TNG4	Q9CU62;A0JLM6	Structural maintenance of chromosomes protein 1A	Smc1a						8	8	8.4	143.23	14.091	37591000	NaN	0	NaN	21.0984	19.5933	19.8784	17.921	18.7315	17.8683
Q9CWN7;Q8C9T0;A0A0A6YW44	Q9CWN7;Q8C9T0	CCR4-NOT transcription complex subunit 11	Cnot11						9	9	29.9	54.959	81.799	125360000	NaN	0	NaN	19.329	19.767	20.0712	19.2735	18.542	16.9319
Q9CWU9;A0A1W2P6V2	Q9CWU9	Nucleoporin Nup37	Nup37						3	3	15.3	36.731	7.3384	11554000	0.31989	0.725973	0.780408	20.8735	19.9063	19.1752	20.425	17.7537	19.5984
Q9CWV1-2;Q9CWV1	Q9CWV1-2;Q9CWV1	DNA helicase MCM8	Mcm8						2	2	4.7	89.1	2.6611	6766900	0.199782	0.542281	0.518809	18.9802	19.2927	18.9457	18.6802	20.2514	16.6602
Q9CWX4;F6W6X9	Q9CWX4;F6W6X9	RNA pseudouridylate synthase domain-containing protein 4	Rpusd4						2	2	11.1	42.407	5.4751	8169300	0.862246	0.968952	1.85416	20.2625	19.9805	19.3551	18.1191	18.8992	19.673
Q9CWZ3-2;Q9CWZ3;A0A0G2JEA9;A0A0G2JFX7;A0A0N4SUH6;Q9CT44	Q9CWZ3-2;Q9CWZ3;A0A0G2JEA9;A0A0G2JFX7;A0A0N4SUH6	RNA-binding protein 8A	Rbm8a						4	4	35.3	19.76	16.223	80317000	0.143244	-0.438185	-0.386152	20.1959	19.5222	19.9261	21.4308	21.4437	18.0841
Q9CX30-2;Q9CX30;D3YY42;A0A140LHN0;D3Z5F9	Q9CX30-2;Q9CX30;D3YY42;A0A140LHN0	Protein YIF1B	Yif1b						3	3	16.9	33.512	7.1583	21470000	0.70187	0.931599	1.53886	20.9284	20.5545	21.4202	20.3397	18.9668	20.8018
Q9CXW3;A0A0A6YY29	Q9CXW3;A0A0A6YY29	Calcyclin-binding protein	Cacybp						4	4	13.5	26.51	112.05	63675000	0.00351481	-0.0150763	-0.0107476	20.9409	18.4907	19.9443	22.1325	18.0705	19.2181
Q9CY49;Q9R099;D3YZH8	Q9CY49;Q9R099	Transducin beta-like protein 2	Tbl2						4	4	11.1	49.582	6.4459	10177000	NaN	0	NaN	20.0561	19.2856	19.3663	17.6045	17.9439	18.4976
Q9CYG7;Q9CYG7-2	Q9CYG7;Q9CYG7-2	Mitochondrial import receptor subunit TOM34	Tomm34						14	14	54.4	34.278	221.76	125780000	1.27098	0.76517	2.70919	23.711	23.2485	23.0518	22.589	22.2105	22.9163
Q9CYX7	Q9CYX7	RRP15-like protein	Rrp15						2	2	6.8	31.058	6.878	17030000	NaN	0	NaN	19.6188	18.9936	18.8693	18.952	19.1906	17.0393
Q9CZG9	Q9CZG9	PDZ domain-containing protein 11	Pdzd11						2	2	35.7	16.182	3.9375	824130	NaN	0	NaN	20.396	19.8085	19.8152	19.2619	17.8623	19.1166
Q9CZJ2;H7BX84	Q9CZJ2	Heat shock 70 kDa protein 12B	Hspa12b						24	22	49.9	76.118	235.09	352330000	0.174654	0.578064	0.460807	21.1464	19.4542	19.7092	18.8911	17.9483	21.7362
Q9CZU3;Q8BTX6;Q91YT4;Q6ZQK1;Q8BVI7;Q8BVK1	Q9CZU3;Q8BTX6;Q91YT4;Q6ZQK1;Q8BVI7	Superkiller viralicidic activity 2-like 2	Skiv2l2;mKIAA0052						19	19	29.4	117.64	80.744	131840000	0.307885	-0.911992	-0.75518	22.3184	22.7295	18.9214	22.2802	22.2863	22.1387
Q9CZX0-2;Q9CZX0	Q9CZX0-2;Q9CZX0	Elongator complex protein 3	Elp3						4	4	12.7	64.265	9.6336	24520000	0.182429	-0.556755	-0.478906	20.0733	19.2111	19.8544	19.4769	22.5052	18.827
Q9D023;A0A0A6YY89	Q9D023	Mitochondrial pyruvate carrier 2	Mpc2						4	4	33.1	14.286	7.8664	54672000	1.2131	0.822257	2.58165	22.2262	21.9635	22.2227	20.8346	21.8847	21.2263
Q9D0A0	Q9D0A0	DET1 homolog	Det1						3	3	8.9	63.837	4.8311	5601800	0.387189	0.508681	0.919157	20.864	19.2607	19.1897	19.4187	19.2489	19.1207
Q9D0B0;F6RTE1;Q3TXM9	Q9D0B0;F6RTE1;Q3TXM9	Serine/arginine-rich splicing factor 9	Srsf9						3	3	14.4	25.661	6.3017	4109600	NaN	0	NaN	19.7138	19.5202	19.3	18.3106	16.5758	16.8318
Q9D0D5;Q8BV40;Q3TQQ1;B9EKG9	Q9D0D5;Q8BV40	General transcription factor IIE subunit 1	Gtf2e1						3	3	14.3	49.593	14.45	48629000	0.133855	0.333763	0.363311	20.0656	19.4167	20.0395	17.9581	21.0545	19.508
Q9D0I9;Q3TVC5;Q3UAZ3	Q9D0I9;Q3TVC5;Q3UAZ3	Arginine--tRNA ligase, cytoplasmic	Rars						18	18	33.2	75.673	74.673	174580000	0.237322	-0.661734	-0.60305	20.0306	20.5868	19.8308	22.6773	18.9578	20.7983
Q9D0L7-2;Q9D0L7;D3Z5T2	Q9D0L7-2;Q9D0L7;D3Z5T2	Armadillo repeat-containing protein 10	Armc10						4	4	25.3	31.788	8.7822	14341000	0.138575	0.359919	0.374826	21.1303	19.0346	19.1715	18.9888	20.7532	18.5146
Q9D0L8-2;Q9D0L8;D3Z478;D3YYS7;Q9D0L8-3	Q9D0L8-2;Q9D0L8;D3Z478;D3YYS7;Q9D0L8-3	mRNA cap guanine-N7 methyltransferase	Rnmt						2	2	8.1	41.908	3.0915	14072000	0.421169	0.856756	0.987807	20.0921	20.4284	20.2189	19.3106	17.9382	20.9203
[truncated: 100 more rows]

## Sheet: 2c. SPOCD1-HA
Protein IDs	Majority protein IDs	Protein names	Gene names	Only identified by site	Reverse	Potential contaminant	Student's T-test Significant Empty_Cassette_SPOCD1-HA	Student's T-test significant	Peptides	Unique peptides	Sequence coverage [%]	Mol. weight [kDa]	Q-value	Score	Intensity	-Log Student's T-test p-value Empty_Cassette_SPOCD1-HA	Student's T-test Difference Empty_Cassette_SPOCD1-HA	Student's T-test Test statistic Empty_Cassette_SPOCD1-HA	Empty_Cassette_1	Empty_Cassette_2	Empty_Cassette_3	SPOCD1-HA_1	SPOCD1-HA_2	SPOCD1-HA_3	SPOCD1-delTFIISM-HA_1	SPOCD1-delTFIISM-HA_2	SPOCD1-delTFIISM-HA_3	SPOCD1-delSPOC-HA_1	SPOCD1-delSPOC-HA_2	SPOCD1-delSPOC-HA_3
[truncated: 3,096 more rows]

[truncated: 2 more sheets: 2c. SPOCD1-delTFIISM-HA, 2c. SPOCD1-delSPOC-HA]
