# Supplementary material for: A nowhere-to-hide mechanism ensures complete piRNA-directed DNA methylation
Source: Nature. Author manuscript; Available in PMC 2026 Feb 19. (PMC7618654; doi:10.1038/s41586-025-09940-w)
Supplement: Source Data Figure 3 [file EMS212078-supplement-Source_Data_Figure_3.xlsx]

## Sheet: Fig. 3d
Male Animal ID	Male Strain	Male Genotype Spocd1	Male DoB	Male Age	Female Animal ID	Female Cage ID	Female Strain	Female Genotype	Female DoB	Female Age	Date Plugged	Pregnant	Date Littered	Days Pregnant	Pups
1577771//324//10	Spocd1-dTPR-K464A	K464A/K464A	2022-08-03	16 weeks	1597168//9223	363883	CD1	+/+	2022-08-23	14 weeks	2022-11-26	No	did not litter	0	0
					1597178//9233	363883	CD1	+/+	2022-08-23	14 weeks	did not plug	No	did not litter	0
1577772//325//11	Spocd1-dTPR-K464A	K464A/K464A	2022-08-03	17 weeks	1597179//9234	378210	CD1	+/+	2022-08-23	14 weeks	2022-11-27	No	did not litter	0	0
					1597186//9240	378210	CD1	+/+	2022-08-23	14 weeks	2022-11-27	No	did not litter	0	0
1577823//338//11	Spocd1-dTPR-K464A	K464A/K464A	2022-08-07	17 weeks	1602621//9281	378214	CD1	+/+	2022-09-26	9 weeks	2022-11-26	No	did not litter	0	0
					1602628//9288	378214	CD1	+/+	2022-09-26	10 weeks	2022-12-03	No	did not litter	0	0
1577833//340//1	Spocd1-dTPR-K464A	K464A/K464A	2022-08-06	17 weeks	1602633//9293	363897	CD1	+/+	2022-09-26	10 weeks	2022-12-04	No	did not litter	0	0
					1602634//9294	363897	CD1	+/+	2022-09-26	9 weeks	2022-11-30	No	did not litter	0	0
1577821//336//4	Spocd1-dTPR-K464A	+/+	2022-08-07	16 weeks	1602629//9289	378213	CD1	+/+	2022-09-26	8 weeks	2022-11-23	Yes	2022-12-12	19	3
					1602630//9290	378213	CD1	+/+	2022-09-26	9 weeks	2022-11-25	Yes	2022-12-14	19	19
1583192//350//3	Spocd1-dTPR-K464A	+/+	2022-08-16	16 weeks	1602635//9295	378215	CD1	+/+	2022-09-26	9 weeks	2022-11-27	Yes	2022-12-22	25	8
					1602642//9302	378215	CD1	+/+	2022-09-26	10 weeks	2022-12-03	Yes	did not litter	0	0
1583196//354//13	Spocd1-dTPR-K464A	+/+	2022-08-16	16 weeks	1602622//9282	378216	CD1	+/+	2022-09-26	8 weeks	2022-11-23	Yes	2022-12-11	18	12
					1602623//9283	378216	CD1	+/+	2022-09-26	10 weeks	2022-12-04	Yes	2022-12-23	19	13

## Sheet: Fig. 3e
Male Animal ID	Male Genotype Spocd1	Male DoB	Collected On	Male Age	Colour	Bodyweight_g	Testis1_mg	Testis2_mg	Testisweight_avg_mg
106	+/+	2022-04-21	2022-07-18	2m28d	agouti	32	86	86	86
108	+/+	2022-04-21	2022-07-18	2m28d	agouti	31	93	91	92
113	+/+	2022-04-27	2022-07-18	2m22d	black	31	65	65	65
129	+/+	2022-04-30	2022-07-18	2m19d	agouti	29	104	111	107.5
313	+/+	2022-07-29	2022-10-11	2m14d	agouti	31	65	63	64
323	+/+	2022-08-03	2022-10-11	2m9d	black	23	35	32	33.5
336	+/+	2022-08-07	2022-12-09	4m4d	black	37	99	101	100
350	+/+	2022-08-16	2022-12-09	3m25d	black	38	101	96	98.5
354	+/+	2022-08-16	2022-12-09	3m25d	black	34	84	82	83
114	K464A/K464A	2022-04-27	2022-07-18	2m22d	black	29	27	26	26.5
116	K464A/K464A	2022-04-27	2022-07-18	2m22d	agouti	31	26	27	26.5
145	K464A/K464A	2022-05-11	2022-07-18	2m8d	agouti	28	25	25	25
147	K464A/K464A	2022-05-11	2022-07-18	2m8d	agouti	30	21	21	21
305	K464A/K464A	2022-07-27	2022-10-11	2m16d	black	25	21	20	20.5
293	K464A/K464A	2022-07-25	2022-10-11	2m18d	black	30	27	26	26.5
389	K464A/K464A	2022-08-29	2022-12-07	3m10d	black	29	30	29	29.5
351	K464A/K464A	2022-08-16	2022-12-07	3m23d	black	41	27	26	26.5
353	K464A/K464A	2022-08-16	2022-12-07	3m23d	black	37	27	26	26.5
364	K464A/K464A	2022-08-17	2022-12-07	3m22d	black	35	26	27	26.5
365	K464A/K464A	2022-08-17	2022-12-07	3m22d	black	32	24	25	24.5
324	K464A/K464A	2022-08-03	2022-12-09	4m8d	black	28	26	23	24.5
325	K464A/K464A	2022-08-03	2022-12-09	4m8d	black	31	27	28	27.5
338	K464A/K464A	2022-08-07	2022-12-09	4m4d	black	34	29	28	28.5
340	K464A/K464A	2022-08-06	2022-12-09	4m5d	agouti	31	28	27	27.5
349	K464A/K464A	2022-08-16	2022-12-09	3m25d	black	42	34	34	34
394	K464A/K464A	2023-01-25	2023-03-13	1m17d	agouti	26	29	28	28.5
400	K464A/K464A	2023-01-27	2023-03-13	1m15d	black	22	23	24	23.5
403	K464A/K464A	2023-01-27	2023-03-13	1m15d	agouti	21	22	24	23
419	K464A/K464A	2023-01-26	2023-03-13	1m16d	black	26	34	38	36

## Sheet: Fig. 3 h-i
family	region	bin	Not_TE - dTPRmut_rep2	Not_TE - dTPRmut_rep3	Not_TE - dTPRmut_rep4	Not_TE - dTPRctl_rep1	Not_TE - dTPRctl_rep2	Not_TE - dTPRctl_rep3	Not_TE - dTPRctl_rep4	Not_TE - Spocd1KO_rep1	Not_TE - Spocd1KO_rep2	Not_TE - Spocd1KO_rep3
gene	upstream	0		53.24676286003604	54.8126	52.06090353510027	52.207791713103944	50.33475868235995	50.30648861916841	50.7748	54.41778283472155	53.04598186158066	53.36598386590953
gene	upstream	1		53.35526173138454	55.01556846970528	52.273424938849864	52.292837640361526	50.383071067056036	50.42489536896021	50.998019566793495	54.53475116173488	53.11885292599194	53.61640566764677
gene	upstream	2		53.119271418717624	54.47119430402021	51.97110889478629	51.95695946060509	50.11926034493198	49.99351894528457	50.680938134878616	54.12075141706463	52.69445542109068	53.17416491986103
gene	upstream	3		52.38429407035395	53.703786169316565	51.43593165154161	51.247158806521924	49.506352637135066	49.38125035030033	49.91885153644779	53.495856902640284	52.06707524224922	52.53288795655014
gene	upstream	4		52.906459342659886	53.77999740666515	52.02170916172377	51.80595045234023	50.05489135909834	50.00554364677218	50.61735020887963	54.14730614209084	52.75446210616195	53.28401676463706
gene	upstream	5		53.094711035895855	53.50787791200431	52.08980680886426	51.91847780399965	49.96146886712975	50.05618964348192	50.68720486378893	54.267728979331515	52.86915428877797	53.336383267858274
gene	upstream	6		53.119137825910784	53.49654028077243	52.19241659029287	52.16702360139098	50.06280714378102	50.1558	50.81121001036471	54.460719800554216	53.05635321311174	53.488172210519956
gene	upstream	7		53.15073799325584	53.60393268796077	52.137153200129994	52.19927462042984	50.13878040960844	50.2277	50.857771281895715	54.51342284374332	53.17559213203822	53.57185533814661
gene	upstream	8		53.35603714536019	53.96967156224087	52.053670774893746	52.26528327254964	50.21348944467278	50.341776380290625	51.08466352902853	54.75121913903858	53.36881010674273	53.80686708156718
gene	upstream	9		52.955933069719606	53.62098258680488	51.722611236686525	52.03095166441053	49.906033345853004	50.1588	51.01857429752207	54.53424103906568	53.18186736496506	53.600905433181374
gene	upstream	10		52.365417943738805	53.53054195637645	51.554708064170114	51.88705707291067	49.78111114957401	50.055661052627535	50.93674420893707	54.433	52.94670442176087	53.347228372214566
gene	upstream	11		51.76021045218496	53.117076112540076	51.08018143721639	51.33770382870277	49.23293502683908	49.586178084168324	50.44546196635427	53.85545791391691	52.310803566128016	52.739447418651984
gene	upstream	12		51.735475653848674	52.925661254238776	50.93626381106793	51.04307754228135	49.2509	49.436575750610324	50.35230891517914	53.64326920509798	52.11858519464616	52.57930832013891
gene	upstream	13		52.252193749877584	53.39395258059128	51.00012976457365	51.36193314560352	49.57448222422929	49.84068750560192	50.97679364284502	54.00729364580518	52.50839665675986	52.967566919570764
gene	upstream	14		52.28950112177737	53.51988881064573	51.05826521162133	51.48268535639448	49.6799	49.80351813319924	50.978129746296474	54.06459704669857	52.54664953096355	53.00419937679117
gene	upstream	15		52.674498739219196	54.069529624939356	51.277913803348255	51.97637154383465	50.06806225486553	50.162032584637146	51.371671180221625	54.45605526015846	52.905242402474705	53.379234294339774
gene	upstream	16		52.409249984240674	53.7832	51.07012401545788	51.80615709761439	49.72443671827619	49.93099239616776	51.19283339925004	54.19641989786868	52.61229025983645	53.08280537933985
gene	upstream	17		52.853850377774606	54.61134295245126	51.80181205196926	52.49453724043523	50.25613072070175	50.59742405412244	51.75697219158244	54.892286462771736	53.31132893742387	53.622975518178436
gene	upstream	18		52.94144704262726	54.588427916587875	51.8987	52.64089090855847	50.410080081619924	50.6215	51.856982321338315	54.926039483060606	53.37378474827914	53.6706
gene	upstream	19		53.28797661119181	54.89873595297879	52.66174694500309	53.00547481063721	50.88736226937816	51.198043601806205	52.28005169284037	55.43769207288641	53.93289453426307	54.12614837078832
gene	upstream	20		52.381874548806685	53.86337375843789	51.94230016448822	52.18803771342362	50.121100822435785	50.46776744554096	51.438190003609655	54.592099434553084	53.13803923938155	53.287873018293965
gene	upstream	21		52.18410921255135	53.77489223962021	51.585560681003024	51.70668658158878	49.759995775960654	49.893103067907376	50.76445639541769	54.08984422298798	52.62960508587926	52.85683136150874
gene	upstream	22		51.31126165057035	52.78464123076055	50.79994447819782	50.80741334913313	48.90160503341743	49.04255891196868	49.917	53.192367016007296	51.81478196547836	52.001290883937706
gene	upstream	23		51.19822204357099	52.75246661923298	50.72242702200227	50.892996388863516	48.84179372712681	49.14388063922235	49.79977293934796	53.12535201967406	51.8027	51.88401764077504
gene	upstream	24		51.48684829028262	52.73006651003994	50.985158332322015	50.90096831997359	48.89634330506011	49.223787322397655	49.92576057500143	53.305	51.89937276380508	51.96442799126319
gene	upstream	25		51.062831585424846	52.34700414623882	50.45919769591957	50.322188556867935	48.34569429731628	48.5905	49.43488548624412	52.62684005303121	51.291945822935155	51.301743673326335
gene	upstream	26		50.97507198526491	52.43887530983617	50.911785071003216	50.40574208865192	48.610136277956336	48.84665687084661	49.72322154622378	52.87564604141998	51.54011472669523	51.526809326537986
gene	upstream	27		50.99977064518398	52.83135212036227	51.24909892301229	50.85575499875673	48.77165191079465	49.17562642238789	50.020696402726905	53.185709459613065	51.821394102469334	51.918543455257684
gene	upstream	28		49.76681580239392	51.43575796885241	49.828763416456795	49.40807571624566	47.48215597545717	47.86852375393208	48.58181867940284	51.79115215748366	50.470800744711156	50.5941
gene	upstream	29		49.51876960007044	51.269092489082006	49.50931672660293	49.02927651163755	47.194218559920834	47.486685888850204	48.11435872062144	51.41233294935803	50.08659742815282	50.2129
gene	upstream	30		49.911162920705564	51.67811962794147	49.78363942449658	49.54333526205558	47.635309633089385	47.96228195939745	48.39105670297707	51.97950371479752	50.61843144136037	50.704250603925644
gene	upstream	31		50.24585005527427	52.139202389649846	50.30043024102032	50.259	48.222572194508274	48.58731010238391	48.886584091547206	52.670395711951095	51.25026611910417	51.34363165604217
gene	upstream	32		50.67078203378364	52.57492167255528	50.47945154221814	50.56916242924459	48.59784947463577	48.97843546858021	49.11731501725463	53.04526665628188	51.522944907339614	51.54985127392634
gene	upstream	33		50.35989264148347	52.62729592234728	50.385799617257376	50.34745027740766	48.545026571085415	48.696932271099904	48.76317931946591	52.856477562684056	51.45637352876938	51.54308657269187
gene	upstream	34		49.871419694344475	52.22014624078417	49.895216441351906	49.808925701345636	48.09217019158084	48.1974	48.37382565055245	52.32129619810916	50.91829195510883	51.00178253576331
gene	upstream	35		50.310033693207494	52.719271970131096	50.012745984826225	49.89281340304792	48.14837840036106	48.398676555442286	48.536080049183134	52.51501692483162	51.007843482550406	51.25410873875709
gene	upstream	36		50.150418283901814	52.29384120079149	49.77291037327041	49.630419182288534	47.98046589119936	48.205279781908715	48.401171963011464	52.277083708097344	50.76397201557002	51.107687780822026
gene	upstream	37		49.768794945063796	52.09720337784752	49.50954199655946	49.54711707360931	47.78006381306394	48.040102401992534	48.36456462719543	52.08262341094372	50.57926436351083	50.97960221796644
gene	upstream	38		49.97051318083283	51.9983	49.304868008416015	49.356102181877944	47.569674251449136	47.799046452433174	48.19744705090677	51.8562	50.270700917422445	50.76855490497359
gene	upstream	39		50.106943883839755	51.89071662683278	49.59748944668633	49.53404096197003	47.74726168072621	47.81795043594096	48.47423744161673	52.03263396901243	50.435639447569386	50.877331285155556
gene	upstream	40		50.41391074652275	52.13701982500612	49.88034685655228	49.643744025177895	47.880082973702905	47.955743743568796	48.70035680972505	52.20696093194598	50.56248754722653	51.0073
gene	upstream	41		50.875248088127414	52.48540864327128	50.13411180656286	49.92387647723139	48.21400567251572	48.20823778206335	48.9021	52.50725423721062	50.932073285006965	51.41051793776087
gene	upstream	42		50.64957233561888	52.2253	50.17771110314949	49.76874701044709	48.043017399406466	47.971024094733245	48.833320520372475	52.37012281588795	50.86588045396907	51.27374339416271
gene	upstream	43		50.93232258289669	52.6508	50.35373189870597	49.86437527466258	48.20807627566414	48.166810898789926	48.885855108637394	52.625927770953666	51.15817381812703	51.50013520820739
gene	upstream	44		50.58784017651018	52.1747	49.788854664289175	49.43686112340651	47.70262356933842	47.675789819398055	48.33777468391683	52.10393299804092	50.51639719539471	50.922369287371275
gene	upstream	45		50.98350342528115	53.00027705451777	50.62471128473426	50.24216604484245	48.61622013845181	48.522359501967635	49.14379695509703	53.01874832262595	51.4823	51.93537169705305
gene	upstream	46		51.30229526215626	53.258096037132724	51.003452310544915	50.38433615200012	48.730773243022355	48.682316103447434	49.41388028615464	53.09130940782579	51.578210240240125	52.062406735764135
gene	upstream	47		51.88252581642931	53.603695164721714	51.25271770250193	50.610945308901435	48.9479	49.00514695172022	49.727658459223015	53.414613046123996	51.958173734108236	52.37307836046729
gene	upstream	48		51.78273174905179	53.528526361392004	51.456396995810984	50.594263935716775	49.02749000025885	48.993776704093634	49.65579179562004	53.40629191958088	52.01644429637394	52.35616266535325
gene	upstream	49		51.64225812003572	53.437877332497415	51.26415140304322	50.47989935362339	48.94629785086319	48.8562	49.60453838227927	53.286260889580824	51.840388682539334	52.17203839499924
gene	upstream	50		51.65926083541564	53.15369155341855	50.961061857302916	50.24547481259634	48.68014839158271	48.51436277885437	49.39670485533647	53.000422147912175	51.57029455771549	51.92501893145629
gene	upstream	51		51.706	53.552313472514285	51.30710416570723	50.58091570686302	49.046725777510446	48.86472896625288	49.68041548326418	53.302248131837025	51.90910542408784	52.214920633893676
gene	upstream	52		51.96593947412451	53.830583449581574	51.749047550802025	51.23968493272675	49.57947030142251	49.36526115329159	50.32972183148492	53.91395842929119	52.49915866907309	52.74839176735893
gene	upstream	53		51.717042196910604	53.82059150974836	51.51337237453695	51.2241	49.49172344020666	49.30652329494818	50.40115102191216	53.667656302297736	52.38386367884376	52.564368421171764
gene	upstream	54		50.97640337857491	52.78743589005572	50.76998662595686	50.42144728898523	48.60610908041366	48.52197264014579	49.38848808431993	52.76445178993907	51.426124635048375	51.67413466912342
gene	upstream	55		50.776675600091615	53.034901803803486	50.44555685858522	50.37488250291908	48.562037711314204	48.5259	49.240435547821846	52.75570107605398	51.398150188387206	51.62245516766036
gene	upstream	56		50.520025240979905	52.98252110685092	50.58936815313628	50.31727782353136	48.38860281600387	48.47892052808169	49.19565643762676	52.67462732206713	51.32033391933066	51.54948907171184
gene	upstream	57		50.294884046776374	52.08473528424063	50.305470804226616	49.71190987943744	47.86450236870314	47.955995732507915	48.88857728432897	52.15052482973038	50.77145067332756	51.01924548794236
gene	upstream	58		50.28850779830366	51.85120899111809	50.50354733158041	49.538914076123106	47.81891203261971	47.92	48.759279162435526	52.09240961999526	50.765623307554236	50.975825422860886
gene	upstream	59		50.07594712920415	51.68440622535955	50.25328431920927	49.21502390756565	47.609429367298574	47.732995420152065	48.70637341690389	51.854816885340675	50.430735274148084	50.668336402225286
gene	upstream	60		50.564289667959436	52.02774135248548	50.97642158866417	49.7124	48.08643444284598	48.33355484594964	49.252140464044935	52.26322354827441	50.84470327584224	51.100751343795565
gene	upstream	61		50.50454387935185	51.82840178378885	50.56217516888448	49.54065715322423	47.90771562260114	48.10278527574318	49.018963776986695	52.05571786927758	50.531621049283814	50.83425597609815
gene	upstream	62		50.21187926292988	51.333088009757454	50.08284402945177	49.149089743529665	47.30062412244733	47.734421150660985	48.496617807753516	51.5326	50.05323309731539	50.43355927009834
gene	upstream	63		50.64505259155038	51.68353222639336	50.64106585314266	49.682656306108406	47.761123178612955	48.16580611061073	48.92089227636338	52.06961011950725	50.455628554540525	50.86618426494697
gene	upstream	64		51.3415	52.076003648023786	51.19021994577308	50.07320565406651	48.0723	48.57461878257783	49.31983211141029	52.42892359555094	50.96456995137832	51.442197374987806
gene	upstream	65		51.151423979777356	52.00866114023023	50.909552633520065	49.982989955262624	47.87805876632532	48.36633422579806	49.02118560434715	52.36173390565673	50.88803937689931	51.25733865401324
gene	upstream	66		50.98816031143265	51.90335806565269	50.667193073185366	49.66144121454769	47.71283906226181	48.083285920004144	48.905637143151345	52.03205453271437	50.518936994958565	50.87159334965068
gene	upstream	67		50.486660439237454	51.83979767639322	50.854982445413064	49.783557199523784	47.916898386683286	48.26564897425078	49.14726840813481	52.23287994193189	50.641225999686505	51.04931948832037
gene	upstream	68		49.73170645103477	51.06713925093993	50.27572135082804	49.092281177375305	47.21189874231678	47.50923208615888	48.349601332743966	51.487503270875735	49.94525359682251	50.38354866465697
gene	upstream	69		49.20802733114766	50.77997947010994	49.56164830904395	48.624116115322806	46.9029	47.18898374473931	47.96390855553244	50.98943586521933	49.51468320305704	49.960541761281355
gene	upstream	70		49.2686	50.549910971457905	49.65372070475816	48.68818660869584	47.00917081144513	47.32863125562577	47.893579483055184	51.133384790589226	49.49863772957661	50.003468396815606
gene	upstream	71		50.063737165645364	50.82926289657546	50.17141601621355	49.17412560725285	47.52917149359513	47.798795077216035	48.3789	51.70458505088506	50.10692092848656	50.56610583193696
gene	upstream	72		49.90177300722025	51.30848018028125	50.34964436574718	49.42670344382502	47.81013796309331	47.9629	48.671259241168684	51.87931985557971	50.2941	50.766824856724426
gene	upstream	73		49.48774749668413	51.0951	50.45846232455224	49.42155462544042	47.79107633429495	48.0223	48.67209662184785	51.97810034847188	50.40782913222717	50.89555432446419
gene	upstream	74		49.3748	51.16735839817998	50.2489	49.49110801717093	47.851201691309136	48.06946146617862	48.76905478154885	52.06946667711667	50.44387258897568	50.91713688857491
gene	upstream	75		49.69888945995436	51.70598962006606	50.61396149943195	49.8735	48.205965370969786	48.19252071005409	49.078349429637015	52.450246415313444	50.89939496420078	51.3391
gene	upstream	76		49.58885382876908	51.46662369206454	50.212369256651456	49.574581624980624	47.93440257758461	47.987758200072314	48.87011126462322	52.10032270207266	50.55426915785273	50.99033734602499
gene	upstream	77		49.84920281939324	51.80957117427034	50.51938345293476	49.7842	48.05757034724281	48.29092940564783	49.06957542855997	52.329188919062986	50.79452308701835	51.34149285655694
gene	upstream	78		49.86964249597253	51.76092517988064	50.47038142612526	49.73898585193642	47.97351994186077	48.33469315181596	49.15971599878069	52.282875670388215	50.776584272384646	51.2476
gene	upstream	79		50.40590642782455	52.08910382702554	50.67152413947215	50.154538240175995	48.288902864391105	48.683554427025435	49.40669168481226	52.616658720365066	51.231509019999045	51.578673909334135
gene	upstream	80		50.083127165968016	51.95033590967714	50.384462991000895	49.772418307842315	47.84524343950601	48.293251398300725	49.28594824860893	52.12449936167811	50.821530410543694	51.273477564345704
gene	upstream	81		50.68867513422978	52.76474071684338	51.199642514051654	50.640970382412796	48.6396	49.20153135212685	50.33195497382822	53.0459	51.7714	52.095824189014884
gene	upstream	82		50.27780101445746	52.48238778828609	50.667548602466056	50.149257089243484	48.2092	48.83059027381701	50.06581502314142	52.65190203523869	51.32437080483389	51.62904605567455
gene	upstream	83		49.86693566061911	52.16967541423045	50.0859	49.62602061308943	47.82075408663003	48.52759642396994	49.51494746637681	52.19421481049011	50.89138933299607	51.1414
gene	upstream	84		50.343596851092826	52.60042099161226	50.55901720077393	50.255824554656584	48.34386694059929	48.96673201399958	50.130059078822576	52.65326139809336	51.31403526749128	51.66600709748971
gene	upstream	85		50.57127061836707	52.84826138249267	50.762592244109676	50.49029228044344	48.501619498582684	49.255573416389815	50.34292206892186	52.873286953214894	51.51862875342369	51.938955925311305
gene	upstream	86		49.78450308342268	52.3091	50.060749259223286	49.97608487051822	48.22097735142561	48.79218743319217	49.71735679971683	52.35329868203278	51.015580846035455	51.47029234878259
gene	upstream	87		50.5165	52.47023040095186	50.37173288609402	50.38960886903986	48.51456578026177	49.00188694709206	49.70129722554537	52.55162059410347	51.15523357786112	51.57008012504124
gene	upstream	88		51.38445685283841	53.240343759891324	51.321526177672844	51.23205693639242	49.24845506959159	49.76736056528839	50.48540408206973	53.338328521280275	52.02065584680531	52.51697470675324
gene	upstream	89		50.51541107200329	52.39695069881212	50.80367720251382	50.384913539247854	48.5011	48.8583	49.64944410789097	52.57622223484355	51.26615358270912	51.67500157119962
gene	upstream	90		50.58209341322466	52.240619309264495	50.9482	50.59426130861044	48.52711280995118	49.068975847469304	49.70580057027465	52.77150316302705	51.43793201640797	51.90898679787172
gene	upstream	91		50.822860187254534	52.59811040050416	51.25368404671138	50.814930945703196	48.89822311242907	49.40709144958676	50.088742718424484	53.0689	51.725048627857944	52.288594024177726
gene	upstream	92		50.96208316073914	52.71501991468486	51.21084565843047	50.710666363643035	48.84195030349343	49.19868497701659	50.154801676100405	53.044	51.69520537106593	52.233133336127665
gene	upstream	93		50.682697354463926	52.73943457770348	51.05883251375227	50.77711709411588	48.86264831793172	49.099474660848415	50.055472808326655	52.98249000886881	51.68733373991495	52.135378227507736
gene	upstream	94		50.98963339386972	52.82083791375635	51.00099388781552	50.757761443601936	48.94295837258299	49.21224168021962	50.02164962574657	53.01198082959059	51.71872907225324	52.14629597723484
gene	upstream	95		50.786507503328046	52.72205168790426	50.996159539351844	50.66341857642916	48.75988718512675	48.9809	49.783064388285275	52.8499	51.48406457530173	51.959039943129845
gene	upstream	96		51.0914	53.11364278073903	51.3142	50.944294310965205	48.97871805703865	49.30158754564681	49.96047019774643	53.120859637386275	51.721082827065096	52.18834395835595
gene	upstream	97		51.104485304307836	53.13764214254855	51.297656932762045	50.970773236928025	48.877723341530185	49.31318002611399	49.89682241189304	53.097575484805645	51.70734171490499	52.17764518106806
gene	upstream	98		51.16665941488168	53.058528770231504	51.208887822732905	50.9269	48.99230403010429	49.32296375953234	49.746152987267195	53.17040152742717	51.68700974146998	52.17570695584994
gene	upstream	99		51.22913904865633	53.220660462963494	51.352875439840204	51.149288122653964	49.208113465572424	49.67040222411335	49.89671574995197	53.409216160514745	51.76852372173377	52.31116060611391
gene	upstream	100		50.75024728332916	52.91620901932966	50.84358236502905	50.61283569027808	48.79944326263622	49.13656997385104	49.39206162270775	52.92369817692167	51.35197741960038	51.842050639069896
gene	upstream	101		50.89436755057658	52.944213447170604	51.04297092152428	50.723929818372824	48.9166	49.213043113862085	49.48925926066794	53.140903078593595	51.51605402964898	52.043187427306606
gene	upstream	102		50.7193	52.58853419509852	50.76176403324745	50.46321977400408	48.695219376711954	48.872686418491675	49.27517674404414	52.80056844560355	51.23082634774694	51.69059674009769
gene	upstream	103		50.93697189378709	53.06331569897004	51.15612925958469	50.79173420665416	49.13693973288208	49.07817689077332	49.64240174706891	53.12999027313445	51.63209236522219	52.054566585011585
gene	upstream	104		51.02158494277733	53.26710964022921	51.287495808820054	50.896814743212936	49.310646920114195	49.2988	49.789622079538596	53.32471850457315	51.811059865357734	52.21464558927544
gene	upstream	105		50.85980431542849	53.21736303100175	51.415695820953786	50.846626438183684	49.26250541912195	49.21802433038097	49.764184075981404	53.36175675588753	51.843526485618135	52.24085217804925
gene	upstream	106		50.121956903253285	52.35355688945616	50.83535000063382	49.96394351109218	48.475819239895316	48.4402	48.90736809714969	52.56202746216999	51.066801646303034	51.380176096743476
gene	upstream	107		50.165932817075415	51.99007161447434	50.737825125524004	49.94649414452728	48.37383305652279	48.431110259200445	48.851831780914395	52.50077062254454	51.07800376107332	51.35085268140236
gene	upstream	108		50.05430064741373	52.05366943718851	50.83392914808264	49.97938097265614	48.48990178424797	48.53820441850619	48.985403798124956	52.55835074031875	51.261557854586655	51.44584354205196
gene	upstream	109		49.835050039252714	52.14455611115708	50.66159029980486	49.96531212620513	48.36726729067889	48.41691546227591	49.0362	52.51655236399476	51.24865927717654	51.37906479225819
gene	upstream	110		49.61347017567516	51.878295418698414	50.45957446757869	49.93332452364731	48.440885607448145	48.48323198774955	48.94300057102994	52.50533826394301	51.22489067908829	51.31813708743551
gene	upstream	111		49.51396213832667	51.51255520268635	50.18300260880116	49.61335019120589	48.100490465120835	48.160410298205356	48.67798877712736	52.146331656805316	50.84989024551455	50.8712
gene	upstream	112		49.80864254878243	51.69900536178817	50.58752000790206	50.044452626909184	48.41822753636542	48.45103502204553	49.20607619127395	52.58895693810838	51.31176244464803	51.417911536921565
gene	upstream	113		48.765193234105176	50.74180478245336	49.68968007637665	48.910307016183324	47.432698320186475	47.34332458231958	48.191638243834994	51.520526214640775	50.18168619923997	50.31675124648282
gene	upstream	114		49.03286220806564	50.66424790097225	49.82208241177409	48.96515514897331	47.498924928259086	47.37467875953334	48.273012994820796	51.56094584095573	50.22324788963734	50.2649
gene	upstream	115		49.35920020031596	50.82022479318648	50.10249467875776	49.249962995456755	47.77633407928034	47.64415979156616	48.42	51.83082590670893	50.33767242688418	50.51833970008801
gene	upstream	116		48.64632382830527	50.25644824128999	49.71469800579849	48.70545251054411	47.188833727288014	47.02083834120419	47.90315887572406	51.212398944667584	49.652973679094096	49.82731586021728
gene	upstream	117		48.16846635583064	49.781792381756446	49.03722748130215	48.09686805069405	46.675889379608364	46.43359884780299	47.49726907390293	50.65208024788968	49.12377418702541	49.32348303168243
gene	upstream	118		47.783214321400884	49.47948583627947	48.67959692421699	47.79486249574955	46.30454075944964	46.08681760088553	47.202708033260855	50.31152821555734	48.76099975131866	49.01708883708343
gene	upstream	119		48.288797999459966	50.10909549330247	49.07200388976109	48.32020241739222	46.747252390978616	46.48241738195312	47.848671269554124	50.714647211853766	49.22013229262097	49.51527038695068
gene	upstream	120		48.34964255557401	50.02460049654214	49.13620535091442	48.2966	46.74935638951171	46.496202670804486	47.78461961786758	50.68894374960281	49.21645649837922	49.57603915096049
gene	upstream	121		48.48887218216291	49.919271121996424	48.913835189685074	48.14269183269689	46.41081127307328	46.402271802888514	47.4669	50.46248956162388	49.016509437042735	49.31831915164921
gene	upstream	122		48.28411645780283	49.775023606829485	48.835776883355045	47.83987415847771	46.25621085575852	46.239263570525736	47.21117131810733	50.22492820960896	48.83188065537725	49.23763134164595
gene	upstream	123		48.6295	49.875796894790525	49.19839045245302	48.251026615893984	46.63649203029292	46.67375962127169	47.67057773142839	50.74769148199905	49.26441813259259	49.70405746152462
gene	upstream	124		48.881661938068184	49.92683605667642	49.218372930908764	48.299264329270265	46.7214	46.74120301414715	47.59702898473675	50.81027718870907	49.28229501420411	49.73463181577144
gene	upstream	125		48.583469814558825	50.016751242186224	48.958776233454806	48.33100858801401	46.667217215658326	46.660504655373956	47.52194435054374	50.727615245755466	49.156166310038174	49.65186556883256
gene	upstream	126		48.674586351184914	50.10161905944347	48.7415	48.1301	46.50873130323986	46.544236223579944	47.42863558002246	50.52270576681062	48.97842514717745	49.496347122132036
gene	upstream	127		48.894842488540505	49.6195	48.47777396397252	47.88653054858651	46.28675434804986	46.42656887351583	47.22166832051614	50.36147636460831	48.81502655563767	49.319991407412004
gene	upstream	128		48.20780997307986	49.008142304878284	47.613774432625455	47.039	45.47212714582932	45.67852084809559	46.57863947594293	49.44050459476262	47.972681115738816	48.443461756759625
gene	upstream	129		48.189678719714344	48.9191	47.495069796936484	46.6786	45.21215370409346	45.37151525659043	46.6727	49.20764058643381	47.71546481337458	48.14733481767277
gene	upstream	130		48.111699902018685	49.07666542314318	47.483667938098364	46.68921338833512	45.17744096811058	45.40843861823608	46.72367317137826	49.32239292709167	47.708350328943524	48.197035626999075
gene	upstream	131		47.72281443295924	48.86003161974499	47.39736135209851	46.4011	44.948184401350304	45.135208031393034	46.570718717945496	49.096207402574905	47.46894347286454	47.9054
gene	upstream	132		47.643038605824344	48.90010690444589	47.43917679256392	46.51946031853268	45.068992280313815	45.24122993977468	46.56024597772783	49.14650869875797	47.49804927452855	47.943015195033404
gene	upstream	133		47.078971036179844	48.37084961929431	47.01496401021714	46.25704150808441	44.811885293209954	44.90045089773257	46.04563432142266	48.81742364856311	47.22178994886489	47.61630906239152
gene	upstream	134		47.44210185408359	48.64377641088042	47.20314104177149	46.44094989708324	45.18649504266763	45.122543734416624	46.316651621215236	49.18781518307807	47.46855542490949	47.89683686785145
gene	upstream	135		47.81140220942141	48.993247865264706	47.46443232997755	46.78903606193949	45.482925394468296	45.35347924716902	46.49569274428253	49.4945	47.786036184339814	48.372305973681705
gene	upstream	136		47.636465530400656	48.84105867691122	47.229823138516586	46.73553617031576	45.278	45.27300452812201	46.02696065242226	49.32230279617585	47.65964661469826	48.21819071184088
gene	upstream	137		47.159415527399446	48.93850073011509	47.270391454242116	46.53498075468498	45.19065472349973	45.13172968636033	45.91047866789896	49.18579017780123	47.5399	48.0359
gene	upstream	138		47.06886479462206	48.88879944364259	47.151626156233384	46.413547192531524	45.02320611685494	44.92668375069707	45.73439444009055	49.021009932540615	47.311099717842765	47.855785087851345
gene	upstream	139		47.520727389273944	49.203117383248205	47.47086394096935	46.83033009667983	45.36218168855628	45.31490008933346	46.15570232583074	49.40248578756841	47.696683955881106	48.270255440427995
gene	upstream	140		47.565214998206265	49.352608117351636	47.535077999296384	46.88566611666937	45.36780821984809	45.2991	46.19275896283755	49.46456507569293	47.79856494194388	48.34980652983322
gene	upstream	141		47.325941125952426	49.35490237481914	47.29487224592862	46.609850701395196	45.04454003042508	44.9137	45.78258462700927	49.16119409097034	47.465154043388566	47.991093520826276
gene	upstream	142		47.51453446995568	49.34036259240407	47.46247926435185	46.67898928452234	45.08230482923109	44.93182131606729	45.77303072276337	49.20423788906913	47.556458665592224	48.08569260973039
gene	upstream	143		48.0071	49.80844538981955	47.7695	47.0135	45.343003722370824	45.21949214639133	46.03341099930481	49.58508252657273	47.867397576878595	48.44188494111699
gene	upstream	144		48.26102783124345	49.86393475069433	47.81	46.95266515708285	45.18528337693132	45.21366557112839	45.86375211616413	49.480787509908254	47.7543	48.4136
gene	upstream	145		47.977888832102856	49.466295609908315	47.37279317714008	46.3829	44.75016370766665	44.703299434411115	45.38474617608399	48.938068323891486	47.2652	47.90180319797542
gene	upstream	146		48.20183563766465	49.53287054596156	47.48212252957576	46.70692421110645	44.99412865720694	44.879052065150454	45.48293256285282	49.11040321053167	47.436736077232204	48.162011545353934
gene	upstream	147		48.600212301066485	49.84791697232696	47.76520803735012	46.96777670162326	45.19673659728372	45.13273392450297	45.61942462827604	49.31968215678425	47.751378191445525	48.41859375058986
gene	upstream	148		48.24071004039131	49.37984345251128	47.315830384649104	46.305356210325826	44.68862337902311	44.69849193284991	44.991588975481854	48.77523625924528	47.2769	47.90066586499406
gene	upstream	149		47.83843954916482	49.02146752207199	46.58660124053418	45.9183	44.175384484053474	44.23473889711208	44.54616334160997	48.24942557331893	46.72953419813524	47.33672415686703
gene	upstream	150		47.95996131866571	49.15398679257152	46.419640649877444	46.03124063843381	44.35020303699347	44.513530418804905	44.91264821000956	48.40515690528042	46.89982249086591	47.459594289389486
gene	upstream	151		47.2985	48.53900491393196	45.738313706437495	45.19668725786538	43.66469776751084	43.813356180944716	44.04181178943355	47.6132	46.15786595121282	46.66697054220825
gene	upstream	152		47.48915823201643	48.56279478203367	45.81476907561609	45.34715572439391	43.85187059393214	43.97287632208074	44.25055861962126	47.85210310376164	46.351439577545904	46.90124643793596
gene	upstream	153		47.1071	48.40690769116289	45.51693650606243	44.99928365272953	43.497989934380115	43.71815205412627	43.99427096492366	47.50993084588075	45.93711407284966	46.52426015472649
gene	upstream	154		47.24904126581583	48.589346647415965	45.671041778430606	44.94336752871958	43.45460046049678	43.79775544974493	43.87956939189381	47.6349	46.06676596574119	46.58551804139549
gene	upstream	155		46.83820492686003	48.157236521503876	45.34566307306125	44.60367815913532	43.122448159238274	43.56219736536344	43.6804	47.27684935635348	45.771699193720046	46.203911541604086
gene	upstream	156		46.58574768405267	48.024973360817626	45.30628374436017	44.725039197371935	43.144900866054996	43.61804845796206	43.81421012572722	47.26268529847619	45.80062766655766	46.23963147957396
gene	upstream	157		45.86516866665375	46.90806161716581	44.68447107158632	44.05500862643562	42.45876436671099	42.951180324779564	43.10723851666985	46.44493869651827	45.02646070726745	45.437575638304175
gene	upstream	158		45.790388475149406	46.47666493742538	44.34904201949042	43.908264378355376	42.198147966358746	42.75012631536167	42.99304018285946	46.30955217488773	44.922286713924926	45.27717780994617
gene	upstream	159		44.68150253205667	45.223354430063544	43.498682136794585	42.835717785666795	41.16140995421055	41.627	41.882546384141186	45.16458177567498	43.8151	44.21414826688044
gene	upstream	160		44.32703155054636	44.741518762969484	43.091	42.52352668058743	40.733392446344425	41.34005146106819	41.78471574140682	44.816999296022885	43.55481729619537	43.955318625931284
gene	upstream	161		43.836997372345834	44.22455550720268	42.77328541938831	42.12032795855893	40.402883501513315	40.937201284390184	41.41627061557508	44.37826878154802	43.20305979362658	43.5695
gene	upstream	162		43.57831801921233	43.73186364413175	42.16524029811096	41.52094325822096	39.963889186463305	40.31633755239134	40.843323409215444	43.77801094530382	42.61993726064217	42.96025414284558
gene	upstream	163		42.62533231482093	42.879514254886196	41.417160611555026	40.614418757776775	39.180693808551375	39.402663945732236	39.95725850311301	43.00587981365635	41.784752234643385	42.11693313525892
gene	upstream	164		41.81705765615144	42.338665598042454	40.6438	39.73280915952441	38.44407588933007	38.63435219544083	39.11218505448186	42.2022	41.06246773720995	41.3576
gene	upstream	165		41.95121670806734	42.38089778887438	40.87902753675977	39.744565195447514	38.56929139993814	38.66962377047804	39.20924771520353	42.255720632348556	41.12596279309635	41.44818644368259
gene	upstream	166		41.037301703493185	41.732338424166116	39.95918577021251	38.83924264579256	37.602008511737395	37.8226	38.478	41.293768563794636	40.23962533750361	40.493537701987684
gene	upstream	167		40.68326480432988	41.330291801111315	39.587312866734344	38.56191398219396	37.35782225447741	37.50086006745063	38.14917120678525	40.965833964829585	40.037941443367245	40.225726769030736
gene	upstream	168		40.64319080790082	40.869992684110315	39.15425046362852	38.16605785851879	36.97077723823459	37.08712301203855	37.75576595001116	40.61030020054192	39.69633527401421	39.8238
gene	upstream	169		39.588512580635076	40.1999	38.58699922790894	37.526527349600556	36.30597044682648	36.41378279134285	37.08036097618861	39.94526443339412	39.04281498783201	39.13425619650367
gene	upstream	170		37.731877798550585	38.301054962189326	36.79713035880926	35.745556083915695	34.47054527011709	34.60719349777302	35.46813497805751	37.94987285958293	37.13874396389825	37.19369404624331
gene	upstream	171		37.07084881729974	37.55829888497271	36.30228613373213	35.15052487653903	33.891606125949444	34.09768112709484	34.911298577251934	37.3707	36.58958846274647	36.64298239026347
gene	upstream	172		36.13055926322598	36.75343357571027	35.44857567195006	34.248121502455575	33.01722462942623	33.18558469609438	33.915186634588665	36.40844126328273	35.5853	35.690640965008605
gene	upstream	173		34.96654682712662	35.59518951711018	34.21337762851512	33.16821243342058	31.982185215828046	32.00647786236185	32.72888990974819	35.19387700082917	34.40529217046774	34.56155358291468
gene	upstream	174		33.73090644149104	34.19646528940343	32.93334971579932	31.832938228987185	30.71654073602541	30.69404432012607	31.45581528595012	33.707603236671865	32.99568623691061	33.240945611212815
gene	upstream	175		32.412	32.90301699555335	31.776238196193173	30.51492747989593	29.502316420848757	29.541246125066202	30.221072674792886	32.402153812122236	31.705388816422033	31.92436227705759
gene	upstream	176		31.4973	32.02610408855939	30.833434028239683	29.74498801008201	28.673531755718574	28.736303126942598	29.42057042167737	31.54196594277682	30.921951592963275	31.08648407792016
gene	upstream	177		30.292418894584518	30.790126667513633	29.67179584260566	28.553314267239625	27.54706533827888	27.596595060904754	28.191740556440134	30.23674014038691	29.61195179151133	29.831028859837794
gene	upstream	178		29.642156134581445	29.973329590884692	28.96978969483573	27.908244826565813	26.90298117720313	26.991214449986135	27.555902657867517	29.489793060308838	28.91393641092913	29.160979942940493
gene	upstream	179		28.500157844216208	28.971532531709784	27.878665392692145	26.707833642222035	25.841004428184792	25.94367863236108	26.43798388079603	28.2532	27.791251020471922	27.986496262745554
gene	upstream	180		27.071276963765367	27.535991196406904	26.459325487255136	25.388774705632834	24.53559408420212	24.684237363926812	25.165237789212423	26.829945289501804	26.378706456328405	26.568659879617833
gene	upstream	181		25.902471999910663	26.260150425147394	25.127570429986175	24.132217170448477	23.389717984955045	23.58342946595983	23.854580957782154	25.535366533301996	25.155990386389583	25.331973799865146
gene	upstream	182		24.57248204320319	24.894932876902143	23.77992600056247	22.746318412160008	22.093531436498132	22.346586621043507	22.534345886489007	24.13656271383933	23.781612353599836	23.916033696966988
gene	upstream	183		23.42748412202259	23.576371553956623	22.52563629910688	21.566360694518387	20.93984820738779	21.203963965639367	21.375766871799247	22.81909722037236	22.445518996234718	22.597284969728776
gene	upstream	184		22.229694638481927	22.462202046900146	21.42137106069286	20.423473398412327	19.827807757236275	20.02397329530754	20.18366977958416	21.595093703366803	21.2414	21.32858118052597
gene	upstream	185		21.010762926722254	21.146200229103368	20.176871894837475	19.22211090420774	18.701101892745918	18.8387	18.946390267492397	20.319751314804353	19.94133804896426	19.979566591818774
gene	upstream	186		19.809430634802393	19.877808383674807	19.01191694752723	18.017550992796785	17.529205023937656	17.71021565922892	17.82676029490374	19.041001345862387	18.668947542223766	18.710932556884437
gene	upstream	187		18.779813716096363	18.852428899114607	18.090846083339624	17.054779805272318	16.51714764657412	16.754263641573598	16.861915108362833	17.947488063901023	17.578963528781713	17.63758782398361
gene	upstream	188		17.890770099972528	17.91057023333267	17.350571087217123	16.173267473406597	15.672219539964932	15.872624228671379	16.007958986585578	17.06652152115151	16.637721594151298	16.688815211596417
gene	upstream	189		16.862226370372206	16.86013708198132	16.401380137539977	15.237881879717746	14.773848226007118	14.941029683757282	15.0982	16.001717472846657	15.58198733815784	15.671833324269837
gene	upstream	190		15.735823970534458	15.673662139435388	15.170524554810067	14.080642729985925	13.657118052511576	13.819735693106606	13.95143066801308	14.734789480445857	14.345583351747262	14.436792724890628
gene	upstream	191		14.905362798264953	14.71296430198199	14.230626690547629	13.168518943576748	12.827563210333805	12.967005341004457	13.128343093565723	13.797861119620341	13.411944061330784	13.486161214131414
gene	upstream	192		14.294407864725244	14.049679910989873	13.621702920724536	12.492616938123986	12.190501612716922	12.297868968777365	12.516983784213584	13.087764049127443	12.687355869620303	12.76671551998676
gene	upstream	193		13.625682381896183	13.30351308543937	12.926038541263196	11.827716048647986	11.521030505657604	11.620410234704881	11.838794609948124	12.321855259328478	11.962846470694453	12.028133793117163
gene	upstream	194		12.686062891870701	12.384090997502923	12.041127323867377	10.993967109805192	10.710152040346593	10.782986921605652	11.004347483591234	11.432642342851256	11.09496924239181	11.14847724251285
gene	upstream	195		12.07945241233687	11.770938483076618	11.430722355247148	10.38150007419624	10.112141265742466	10.21922748737445	10.394322415121106	10.779177265675207	10.443512384958824	10.492174010217244
gene	upstream	196		11.416181069204026	11.07642200182186	10.751567747249013	9.77126	9.507410820856151	9.58518	9.760074286152244	10.10053956696681	9.776685024304877	9.786257625752816
gene	upstream	197		10.834072092848094	10.437165706650452	10.13508663844077	9.122535523893157	8.924646561235706	8.974390572772622	9.150413150834991	9.456203249371637	9.130815382284691	9.136973621295335
gene	upstream	198		10.379564412884708	9.912495543650934	9.59775	8.670484373782122	8.470573600747116	8.511138561990304	8.672989198182382	8.92996	8.60896	8.599238834713956
gene	upstream	199		10.00859887700642	9.473598964755721	9.184737621230777	8.269675240195674	8.116776780912579	8.153717888490014	8.277052033259654	8.535691530925948	8.212955158692724	8.182366341036115
gene	central	0		8.299539096267953	7.798945542349002	7.508413289502313	6.714510639911442	6.568218982968395	6.591791235853763	6.780945589038892	6.882841861780304	6.615247967938303	6.572164992689031
gene	central	1		10.126123408176692	9.55379	9.273563154917458	8.461984918442017	8.221430517588345	8.275098557361499	8.490611699723507	8.713525718549988	8.36525	8.342670501458493
gene	central	2		12.823338096569525	12.376591650897945	11.781590037064383	11.084606468405212	10.744108219311508	10.825261243358554	11.102090040125935	11.382434073409666	11.04787277102985	11.06667749413238
gene	central	3		14.818337830079715	14.409521038533294	13.718200169107995	12.9939	12.518390791211134	12.608919437017942	12.977068947916809	13.357192235069961	13.021454901136618	13.01675484503167
gene	central	4		16.358867636345025	16.00176856480673	15.204530965632461	14.468181842238172	13.936504222674573	14.049151145293356	14.431113026929529	14.937314042746454	14.566851276511795	14.539876401243053
gene	central	5		17.501538807028187	17.220717343088108	16.36466782513457	15.604604043913454	15.094939134927113	15.178543792645863	15.551973738133714	16.178772107723326	15.79782795879005	15.732269143082524
gene	central	6		18.68302376983432	18.56401214088947	17.58272207119931	16.79362884648399	16.2476	16.336986960191048	16.755221303215812	17.39835885210456	17.001006289847325	16.923481087048362
gene	central	7		19.70830892171371	19.660494717999786	18.516024222723242	17.79562942410831	17.204825008990397	17.32833741007332	17.722969820779657	18.463490928117924	18.01826903849115	17.97070721530596
gene	central	8		20.645476731341713	20.61885938439183	19.418064430527252	18.65076869532995	18.02770150312066	18.183904252025886	18.56736705214626	19.363194951181683	18.89882856076467	18.881331773360948
gene	central	9		21.73584219424787	21.683182045162038	20.50759407066581	19.678231061288844	19.04143124669598	19.19260029125926	19.61485635936925	20.46503408579593	19.97910020153181	19.968634332012325
gene	central	10		22.383445113947275	22.372176632578945	21.291903166371803	20.35563837969934	19.697700436876563	19.89909982754646	20.28128933367704	21.21627414763846	20.693499774089513	20.699822701363296
gene	central	11		22.899980585264203	23.078307414178393	21.890714159132216	20.920766554417845	20.254852664318612	20.471254040151194	20.774144251724326	21.82320611500769	21.31083018818519	21.280221324269228
gene	central	12		23.639086165580732	23.911724371244294	22.611255541902207	21.709671029434777	21.019351142122694	21.21859374143859	21.458449288877908	22.617249813688023	22.093383527913097	22.05717706400813
gene	central	13		24.27203256538119	24.51594654859676	23.318054411075508	22.341687142093093	21.675462533060568	21.818366369457795	22.085395841679805	23.29979493814101	22.817784093044956	22.724831376257903
gene	central	14		25.145245848745194	25.39251860428338	24.067938464903072	23.10111947843357	22.427694245125302	22.553397247459877	22.837973999553764	24.09579116295515	23.635696369812493	23.508010021625708
gene	central	15		25.884005610226254	26.08323530315925	24.759138749215538	23.817442374004315	23.138855528007326	23.300768267751987	23.547224565580184	24.85643973919253	24.327927493035713	24.23693014691509
gene	central	16		26.40679457591872	26.830865124549234	25.430683833085997	24.49675764831812	23.823071541701665	24.009469364614347	24.22733994479106	25.605506241624674	25.065952545637128	24.963403935064342
gene	central	17		26.90183034572936	27.39477656917773	25.92075932929231	25.054842374352088	24.367946098200505	24.53018867901069	24.829423005693855	26.20601274524993	25.66466876297773	25.589449366379768
gene	central	18		27.16568013074431	27.735841436646226	26.16632378313451	25.358202594365814	24.621501451446385	24.78873669044499	25.090406617091904	26.525458939555083	25.934969826817834	25.89776239334098
gene	central	19		27.549	28.141618703826598	26.52065863693867	25.75278038704009	24.964231843181704	25.15116854421258	25.37743720323587	26.916257236412505	26.3023	26.250698704846577
gene	central	20		28.04356934351947	28.52908578848756	27.020153651703133	26.250456761087968	25.455266506140113	25.597831857790386	25.931864161608363	27.45557043445258	26.867666579179684	26.824359234995352
gene	central	21		28.608440760340905	29.01406667064852	27.59002183916961	26.730156791419542	25.93344704770296	26.097573046443824	26.423618170428956	27.957206280028892	27.326424558303344	27.294072034415354
gene	central	22		28.97239693905726	29.33601639072768	27.960641098192692	27.095430030734285	26.271649820190245	26.40903473969132	26.74598306174457	28.351768211859625	27.695804324844104	27.653446818805403
gene	central	23		29.32552275378781	29.80233879330808	28.34476674997529	27.507601319731002	26.702	26.77165616417707	27.09023972143342	28.73952753571702	28.051248457803275	28.041165015093945
gene	central	24		29.629594530398375	30.09360366969651	28.746937570391843	27.880954704091117	27.073319989559398	27.135621328339745	27.483726208219185	29.13282297903193	28.441870583287617	28.466112202297182
gene	central	25		30.30853897947929	30.795937898944192	29.32051434795439	28.435922695583713	27.613527340935963	27.689303251697694	28.024177313616057	29.75650362206981	29.039932207401055	29.031863816466313
gene	central	26		30.541721141727947	31.11995805655415	29.586398900531808	28.717385799359374	27.913585178961664	28.01972628950782	28.27445742264918	30.06115449469599	29.301962743951222	29.347237480229314
gene	central	27		30.87632913492405	31.562662395873488	30.02563726345741	29.185423464847723	28.35590711183555	28.512647951766695	28.730438752204112	30.552539676406646	29.743220527244226	29.79735835377954
gene	central	28		31.09108148552949	31.810482483593265	30.308131967605544	29.41316351226322	28.55204412069015	28.749270814885893	28.977681019689086	30.78748449042476	29.952951448404786	30.015986294722243
gene	central	29		31.287848656160858	32.14983514333209	30.543157501395964	29.62639116559078	28.804999235176272	28.980122762722313	29.187128381289277	31.061998850709895	30.20190704478375	30.29677431990949
gene	central	30		32.032123254920144	32.913447539344524	31.205310757573038	30.412144188895443	29.491233161744653	29.708244329032993	29.913241380810327	31.859356429987475	30.956958717335528	31.081190597192975
gene	central	31		32.347070810871045	33.24742672939889	31.618955543947315	30.753022541461775	29.861305252706345	30.03942571161838	30.256947216629488	32.230050481954706	31.329963832798136	31.45250526339832
gene	central	32		32.53855815362045	33.40253774582938	31.7928	31.002737087305785	30.10273705706649	30.22152986655622	30.50214221894715	32.470360288773115	31.60488595263781	31.679383298867776
gene	central	33		32.975551712067094	33.85715821951391	32.27667041994719	31.491275125178355	30.571178297073942	30.65268244495016	30.983915212353157	32.96346122771026	32.09592420158355	32.178727124706036
gene	central	34		33.20178798031878	34.02939650059532	32.44883637014126	31.589799601303337	30.675634931644765	30.776446038822446	31.14745786374511	33.0788	32.20166309439856	32.27917628269924
gene	central	35		33.14005626192165	34.04162867669122	32.38840072798516	31.616192439519534	30.707155821255572	30.81813715317791	31.15827885305566	33.12458744307941	32.19639824528581	32.31439864917021
gene	central	36		33.36747038286374	34.23057922442735	32.61150461131674	31.88884665859208	30.88274509779792	31.00446167529388	31.373396068911987	33.341044245780424	32.40851190074963	32.52215075279705
gene	central	37		33.6503	34.36646951537242	32.77147634667517	32.06711745531667	31.06356502022967	31.169304845489503	31.506628727282223	33.54971781307101	32.574635882100516	32.66480532832171
gene	central	38		33.671806215044526	34.34926435333483	32.82759788890158	32.10561632851976	31.131685233253567	31.264037336153315	31.57680226199517	33.61048578090706	32.652849629987855	32.75465460019411
gene	central	39		34.04258196703651	34.7204	33.15829072170658	32.40307324300329	31.464323646024734	31.567939329601256	31.863008561349627	33.972796825214175	32.99924203931047	33.108130932399774
gene	central	40		34.25743945231728	35.01126680617753	33.39987410913025	32.70535894379806	31.69418777986358	31.851807881445925	32.102084422695654	34.215625183873705	33.2353	33.3747
gene	central	41		34.91604893771221	35.59140802813169	34.08967647092293	33.38226591214581	32.31418135638431	32.51851709989608	32.75383893720776	34.878713671261686	33.89985130276908	34.04498882558782
gene	central	42		35.21543443579334	36.05664328729701	34.402	33.787291713545926	32.73858247214182	32.88560222712848	33.17840121146993	35.34252477718082	34.30881144253818	34.48355837332253
gene	central	43		35.742781021504484	36.53000955593035	34.886690321886384	34.267406684745694	33.24092766578283	33.372634686767796	33.67558455961388	35.886501757214745	34.83474433938649	34.96258546910273
gene	central	44		36.209657151412515	37.01903226647703	35.39317594432556	34.73026796662466	33.694354023234986	33.863789012719614	34.14302119915384	36.35903483249295	35.26881506308007	35.449198958741505
gene	central	45		36.46155201973573	37.32760654375715	35.7152	35.02291737051775	33.95641272973944	34.199678988919196	34.440649145949145	36.75459763539434	35.70214226031389	35.81852820597034
gene	central	46		36.94239729608339	37.67457027039884	36.12160438646425	35.52850177541066	34.36448546310587	34.609039024525075	34.84	37.23600393334261	36.171152983603164	36.30858476775634
gene	central	47		37.25917729223969	37.95609919832418	36.27611317557146	35.71014505877803	34.55330510108857	34.80921037081974	35.057621620361424	37.454785747327584	36.352215466857714	36.477702233178235
gene	central	48		37.5694	38.29235173040346	36.60383072676922	36.06124131816172	34.88277850380426	35.182	35.29760010938362	37.830874007909706	36.71598767271702	36.84496464865122
gene	central	49		38.079383283620764	38.84629893362049	37.045787674044526	36.573733082253455	35.34324843272512	35.694177644492406	35.7406	38.29452807452675	37.19766388241914	37.314251202207714
gene	central	50		38.098016306154406	38.74319784512263	37.067128602988376	36.605432549644554	35.352	35.680683352672325	35.757777643210765	38.28542582870487	37.20384588036964	37.31538823250394
gene	central	51		38.338374498837595	38.922179671060185	37.204933506440014	36.79429994510354	35.55042604682784	35.890421925350296	35.96692496391906	38.512306468344406	37.399121283659504	37.490991253624436
gene	central	52		38.28394435074841	38.86789547510161	37.16768745068837	36.78220486106133	35.529195979036096	35.85037338297999	35.93891340487062	38.47127412092131	37.374653271929894	37.47644683537019
gene	central	53		38.32888845612306	39.01640753530048	37.262786602810976	36.873955075115916	35.60831232433552	35.95764828392013	36.067357343118736	38.57704962127815	37.48391379425665	37.593384858036636
gene	central	54		38.28174401063703	38.876334446289945	37.163492760119944	36.79447354322948	35.54616495813205	35.92107516227414	36.061209785912666	38.54202128824765	37.4307	37.56883987189939
gene	central	55		38.590519594066045	39.274682375417946	37.541246943994736	37.189063440537495	35.95226262864813	36.26563646393428	36.43039655465489	38.95781923802604	37.86197341466705	37.996155932605326
gene	central	56		38.594612252368805	39.24043504143995	37.58141424226638	37.232409839657976	36.05609055904561	36.30121574479993	36.51829921269999	38.9978	37.85107637726859	37.98570700808831
gene	central	57		38.985635810406194	39.62285135283439	38.004521068629536	37.62988110803532	36.44769456316973	36.70250239086207	36.88923188378685	39.379827684087005	38.24602764873645	38.39011723860243
gene	central	58		39.24375106514276	39.64675258388394	38.11220226311672	37.744272098001694	36.5644	36.78927057435338	36.90467203743549	39.45865452480047	38.30222737208944	38.425165039212956
gene	central	59		39.30034459163766	39.8516	38.14356954081793	37.86765094522726	36.63035387016664	36.928130100095444	37.01770466079944	39.62381632427515	38.4461	38.535525140646534
gene	central	60		39.657317029995056	40.16366838652854	38.401299661611276	38.26396776112392	36.969434675188275	37.23864678127643	37.48169738449576	40.00300334221003	38.88195520801045	38.95503927286446
gene	central	61		39.85283594323789	40.42071565197399	38.648565413799545	38.4581	37.160050185908574	37.4722	37.72376350209527	40.28534748058585	39.14096694871744	39.210207882554826
gene	central	62		40.054124712032525	40.69016652916354	38.86572070835404	38.628392560266974	37.405558325164066	37.69741272271631	37.94579889336662	40.52769041795876	39.36411448155833	39.486674835221855
gene	central	63		40.107376852434264	40.84453447763737	39.07069532549957	38.78069376089966	37.5458	37.89634319665903	38.02088941719516	40.650271674944584	39.49630411434963	39.63063112618522
gene	central	64		40.273357935106375	41.10685168495522	39.39088387534485	39.03631695010173	37.79202853960099	38.12022435390296	38.24714338370169	40.87917949711219	39.754436301592854	39.85548733881078
gene	central	65		40.284784729787205	41.020835145339234	39.340077003447774	38.99090459596556	37.73107452496144	38.078016887370666	38.233917028624106	40.81251660290745	39.68029476419834	39.781297037570205
gene	central	66		40.81133937413507	41.69940660188154	39.868911315014756	39.57854701247158	38.319090581434665	38.69475497211944	38.83972081990231	41.422360998249815	40.29760664576175	40.404204602754994
gene	central	67		40.82296566228373	41.73161603225995	39.84052057577379	39.620486215920266	38.28442619914653	38.662982227108024	38.849152270179715	41.413258677838336	40.269538663309675	40.39407356649246
gene	central	68		41.14960342500367	42.01393951451856	40.10508500022233	39.85825970962038	38.49759569815057	38.92349644678513	39.03626757195848	41.67700161746721	40.547639990921205	40.70642555721709
gene	central	69		41.51247780838092	42.41266669549654	40.40229864153454	40.20584964746704	38.79031774102327	39.21406887141881	39.42387444821035	42.006595860014535	40.961225148997634	41.067769867913675
gene	central	70		41.46269997881423	42.354434913797526	40.403568322135754	40.18094860666922	38.803247248570685	39.18516047055416	39.41515203965658	41.97633436613796	40.890985700754015	41.019204974243706
gene	central	71		41.78735975909324	42.527056736915505	40.611071517221454	40.388611593350205	39.04057064315376	39.42952789761388	39.621420693963266	42.17682372528847	41.142434736777496	41.26513410987154
gene	central	72		41.92830556389316	42.82291505090456	40.79293977129372	40.607400568511274	39.26263675568877	39.63840797802326	39.848632995611986	42.41205999252268	41.356065247011905	41.50720222129047
gene	central	73		41.834032935982925	42.7884	40.86963366847262	40.555434691026626	39.26774838106759	39.62746154919759	39.87457114914563	42.40859149799035	41.34902306395565	41.49405216110123
gene	central	74		42.48247750825732	43.32022728915296	41.39520482475699	41.177426359009715	39.88828633987529	40.22933363633239	40.48074626823217	43.03327201432633	41.949	42.12411882703631
gene	central	75		42.940079497524785	43.84835830904268	41.79962028463231	41.542536938893186	40.293287786990625	40.62266932325592	40.86817681346731	43.43888860481799	42.371486989804254	42.52031032417021
gene	central	76		43.12450607236482	44.04937418382426	41.93541541131828	41.70319927281689	40.45827594735498	40.76792914282661	41.05397302788149	43.58110620312445	42.51270651440378	42.711368438999195
gene	central	77		43.384453779627236	44.3102	42.18048127933425	42.03549040989607	40.789841476185316	41.06531954899701	41.294355980025465	43.95398795414898	42.853702763450414	43.02138084955288
gene	central	78		43.58945557554488	44.6575	42.38657791584453	42.252024921950216	41.08404427609679	41.29780051295318	41.58285856888845	44.272526476407236	43.1414	43.33260556581461
gene	central	79		43.9742	45.07269361124862	42.8396	42.7408	41.527637573885116	41.803447253373115	42.04796188801879	44.743988655966625	43.61642197432541	43.811410315576914
gene	central	80		43.66569213016649	44.886925731053246	42.58619088029503	42.47943990617614	41.26914688781092	41.56003609276071	41.80425839808359	44.48650715209527	43.31762512612677	43.51863756723862
gene	central	81		43.630586828140494	44.91862338213469	42.605615920398826	42.53454159326117	41.25824805562406	41.56898569065603	41.806281000840706	44.48190596094686	43.309324333962785	43.50889614649814
gene	central	82		43.72289320114736	44.601416377903256	42.50209612388915	42.530955240955606	41.139989570441315	41.50643927267002	41.77407153918308	44.454765540296414	43.30230841567051	43.43936460745049
gene	central	83		44.03653293606529	45.01634236947814	42.760200004317646	42.703486587826625	41.374730309637826	41.737686515205304	41.946544829680604	44.74133749906821	43.53166277672476	43.65149828523113
gene	central	84		44.08635198521393	45.07116334450823	42.89538547368011	42.79814306607179	41.44034235740323	41.84815186167671	42.07227057744124	44.83998835292895	43.595154121750966	43.76433512059448
gene	central	85		44.39024561803401	45.340860579441305	43.11524879636638	43.04939512308613	41.66341231789633	42.069314057169464	42.22602852638876	45.03117326102334	43.84228560744077	43.97075430955145
gene	central	86		44.313173820061245	45.21387684041268	42.9943	42.848536244989816	41.51664676500228	41.93443710653435	42.08715312789932	44.896	43.67523579680355	43.77096528866949
gene	central	87		44.73175336709942	45.71329626337804	43.469330044102826	43.297658472328095	41.998279403306555	42.346005169247725	42.48694146046318	45.321542272516204	44.127431625899554	44.29906338528182
gene	central	88		44.74139682329905	45.92894001919415	43.60358210568148	43.560595330665365	42.24858804746729	42.61914745920077	42.72074464810225	45.61360006611427	44.325747592989515	44.514726649729006
gene	central	89		44.954899602175736	46.06038395795845	43.77638680719604	43.76286351575601	42.46730841031058	42.849122313468314	42.95347732445668	45.84264184053245	44.547289965032164	44.70680887378252
gene	central	90		45.02099598227684	46.114989416010886	43.867645144695885	43.81140183192773	42.462492812535295	42.80248902449567	42.99367722585689	45.90202273496585	44.57228675792257	44.767282741737205
gene	central	91		45.398384659367544	46.37533688953927	44.1132	44.15960332747264	42.81857078422884	43.100808576343695	43.32034547478554	46.28445068341776	44.94856413479534	45.13705189034842
gene	central	92		45.72370297783717	46.91719599987864	44.67052915528688	44.675678183794986	43.3276	43.543097905631676	43.85984127700821	46.820519475249526	45.513298540485664	45.68660177864321
gene	central	93		45.65929106847941	46.9005	44.58856999698014	44.65245985392329	43.25683037126644	43.55083075226213	43.801578390252914	46.784	45.48913188945011	45.652983322593975
gene	central	94		45.767847201179485	46.77432456175465	44.45959579828019	44.569891406722846	43.2159	43.56088711502629	43.69935588972845	46.742966122412575	45.41098786857393	45.60069589415625
gene	central	95		45.71390950303103	46.741002480917544	44.451186367554286	44.45727022720797	43.102983724007835	43.46634061799459	43.636982714120336	46.68325569468128	45.282	45.42722726152144
gene	central	96		46.079328756078276	47.224284032587946	44.81634230300421	44.88040715935659	43.52499483726544	43.87091981900327	44.04774442926853	47.125227816437636	45.76202171074595	45.89288487305602
gene	central	97		46.12299336931643	47.29711530489449	45.10620621126947	45.01799807209406	43.69631725913965	44.003445114956016	44.158151993765564	47.28326543815167	45.96103108694197	46.12350338592754
gene	central	98		46.58776650566427	47.65863128236067	45.530331250090626	45.43972456683943	44.03714383003397	44.3535	44.55471700921155	47.7102	46.382448885702004	46.53859036234089
gene	central	99		46.567043246004786	47.68216232068632	45.506962380368186	45.396021825140984	44.035686099343096	44.34666828814864	44.579987747605514	47.675381263638144	46.32978889710014	46.48712261194793
gene	central	100		46.73260785483817	47.7814	45.622975352473716	45.46256756953754	44.15678749042629	44.388024003783315	44.66896220395246	47.78804347085817	46.38977836447558	46.5539
gene	central	101		46.76386353430203	47.74138662664645	45.56422008955488	45.41576385396584	44.14462983772611	44.31153099872686	44.70361978276701	47.70558561929679	46.35997966993498	46.53610872427747
gene	central	102		46.84348697562655	47.9637	45.904575855279724	45.69901186396569	44.45446971037911	44.59329684820387	44.97612183548474	47.9572	46.62660535672184	46.78595654906488
gene	central	103		46.91762099152696	48.1171	46.05666294751007	45.901430373932286	44.59262006822763	44.738485909025954	45.124326966720055	48.14684738272707	46.77051544585527	46.93989215748576
gene	central	104		47.367593187789616	48.6464	46.45301807131652	46.365648947091636	44.94117835152164	45.06606224099646	45.57234215570737	48.6034	47.224392427308864	47.39955484321278
gene	central	105		47.42575853256959	48.67523471420174	46.612374107463886	46.53533613397661	45.10954168256403	45.27023015270729	45.738254083724314	48.76090316538584	47.327616613598245	47.52845568376774
gene	central	106		47.58854535170488	48.683224531001244	46.58338478537967	46.6399	45.20889438212389	45.372760991750674	45.78675255907292	48.84857481791126	47.42353404160217	47.64801043100365
gene	central	107		47.91296369968145	49.151142960721494	46.92170973989778	47.04072145134901	45.58944617863604	45.705076855872186	46.12111555741002	49.19449601831836	47.771	48.01178846802953
gene	central	108		48.277805400438304	49.6365	47.440420532999305	47.5657	46.03170232975519	46.187827030261175	46.60600529554988	49.74693938476088	48.28219313922538	48.537692086153385
gene	central	109		48.56705001834909	49.91647016420129	47.71048130216892	47.791183619348615	46.25698797744077	46.427283449162765	46.73046818436486	49.927457167079105	48.47769662944745	48.69831063832352
gene	central	110		48.708656763368275	50.30824243100467	47.85283546172477	48.04053472054564	46.48237114004017	46.636157384877414	46.89805714545295	50.162068639485966	48.705202207722145	48.92038516710759
gene	central	111		48.90874418399288	50.63256709757281	48.0672	48.22946830713959	46.67705848648863	46.878056215206264	47.071824912947356	50.344853412624715	48.90823821659647	49.129414471994416
gene	central	112		49.15790113869531	50.93313972918235	48.210312232750354	48.40342326424606	46.85679673194826	47.116700074304525	47.378246880588165	50.598051082562215	49.18887525905074	49.42868519279733
gene	central	113		48.94007202760979	50.425662560965286	47.88079787702359	47.99656041618228	46.4772	46.83571351865087	47.00525683043522	50.187941238357844	48.81031420405591	49.01708319257571
gene	central	114		49.194685109583794	50.86851465584937	48.31395589813215	48.3575	46.848520389895334	47.156690408607815	47.41957344655028	50.59184971241946	49.22172943324953	49.389255781228584
gene	central	115		49.26052264901394	50.89622877765993	48.338192533838004	48.43691504106754	46.90557770580571	47.196865674475234	47.507379885877874	50.65106845672153	49.19694586640659	49.419439102174245
gene	central	116		49.52489282279386	50.983193146532635	48.465605329373126	48.641599205898395	47.076193078013155	47.42342931816608	47.64334057189218	50.83280933764442	49.40451567221571	49.59660131499437
gene	central	117		49.55569251448126	50.93967063656497	48.52165506677629	48.671723646273755	47.14004990430608	47.426140622704594	47.74011498871155	50.88843287531579	49.42892199066181	49.646521463556375
gene	central	118		49.816718769482456	50.911741378688724	48.557434744697325	48.74255865803081	47.24288797169711	47.50860890031627	47.75942548328138	50.947067650566225	49.47955599972683	49.728421356110985
gene	central	119		49.801581512688124	50.981307459378215	48.60922104614156	48.80026539497368	47.236114543083296	47.55570377256435	47.714131105664826	50.979018855105245	49.575064478027585	49.8067
gene	central	120		49.9522	51.387351770196254	48.78661496648706	49.003944091666156	47.44689903993957	47.76668585168469	47.89289913570592	51.25474012421924	49.787123013076254	50.024880604020716
gene	central	121		50.259783592749734	51.617604353701445	48.98975718289744	49.23420992288341	47.62650574088723	47.96543957178811	48.14453807261931	51.51399082824577	50.055300050403254	50.23062606698954
gene	central	122		50.316216156855795	51.593863757006055	49.10024804851169	49.352300517165915	47.66864090521684	48.081035473249855	48.28824776184949	51.57398525953026	50.081929888898756	50.29906277668988
gene	central	123		50.52967192683366	51.98687120160426	49.36656568763198	49.69253602992647	48.00620743322837	48.35825478638062	48.611740046945265	51.9419	50.47473925269827	50.6576
gene	central	124		50.36946873652643	51.822212878918016	49.35214478583787	49.61467679315532	47.93872923803945	48.19998712742936	48.538851383040075	51.86384066917584	50.364929946427026	50.58276506504867
gene	central	125		50.448348518233416	51.89391579324359	49.355971433131366	49.618932293524814	47.93047071203046	48.271619201838504	48.655001157893295	51.92281340252447	50.37831917744782	50.60028265039001
gene	central	126		50.43024656269206	51.99525136291194	49.43742964673352	49.655323625091704	48.00871581534343	48.32547829034424	48.70240271414582	51.99953394590455	50.47946450212135	50.678685664023604
gene	central	127		50.81409791940245	52.45570210889537	49.78105869561181	50.059883873979786	48.38573528407095	48.73488816414364	49.13553615105982	52.32812174919502	50.80549420636769	51.04263309648025
gene	central	128		50.77972796094213	52.49150230409018	49.86201561907682	50.216825084435115	48.48416226143494	48.86151313680676	49.31219873757591	52.45616400606384	50.96531792232829	51.18468364627104
gene	central	129		51.05837237795814	52.82582117576147	50.104698951611766	50.46410544591785	48.77993622362374	49.143192462574426	49.55410881255311	52.7367	51.24484190714452	51.49803556681442
gene	central	130		51.470032559252516	53.24447154176784	50.49859671417938	50.889470535243085	49.23179904695194	49.56359090401193	50.025224588613526	53.20012424554097	51.70283157880049	51.93196179623477
gene	central	131		51.697363819705295	53.38576484882378	50.66883117452871	51.05059542276472	49.39011092445789	49.71325748803784	50.09628577420738	53.41128484615394	51.88605580839021	52.06294718442069
gene	central	132		51.66668939522276	53.45366055956088	50.90185433589495	51.174690651834744	49.5652	49.83043926287276	50.24243483838698	53.6018	52.043492067198336	52.21442020809463
gene	central	133		51.78116733715511	53.57341423450407	51.13013937660232	51.258186768135104	49.71593336871032	49.98479164620933	50.45087462876741	53.76595585994192	52.23144711721768	52.406
gene	central	134		51.87565223232812	53.777817240405085	51.246733701563386	51.50796522236424	49.87184575449429	50.15248705013769	50.615216437421985	53.87963589760208	52.41345811508414	52.561569453065914
gene	central	135		52.18483297144587	53.84901099726815	51.41136520077716	51.63773576981076	49.983216855229585	50.291134141422845	50.79656618885787	53.99557897733873	52.50536415526397	52.68647374079683
gene	central	136		52.638386165858975	54.221742783682714	51.75065910128037	52.03836102047926	50.401336067213904	50.69396588325917	51.218441436987234	54.49523268212446	52.930232461705714	53.15442229057864
gene	central	137		52.62610834904432	54.199338039700336	51.6847	52.00956098572883	50.453122887405435	50.66856647395896	51.197763097390926	54.48086925526475	52.94722727137755	53.09043593364017
gene	central	138		52.857878356528765	54.422659016202424	51.96486388395166	52.1416	50.62261607356549	50.80128273124765	51.41890040267219	54.66496804115045	53.116985528274675	53.28022106035216
gene	central	139		52.71431718900618	54.33014927957741	51.91845558344639	52.04626926204859	50.5126	50.67310222088689	51.28437203297847	54.53552024720828	52.97436770094223	53.18530043345311
gene	central	140		52.65529883776724	54.26214754279766	51.74615407361521	51.974495945181715	50.43215187409952	50.556569499762034	51.11991856617332	54.4284	52.85945895688618	53.076767994149634
gene	central	141		53.02458651105306	54.526635310634944	51.99037362748932	52.22034520357622	50.6288	50.73593193497349	51.37975930408264	54.68247082923867	53.0558	53.33229256041112
gene	central	142		53.25884265161203	54.76868128155734	52.2073	52.4134	50.87947949793229	50.93012256169874	51.630281547389764	54.88299785904588	53.23838327202362	53.5586
gene	central	143		53.3226	54.8752	52.35083742135265	52.42431706405181	50.92945505820123	51.06882434086478	51.69782781501154	54.99764411035723	53.38898207902849	53.69741577368228
gene	central	144		53.40923897568902	55.11722395303715	52.40953024778188	52.67733653842775	51.13746059652495	51.32623487071905	51.929101959807184	55.21330587119868	53.60776087718304	53.96417861165318
gene	central	145		53.305205811591705	55.116862820525654	52.4874	52.71860004726619	51.1831	51.40772324893137	51.8392	55.219161112474815	53.65697268125501	53.94098247896223
gene	central	146		53.622543306874874	55.53578269867189	53.013311096535105	53.125888160943184	51.57263694065063	51.909044014161054	52.26445141352947	55.73672400185242	54.13005206122173	54.422618320051505
gene	central	147		53.597402170589746	55.55709787485083	52.97311025922943	53.171872948703935	51.64040452812125	51.9528	52.35085876317798	55.758144883239424	54.144059775681235	54.43514895900874
gene	central	148		53.76500681596498	55.80729630951504	53.240444800477405	53.41462828379592	51.81923688896949	52.12386261910568	52.62344542401114	55.9943	54.38853609515698	54.67759742112674
gene	central	149		53.63312372034004	55.83343607074236	53.13719015174697	53.31361414207385	51.67692346088256	52.00433715423311	52.52793114948686	55.88727566789777	54.27910230443836	54.53411228453672
gene	central	150		53.99	56.27613572379606	53.51164099557397	53.76865104750302	52.08807762263281	52.45056810541398	52.936	56.37394932053882	54.74936309795253	55.01591693192787
gene	central	151		54.02394003986257	56.31736515930964	53.585920119261615	53.807	52.149659295608664	52.49694637073762	52.95958333878871	56.42798480347836	54.81654615755596	55.09858454263289
gene	central	152		54.175521441772844	56.335318688920054	53.59262055108781	53.8162	52.172896979191606	52.502775842259034	53.119984920808136	56.45010365882913	54.93216849100317	55.153755864490705
gene	central	153		54.167408955601964	56.233851810968865	53.464398554598276	53.81745185049499	52.233198550005824	52.460929259050026	53.03615282117632	56.42873302554773	54.8862	55.11462787990367
gene	central	154		54.22812409736448	56.21246950688812	53.49104781936989	53.8286	52.2035	52.45495777275827	53.08436728301938	56.43480468619242	54.88722196125949	55.15869602067357
gene	central	155		54.51283311867237	56.415492704131815	53.722197380737605	54.042292414950346	52.433987141608306	52.69255346253809	53.304062253232274	56.66958007180441	55.11282794597444	55.377660283151236
gene	central	156		54.777635658938614	56.55321134337797	53.91852207111996	54.2233	52.626098604332746	52.815400344667815	53.417489642031455	56.87736769922168	55.29370443356704	55.583468981792194
gene	central	157		54.93223972049494	56.83893659694458	54.139802800702306	54.432471542854834	52.7429	52.95070691430368	53.55525292807008	57.064740959604585	55.53310874062493	55.747787441380495
gene	central	158		54.50205734138521	56.59829366362957	53.71823685198625	54.07208944782358	52.41633997487606	52.64732821851193	53.207447208566364	56.7362	55.168623491066974	55.35878303156068
gene	central	159		54.59230993588819	56.59434198332828	53.8745	54.27307342813969	52.51286586206088	52.72745077354942	53.26093262224672	56.83357916264058	55.345872064695484	55.48348938998662
gene	central	160		54.68674057143445	56.7705	54.12573287045082	54.310470062583434	52.62491872403652	52.8832	53.31842305431581	56.973137900414905	55.47988384920588	55.626687352690716
gene	central	161		54.95063178998538	56.99967622274648	54.346112284704766	54.57184440013998	52.906943531693386	53.22238793217423	53.596434852400144	57.23671432176037	55.69050635977204	55.83864667373766
gene	central	162		55.00098733782043	57.0322	54.435157452879764	54.7167	53.02165900058846	53.306761038299044	53.678838075299424	57.40884716522138	55.894141006636815	56.044278046520525
gene	central	163		55.04790425866415	56.98606965395596	54.539944976650155	54.844862063495384	53.06048681243234	53.46264571927207	53.80938099889208	57.53681579702512	55.93105685317551	56.09266680531347
gene	central	164		55.06384103707217	57.06883744907754	54.66368013994116	55.01209791668953	53.13045177609273	53.542292767763136	53.91264351273301	57.66317468687024	56.08806146269118	56.312795750506325
gene	central	165		55.24126396407524	57.35082931096878	54.84500529189283	55.23009114501833	53.36590054032549	53.8244	54.07727368762368	57.90218330737309	56.27473349026058	56.52114181486166
gene	central	166		55.14611188493328	57.25544503013732	54.82272947830949	55.25153649246164	53.359578547911816	53.79297702883741	54.042736316441434	57.83762613973914	56.25258328139811	56.502734677571425
gene	central	167		55.523705468494065	57.74975545309979	55.25676517293132	55.69581691188389	53.798186736452635	54.311300597115626	54.5313	58.329324450871404	56.70774959108889	57.024210598509555
gene	central	168		56.04932951171845	58.31488383040674	55.76513589779496	56.21059684580813	54.305775800308155	54.913298428609714	55.0787	58.87702654606646	57.265795779277425	57.55772764302083
gene	central	169		55.892370874565394	58.13637598258937	55.67967359884899	56.13913915389561	54.253781910723724	54.85180912504036	55.05850013279903	58.829124779658464	57.18262195080861	57.488818109860496
gene	central	170		56.00858296341692	58.19173522810375	55.824086452547405	56.26955316486123	54.37908339042153	54.93651168956512	55.13554990246741	58.95375634062054	57.345101412886386	57.562902391116246
gene	central	171		56.41855223569994	58.4955	56.170880272873354	56.61765478078576	54.789786530091945	55.21072336890481	55.46414817941878	59.30789559690129	57.706337951695176	57.96810598845512
gene	central	172		56.544140862564845	58.77998369487534	56.3978	56.84485490009279	54.94064947255001	55.3757	55.66403720202107	59.56206323025859	57.8939	58.19365807489072
gene	central	173		56.71646747608293	58.89303501965879	56.34407071186021	56.91121122847826	54.963278816906914	55.38347835251606	55.80057443212876	59.59550340409174	58.03943104657584	58.25163679583545
gene	central	174		57.01294924196996	59.16095758721214	56.7239	57.21659303718838	55.34856474396688	55.86575651015677	56.20226457113439	60.01119720155472	58.47464635295484	58.66214620376646
gene	central	175		56.96338190710986	59.05871372819096	56.78748151907227	57.23664713819594	55.361794286854106	55.8916	56.22389818884105	60.03140802149843	58.44781995337603	58.66404190929937
gene	central	176		56.99737792653265	59.06867088668312	56.71409701422304	57.15914305208547	55.330533304224424	55.770240829672744	56.14195020900951	59.998573165870056	58.355995717748925	58.57719261231012
gene	central	177		56.91558946087773	59.17880904666231	56.80314065127715	57.024306225056144	55.285794707711695	55.79870121544341	56.06777798268273	59.918082384268445	58.27645393121807	58.55211161209954
gene	central	178		57.21176259517515	59.36790466156778	57.21486020233715	57.47640304310083	55.71673763742239	56.19271393846716	56.49446358249824	60.38455471917209	58.68990263166424	58.975486251188514
gene	central	179		56.989784670484816	59.078693048025265	57.03633027657746	57.319806910263814	55.5332	56.019	56.31416283044694	60.207223674318314	58.56012829392083	58.81642897875895
gene	central	180		57.42570509191685	59.51967994939072	57.467444234840215	57.777867007732674	55.90588648536932	56.381134765776046	56.804958508299826	60.59116674274801	58.977698406354406	59.24263662562545
gene	central	181		57.8323	59.93451920119601	57.685856690579165	57.99755452919681	56.144786381572835	56.63399040420869	57.05558259587664	60.913558714012424	59.24820017105595	59.52684119349419
gene	central	182		57.522678712751016	59.68990118367039	57.48746490448604	57.72525321078095	55.904388829770056	56.34793365699725	56.87572467789779	60.70164503817717	59.01090294561133	59.304078597411596
gene	central	183		57.96670792833635	60.08871151900126	57.76000391135642	58.0454	56.22893710492247	56.69127705592315	57.12681336684596	61.08555927898494	59.358343539035516	59.652262770852055
gene	central	184		58.12990580951943	60.32359381628604	57.952975327335345	58.27935819552138	56.443989213532404	56.88217690300443	57.26578213560439	61.328776974339235	59.59424718554341	59.896196863390884
gene	central	185		58.31431272457666	60.37615751171757	58.01341259681257	58.452560138216995	56.59831837265252	57.02805073161524	57.43723800747264	61.421148537991066	59.68637702718416	60.01939394700602
gene	central	186		58.30192058073091	60.49618291194718	58.07593879548321	58.53677656463468	56.71438264129182	57.09943726138072	57.548001950115314	61.57081435748409	59.81786470961363	60.15
gene	central	187		58.576144675337005	60.745814599310904	58.36370614209584	58.81412456707513	57.03537048223483	57.35909668026595	57.84614733403122	61.843828540137025	60.0615	60.41840072615904
gene	central	188		58.690388855207964	60.88412769773897	58.549774873879905	58.92479205358795	57.20994539554714	57.516855569175135	57.91632709024675	61.98340942561904	60.24388258905261	60.517851950297846
gene	central	189		58.79583810413113	61.13356156580978	58.86004425825929	59.2619	57.461899992659866	57.73389176692081	58.207472942377755	62.258160989842985	60.47348866092582	60.788292994042195
gene	central	190		59.13699592154582	61.41157808020746	59.096334774011424	59.686175014603535	57.89291357594035	58.188968362406776	58.61939594314468	62.74593275945769	60.95464284594257	61.31176308406297
gene	central	191		59.19313227189424	61.69313070929227	59.38922139341425	59.88784048025877	58.070974993115485	58.4119	58.82389767744906	63.032177357009374	61.27065764734993	61.565527015012634
gene	central	192		59.32702761333094	61.63990842458342	59.34190460099461	59.907858209536435	58.06297891212983	58.38697867900468	58.885945807554045	62.99497469270932	61.16505140474032	61.47845536602347
gene	central	193		59.46808176566839	61.85205391627868	59.42381329669044	60.02026480927234	58.18608490055207	58.611028395312765	59.045597588276145	63.115452875116716	61.35179035830951	61.64058641089947
gene	central	194		59.47512325006745	61.87286877226316	59.507174813175205	60.114500626476996	58.20113806189696	58.69569168500661	59.16715787909671	63.1738	61.33228554804639	61.64509791513075
gene	central	195		59.60724823764314	61.86473692092288	59.59397192159978	60.103353098931144	58.200707748190126	58.65945131583167	59.17664192784624	63.18106554351961	61.39351428455384	61.717151137479114
gene	central	196		59.71550037146893	61.83863555562956	59.65337067285934	60.060085547815106	58.19496285918077	58.611955145202074	59.05054470674469	63.18398443072772	61.32192319347777	61.655340700990614
gene	central	197		59.93394572240839	62.223198242462246	59.84627694735621	60.29480347738143	58.414089712015866	58.841155184769384	59.285450053757394	63.426899192984635	61.60291330057499	61.94486463223451
gene	central	198		59.357273205439576	61.525600518768414	59.16201624530879	59.60142358088761	57.69591581246796	58.10666302448462	58.55605696704523	62.64932139518894	60.90396333854324	61.112933291442964
gene	central	199		59.1318	61.091458414559256	58.779291248071225	59.32521383271692	57.34371358380758	57.82044653205067	58.23689611135407	62.14503188298927	60.4497	60.72819914369816
gene	downstream	0		58.050833198516386	59.800764535200656	57.49497325798975	58.02495274581094	55.99948976746446	56.55146974415764	57.065559488134994	60.63509878047772	59.17048966922532	59.517053977582655
gene	downstream	1		58.20912390924161	59.90649447707702	57.763525525219585	58.19729639135563	56.16334550365115	56.73693868946558	57.366633545274695	60.81652353080379	59.3996	59.78401998298077
gene	downstream	2		57.6696	59.434815392323614	57.38934636180688	57.767038568801645	55.742227821004164	56.28405939833144	56.96838025007318	60.394326035267646	58.89538873817049	59.34777839476088
gene	downstream	3		57.608495256466746	59.34113133126854	57.40150329307061	57.798095036941675	55.82885553269661	56.33351673516041	57.00899220211957	60.385226000304634	58.89079312973371	59.36977266947714
gene	downstream	4		58.03340146750767	59.44393234598042	57.61342804027124	58.1174	56.10765604186701	56.540626196094145	57.14777030328069	60.643069029478816	59.17145672420399	59.613193377716286
gene	downstream	5		57.83704487622837	59.26407790220881	57.47768838846433	57.818414782397745	55.88772670577871	56.32530037270056	56.889995911162245	60.40374063973133	58.98547698141097	59.45363039261698
gene	downstream	6		58.22071589909517	59.58897735293949	57.902818961874274	58.24509563601345	56.31146027078512	56.67511275721559	57.24616918827001	60.81024911107119	59.40224243385706	59.82743255538964
gene	downstream	7		57.81017752837192	59.09429951575117	57.54329384279427	57.741416970034976	55.84430079790697	56.16217397517461	56.60783640416594	60.30665274621809	58.91468768472177	59.37288162168457
gene	downstream	8		57.91023234756573	59.920009063014504	58.04246030210912	58.14051402853901	56.32881575250045	56.53695096439883	57.03654694316296	60.77983009421621	59.37257803809516	59.84750089229547
gene	downstream	9		57.46236477665546	59.27223916593859	57.418553530852364	57.500276963889156	55.7385	55.92407312695191	56.58667833881892	60.11586620531888	58.77441521290053	59.29797899952726
gene	downstream	10		57.2057	59.0338	57.141004028446524	57.23659158423712	55.540653567558294	55.62782082954668	56.28787232037706	59.83076046403859	58.48107641440327	58.974783985661055
gene	downstream	11		56.950307014832376	58.582434097222524	56.69340580797663	56.81384670346747	55.11185344968507	55.239217929915306	55.855411966036286	59.40640485812034	58.1311	58.611890624724445
gene	downstream	12		56.827812490781135	58.52484724446949	56.62215259901368	56.84986002691801	55.05537081256659	55.26556762942219	55.7772	59.40070954911037	58.1842	58.698846674028864
gene	downstream	13		56.98600272432196	58.81642729051328	56.72342320357929	57.041657595315435	55.22861939462538	55.54105130128204	55.76150525869401	59.60085708819992	58.44587288162104	58.93544953738456
gene	downstream	14		56.88256174868908	58.62435169918844	56.65255465452309	57.00727193562349	55.249136792866295	55.59007447023855	55.82565310544693	59.64923161885323	58.41808170056523	58.931759527684534
gene	downstream	15		56.37977355450533	58.11200119984922	56.12917413431055	56.31155898889212	54.5893	54.85942556902607	55.40514640323369	58.88063050414016	57.7192	58.2907
gene	downstream	16		56.389355871470926	58.16394764496866	56.10760541158449	56.378	54.57080180530355	54.83469717406681	55.421843054615294	58.873271286982295	57.70519300122515	58.2569
gene	downstream	17		56.127560235132044	57.595188664594446	55.645015740158534	55.976187580666604	54.15742896112859	54.426095065408546	54.982076286527274	58.47368136514315	57.25889795338122	57.77800374737044
gene	downstream	18		56.43745115464004	57.74721385221286	56.00453939331134	56.27564069386167	54.362433585251964	54.73086966222427	55.26629826710515	58.764638755476604	57.537734581395625	58.041393909081634
gene	downstream	19		56.247978198411865	57.71391454406144	55.87276880745639	56.083992947879445	54.26305160336488	54.55253377376811	55.1042	58.65720888455228	57.41561259667372	57.94674256057832
gene	downstream	20		55.758687220885676	57.29681000635486	55.488882566195095	55.61697221822382	53.80880551715071	53.9826	54.75665661780941	58.15935436083285	56.95565571227939	57.436208648872565
gene	downstream	21		55.57157856980969	57.0858	55.136731468700354	55.20478276886466	53.37340963586381	53.569321769130475	54.47660845484899	57.66316452880126	56.421070761785344	56.93148636804175
gene	downstream	22		55.754593211268535	57.35460332456993	55.360893686465594	55.48212285699254	53.65854254783944	53.86518989382938	54.67487962280398	57.879627220480316	56.711437047884225	57.210329156030305
gene	downstream	23		55.954506645309884	57.58841380729721	55.61729902568268	55.802010591435455	53.94825309495714	54.17245678567086	55.004479458195775	58.12968283087833	56.96940118990724	57.522518229571794
gene	downstream	24		55.994815664734126	57.60168643468552	55.63977333417536	55.91476679883051	53.92891639816285	54.2312	55.067861095707755	58.18403822403164	57.03867706852626	57.54705617152487
gene	downstream	25		55.326593632338614	57.161000807667264	54.94432099948747	55.378440681758995	53.32569814716986	53.60006065949429	54.58080883897775	57.59590849605978	56.503745127549934	56.93581746778072
gene	downstream	26		55.066704482713334	56.85467234976947	54.617133560263426	55.24165492039214	53.119751036050275	53.392839033418795	54.189528444451454	57.34317775500471	56.32991599282524	56.74382127846702
gene	downstream	27		55.251989581024574	56.78613444697634	54.43034126514457	55.258342663964235	53.153612204400666	53.3658	54.17085857929507	57.33843963874813	56.36515974681038	56.7495
gene	downstream	28		55.199233544549294	57.02430203200514	54.44503576900941	55.44736549975918	53.335652241468324	53.51813707130828	54.397995627929745	57.53601366900236	56.587614580225576	57.035671060335005
gene	downstream	29		55.19448747684338	56.7411	54.23562640346905	55.21048672453994	53.18927772105778	53.322948182412404	54.13595961735529	57.40042131663454	56.388576895369425	56.87780632127144
gene	downstream	30		55.093517337099996	56.837278417685646	54.47519154758853	55.18718705785592	53.29781540771972	53.389399174018294	54.010207349685516	57.48343016258763	56.5669	57.032931151849006
gene	downstream	31		54.95700433898693	57.03200544254842	54.33198072349291	54.99642872325383	53.10755525873154	53.194557779506155	53.83610803064178	57.32820787860812	56.41087599396166	56.843651990607356
gene	downstream	32		55.13927643286211	57.35222214977277	54.780428714895294	55.441704171355504	53.487425724780515	53.52289219497532	54.152818658490304	57.78030021873401	56.81762397707941	57.22144952837435
gene	downstream	33		54.69062853758744	56.72927062540734	54.29495965464105	54.879352752077835	52.944751713820786	52.98754128070409	53.558974694806274	57.08858254746236	56.21896648878416	56.61385633019617
gene	downstream	34		54.95016336107248	56.77923968057183	54.24843721177386	54.988418950601236	53.044173503647166	53.10293630132803	53.67067333976729	57.239215662535806	56.27814321562292	56.76871193018458
gene	downstream	35		54.59611351110648	56.35355437540323	53.60080199620423	54.43490653781548	52.426216423901444	52.588269781924495	53.19250728683832	56.56389886518204	55.68011150373717	56.09676274351424
gene	downstream	36		54.590488802754756	56.49360470024721	54.07128826052037	54.68515182928598	52.637187234877864	52.76076120877603	53.43436866206224	56.79066617098249	55.83345749118346	56.27928449587969
gene	downstream	37		54.0772	56.12737713469849	53.71597374668426	54.178451152914135	52.21734068656992	52.407966518573524	52.93132196069333	56.30315596135066	55.39707306601881	55.776544063741895
gene	downstream	38		54.52966080446944	56.24421022776982	53.96829450814069	54.22851271628909	52.27682677155705	52.50726249799909	53.02896131855398	56.412633338899155	55.49708046027528	55.91429744595114
gene	downstream	39		54.315162150082365	55.88146460618557	53.637836972959555	53.840606321940534	51.89651114543279	52.16648197037196	52.74972877005021	56.01151913891456	55.063741925273064	55.464206410630936
gene	downstream	40		54.87119236587687	56.44085078930299	54.226373672867055	54.416672440015034	52.46999469902091	52.81417990328593	53.35544174900916	56.638788590238725	55.70514144630659	56.03643697003049
gene	downstream	41		53.703273955421494	55.46652523461629	53.28975991018174	53.46702604414348	51.46226982506633	51.73543484252703	52.47288891944794	55.519115187408765	54.66239052828335	54.9947
gene	downstream	42		53.582844372489426	55.16550286014478	52.94953631850101	53.001843930205936	51.00328157436334	51.33649521707035	52.09361262194763	55.0544	54.141464619063285	54.458665121374565
gene	downstream	43		53.78654355469321	55.35636699369332	53.16118582198396	53.18574984291344	51.33461246538788	51.66593053690017	52.29103558108146	55.34903084413829	54.38734808844811	54.70948161309198
gene	downstream	44		53.64848299346438	55.63845098753931	53.10312774608939	53.32328555622508	51.33431469612192	51.651330191504854	52.36381637618824	55.379027297404775	54.370156027835094	54.73581759241749
gene	downstream	45		53.7584	56.207845975899744	53.330927347177614	53.70896761882146	51.792018560933464	51.9095	52.7214	55.84868199747609	54.839209530305006	55.22253940649267
gene	downstream	46		53.58002009974582	55.74714854717315	53.1105	53.60248096309091	51.580405568076095	51.78088019426983	52.502023762875986	55.53592685734582	54.543588001944194	55.03473911377478
gene	downstream	47		53.383175088093665	55.666896367803716	53.01685397209286	53.43319918746546	51.38132366513201	51.574355956675376	52.241163858914064	55.38796081976111	54.37905649806965	54.818486605498215
gene	downstream	48		53.60162812990944	55.528462631600625	53.054344638147896	53.531321628671364	51.380409790178234	51.52113156346053	52.21264658114287	55.404784344336946	54.348684741331724	54.79493717665726
gene	downstream	49		52.87103572694835	54.5788	52.1337	52.7968	50.550847791103756	50.71200699866966	51.555362705241215	54.5494	53.4389	53.85887046519469
gene	downstream	50		53.22408717452696	55.18053037049386	52.60213628301672	53.25804250541054	50.93916844084859	51.11343900687801	52.02301434839575	55.06855595230323	53.87632850701918	54.32465357432267
gene	downstream	51		53.01880876294431	54.73105633359793	52.27650319557223	53.085475314262695	50.659158440688635	50.85728765919518	51.79583488474874	54.71596803568528	53.542318185774434	53.978925042201666
gene	downstream	52		53.03121382215684	54.64925797557562	52.04376062712608	53.09187457943515	50.728671144943156	50.96024083084409	51.84809318759883	54.79205569995293	53.54271671712113	54.03125803623488
gene	downstream	53		52.88405923353955	54.427461445698185	51.94165683107923	52.90151491784232	50.63310506534473	50.764239184905676	51.6286	54.71478101822279	53.45099464678627	53.9325
gene	downstream	54		52.60246214499355	54.34799528330473	52.02765679582436	52.79005197915766	50.44916669632108	50.79024164703329	51.57807007301837	54.621745143984924	53.36787573664609	53.83615523733779
gene	downstream	55		52.018159724509104	53.75654304634193	51.4594	52.17940963047894	49.93414729896315	50.28402915276737	50.982333904255455	54.08665468012595	52.82319615767129	53.22448142281348
gene	downstream	56		52.05810163186917	53.87345713713501	51.72567886673465	52.27437223579528	50.118976729578314	50.38268511146591	51.08582158614676	54.1877	52.937873662735676	53.32603942499481
gene	downstream	57		52.11242111582662	54.03111526920527	51.87612027746704	52.41125272239645	50.29528579764184	50.484534333187966	51.206525142592746	54.34373202327349	53.13640967854346	53.493933277226205
gene	downstream	58		51.698768606519465	53.65530991682227	51.73765909546981	51.989143286638146	49.93757085000589	50.076634376050784	50.91499671237784	53.992141851895425	52.730244510877135	53.11016540989613
gene	downstream	59		51.848141166117806	53.718470353496755	52.010380037941715	52.20910325218991	50.17090588914289	50.26972928653378	51.0729	54.104849411522665	52.90836435681971	53.2432
gene	downstream	60		52.00966175991252	53.9727	52.262432218397315	52.55591661092642	50.4465	50.52356872638416	51.25369556907748	54.323791225196665	53.05972948464954	53.52336271430819
gene	downstream	61		51.978674773508295	53.80460100900722	52.30165796656021	52.50959250988112	50.25565030849852	50.39607152998359	51.19078434594912	54.29073677337456	53.055381336002064	53.47749206222333
gene	downstream	62		51.740693027138384	53.6184	52.22279152600691	52.376305264986975	50.03997980005947	50.23454264592241	51.070495525766255	54.04427093282064	52.8829	53.26234433375442
gene	downstream	63		52.1458	53.880730602116785	52.57240000475593	52.548765555001715	50.24981574426304	50.516273884786976	51.401384511357485	54.34824984230806	53.13110903970045	53.53709321540257
gene	downstream	64		52.17774837188364	53.87234156206849	52.600714335477996	52.462456840512836	50.276259028826956	50.51778497979136	51.37980949555757	54.275212779843834	53.04889332946362	53.46561167296305
gene	downstream	65		52.11704363694737	53.75788094286528	52.447960334660124	52.38772456283285	50.271903959023476	50.57458716421823	51.41953398386025	54.27943934715224	53.08415678619801	53.450473499448236
gene	downstream	66		52.22143349930283	54.0853	52.54744963451654	52.66845980033574	50.481555157454636	50.79240691687605	51.675979486215915	54.50490998238927	53.3079	53.67181555255529
gene	downstream	67		52.052615426117946	54.2177	52.602964620780945	52.63431145106839	50.50545349955804	50.72538022596712	51.824523187359844	54.51074602551884	53.3833	53.733704107084925
gene	downstream	68		52.55856129958464	54.456232763952855	52.98919754537376	53.11526536163874	50.969977748279206	51.20249572220696	52.22603876738708	55.014683150661725	53.855070903627194	54.21822601260307
gene	downstream	69		52.56100234480502	54.78805409527414	52.9281	53.21656024851202	51.015710103250086	51.34564985031534	52.305526781733434	55.165322501766695	54.03404441831138	54.325106391737776
gene	downstream	70		52.75657034004797	55.02805517973457	52.981897051893846	53.28206384952834	51.15288737057015	51.53420447879939	52.47820933864632	55.29171279299857	54.17157205220302	54.500542394418154
gene	downstream	71		52.4454	54.825393794997254	52.349573760726166	52.963596209782324	50.80218106288823	51.13224488085983	52.163112829655105	54.854845147041075	53.777875456943484	54.07536886747007
gene	downstream	72		52.46990250907083	54.936114066809516	52.44303831021292	53.25082034110898	51.120087000220515	51.44475131230389	52.372	55.122913517572265	54.029305912487914	54.373843652146284
gene	downstream	73		52.239858170264455	54.85157811965345	52.306839513951545	53.07224487232738	50.9631	51.239727292608165	52.19391647597016	54.946932796752876	53.888642859334745	54.22218081069373
gene	downstream	74		52.71472571709001	55.42662683916944	52.811907668079265	53.70319347232891	51.51145041548976	51.89424132581039	52.88421648875728	55.557224353308996	54.493364759281086	54.91047001150852
gene	downstream	75		52.29146910660457	55.01880609323074	52.602967127281076	53.324695161215914	51.15058063274538	51.54700697173054	52.372876197716614	55.13617685090073	54.14664252843961	54.587592862438015
gene	downstream	76		52.1915	54.57877609260644	52.407391089837525	53.04253880373783	51.00343820699222	51.29600882722536	52.17979467556487	54.88166251827523	53.84892948750728	54.35720730135105
gene	downstream	77		52.39315449278878	55.2235	52.89131825922209	53.44046763789871	51.41814573229797	51.7255	52.498765651354574	55.37783598169875	54.29476207770006	54.868366334531494
gene	downstream	78		52.16291813033778	54.954492429072744	52.82614170261988	53.195540879647865	51.30429138801004	51.563473082110484	52.279753463378995	55.23238243491149	54.10142211333444	54.712961115432364
gene	downstream	79		52.475171839864004	55.11867617978543	52.844826961589746	53.341572135956504	51.51200616924269	51.68131404162535	52.476056234732916	55.40609202269279	54.17602308646572	54.79691220145869
gene	downstream	80		52.093597501862476	54.71928341223581	52.23311267215312	52.734953473190174	51.0861	51.1991	51.94062639249381	54.87799309249801	53.63765574858236	54.296467961274125
gene	downstream	81		52.51641708981274	55.37470488670198	52.916855686084254	53.46580226739269	51.797467301976006	51.90304684983402	52.714541345201674	55.62011476698421	54.42898458539012	55.0659
gene	downstream	82		52.464250982152045	55.11300495275253	52.79873619732587	53.14745268722636	51.549	51.55413307776577	52.346387929679366	55.382040179883624	54.14684659707852	54.82818567868728
gene	downstream	83		52.49733844066759	55.06082375564852	52.615013950554136	52.98458681290603	51.37184268947334	51.366906612315496	52.154529901384464	55.1657	53.897814659681714	54.63342266774711
gene	downstream	84		52.71475725482623	54.97087969335379	52.436173501695535	52.98578869786306	51.2653	51.33072776395276	52.1675	55.067916117852185	53.74286612627689	54.48522556161161
gene	downstream	85		53.20561816174818	55.380552409248075	52.86716225821677	53.421589196133006	51.57994659097214	51.63219178383232	52.552048595849485	55.42961576352988	54.1669	54.912512280675884
gene	downstream	86		53.32440399752396	55.559841356006444	52.811257297068686	53.529779359891606	51.70265217904194	51.75931341135232	52.70692743874068	55.538347339703556	54.24724224113907	55.03021827130917
gene	downstream	87		53.16544804669327	55.31730126228636	52.673458945226244	53.32892441294057	51.57016137836753	51.60121594052691	52.54243220804087	55.373325631006445	54.18522793848561	54.87745607212716
gene	downstream	88		53.292250842673106	55.430717883548375	52.702450726454856	53.305247435604336	51.54430669296575	51.709833631630104	52.659391772655795	55.27893143381573	54.13175173500379	54.77913192835721
gene	downstream	89		53.880457956142465	55.82546874795152	53.23113626211832	53.74042245637784	51.99639170091581	52.22081268795959	53.15182884996188	55.79407910653664	54.634346382974556	55.28481378812718
gene	downstream	90		53.894665360353926	56.04813537621498	53.47829296253209	54.1038	52.309758979586306	52.524180598296205	53.5383	56.15042066320308	54.96782441013889	55.6309
gene	downstream	91		53.68395184398295	55.692613347405384	53.01946660425123	53.60804740495237	51.78586091082793	52.00365475181715	53.05669411171655	55.623460231098605	54.49105020397962	55.094940483093005
gene	downstream	92		53.36519779718021	55.079714579318804	52.590817838349885	53.104976701869894	51.36103463061591	51.54319502032228	52.57838217280805	55.192531299838365	54.03649502896341	54.68889300165123
gene	downstream	93		53.07009659335688	55.093035001654215	52.47871997874078	52.99749396334259	51.230205571243516	51.44479782986654	52.5282	55.08680786048859	53.96126419786173	54.606825689496254
gene	downstream	94		52.92241932049186	54.794896442167264	52.14716427604155	52.646229368520146	50.96545812899345	51.15282289973383	52.22345792684884	54.7135	53.6077	54.26070854310323
gene	downstream	95		52.911841816961584	55.07168941252843	52.21588038447486	52.68992305591882	51.065532218044005	51.298958185490825	52.22735195483604	54.86386499120482	53.68694596480092	54.2911
gene	downstream	96		52.46972182942442	54.78623277284876	51.921	52.46730599278582	50.75730758464798	51.093010621260895	51.99619637141653	54.66425949379471	53.56610079397688	54.1159
gene	downstream	97		52.84291895891209	54.77550499210069	52.11892088927213	52.613720040778375	50.83768639398094	51.13724486774592	52.14267318090501	54.7747	53.693093832996155	54.22305008928406
gene	downstream	98		52.88111538589545	54.83491365185806	52.33227810253474	52.64574070926807	50.87978256017889	51.251506939202514	52.29577569675271	54.87423373564076	53.80647163626729	54.303412510430924
gene	downstream	99		52.448560867051654	54.24442595916076	51.561247106176396	52.06615705082803	50.39362698114535	50.737	51.75168343018544	54.261137311184726	53.211568444403134	53.65700316665228
gene	downstream	100		53.24576642402507	54.847289533127565	52.23691352577698	52.717326022949486	50.90583276455438	51.293819248858426	52.22234622677392	54.866308177086246	53.849009041595195	54.24812180144163
gene	downstream	101		53.548790773807895	54.94470224629483	52.35011997473118	52.9144	51.04749800777396	51.415632625961855	52.16526682479146	55.078970302836815	54.048199085653216	54.39713485007359
gene	downstream	102		54.08026366842305	55.450690324495305	52.56687259854692	53.23	51.36099729069618	51.72167195407881	52.48715831525834	55.46141087119419	54.345480267777624	54.756932026633805
gene	downstream	103		54.212508699351986	55.41974703706271	52.90758207265673	53.45026487850039	51.48913976366959	51.762614441778965	52.65492678017673	55.54649638269289	54.45822806106151	54.924763315414374
gene	downstream	104		53.88375709864866	55.18387873066323	52.65170617286181	53.25826754566332	51.26423829770516	51.536295129923296	52.514385186365146	55.244451178349806	54.10259987756095	54.66843601268657
gene	downstream	105		54.18113524386791	55.41001473814517	52.868129335547074	53.486005747267896	51.53700836477643	51.80102395608845	52.67363364101822	55.56707510581705	54.40771991746585	54.983013624020025
gene	downstream	106		53.78672152921035	55.10857730477039	52.34866568430718	53.06916427420301	51.053621310216286	51.45874011686679	52.259555919585374	55.17857757420525	54.011845247094676	54.56404671907192
gene	downstream	107		53.745255786306636	55.122930086734975	52.39092761809967	53.05980149755763	50.94223380610179	51.36051441115393	52.161868787183934	55.04334545792485	53.93941351256253	54.45085371312526
gene	downstream	108		53.89398956023686	55.490746140839754	52.69475378922014	53.292554921455796	51.25869802756829	51.7165	52.494161571618115	55.306510485381494	54.22943010902714	54.76213150837021
gene	downstream	109		53.85939899323225	55.58390111984259	52.620629349212315	53.32968774630177	51.20557748029348	51.74730849682173	52.500215571195696	55.31657960122224	54.25663069545014	54.733982710742346
gene	downstream	110		53.613013120819026	55.07922494278775	52.181799167599216	52.92344021099427	50.81979306174743	51.411342522368706	52.11099949823042	54.91045725493198	53.80618837741209	54.264358628532804
gene	downstream	111		53.18584934393237	55.05088750182392	52.17004312442563	52.834942098012704	50.72827806879174	51.24427839973493	51.93430692787521	54.6487	53.59308567577536	54.07708378073683
gene	downstream	112		53.571510061527356	55.448937754823106	52.544885281508215	53.36981191383076	51.26428581077491	51.781775939265096	52.74573943210065	55.15309927999166	54.19522149685551	54.727552960866355
gene	downstream	113		53.29658939063776	55.27986844062078	52.509256885299145	53.07062071911927	51.048361548004316	51.51647391329828	52.55933782635054	54.92254034430213	53.96822733784619	54.43881032110112
gene	downstream	114		53.615492553833654	55.50399539571114	52.84949738290449	53.32631611474736	51.315192915305744	51.80315072122051	52.85533212255952	55.21535380634078	54.291	54.78763978584124
gene	downstream	115		53.7022	55.12445428605392	52.626912247247574	53.139726623884044	51.071650387008916	51.53359556848194	52.61819145225002	54.86177137658885	53.99685984794322	54.49410091834633
gene	downstream	116		53.87311457654754	54.84997884511947	52.72242453703304	53.2621	51.13778310563675	51.62903568599797	52.55347469892003	55.03674187828307	53.92882195840801	54.53013915596665
gene	downstream	117		53.6433	54.39429621162974	52.52764915476963	52.92454783756601	50.802672905139715	51.26618471021295	52.1482	54.73930216529409	53.60964197133884	54.17817750629373
gene	downstream	118		53.28835609387996	54.21513523530787	52.266916024022244	52.66848787798049	50.730506355433086	51.15744853048566	51.91253246098098	54.46458206043947	53.42757476906747	53.99434928515496
gene	downstream	119		53.21368739548445	54.22941439489258	52.20536149376948	52.62290967413513	50.64700960288729	50.96353321628063	51.662336009187975	54.298411714098506	53.341280065202824	53.900398613334715
gene	downstream	120		53.223908330504884	53.94562899804537	51.98790255918542	52.18559314927033	50.19737062708696	50.62797996394983	51.36871753349935	53.94181546098085	52.99668535986182	53.50452311779611
gene	downstream	121		52.99090636100251	54.18846332694532	52.20236460384405	52.37735205151389	50.32499871557484	50.83270371192906	51.47036255205124	54.14852485400513	53.28884339666176	53.807841174684924
gene	downstream	122		52.95435128651923	54.3106	52.30329405097155	52.45077313704265	50.3751	50.915138710938706	51.744916829300394	54.34837793021294	53.497731236465306	53.944843971928854
gene	downstream	123		52.88931627979414	54.1979	52.25900661200718	52.45452728619736	50.49069766176668	51.0575	51.81006749610505	54.428334935833625	53.62567238113125	53.96339591790646
gene	downstream	124		53.232380385708105	54.58354367414156	52.36754045750354	52.77499121891353	50.69515342081215	51.294867946853856	52.11919287031441	54.664460477063734	53.99041904240964	54.16114472481172
gene	downstream	125		52.67308755058212	54.321555829780884	51.997034995533994	52.46224205358522	50.43953397192285	51.074093948904355	51.77740658423269	54.324904800777865	53.631019904177606	53.7922
gene	downstream	126		52.784674760000094	54.89815623815341	52.600646173548164	52.99122768650525	51.038749640381525	51.635307480179584	52.26465278359847	54.98167294089993	54.24854707880695	54.46730337718834
gene	downstream	127		52.40009639237655	54.591156204233265	52.21085465855219	52.73481002392265	50.79713015486989	51.28057562830436	51.935554319197976	54.78895419984974	53.93057247219306	54.20583681171438
gene	downstream	128		52.39911288633207	54.64024733006076	52.126690824962644	52.783105716059495	50.756297509046995	51.17447947546195	51.93733183263789	54.725475594434236	53.86387903641957	54.1612
gene	downstream	129		52.726264467620204	54.9467	52.23992083068568	52.8345	50.84215039119648	51.20300625664715	52.02597422281158	54.822782409410365	53.94391115004834	54.262304545095645
gene	downstream	130		53.19486838344767	55.00239928270492	52.726350453795035	53.18718415825036	51.07874810939957	51.403493503290825	52.23324337018868	55.19899612693386	54.26659758481143	54.71012142931714
gene	downstream	131		53.029378863830416	54.942433523292976	52.60682497181735	53.009857171804065	50.880021807116066	51.16890862677403	52.07059812605347	54.969446241291124	54.10364443399116	54.53801167068059
gene	downstream	132		53.311730947715496	54.99160598919724	52.75786871328804	53.22083104913976	51.071431509291074	51.464069240929625	52.19216603256113	55.146230947060715	54.378502861476605	54.716787576209235
gene	downstream	133		53.86471844685264	55.47589934392239	53.080548781510835	53.475458698492766	51.25234653199111	51.81331566060235	52.57036059277369	55.42959348179316	54.6919	55.011017379838194
gene	downstream	134		53.534346669346704	55.40437918505506	52.81439194067737	53.281349325994675	51.10039242301764	51.65682531284002	52.44094323559729	55.264160517120864	54.49690654830632	54.81937157226398
gene	downstream	135		53.54294131744683	55.29206088520833	52.63234859960519	53.14979989711408	50.96109337576678	51.41806410735785	52.20641315846291	54.9623	54.20052992320834	54.54816051430426
gene	downstream	136		53.90725000333218	55.63351731053213	53.08777663934062	53.649612806754554	51.4205	51.91687902339696	52.67666494693867	55.47336260658553	54.69365356623957	55.05802003717354
gene	downstream	137		53.300639372386975	55.162950956590386	52.60506436784389	53.191591619544724	50.96696044280151	51.428540390963846	52.254734714774386	54.984316428510816	54.163648354754606	54.49918844356117
gene	downstream	138		54.12578113567624	56.22082313853095	53.37448020311112	54.0572	51.93065783151289	52.371228600286955	53.20138806033204	55.98119298031815	55.15805097339079	55.49313545736918
gene	downstream	139		53.492784591649624	55.74344987775924	53.04954356819781	53.618843089191635	51.5855	51.93106290558434	52.696418972098535	55.538679305731804	54.62901397575249	55.04354258715417
gene	downstream	140		53.424858872511514	55.46450709764774	52.806084850336525	53.47154074532181	51.41629551304558	51.74425463658527	52.68158909056848	55.32747225005553	54.42980779051918	54.875421062576976
gene	downstream	141		53.982655787574735	55.973935960031895	53.107951050065346	53.819423997561046	51.84174761041741	52.109058290185644	53.042996626307904	55.763280057261014	54.82275784380477	55.289664032399344
gene	downstream	142		53.63920234885959	55.930091726087284	52.891570311472144	53.555082307626705	51.63939482547492	51.90412819067318	52.85007014940072	55.56213617974367	54.640861391002296	55.15165001359744
gene	downstream	143		54.16406995915743	56.036380436114285	53.215423891441425	53.81072921117564	51.89142623098617	52.12915451806419	53.032530050312296	55.85439573571302	54.927967369470046	55.45731004522918
gene	downstream	144		54.37907689952594	55.81753816617209	53.29044142604955	53.67143210562564	51.780070748529944	52.00151073818965	53.14804267042494	55.7788	54.8927	55.3487
gene	downstream	145		54.36709190370007	56.02872939417988	53.2724	53.62276250613736	51.755069089310986	52.083956475766286	53.20181528760858	55.778670240124455	54.92794055722165	55.423561129532104
gene	downstream	146		54.2684	56.16597321629524	53.37429223766605	53.784555579671995	51.80681144428604	52.218564572928585	53.37471962896358	55.88054924507065	55.05663972669279	55.48257953379961
gene	downstream	147		53.92811815845047	55.88161176682107	52.9203	53.32411293498849	51.42535971868245	51.85149709698924	52.88748667535184	55.34742038058872	54.543595244195956	54.95293888242206
gene	downstream	148		53.98670985550666	56.06593898234877	53.32760198770242	53.657656767095496	51.758550724081914	52.18034197036717	53.04562517739116	55.63753877588046	54.80549337884621	55.18378438038782
gene	downstream	149		53.824302721967236	55.781821104785614	53.189873233637186	53.475961090239956	51.58923728490255	52.129750674454606	52.720651433263015	55.50756942063883	54.58313983520128	55.00047126308145
gene	downstream	150		53.90613913524438	55.65914588132227	53.27345459123014	53.48812114406012	51.647887060364816	52.15846126865976	52.82653375689141	55.56927214982288	54.6597	55.01334001126538
gene	downstream	151		54.27429375170577	56.13052107598855	53.84823364177604	54.034041824935095	52.26267728897787	52.63868948187975	53.40921428531965	56.05839643298561	55.05544680995224	55.472192290261106
gene	downstream	152		53.97236079184572	55.86195151546824	53.581090682046316	53.71801102658113	51.850318797721584	52.365245415448726	53.06542033895957	55.85939358882932	54.72631320832281	55.208726576508695
gene	downstream	153		54.48149512886197	56.817075748328435	54.20410588356266	54.50975919581504	52.63077070710579	53.08777678223589	53.89697740754063	56.646246389016966	55.475102816978065	55.99896705115481
gene	downstream	154		54.31592253900059	56.30031580458825	53.71335287391229	54.17779095756923	52.18888201416418	52.58166061604002	53.583992332166446	56.30558956128906	55.10643527889433	55.619473151695885
gene	downstream	155		54.227155010634426	56.15965305680445	53.53408413455028	54.01263117595204	52.02682683493657	52.40793538199249	53.230119450123155	56.140477299812964	54.89808327464794	55.4215
gene	downstream	156		54.138167796673486	55.782351792839506	53.24616557073064	53.66445613158583	51.817046791564174	52.23554857178103	53.147253966212126	55.98736065283426	54.7636	55.244257085038626
gene	downstream	157		54.14028819748188	55.69554739005982	53.25542575814776	53.635281718403725	51.869446378230336	52.154800709618065	52.937372188813356	55.85139024016115	54.66047924378477	55.10629564709292
gene	downstream	158		53.599759106254915	55.36364753047002	52.93683646075135	53.389012395433035	51.64291968130669	51.86882644385029	52.65616679037099	55.58779738935749	54.45229973398603	54.857072717131885
gene	downstream	159		53.19476247984989	55.17635401496811	52.31048996684146	52.804932406772295	51.09329209774821	51.306480815036885	52.11943945994028	54.9366	53.83698037951212	54.246712856994336
gene	downstream	160		53.34622790048225	55.524361163358556	52.6007	53.211616549471664	51.48521023817135	51.701987182370566	52.41399986898987	55.27422578150472	54.14150514796313	54.57573396133554
gene	downstream	161		53.187991970982914	55.35070147529112	52.588577977840714	53.0655	51.32916244474577	51.56461891037013	52.3475	55.216840753263284	54.04465799409934	54.472811359949965
gene	downstream	162		53.00248047839539	55.13500723472439	52.35640331651665	52.699411997970415	51.15753223664426	51.39235034270186	52.17565983035367	54.98769289676906	53.705097228044224	54.15791422040972
gene	downstream	163		52.912301915651796	54.968	52.44228353121398	52.69371199602518	51.11871796977975	51.37873443284301	52.19862738106574	55.01809551136047	53.689403419377896	54.11819066766192
gene	downstream	164		52.976795702551804	54.924943549122126	52.3709	52.832088315461895	51.187237466253016	51.427159763997096	52.19529360778234	55.0349	53.7595	54.17547061178459
gene	downstream	165		52.752127068893365	54.96755605934145	52.38290723573382	52.7309	51.1338	51.40737993344396	52.255520766095884	55.002585380699074	53.607442747910916	54.13978710784935
gene	downstream	166		52.57459952504268	54.96321417125444	52.34888609220898	52.616944613865954	50.88461514977079	51.22178633006092	52.08162886070785	54.93716643207442	53.55547486468619	54.00672144978529
gene	downstream	167		52.340818376448546	54.55578102408399	52.149529117608175	52.450971684453734	50.65167869761159	51.009521325992374	51.976028491289185	54.69663639020026	53.278684537988674	53.772635049396946
gene	downstream	168		52.30814925269577	54.444871593438954	52.20387000675396	52.54601014555214	50.70968828917333	51.05605639697685	52.085602505505086	54.690688085085284	53.27123722731713	53.79102857695417
gene	downstream	169		51.96808034277422	53.92865598425363	51.67294407093106	52.01123962546926	50.27899085456565	50.63840590597684	51.46399297293963	54.22919133066145	52.86082778269723	53.37921310721305
gene	downstream	170		52.49385867427122	54.126152194612544	51.76004050340404	52.22256201277782	50.440313576886446	50.709048533329586	51.670790517751506	54.36377245258465	52.97664109908323	53.55120892636033
gene	downstream	171		53.28763361714388	54.939939522161254	52.53628224424836	53.1041	51.25634234895459	51.55956037861396	52.739054169347064	55.224	53.89443250651116	54.39853145209095
gene	downstream	172		53.4984	55.16575871059315	52.921168513002975	53.40501017026357	51.49580448780282	51.768060810676594	52.960068997833936	55.413023368297196	54.08022523752692	54.608223099967276
gene	downstream	173		53.623029841734265	55.30112501995969	53.21354465978774	53.494724422332666	51.54925261680553	51.814921307261805	52.89248352642421	55.547167151468294	54.16643309797253	54.755509936483996
gene	downstream	174		53.455086268576935	55.09225640306367	53.000630357979844	53.52540644410487	51.527888608089334	51.80617943368674	52.82375873148587	55.49818469042934	54.16236594794761	54.628847960202336
gene	downstream	175		53.842577018968434	55.55546045559607	53.303600838733985	53.854086861463195	51.83390578948176	52.046422590131876	52.87541582458168	55.853198124452284	54.37609916845221	54.86825771472202
gene	downstream	176		53.68985304039148	55.38323855201031	53.09246602329805	53.77479637366961	51.85349393416128	52.04757619011621	52.54190315812433	55.85799183742088	54.30679709644878	54.786412097777884
gene	downstream	177		53.79071579866731	55.657809634308585	53.211387831273264	53.941517346745314	51.9614	52.140425076051834	52.61107718939154	55.970148925673904	54.44010783371767	54.8379
gene	downstream	178		52.93446020311944	54.90752606331738	52.415867943582136	53.08481666988077	51.18924242929023	51.336035419149056	51.839620126320156	54.99813922874458	53.510375548125445	53.92856151715657
gene	downstream	179		53.393521704642815	55.75081004704179	53.16244346492729	53.97713812076726	51.86977463023331	52.21898801983272	52.63986572919071	55.848897990253235	54.35869085185842	54.80404933256566
gene	downstream	180		52.78786751748475	55.155289616089284	52.496066011827736	53.30242090961874	51.32166940111102	51.63815229540521	52.01535745346312	55.25780736449108	53.73337738638467	54.19673703366453
gene	downstream	181		52.65764879417153	55.312668051834535	52.68721733664196	53.247970445095056	51.409391083325964	51.694897569460295	52.112385946184126	55.33957832109992	53.81323441010036	54.20253183617381
gene	downstream	182		52.18166004861511	54.872823710242905	52.21151698394853	52.517287031817766	50.84456875292692	51.18234538938019	51.5334	54.87527782761839	53.385470397624836	53.762161357091315
gene	downstream	183		52.57132118070715	54.97683037750255	52.40960560109235	52.71449129720764	51.03123827822961	51.32055035852469	51.66481708822382	55.01001943489115	53.52088761470062	53.84260333788987
gene	downstream	184		52.745405968148525	55.113938125457345	52.78928870002501	52.86490958723589	51.187271197894496	51.56887078023701	51.88802641332684	55.24916219788168	53.75984217982488	54.069935633258794
gene	downstream	185		53.81590603755668	56.35287127108373	53.97908454383741	54.03389400662321	52.177741366905074	52.66827401227805	52.90145449522732	56.38072349684426	54.90738978867348	55.10231689505185
gene	downstream	186		53.33029230398153	55.64918418101115	53.49912385657066	53.591673437264056	51.69014501105444	52.24148066696583	52.40090082638488	55.8519	54.49149473166732	54.702172012413996
gene	downstream	187		54.035320522958294	56.3356	53.955398983810795	54.25820513008882	52.32734522693096	52.892863123215356	52.998206688479065	56.57600495416491	55.21383113311681	55.49052366431094
gene	downstream	188		54.075724213738084	55.79248543462832	53.47607349519113	53.99811591781658	51.9662	52.591482708245245	52.61746500690413	56.19788658993022	54.81805490387691	55.10664166134877
gene	downstream	189		53.944375719371145	56.07921048170885	53.93536505114259	54.34131950360222	52.25931917651048	52.88268604028261	52.86259478691963	56.550372663616706	55.167449981710725	55.44724191012629
gene	downstream	190		54.404	56.3591	54.00322722720657	54.54864438841902	52.450893514950835	52.98958020261489	53.17170578286807	56.66733639054401	55.32238036610182	55.54418398877152
gene	downstream	191		53.79060813606969	55.887363685577206	53.628714592794466	53.90624318629879	51.92169123134496	52.269299763714926	52.55357969999675	56.041087719065416	54.608839493038545	54.86238711973506
gene	downstream	192		53.059237901170526	55.3069	53.02874923258561	53.21766116504814	51.19778557264472	51.556565836956835	51.877244962339894	55.28671762870038	53.82414434693083	54.158481486513764
gene	downstream	193		53.169399630653615	55.52306298468051	53.23810393650584	53.29634940762727	51.28482420670871	51.674203292813644	51.96108861722981	55.375958888051336	53.829449521878175	54.19165276344262
gene	downstream	194		53.28945582179709	55.81274809088394	53.3426	53.479259753284474	51.4953	51.938073135930246	52.08678606761633	55.56677562246425	54.08462775220675	54.49964483164238
gene	downstream	195		53.201080234299106	55.72006674438962	53.632585643235586	53.40764613482767	51.66191064250519	51.85941043521161	52.09747765804285	55.50901293508446	54.06188148279712	54.44662300829374
gene	downstream	196		52.98754940287417	55.5409	53.48043731108428	53.16835243484251	51.516743665035264	51.73908280863691	51.93204821397106	55.384787059997976	53.91474612560997	54.32734275752929
gene	downstream	197		52.747377365974515	55.58702043003657	53.50577178511146	53.331949628765386	51.7036	51.79457699703915	52.03113939110539	55.481553336761564	54.02108983151721	54.42994138081644
gene	downstream	198		52.93299992656525	55.85944805883479	53.85598832454266	53.67319705798854	52.07898316602068	52.314350747958066	52.53670972901985	55.94459393648119	54.430873992185084	54.944543546461546
gene	downstream	199		53.02486126947267	55.9246	54.02565844342112	53.816094043964206	52.15346723793137	52.35754048114303	52.588524494747794	56.03756372297774	54.56213511887933	55.05634179082601
CGI	upstream	0		54.508	57.3868	54.7326	54.8371	52.8881	53.2087	54.0164	58.0748	56.6433	56.9292
CGI	upstream	1		53.2903	56.0715	53.77	53.6829	51.6814	52.1757	52.9945	56.9374	55.4031	55.8813
CGI	upstream	2		53.5301	56.3098	53.7898	54.0313	52.1187	52.6497	53.4153	57.3266	55.7425	56.1321
CGI	upstream	3		53.7258	56.2046	53.6494	53.8373	51.8579	52.3551	53.2086	57.0513	55.5682	55.8402
CGI	upstream	4		53.0807	55.8875	53.2192	53.4751	51.4078	51.9499	52.7845	56.5394	55.164	55.4666
CGI	upstream	5		53.15	55.7548	53.2137	53.5728	51.4743	52.1178	52.8319	56.5794	55.1138	55.436
CGI	upstream	6		52.432	54.3842	52.3192	52.4873	50.4402	51.0699	51.8005	55.4582	53.9261	54.3762
CGI	upstream	7		52.8983	54.145	52.3186	52.3581	50.3961	50.8582	51.6808	55.3126	53.7882	54.2119
CGI	upstream	8		52.6054	53.9448	52.3588	52.2891	50.3924	50.8554	51.8276	55.2875	53.6854	54.1852
CGI	upstream	9		53.3173	53.9035	52.834	52.4256	50.4616	51.0508	51.9525	55.4525	53.7332	54.3295
CGI	upstream	10		53.2219	53.8411	52.6288	52.1461	50.267	50.5638	51.7658	55.0294	53.2962	53.9075
CGI	upstream	11		53.0911	53.8869	52.4995	51.9121	50.1125	50.3874	51.5079	54.8757	53.0818	53.7258
CGI	upstream	12		53.6146	54.2199	52.9582	52.3563	50.4343	50.6788	51.7689	55.1543	53.2934	53.957
CGI	upstream	13		53.3761	54.2029	52.8094	52.1399	50.3697	50.5136	51.4551	54.8982	53.1074	53.7832
CGI	upstream	14		52.9646	53.6959	52.3137	51.8292	50.0045	50.0874	51.2211	54.6054	52.7407	53.4642
CGI	upstream	15		52.7573	54.1346	52.6985	52.2957	50.4802	50.489	51.5638	55.1425	53.2654	54.0189
CGI	upstream	16		52.9838	53.9657	52.5985	52.3586	50.3334	50.5746	51.3938	55.2007	53.3628	54.1127
CGI	upstream	17		52.6725	53.8454	52.5752	52.1294	50.2569	50.4788	51.3998	55.1153	53.1884	54.0218
CGI	upstream	18		52.5752	53.6695	52.4777	52.305	50.314	50.6124	51.3884	55.1212	53.1564	54.0744
CGI	upstream	19		50.9444	51.8349	50.8838	50.606	48.6791	48.9125	49.9567	53.42	51.4685	52.4406
CGI	upstream	20		51.0191	52.1425	50.9058	50.8007	48.7777	49.0716	50.2199	53.5041	51.6212	52.4947
CGI	upstream	21		50.9974	52.085	50.6668	50.5896	48.676	48.8376	49.9767	53.3651	51.4702	52.2923
CGI	upstream	22		51.4451	52.6042	51.1629	51.0229	49.0986	49.2865	50.4007	53.7769	51.7892	52.6182
CGI	upstream	23		52.0434	53.3447	51.8845	51.8037	49.7926	50.0482	51.0476	54.6669	52.5895	53.4492
CGI	upstream	24		51.3953	52.9625	50.9921	50.8199	49.0081	49.1657	50.0293	53.6076	51.6894	52.4348
CGI	upstream	25		52.0098	53.5084	51.464	51.3758	49.6236	49.463	50.3106	54.2438	52.3098	53.0456
CGI	upstream	26		50.8319	52.197	50.3072	49.9644	48.3123	48.0903	48.8407	52.7268	50.8731	51.5626
CGI	upstream	27		50.304	51.6092	49.4716	49.2019	47.5018	47.3462	48.1336	51.892	50.1801	50.8664
CGI	upstream	28		50.0718	51.4563	49.1577	48.7478	47.1297	46.9193	47.579	51.542	49.7789	50.4358
CGI	upstream	29		50.3167	51.3598	49.0613	48.8068	47.2123	46.9749	47.6901	51.6528	49.8094	50.4302
CGI	upstream	30		50.2749	51.7587	49.2438	49.0403	47.306	47.2401	47.7321	51.8137	50.0511	50.5541
CGI	upstream	31		50.2926	52.0094	49.2718	49.0594	47.305	47.2164	47.7163	51.8676	50.0914	50.5244
CGI	upstream	32		50.9616	52.348	49.902	49.6579	47.9562	47.8752	48.3785	52.5666	50.7168	51.2126
CGI	upstream	33		50.6766	51.4705	49.1924	49.0785	47.3073	47.2919	47.7821	51.925	50.0904	50.5405
CGI	upstream	34		51.2959	52.0148	50.0735	49.9077	48.1154	48.2863	48.6212	52.877	51.0612	51.62
CGI	upstream	35		51.3126	52.1724	50.4143	50.0476	48.2023	48.5701	48.7916	53.1067	51.2435	51.767
CGI	upstream	36		51.4709	52.2387	50.7566	50.2733	48.4502	48.7092	49.0232	53.3057	51.537	52.0076
CGI	upstream	37		51.8607	52.572	51.0592	50.6145	48.8839	49.0206	49.3837	53.7497	52.0034	52.3777
CGI	upstream	38		50.6731	51.7731	50.2632	49.8535	48.0791	48.2544	48.7899	52.9102	51.1273	51.5016
CGI	upstream	39		50.2638	51.9187	49.9208	49.7422	48.024	48.0604	48.4742	52.6938	50.9123	51.3111
CGI	upstream	40		50.06	51.9701	49.9658	49.9005	48.2048	48.119	48.5478	52.8295	51.1543	51.488
CGI	upstream	41		50.2536	51.7226	50.194	50.0937	48.5004	48.2432	48.7983	53.0308	51.3265	51.6662
CGI	upstream	42		50.5312	51.8532	50.4347	50.1797	48.7696	48.4138	49.1031	53.2214	51.5208	51.9999
CGI	upstream	43		50.3633	52.0795	50.497	50.2308	48.7651	48.2528	49.0913	53.2069	51.4435	51.9406
CGI	upstream	44		50.43	52.4901	50.5917	50.3762	48.9321	48.4112	49.11	53.3099	51.6058	52.0584
CGI	upstream	45		50.1509	51.8904	50.1458	50.0186	48.4345	47.9946	48.9379	52.7867	51.159	51.5784
CGI	upstream	46		49.7783	51.9167	49.8118	49.5769	48.0152	47.7585	48.648	52.4093	50.7894	51.205
CGI	upstream	47		50.2067	52.1278	50.1382	49.8331	48.1612	48.0087	49.1562	52.7143	51.1773	51.447
CGI	upstream	48		50.4186	52.3717	50.1815	49.9497	48.3548	48.2025	49.3555	52.9029	51.3099	51.5944
CGI	upstream	49		50.7296	52.6847	50.6247	50.208	48.6377	48.4546	49.6474	53.1092	51.5305	51.9077
CGI	upstream	50		50.5583	52.8508	50.7487	50.3038	48.7883	48.716	49.9843	53.4098	51.8271	52.2711
CGI	upstream	51		50.2067	52.2573	50.5518	49.6973	48.3493	48.1889	49.2388	52.9141	51.332	51.7026
CGI	upstream	52		50.3894	52.604	50.9233	49.8392	48.5199	48.3864	49.4193	52.9961	51.5297	51.8709
CGI	upstream	53		50.489	52.2636	50.7712	49.4542	48.1219	48.0625	49.2863	52.6501	51.1555	51.5705
CGI	upstream	54		50.3464	52.5566	50.4785	49.4863	47.9891	47.8456	49.0233	52.5205	51.0783	51.4451
CGI	upstream	55		50.1139	52.1191	50.3472	49.2174	47.7598	47.7387	48.7815	52.2603	50.8829	51.2103
CGI	upstream	56		49.8404	51.9663	50.0881	48.8695	47.3245	47.3657	48.4058	51.8625	50.559	50.8743
CGI	upstream	57		49.9043	51.8142	49.9044	48.8712	47.3002	47.4208	48.5012	51.9004	50.523	50.943
CGI	upstream	58		50.1832	52.0742	50.1891	49.2082	47.5774	47.7728	48.7812	52.2129	50.9175	51.3067
CGI	upstream	59		50.8343	52.5249	50.8064	49.6871	48.0449	48.3042	49.091	52.7328	51.4697	51.8406
CGI	upstream	60		51.11	52.0873	50.8347	49.7027	47.9737	48.297	49.1822	52.729	51.4738	51.7892
CGI	upstream	61		51.4749	51.8933	50.8759	49.6647	48.0238	48.4553	49.2703	52.8008	51.5277	51.9547
CGI	upstream	62		51.9572	52.3375	51.2216	50.2291	48.5438	48.9329	49.7042	53.3144	52.0687	52.5155
CGI	upstream	63		51.3983	51.9197	50.5977	49.5442	47.7833	48.2649	48.9828	52.5172	51.3422	51.759
CGI	upstream	64		51.2664	52.3843	50.7363	49.7822	47.8279	48.3348	49.0568	52.5759	51.3492	51.8342
CGI	upstream	65		50.8006	52.204	50.8276	50.0209	47.9294	48.4406	49.1023	52.6848	51.4011	51.9842
CGI	upstream	66		50.8847	52.1828	50.6786	49.9383	47.677	48.1893	48.84	52.4529	51.1823	51.7713
CGI	upstream	67		51.682	53.0228	51.4055	50.7206	48.5178	49.1476	49.6624	53.4346	52.0926	52.6687
CGI	upstream	68		52.1393	53.5491	51.6896	51.1867	48.7007	49.4623	49.9871	53.7495	52.4218	52.8979
CGI	upstream	69		51.7745	52.7249	50.9863	50.8522	48.4751	49.2273	49.6591	53.382	52.0668	52.5451
CGI	upstream	70		52.5864	53.4628	51.4433	51.4489	49.1213	49.866	50.1888	54.0453	52.761	53.1748
CGI	upstream	71		52.5864	52.906	50.8634	51.1167	48.8573	49.5884	49.9507	53.8055	52.3895	52.8837
CGI	upstream	72		52.4482	53.1331	50.6199	51.2697	48.9287	49.5157	49.9074	53.7825	52.4603	52.9198
CGI	upstream	73		51.9417	53.1056	50.7106	51.1221	48.8204	49.3615	49.6883	53.687	52.4129	52.8616
CGI	upstream	74		51.6384	52.8505	50.6333	50.9488	48.6144	49.2025	49.7563	53.5808	52.2815	52.8205
CGI	upstream	75		52.4651	53.5851	51.4982	51.7699	49.3315	49.9163	50.5191	54.4581	53.1537	53.6621
CGI	upstream	76		52.2421	53.1299	51.6194	51.4835	49.3758	49.7755	50.3051	54.2486	53.1043	53.509
CGI	upstream	77		52.5482	53.3779	52.2873	51.9833	49.902	50.1181	50.8188	54.8136	53.5913	54.0109
CGI	upstream	78		52.2781	53.332	52.4018	51.7847	49.8387	50.0508	50.8135	54.6964	53.5725	53.9203
CGI	upstream	79		51.2831	52.0492	51.3016	50.5624	48.7139	48.9583	49.6297	53.5182	52.3797	52.7172
CGI	upstream	80		51.5142	52.5112	51.582	51.0513	49.0759	49.4957	50.2288	54.0361	52.8461	53.2523
CGI	upstream	81		51.4638	52.3143	51.665	51.086	48.9955	49.4019	50.3818	54.066	52.8607	53.1713
CGI	upstream	82		51.6263	52.4443	51.3996	51.2296	49.1195	49.5584	50.4205	54.2211	53.0938	53.3597
CGI	upstream	83		51.6266	52.4287	51.2927	51.0251	48.9231	49.2602	50.0991	53.8966	52.6949	53.1758
CGI	upstream	84		51.1495	52.1203	50.8617	50.5436	48.5117	48.6971	49.7032	53.3183	52.1065	52.5585
CGI	upstream	85		50.6928	52.0307	50.8431	50.3807	48.3793	48.6191	49.716	53.2583	51.9933	52.5505
CGI	upstream	86		50.5659	51.7289	50.4173	50.0937	48.103	48.3648	49.5079	52.9382	51.6414	52.2046
CGI	upstream	87		51.3346	52.3587	50.88	50.6687	48.4778	48.8078	50.0727	53.4039	52.1025	52.686
CGI	upstream	88		51.3106	52.7531	51.0702	50.8653	48.7835	48.9397	50.3328	53.6068	52.2331	52.8585
CGI	upstream	89		51.2182	53.2884	51.4934	51.1226	49.0473	49.3144	50.718	53.9815	52.53	53.1603
CGI	upstream	90		51.9986	54.1178	52.0133	51.8442	49.8644	50.1082	51.2465	54.7505	53.2889	53.9456
CGI	upstream	91		52.1406	54.0628	51.9497	51.6771	49.7915	49.97	51.1825	54.5077	53.0634	53.7627
CGI	upstream	92		51.7011	53.753	51.7921	51.4448	49.7214	49.7855	50.8742	54.2947	52.8456	53.569
CGI	upstream	93		50.9844	53.1414	51.3224	50.8139	49.0617	49.1802	50.4559	53.4475	52.0861	52.7374
CGI	upstream	94		51.4791	53.6685	51.5766	51.219	49.4377	49.6091	50.6222	53.8524	52.375	53.136
CGI	upstream	95		51.3075	53.6606	51.5018	50.9659	49.2851	49.498	50.5895	53.6197	52.068	52.8118
CGI	upstream	96		51.9374	54.0525	51.7046	51.1257	49.4382	49.6998	50.5485	53.8905	52.3056	53.0907
CGI	upstream	97		51.5186	53.5497	51.3338	50.5773	48.9053	49.1638	49.9516	53.2957	51.7342	52.4897
CGI	upstream	98		50.8169	53.1551	50.9557	50.3598	48.5861	48.8136	49.7223	52.9947	51.4421	52.1001
CGI	upstream	99		51.196	53.515	51.5485	50.8278	49.0211	49.2841	50.0879	53.5284	52.0016	52.5788
CGI	upstream	100		51.1926	53.4008	51.2535	50.8602	49.1614	49.2679	49.9885	53.5918	51.9961	52.529
CGI	upstream	101		51.0622	53.496	51.2501	50.7554	49.1086	49.2002	49.9518	53.4492	51.9185	52.3553
CGI	upstream	102		51.3667	53.4321	51.4652	51.1338	49.4605	49.4955	50.3388	53.799	52.2439	52.7191
CGI	upstream	103		51.4977	53.4374	51.5245	51.3116	49.7242	49.721	50.5921	54.0277	52.472	52.9384
CGI	upstream	104		51.5102	53.2319	51.3074	50.9445	49.4547	49.4326	50.2627	53.727	52.1609	52.5762
CGI	upstream	105		52.2909	53.9418	52.3137	51.8648	50.4055	50.3483	50.9551	54.71	53.0837	53.5733
CGI	upstream	106		51.6622	53.3081	51.777	51.1046	49.6897	49.6474	50.1678	53.9274	52.3699	52.8305
CGI	upstream	107		51.7747	53.3921	51.9134	51.3044	49.7883	49.9192	50.2915	54.2199	52.5262	53.0535
CGI	upstream	108		51.8778	53.6672	52.1086	51.6265	50.1156	50.1833	50.7646	54.5694	52.9366	53.4778
CGI	upstream	109		51.3968	53.4638	51.5385	51.2559	49.7508	49.7773	50.5146	54.1231	52.5257	53.062
CGI	upstream	110		52.0444	54.2624	52.3655	52.0158	50.427	50.5167	51.2589	54.8428	53.2152	53.7487
CGI	upstream	111		51.4813	53.6377	51.3755	51.3667	49.6699	49.7522	50.4632	54.0576	52.4862	53.0736
CGI	upstream	112		50.8862	53.0683	50.5783	50.5184	48.8226	48.9105	49.7205	53.1411	51.5909	52.136
CGI	upstream	113		50.9993	52.8061	50.5427	50.4359	48.8157	48.9131	49.5205	53.1675	51.6107	52.1203
CGI	upstream	114		50.6466	52.8518	50.507	50.4337	48.8015	48.9111	49.5503	53.1408	51.6385	52.0949
CGI	upstream	115		50.8001	53.0898	50.5755	50.6413	48.8563	48.9861	49.8026	53.2149	51.5992	52.1409
CGI	upstream	116		50.9565	52.9816	51.0116	50.988	49.0392	49.2289	49.9862	53.5845	51.9558	52.3898
CGI	upstream	117		50.5797	52.1772	50.6085	50.4561	48.6154	48.7174	49.6565	52.9337	51.4344	51.836
CGI	upstream	118		50.1868	51.6939	50.1787	49.9276	48.2972	48.3315	49.3509	52.4095	50.9243	51.3395
CGI	upstream	119		49.5018	50.8637	49.4467	48.9915	47.5075	47.5731	48.4138	51.5011	50.0768	50.4075
CGI	upstream	120		48.7038	50.1692	48.9677	48.5258	47.2153	47.2565	48.0854	51.1026	49.6139	49.9996
CGI	upstream	121		49.0599	50.6467	49.5931	49.0783	47.75	47.6783	48.638	51.6099	50.0174	50.434
CGI	upstream	122		48.808	50.4111	49.4175	48.7632	47.5827	47.4001	48.4384	51.3271	49.6991	50.1558
CGI	upstream	123		48.735	50.4137	49.1602	48.8315	47.5743	47.397	48.2791	51.3787	49.6721	50.271
CGI	upstream	124		48.8938	50.5196	49.0541	48.6946	47.3312	47.1508	47.9095	51.2064	49.4968	50.109
CGI	upstream	125		48.762	50.0474	48.8408	48.1548	46.7855	46.6425	47.4331	50.7722	48.9496	49.552
CGI	upstream	126		49.147	50.2342	49.0118	48.5701	47.1052	47.0393	47.8592	51.1577	49.2832	49.9941
CGI	upstream	127		49.3031	50.1661	48.7764	48.6034	47.0658	46.9588	47.6853	51.0478	49.224	49.9196
CGI	upstream	128		49.201	50.4016	48.8301	48.4047	46.8295	46.8306	47.447	50.957	49.1314	49.8526
CGI	upstream	129		49.1057	50.3766	48.4232	47.953	46.4783	46.5169	47.0736	50.5719	48.7732	49.3856
CGI	upstream	130		48.9991	50.1823	48.217	47.5205	46.0851	46.2741	46.7391	50.2057	48.4279	49.0698
CGI	upstream	131		48.2353	49.4769	47.5404	46.6954	45.3084	45.4214	45.9547	49.3302	47.5094	48.2236
CGI	upstream	132		48.4453	49.9324	48.0423	47.1686	45.6472	45.9387	46.3808	49.7266	47.9722	48.725
CGI	upstream	133		48.7132	50.1512	48.4469	47.2414	45.8354	45.9966	46.5518	49.9425	48.2705	48.9566
CGI	upstream	134		49.056	50.1932	48.5896	47.4553	45.9263	46.0781	46.81	50.1349	48.5291	49.222
CGI	upstream	135		48.7564	50.2466	48.5053	47.4248	45.8348	46.0318	46.6698	50.0711	48.4455	49.0984
CGI	upstream	136		48.4577	49.7554	48.1024	47.2168	45.5387	45.6534	46.194	49.7603	48.2204	48.7826
CGI	upstream	137		48.8709	50.4189	48.9467	47.8995	46.1888	46.2211	46.8749	50.3952	48.9425	49.5677
CGI	upstream	138		48.8863	50.247	48.9776	47.9128	46.2258	46.3024	46.9585	50.4219	48.9362	49.4963
CGI	upstream	139		49.2429	50.8573	49.2466	48.3327	46.6583	46.6484	47.2427	50.8253	49.4786	49.927
CGI	upstream	140		49.3429	50.3568	48.9939	48.3279	46.5996	46.6796	47.0781	50.6343	49.3689	49.8396
CGI	upstream	141		49.3009	50.2544	48.8697	48.06	46.4375	46.4192	46.9181	50.4323	49.1492	49.5867
CGI	upstream	142		49.7462	50.4854	49.2185	48.6175	46.7861	46.897	47.3787	50.8413	49.6532	49.962
CGI	upstream	143		49.8314	50.9443	49.5168	48.7561	46.9219	47.0115	47.492	50.9	49.8191	50.1149
CGI	upstream	144		49.7737	50.9249	49.4333	48.5916	46.6875	46.7441	47.4145	50.7312	49.6	49.8495
CGI	upstream	145		49.3117	50.3055	48.8993	48.0334	46.3065	46.4	46.9071	50.2148	49.0483	49.4382
CGI	upstream	146		49.096	49.6761	48.2308	47.3119	45.6699	45.7797	46.4331	49.581	48.3833	48.9017
CGI	upstream	147		49.3712	49.7325	48.4395	47.5046	45.8047	45.9743	46.6318	49.7527	48.5051	49.0067
CGI	upstream	148		49.1445	49.4795	48.1886	47.3616	45.5934	45.8513	46.6048	49.6413	48.3644	48.8279
CGI	upstream	149		48.8158	49.6594	48.096	47.1639	45.4011	45.7599	46.3626	49.4677	48.2453	48.6867
CGI	upstream	150		48.2887	49.3759	47.8144	46.8873	45.1422	45.3905	46.1288	49.2412	47.99	48.462
CGI	upstream	151		48.1292	49.4057	47.659	46.7773	45.1008	45.3236	45.9227	49.0995	47.9137	48.3445
CGI	upstream	152		47.4608	48.6869	47.0301	45.9241	44.5083	44.7157	45.2512	48.4836	47.2622	47.7014
CGI	upstream	153		47.8226	48.7281	47.1735	46.2474	44.7603	45.0176	45.5836	48.809	47.6093	48.0578
CGI	upstream	154		47.7398	48.4755	47.1724	45.9211	44.4914	44.6516	45.2834	48.5172	47.2994	47.7513
CGI	upstream	155		47.7711	48.4618	47.1282	45.955	44.5022	44.6228	45.3232	48.5438	47.2687	47.7329
CGI	upstream	156		46.9048	47.5415	46.3927	45.2259	43.8575	43.8642	44.4007	47.7821	46.5408	46.9453
CGI	upstream	157		45.7808	46.4873	45.3111	44.1239	42.7252	42.8166	43.5319	46.6604	45.5801	45.9228
CGI	upstream	158		46.0191	46.7059	45.6609	44.4646	43.062	43.0833	43.7934	46.9674	45.9223	46.2534
CGI	upstream	159		45.68	46.4413	45.1909	44.0745	42.6986	42.7531	43.277	46.587	45.513	45.9242
CGI	upstream	160		45.6742	46.2937	45.2163	43.9712	42.7105	42.6964	43.3321	46.6328	45.5108	45.9109
CGI	upstream	161		45.6535	46.3383	45.1222	43.9448	42.6212	42.6602	43.2439	46.6255	45.5008	45.8333
CGI	upstream	162		44.5986	45.1455	44.0443	42.9288	41.7005	41.6091	42.137	45.5732	44.5043	44.8338
CGI	upstream	163		44.1687	44.8963	43.8693	42.7171	41.37	41.3267	42.0135	45.3354	44.2617	44.5944
CGI	upstream	164		43.7275	44.1998	43.1409	41.9559	40.6187	40.5535	41.1511	44.7387	43.6051	43.8828
CGI	upstream	165		42.4839	42.9065	42.0256	40.7171	39.302	39.3055	39.7866	43.3816	42.3408	42.5515
CGI	upstream	166		41.8288	42.2699	41.5605	40.2698	38.8453	38.8652	39.245	42.9276	41.8764	42.1278
CGI	upstream	167		41.2558	41.6537	41.0071	39.91	38.3848	38.4716	38.7882	42.5655	41.543	41.8011
CGI	upstream	168		40.5896	40.7729	40.1226	39.0074	37.5135	37.6886	37.9226	41.6532	40.5797	40.8546
CGI	upstream	169		39.6651	39.7499	39.2582	38.1852	36.7717	36.9776	37.1735	40.8321	39.7545	40.05
CGI	upstream	170		38.9862	39.0492	38.3638	37.3865	35.9852	36.2567	36.3213	40.021	38.9815	39.2535
CGI	upstream	171		37.9777	38.0544	37.0756	36.0983	34.8141	35.1619	35.1608	38.866	37.844	37.9624
CGI	upstream	172		37.2681	37.6228	36.551	35.5564	34.3275	34.6116	34.6772	38.3742	37.346	37.401
CGI	upstream	173		36.0814	36.3643	35.2724	34.307	33.1245	33.3303	33.4609	37.0972	36.0717	36.0623
CGI	upstream	174		34.8725	35.2091	34.3283	33.2692	32.1535	32.3044	32.5719	36.1146	35.0432	35.0974
CGI	upstream	175		33.7621	34.2102	33.5096	32.3404	31.2256	31.3723	31.5589	35.1779	34.0801	34.1077
CGI	upstream	176		32.7061	33.2417	32.4944	31.3968	30.2647	30.4722	30.6031	34.2265	33.0317	33.1755
CGI	upstream	177		31.4346	32.227	31.3731	30.3013	29.1332	29.3905	29.545	33.0372	31.9182	32.0323
CGI	upstream	178		30.1863	31.1309	30.2267	29.1626	28.1235	28.2989	28.465	31.8057	30.7362	30.7809
CGI	upstream	179		28.9897	29.787	28.9569	27.9575	26.9407	27.1443	27.2196	30.527	29.4904	29.5568
CGI	upstream	180		27.5447	28.4242	27.5479	26.5562	25.5591	25.7287	25.8499	29.0361	28.0357	28.1165
CGI	upstream	181		26.2963	27.0097	26.3199	25.2115	24.3075	24.512	24.5309	27.6131	26.6646	26.759
CGI	upstream	182		25.2287	25.688	25.3058	24.1636	23.3151	23.4594	23.4492	26.474	25.5487	25.6174
CGI	upstream	183		23.813	24.1648	23.8564	22.7643	21.9388	22.1632	22.0624	24.9571	24.1128	24.1461
CGI	upstream	184		22.5763	22.8495	22.413	21.4355	20.6544	20.9267	20.8246	23.5832	22.7716	22.8006
CGI	upstream	185		21.7652	21.7552	21.3204	20.3495	19.627	19.9135	19.7846	22.4198	21.6704	21.7422
CGI	upstream	186		20.5614	20.6161	20.1789	19.2055	18.5446	18.7873	18.6301	21.2039	20.4814	20.5585
CGI	upstream	187		19.8007	19.6863	19.1681	18.2859	17.629	17.8976	17.697	20.1902	19.4462	19.4803
CGI	upstream	188		18.7531	18.5253	18.0645	17.193	16.5764	16.8795	16.631	19.017	18.3222	18.3294
CGI	upstream	189		17.4095	17.3412	16.7921	16.0561	15.4656	15.7265	15.4294	17.7223	17.099	17.0654
CGI	upstream	190		16.0685	16.1059	15.5815	14.8634	14.3149	14.5445	14.331	16.437	15.7948	15.7864
CGI	upstream	191		15.0301	15.075	14.5591	13.8619	13.411	13.6067	13.4308	15.3592	14.7522	14.6991
CGI	upstream	192		13.7786	13.7572	13.3303	12.6876	12.2938	12.469	12.311	14.0238	13.4469	13.3897
CGI	upstream	193		12.8329	12.7522	12.4884	11.7383	11.4119	11.5753	11.3734	12.9977	12.3749	12.3101
CGI	upstream	194		11.7302	11.6519	11.5291	10.743	10.4509	10.5865	10.3706	11.8889	11.2972	11.194
CGI	upstream	195		10.7804	10.8	10.5946	9.82694	9.54766	9.72877	9.4989	10.8525	10.2818	10.173
CGI	upstream	196		9.81441	9.92359	9.64466	8.93227	8.68903	8.87861	8.65893	9.87482	9.32641	9.21342
CGI	upstream	197		8.86887	8.94915	8.72797	8.05247	7.83233	8.0348	7.77089	8.8685	8.3557	8.2239
CGI	upstream	198		8.26767	8.23846	8.08797	7.42085	7.20763	7.4063	7.16669	8.14117	7.63359	7.51034
CGI	upstream	199		7.62667	7.56458	7.44938	6.7646	6.55707	6.76317	6.53941	7.41468	6.93822	6.80878
CGI	central	0		7.2617	7.16376	7.12727	6.42209	6.21604	6.42801	6.17996	7.01138	6.52605	6.41788
CGI	central	1		6.88429	6.8263	6.80336	6.14165	5.93608	6.126	5.876	6.68473	6.20869	6.1014
CGI	central	2		6.69713	6.62256	6.62011	5.95828	5.7635	5.94842	5.68959	6.4812	6.0089	5.89903
CGI	central	3		6.54808	6.43397	6.44507	5.80176	5.60406	5.8012	5.53007	6.31696	5.84884	5.73143
CGI	central	4		6.43788	6.31586	6.31509	5.69338	5.49363	5.68903	5.44248	6.19527	5.72745	5.61846
CGI	central	5		6.34742	6.18459	6.18914	5.59291	5.39655	5.58312	5.34003	6.0707	5.61493	5.50716
CGI	central	6		6.28213	6.12927	6.11597	5.52935	5.34203	5.53109	5.27824	6.00616	5.55721	5.43087
CGI	central	7		6.13775	6.00402	6.01971	5.41572	5.2427	5.41427	5.17131	5.87585	5.42674	5.30375
CGI	central	8		6.04519	5.90407	5.93111	5.31148	5.14674	5.32333	5.06772	5.76946	5.3179	5.19372
CGI	central	9		5.98267	5.81849	5.83824	5.22882	5.06487	5.2432	4.99492	5.68628	5.23517	5.1092
CGI	central	10		5.89149	5.7389	5.76348	5.14437	4.98122	5.1657	4.92834	5.60061	5.15621	5.02668
CGI	central	11		5.79036	5.64211	5.68565	5.06312	4.91022	5.08058	4.84956	5.50728	5.07372	4.94209
CGI	central	12		5.72541	5.56623	5.60197	5.002	4.84496	5.00919	4.77416	5.43003	5.00108	4.86808
CGI	central	13		5.63471	5.48494	5.52348	4.92933	4.78105	4.93075	4.69667	5.36328	4.93982	4.80461
CGI	central	14		5.55858	5.3967	5.47296	4.85978	4.71423	4.86387	4.62986	5.2906	4.86754	4.73439
CGI	central	15		5.47125	5.31965	5.39199	4.78026	4.63238	4.78761	4.55287	5.20488	4.78806	4.64697
CGI	central	16		5.43632	5.27022	5.34868	4.74288	4.59148	4.74643	4.50629	5.15861	4.74112	4.60218
CGI	central	17		5.38813	5.20799	5.28984	4.69313	4.54071	4.70429	4.46257	5.1012	4.69079	4.55005
CGI	central	18		5.36179	5.17604	5.27673	4.65591	4.5226	4.67461	4.43533	5.06943	4.65457	4.51623
CGI	central	19		5.30652	5.14935	5.24257	4.62649	4.49446	4.64548	4.38541	5.02816	4.6178	4.47811
CGI	central	20		5.25373	5.07969	5.1879	4.571	4.43763	4.59075	4.32078	4.96295	4.55233	4.41192
CGI	central	21		5.22568	5.0098	5.13602	4.52343	4.3905	4.54784	4.26956	4.89602	4.49309	4.36347
CGI	central	22		5.17957	4.9523	5.09588	4.47366	4.34233	4.50326	4.23121	4.83835	4.43347	4.308
CGI	central	23		5.14662	4.91972	5.07319	4.45251	4.31754	4.47443	4.2004	4.81014	4.41255	4.28076
CGI	central	24		5.12682	4.87843	5.03141	4.42776	4.29701	4.45917	4.17651	4.77976	4.39148	4.25189
CGI	central	25		5.03549	4.81331	4.97468	4.36081	4.22833	4.39824	4.11795	4.71574	4.32764	4.1827
CGI	central	26		5.00185	4.76711	4.94079	4.32439	4.19712	4.36139	4.07731	4.67758	4.28484	4.14457
CGI	central	27		4.96789	4.74172	4.89732	4.28891	4.16806	4.32588	4.04086	4.6446	4.25042	4.11258
CGI	central	28		4.94094	4.69635	4.85217	4.25049	4.13764	4.28843	4.01143	4.60238	4.21191	4.07737
CGI	central	29		4.91272	4.66569	4.81737	4.21755	4.10774	4.24756	3.9795	4.57084	4.17653	4.04293
CGI	central	30		4.86649	4.61239	4.76811	4.17564	4.07008	4.20641	3.9477	4.51967	4.13193	3.99774
CGI	central	31		4.87151	4.62301	4.76088	4.16812	4.06361	4.20059	3.9475	4.50952	4.12788	3.99444
CGI	central	32		4.82923	4.59583	4.73191	4.13948	4.02947	4.16344	3.92126	4.47056	4.08924	3.95703
CGI	central	33		4.7958	4.57751	4.69663	4.11341	4.0029	4.13851	3.8978	4.43901	4.06283	3.92874
CGI	central	34		4.7662	4.53001	4.67982	4.08312	3.97611	4.11471	3.85944	4.3994	4.02615	3.89019
CGI	central	35		4.74598	4.49933	4.65556	4.06721	3.96188	4.09244	3.8361	4.37756	4.00153	3.86263
CGI	central	36		4.71213	4.48242	4.63078	4.04439	3.93648	4.06327	3.82692	4.35843	3.98235	3.84353
CGI	central	37		4.67176	4.43047	4.61217	4.00466	3.89679	4.01892	3.79509	4.3148	3.93904	3.80055
CGI	central	38		4.66811	4.43268	4.59958	3.99437	3.8901	4.00256	3.78461	4.31517	3.93264	3.79045
CGI	central	39		4.63655	4.39135	4.56235	3.95803	3.86428	3.97689	3.76028	4.28279	3.90694	3.77683
CGI	central	40		4.58727	4.36569	4.52696	3.92382	3.83147	3.94407	3.72504	4.24436	3.86715	3.74579
CGI	central	41		4.58921	4.35788	4.51586	3.91525	3.83215	3.93644	3.72039	4.2352	3.86034	3.73618
CGI	central	42		4.5811	4.35412	4.47986	3.9089	3.81932	3.93062	3.70745	4.22411	3.8501	3.72032
CGI	central	43		4.53623	4.30991	4.44562	3.87956	3.79777	3.90648	3.68073	4.19492	3.81894	3.69398
CGI	central	44		4.51895	4.26734	4.40621	3.85559	3.78238	3.88811	3.65782	4.17149	3.78682	3.66282
CGI	central	45		4.51163	4.26558	4.39441	3.84496	3.77298	3.87834	3.6519	4.16274	3.77482	3.65334
CGI	central	46		4.49953	4.24266	4.36399	3.82395	3.75169	3.85771	3.6275	4.12948	3.74085	3.6265
CGI	central	47		4.48481	4.22675	4.35081	3.8006	3.74315	3.85373	3.61521	4.10928	3.72802	3.61051
CGI	central	48		4.45922	4.22769	4.34608	3.78877	3.72576	3.8369	3.61417	4.0986	3.71926	3.60278
CGI	central	49		4.44355	4.22573	4.32781	3.78395	3.71794	3.8315	3.6069	4.08927	3.70463	3.59557
CGI	central	50		4.46728	4.23849	4.36139	3.80633	3.72848	3.85569	3.62056	4.1039	3.72249	3.61695
CGI	central	51		4.45097	4.21879	4.35498	3.79819	3.71968	3.84521	3.60652	4.09209	3.71177	3.60369
CGI	central	52		4.45319	4.21483	4.3378	3.78639	3.71242	3.83594	3.58679	4.08075	3.69951	3.59036
CGI	central	53		4.42641	4.19451	4.30878	3.76416	3.69738	3.81477	3.58716	4.05852	3.67391	3.56668
CGI	central	54		4.38879	4.16365	4.30006	3.74547	3.67845	3.79662	3.57818	4.03482	3.66186	3.55393
CGI	central	55		4.40055	4.15462	4.29754	3.74005	3.6691	3.78195	3.56519	4.02698	3.66107	3.5548
CGI	central	56		4.37169	4.16184	4.30627	3.74198	3.67113	3.78465	3.56763	4.02395	3.65795	3.55203
CGI	central	57		4.36546	4.14952	4.29668	3.73106	3.67301	3.77645	3.56438	4.02033	3.65104	3.54251
CGI	central	58		4.35996	4.15137	4.28346	3.73258	3.66673	3.78173	3.56444	4.01652	3.6485	3.54339
CGI	central	59		4.3506	4.13072	4.26935	3.7081	3.65422	3.77025	3.53955	4.00037	3.62534	3.51185
CGI	central	60		4.35739	4.10772	4.25067	3.69552	3.63245	3.75679	3.52965	3.9831	3.61215	3.49937
CGI	central	61		4.34385	4.09348	4.24943	3.69524	3.62838	3.76048	3.52245	3.97804	3.60513	3.49033
CGI	central	62		4.34599	4.09036	4.23411	3.69117	3.62602	3.7448	3.52184	3.97105	3.59977	3.49014
CGI	central	63		4.3428	4.07705	4.24965	3.70084	3.62414	3.75041	3.53081	3.97469	3.59915	3.48784
CGI	central	64		4.3233	4.06727	4.26077	3.69596	3.61365	3.74369	3.5188	3.97681	3.59901	3.4914
CGI	central	65		4.29344	4.02468	4.22748	3.67311	3.58181	3.73483	3.49647	3.95149	3.57835	3.46602
CGI	central	66		4.27197	3.99968	4.214	3.66037	3.55868	3.72022	3.48024	3.93249	3.57304	3.45012
CGI	central	67		4.28157	3.99391	4.19841	3.64309	3.55752	3.71922	3.46613	3.92699	3.56235	3.43787
CGI	central	68		4.26804	3.96758	4.20499	3.64987	3.54701	3.70632	3.46189	3.9153	3.54953	3.42572
CGI	central	69		4.24331	3.95822	4.18328	3.64589	3.53994	3.70577	3.45249	3.9025	3.53978	3.41186
CGI	central	70		4.27261	3.95194	4.201	3.64248	3.54409	3.69881	3.44584	3.90731	3.54415	3.42241
CGI	central	71		4.27441	3.94816	4.19756	3.64476	3.54334	3.69418	3.44971	3.90982	3.54663	3.42823
CGI	central	72		4.30201	3.95647	4.20241	3.63782	3.53955	3.69188	3.45581	3.90526	3.5461	3.42725
CGI	central	73		4.33455	3.97921	4.22494	3.66014	3.56012	3.71763	3.48494	3.92959	3.56317	3.44893
CGI	central	74		4.30834	3.96664	4.22007	3.65281	3.55352	3.70918	3.46945	3.92554	3.54975	3.44097
CGI	central	75		4.32718	3.98193	4.2262	3.66526	3.56479	3.71281	3.46875	3.93475	3.55028	3.44517
CGI	central	76		4.29195	3.97557	4.19359	3.63967	3.53948	3.68817	3.45115	3.91196	3.53749	3.42983
CGI	central	77		4.29252	3.98537	4.19877	3.63533	3.5361	3.68302	3.45536	3.91129	3.53602	3.42617
CGI	central	78		4.30399	4.00329	4.19609	3.64705	3.54134	3.69708	3.46377	3.92272	3.54968	3.43971
CGI	central	79		4.31927	4.01673	4.21623	3.65191	3.54681	3.69477	3.45789	3.9285	3.56943	3.44496
CGI	central	80		4.29608	4.01196	4.20152	3.63895	3.53412	3.67985	3.44892	3.91371	3.55306	3.42965
CGI	central	81		4.30059	4.02186	4.21954	3.66156	3.5571	3.70264	3.46551	3.93145	3.57106	3.44681
CGI	central	82		4.27394	4.00833	4.20586	3.6336	3.53881	3.692	3.46964	3.9205	3.56417	3.44945
CGI	central	83		4.26066	4.01231	4.21855	3.6368	3.54246	3.67586	3.46241	3.92073	3.56239	3.44932
CGI	central	84		4.27723	4.02394	4.2281	3.64302	3.55606	3.68998	3.46675	3.93682	3.57683	3.46841
CGI	central	85		4.28398	4.05049	4.23755	3.65744	3.56664	3.69533	3.47667	3.94416	3.58532	3.47203
CGI	central	86		4.30407	4.04274	4.23484	3.65866	3.56528	3.68625	3.47608	3.93983	3.59073	3.47427
CGI	central	87		4.31119	4.04705	4.23774	3.66275	3.56387	3.68222	3.46877	3.93254	3.57919	3.46783
CGI	central	88		4.3261	4.04654	4.25873	3.65413	3.56276	3.67612	3.46278	3.92897	3.58341	3.46494
CGI	central	89		4.3403	4.07528	4.27366	3.66227	3.58272	3.70469	3.48053	3.94538	3.60001	3.48719
CGI	central	90		4.33173	4.06485	4.26724	3.65782	3.57428	3.69405	3.46841	3.94354	3.5949	3.48431
CGI	central	91		4.33738	4.06484	4.26235	3.65085	3.57057	3.69085	3.47285	3.93615	3.59083	3.47962
CGI	central	92		4.3534	4.07919	4.28892	3.67046	3.59351	3.70625	3.49087	3.94917	3.60241	3.48841
CGI	central	93		4.34262	4.07512	4.27588	3.65366	3.57565	3.69976	3.4882	3.9395	3.59036	3.4811
CGI	central	94		4.32257	4.07112	4.25799	3.64103	3.55997	3.68229	3.46215	3.92624	3.57624	3.46679
CGI	central	95		4.28646	4.07305	4.23673	3.62557	3.54722	3.66802	3.44995	3.91046	3.55725	3.44624
CGI	central	96		4.28556	4.05219	4.22413	3.61582	3.53067	3.65092	3.43248	3.90051	3.55036	3.44298
CGI	central	97		4.29166	4.05565	4.22557	3.62422	3.53631	3.65062	3.43197	3.91063	3.55364	3.45068
CGI	central	98		4.28513	4.0492	4.23082	3.62677	3.53867	3.6532	3.42793	3.91233	3.5522	3.44285
CGI	central	99		4.27463	4.05528	4.24449	3.62967	3.54311	3.65343	3.4228	3.91268	3.55183	3.44375
CGI	central	100		4.28199	4.0599	4.23775	3.63587	3.54891	3.65687	3.43595	3.91474	3.54943	3.44497
CGI	central	101		4.30826	4.10108	4.26946	3.6653	3.56976	3.68475	3.45716	3.93849	3.56929	3.46352
CGI	central	102		4.30264	4.0815	4.271	3.65525	3.56552	3.67349	3.45293	3.92918	3.56241	3.45207
CGI	central	103		4.28943	4.07661	4.26379	3.6417	3.55416	3.66284	3.4288	3.91874	3.5543	3.4447
CGI	central	104		4.30768	4.07712	4.27926	3.65644	3.56835	3.68059	3.43667	3.93429	3.57089	3.45692
CGI	central	105		4.31045	4.08095	4.26178	3.6508	3.55828	3.67874	3.43381	3.93013	3.56941	3.45448
CGI	central	106		4.3098	4.07761	4.26643	3.65079	3.55489	3.67972	3.44301	3.92622	3.56805	3.45115
CGI	central	107		4.32248	4.07161	4.25432	3.64121	3.55539	3.67868	3.44516	3.92865	3.56242	3.45495
CGI	central	108		4.3207	4.10428	4.27115	3.6471	3.55397	3.69047	3.45365	3.92629	3.56513	3.46098
CGI	central	109		4.32358	4.10942	4.27714	3.66123	3.54867	3.70436	3.46623	3.93432	3.57828	3.47072
CGI	central	110		4.34196	4.11609	4.27082	3.67461	3.55402	3.71679	3.4735	3.94199	3.58432	3.47729
CGI	central	111		4.31466	4.12186	4.24566	3.65407	3.52864	3.71007	3.46562	3.92859	3.56604	3.46252
CGI	central	112		4.32505	4.13475	4.25411	3.681	3.54581	3.73782	3.49503	3.95575	3.59447	3.4902
CGI	central	113		4.28951	4.11866	4.2314	3.6666	3.52218	3.71675	3.47571	3.92755	3.57809	3.47138
CGI	central	114		4.32144	4.14253	4.25347	3.69637	3.53755	3.74694	3.48705	3.96233	3.60272	3.49293
CGI	central	115		4.29153	4.1148	4.24756	3.67965	3.5218	3.72585	3.47215	3.94789	3.59227	3.4787
CGI	central	116		4.29642	4.11943	4.24614	3.67444	3.51746	3.71823	3.4711	3.9446	3.58903	3.47272
CGI	central	117		4.27552	4.10831	4.23528	3.65527	3.50188	3.7061	3.45871	3.93824	3.57756	3.46456
CGI	central	118		4.28129	4.10119	4.23018	3.66306	3.49649	3.71147	3.46103	3.94591	3.58053	3.47207
CGI	central	119		4.26448	4.10041	4.22441	3.65591	3.48796	3.71015	3.45875	3.94513	3.5838	3.47236
CGI	central	120		4.24842	4.09479	4.22991	3.65083	3.49126	3.70057	3.45285	3.9397	3.57669	3.46745
CGI	central	121		4.27756	4.08838	4.24162	3.64548	3.49651	3.6975	3.46232	3.93853	3.5799	3.46637
CGI	central	122		4.28467	4.09169	4.25574	3.66802	3.50592	3.70704	3.46601	3.947	3.59259	3.47824
CGI	central	123		4.28109	4.08474	4.24576	3.66324	3.49776	3.70263	3.46368	3.93804	3.59062	3.47439
CGI	central	124		4.2695	4.06813	4.23887	3.64938	3.4813	3.68622	3.45116	3.92201	3.57447	3.45787
CGI	central	125		4.25207	4.0464	4.2294	3.63908	3.47626	3.6907	3.4454	3.91237	3.57115	3.45975
CGI	central	126		4.26846	4.0415	4.24997	3.65243	3.49687	3.69497	3.4628	3.92998	3.58616	3.4761
CGI	central	127		4.27371	4.05431	4.26127	3.65582	3.50181	3.6958	3.47457	3.92951	3.59062	3.47841
CGI	central	128		4.26644	4.02896	4.24065	3.63796	3.48651	3.66691	3.45215	3.90305	3.57048	3.45454
CGI	central	129		4.23712	3.99206	4.20391	3.60818	3.4582	3.63426	3.42954	3.8632	3.54263	3.42034
CGI	central	130		4.2392	3.99101	4.20822	3.61368	3.46171	3.645	3.44483	3.87267	3.55428	3.42558
CGI	central	131		4.25103	3.9994	4.21014	3.62406	3.46916	3.65838	3.45478	3.8782	3.56493	3.43714
CGI	central	132		4.2089	3.99642	4.21152	3.62447	3.4678	3.65499	3.44351	3.87238	3.56132	3.43142
CGI	central	133		4.20147	4.01314	4.21756	3.62415	3.47519	3.65741	3.44926	3.88302	3.56405	3.4413
CGI	central	134		4.20304	4.01217	4.20754	3.62873	3.48518	3.66228	3.44931	3.88118	3.56225	3.44773
CGI	central	135		4.26009	4.03801	4.24922	3.6546	3.52093	3.69561	3.47715	3.91176	3.59406	3.47889
CGI	central	136		4.2924	4.06424	4.28902	3.68583	3.54855	3.70999	3.5196	3.94361	3.62981	3.5085
CGI	central	137		4.28455	4.05134	4.25963	3.66948	3.54042	3.69551	3.52087	3.93037	3.61524	3.49331
CGI	central	138		4.28522	4.04559	4.26281	3.67395	3.5516	3.7015	3.52149	3.94439	3.62678	3.50501
CGI	central	139		4.27466	4.06203	4.26354	3.696	3.55016	3.70208	3.53614	3.95024	3.63652	3.51226
CGI	central	140		4.27826	4.07758	4.27781	3.69952	3.55324	3.69429	3.54696	3.95524	3.6523	3.52457
CGI	central	141		4.27741	4.07472	4.2852	3.70963	3.55516	3.68913	3.56622	3.95189	3.65956	3.52854
CGI	central	142		4.27732	4.08182	4.27156	3.70362	3.55943	3.68269	3.56846	3.953	3.65171	3.52558
CGI	central	143		4.28425	4.09303	4.28231	3.70751	3.55144	3.68573	3.5635	3.95674	3.65847	3.53431
CGI	central	144		4.26144	4.08577	4.26517	3.70072	3.54788	3.66898	3.55435	3.95151	3.64928	3.52073
CGI	central	145		4.27778	4.10412	4.29099	3.71574	3.56872	3.6991	3.5726	3.97064	3.67013	3.53842
CGI	central	146		4.30253	4.11314	4.30826	3.72049	3.56476	3.70275	3.56678	3.98047	3.67716	3.54506
CGI	central	147		4.31367	4.10351	4.3107	3.72288	3.57144	3.70499	3.58139	3.99115	3.67789	3.55023
CGI	central	148		4.35263	4.14167	4.34088	3.74975	3.59658	3.73187	3.60238	4.01608	3.70285	3.57621
CGI	central	149		4.37085	4.15797	4.36598	3.76652	3.61008	3.74757	3.62644	4.0387	3.72793	3.59651
CGI	central	150		4.39288	4.19119	4.40486	3.79535	3.6356	3.77449	3.66661	4.0683	3.75249	3.62389
CGI	central	151		4.43764	4.21917	4.42514	3.81806	3.66167	3.79724	3.69357	4.09603	3.78146	3.65483
CGI	central	152		4.44349	4.23442	4.4452	3.83617	3.67724	3.80636	3.71372	4.11031	3.7973	3.67026
CGI	central	153		4.45799	4.25064	4.43831	3.8439	3.6801	3.81459	3.71782	4.12243	3.812	3.68661
CGI	central	154		4.5	4.26147	4.47477	3.85881	3.71126	3.82648	3.7488	4.13929	3.83754	3.70762
CGI	central	155		4.5261	4.27338	4.49851	3.87797	3.72568	3.83968	3.76699	4.1594	3.84767	3.72375
CGI	central	156		4.5249	4.27247	4.51537	3.88217	3.73606	3.84945	3.76687	4.16549	3.85215	3.72796
CGI	central	157		4.52588	4.28623	4.53053	3.893	3.73684	3.84704	3.77416	4.17298	3.85499	3.73513
CGI	central	158		4.52481	4.28431	4.53699	3.89425	3.73685	3.84935	3.77272	4.17497	3.85826	3.73965
CGI	central	159		4.54162	4.29891	4.54717	3.90129	3.74797	3.86294	3.77972	4.17859	3.86299	3.74741
CGI	central	160		4.53064	4.31939	4.5632	3.90727	3.75448	3.8716	3.80375	4.19678	3.88137	3.76375
CGI	central	161		4.56552	4.34704	4.58094	3.93606	3.7818	3.89837	3.83308	4.22538	3.91445	3.79844
CGI	central	162		4.58783	4.36784	4.63513	3.94124	3.7823	3.91325	3.85101	4.23278	3.91804	3.80425
CGI	central	163		4.62399	4.39189	4.66802	3.97774	3.81	3.95176	3.88213	4.27008	3.95869	3.83914
CGI	central	164		4.60538	4.35958	4.65902	3.9694	3.7983	3.94166	3.8557	4.26357	3.95145	3.83561
CGI	central	165		4.64501	4.42105	4.70302	4.01703	3.83485	3.97664	3.88277	4.31513	3.99928	3.88282
CGI	central	166		4.69383	4.46448	4.74174	4.06017	3.88349	4.01603	3.916	4.35761	4.04065	3.91888
CGI	central	167		4.72181	4.48873	4.77324	4.09096	3.90881	4.04223	3.95128	4.38219	4.06885	3.94816
CGI	central	168		4.78341	4.54465	4.80484	4.12481	3.94953	4.08589	3.98836	4.4188	4.11332	3.99368
CGI	central	169		4.81253	4.56083	4.82001	4.13603	3.97379	4.09814	3.99583	4.44281	4.13251	4.0109
CGI	central	170		4.82573	4.59981	4.84739	4.16161	3.99908	4.13875	4.03519	4.48512	4.17102	4.04485
CGI	central	171		4.8603	4.64356	4.87567	4.19015	4.03212	4.16222	4.05329	4.5173	4.19904	4.07098
CGI	central	172		4.90449	4.69455	4.92657	4.23981	4.07944	4.20633	4.09093	4.57937	4.24961	4.11858
CGI	central	173		4.95711	4.75179	4.95894	4.26965	4.11452	4.23934	4.12007	4.62312	4.29186	4.16191
CGI	central	174		4.95637	4.77158	4.96102	4.27559	4.12371	4.24437	4.13024	4.63283	4.30241	4.16961
CGI	central	175		4.97825	4.81193	4.99695	4.31703	4.15372	4.27229	4.16252	4.66638	4.32671	4.19795
CGI	central	176		5.02328	4.8523	5.0312	4.35681	4.19068	4.31654	4.20291	4.71551	4.37671	4.24943
CGI	central	177		5.08525	4.92222	5.09275	4.4069	4.24275	4.3713	4.24553	4.76595	4.44106	4.31195
CGI	central	178		5.11614	4.98649	5.14166	4.45044	4.27847	4.41449	4.29385	4.81748	4.48548	4.35357
CGI	central	179		5.17963	5.06007	5.21619	4.50185	4.32499	4.46498	4.34912	4.8747	4.53639	4.39632
CGI	central	180		5.2347	5.09781	5.28661	4.56345	4.36815	4.50661	4.40788	4.93377	4.58787	4.45826
CGI	central	181		5.25487	5.12542	5.30807	4.56683	4.37792	4.52252	4.41422	4.94571	4.61127	4.47622
CGI	central	182		5.29561	5.16226	5.34396	4.60054	4.41054	4.5569	4.4568	4.99068	4.65159	4.51276
CGI	central	183		5.32307	5.18624	5.37355	4.63389	4.43863	4.58175	4.49973	5.02607	4.69124	4.54925
CGI	central	184		5.37533	5.2603	5.44388	4.69541	4.50602	4.63906	4.5541	5.09274	4.75913	4.60096
CGI	central	185		5.4637	5.31756	5.51312	4.75219	4.57267	4.69811	4.61742	5.16093	4.8371	4.66929
CGI	central	186		5.53842	5.40023	5.58604	4.82247	4.64661	4.76843	4.68033	5.24312	4.9205	4.737
CGI	central	187		5.65106	5.50008	5.68315	4.90308	4.72314	4.85875	4.7605	5.33399	5.02363	4.82912
CGI	central	188		5.70689	5.56134	5.73125	4.95837	4.77872	4.92298	4.80697	5.39232	5.08823	4.8902
CGI	central	189		5.8306	5.67616	5.83866	5.06705	4.87513	5.02394	4.91815	5.50827	5.1932	4.99571
CGI	central	190		5.87377	5.70213	5.87512	5.10016	4.9089	5.07395	4.95055	5.55721	5.24765	5.04723
CGI	central	191		5.99317	5.81264	6.00082	5.20616	5.02207	5.1835	5.0616	5.6797	5.3711	5.17077
CGI	central	192		6.10795	5.89836	6.10244	5.28131	5.10158	5.26716	5.14161	5.77697	5.46613	5.27857
CGI	central	193		6.22138	6.02115	6.21398	5.38784	5.18896	5.3575	5.24341	5.87696	5.57095	5.3851
CGI	central	194		6.3316	6.10547	6.31433	5.49016	5.27825	5.45574	5.33742	5.99836	5.67811	5.49729
CGI	central	195		6.48491	6.22324	6.41207	5.59512	5.38024	5.55011	5.45507	6.11805	5.79765	5.61433
CGI	central	196		6.59109	6.31249	6.5037	5.67375	5.46134	5.6177	5.52567	6.22717	5.90236	5.70859
CGI	central	197		6.71746	6.44475	6.63647	5.77856	5.57883	5.72048	5.66723	6.34776	6.02953	5.83701
CGI	central	198		6.87827	6.6219	6.81536	5.94743	5.7444	5.8933	5.82379	6.5305	6.19764	6.01327
CGI	central	199		7.10049	6.90337	7.07082	6.21137	6.00632	6.15317	6.07528	6.85036	6.4987	6.31769
CGI	downstream	0		7.57407	7.37517	7.49408	6.65093	6.44051	6.5903	6.51842	7.36162	7.02243	6.8373
CGI	downstream	1		7.99294	7.74464	7.85498	7.00345	6.7947	6.93825	6.87676	7.76017	7.41849	7.22453
CGI	downstream	2		8.78741	8.57673	8.68445	7.77585	7.54886	7.703	7.59886	8.60061	8.261	8.07513
CGI	downstream	3		9.78463	9.37093	9.59016	8.60148	8.36133	8.52564	8.40839	9.55541	9.16751	9.01464
CGI	downstream	4		10.5314	10.2242	10.3408	9.38964	9.09798	9.26088	9.16764	10.4089	9.99198	9.82786
CGI	downstream	5		11.4651	11.1378	11.0929	10.2699	9.9442	10.0665	9.9735	11.3835	10.9408	10.775
CGI	downstream	6		12.3476	12.0276	11.9157	11.0724	10.7359	10.8487	10.7451	12.3142	11.836	11.7021
CGI	downstream	7		13.4776	13.1439	13.0083	12.2123	11.8272	11.9733	11.8498	13.5612	13.0199	12.8959
CGI	downstream	8		14.6488	14.262	14.0293	13.2415	12.8314	12.9092	12.8109	14.6462	14.1107	13.9738
CGI	downstream	9		15.8464	15.461	15.1595	14.3978	13.9392	13.9782	13.8868	15.9259	15.3346	15.1923
CGI	downstream	10		17.0195	16.7241	16.3096	15.5732	15.1075	15.1112	15.0387	17.2448	16.6294	16.5241
CGI	downstream	11		18.1226	17.843	17.4329	16.5916	16.142	16.0911	16.0825	18.4111	17.7178	17.6802
CGI	downstream	12		19.666	19.2865	18.8412	17.9424	17.5353	17.4651	17.47	19.9356	19.2439	19.2337
CGI	downstream	13		21.0924	20.5432	20.1442	19.2467	18.8379	18.6948	18.6929	21.3339	20.6358	20.613
CGI	downstream	14		22.8184	22.3224	21.7561	20.935	20.4361	20.2931	20.2695	23.1031	22.3831	22.3965
CGI	downstream	15		24.2174	23.9013	23.2707	22.3356	21.8469	21.6435	21.7819	24.5926	23.8362	23.864
CGI	downstream	16		25.3547	25.0718	24.3332	23.5178	22.9553	22.7354	22.8467	25.8468	25.0433	25.068
CGI	downstream	17		26.7146	26.5582	25.8585	24.9882	24.4436	24.1682	24.2474	27.3904	26.5635	26.6244
CGI	downstream	18		28.0877	28.1565	27.1958	26.4494	25.8847	25.5357	25.6703	28.8493	28.0296	28.1402
CGI	downstream	19		29.1827	29.3914	28.3482	27.5878	26.9267	26.6587	26.7918	30.0487	29.2086	29.3471
CGI	downstream	20		30.5257	30.8562	29.6659	28.9138	28.1866	27.9595	28.0723	31.4534	30.5808	30.7446
CGI	downstream	21		31.9853	32.2885	31.075	30.3673	29.4872	29.3048	29.4573	32.9254	31.9623	32.1471
CGI	downstream	22		33.4814	33.9631	32.5988	31.8694	30.9499	30.8104	31.0102	34.5061	33.5277	33.6632
CGI	downstream	23		34.6604	35.0833	33.5827	33.0153	31.9946	31.8763	32.0865	35.5941	34.6145	34.7566
CGI	downstream	24		35.7462	36.3646	34.7766	34.0993	33.0813	32.9715	33.1317	36.7759	35.6766	35.8305
CGI	downstream	25		36.694	37.2001	35.7347	35.072	33.9123	33.7999	34.1095	37.7032	36.5728	36.7867
CGI	downstream	26		38.0715	38.7081	37.0048	36.3471	35.1666	35.1407	35.3517	39.0199	37.8854	38.0655
CGI	downstream	27		39.6534	40.0959	38.2956	37.8517	36.4872	36.6337	36.9429	40.5407	39.418	39.5252
CGI	downstream	28		40.7052	40.9545	39.2233	38.8976	37.4725	37.5988	37.7873	41.5605	40.4136	40.5167
CGI	downstream	29		41.0125	41.3595	39.2672	39.011	37.585	37.6536	37.9835	41.7228	40.629	40.6308
CGI	downstream	30		41.9303	42.3039	40.2838	39.9209	38.5113	38.5546	38.9359	42.6386	41.489	41.5748
CGI	downstream	31		42.4654	42.9596	41.0362	40.6307	39.1393	39.2806	39.7853	43.3282	42.1709	42.3365
CGI	downstream	32		42.8181	43.2538	41.4155	40.9432	39.3607	39.562	40.0475	43.5524	42.3908	42.5032
CGI	downstream	33		43.5847	43.9122	42.0986	41.7132	40.0265	40.2516	40.7848	44.3061	43.0789	43.2033
CGI	downstream	34		43.8907	44.5907	42.6615	42.1507	40.4657	40.6781	41.3481	44.7642	43.4481	43.7223
CGI	downstream	35		44.5473	45.0047	43.2335	42.773	41.0883	41.2943	41.9617	45.3403	43.9677	44.3051
CGI	downstream	36		45.5447	45.8629	44.1021	43.7913	41.9055	42.3007	42.7935	46.2517	44.7915	45.2058
CGI	downstream	37		45.8738	46.0699	44.3223	44.0079	42.1307	42.6288	43.0488	46.6097	45.1152	45.5824
CGI	downstream	38		46.4386	46.9309	44.9171	44.6794	42.8052	43.1989	43.6245	47.2643	45.6821	46.1397
CGI	downstream	39		46.7642	47.3784	45.606	45.181	43.3488	43.6864	44.0207	47.7161	46.2077	46.6418
CGI	downstream	40		47.0234	47.546	45.8968	45.5261	43.7195	44.1105	44.4216	48.2134	46.6983	47.1713
CGI	downstream	41		47.4827	47.9845	46.2408	45.8973	44.0202	44.4854	44.7501	48.5873	47.0611	47.5748
CGI	downstream	42		48.3731	48.6795	46.9495	46.6741	44.8394	45.2403	45.5623	49.488	47.8954	48.4683
CGI	downstream	43		48.5563	48.7642	47.024	46.9936	45.1362	45.3358	45.8598	49.7664	48.1406	48.8266
CGI	downstream	44		48.6589	49.1545	47.1987	47.0922	45.195	45.5673	46.1113	49.8739	48.274	49.0546
CGI	downstream	45		49.0442	49.5316	47.458	47.4054	45.4529	45.9434	46.4479	50.1776	48.558	49.2976
CGI	downstream	46		48.9795	49.5214	47.6044	47.3496	45.4723	46.0171	46.6342	50.1403	48.5295	49.2663
CGI	downstream	47		49.2534	49.864	47.9772	47.6433	45.8002	46.3315	47.1257	50.3992	48.8799	49.5086
CGI	downstream	48		49.6964	50.2899	48.2675	47.925	46.1368	46.6474	47.471	50.7414	49.1294	49.7234
CGI	downstream	49		49.3545	50.1575	48.2224	47.9729	46.3174	46.6335	47.5612	50.7565	49.1184	49.7401
CGI	downstream	50		48.377	49.3627	47.5856	47.2841	45.63	45.869	47.0162	49.9616	48.3011	48.9595
CGI	downstream	51		49.0322	50.0439	47.9394	47.7363	46.0836	46.2227	47.4537	50.4151	48.7621	49.3796
CGI	downstream	52		49.0016	50.2528	48.2801	47.9267	46.2416	46.3214	47.5344	50.6	48.8445	49.4692
CGI	downstream	53		48.9429	49.9075	48.1319	47.7602	46.0688	46.0135	47.3564	50.3735	48.6696	49.2495
CGI	downstream	54		48.9313	49.9615	48.1953	47.8507	46.2542	46.0221	47.3341	50.4363	48.7063	49.3136
CGI	downstream	55		49.0093	49.9442	48.4386	47.8946	46.257	46.0335	47.2239	50.4893	48.784	49.3214
CGI	downstream	56		48.6345	49.3859	47.682	47.1233	45.4455	45.293	46.4314	49.5974	47.9597	48.5078
CGI	downstream	57		48.4583	49.2869	47.776	47.2514	45.5712	45.4656	46.4153	49.7426	48.0539	48.656
CGI	downstream	58		48.2348	48.7955	47.3468	46.8116	45.1207	44.9832	45.8092	49.1605	47.528	48.1677
CGI	downstream	59		48.3439	49.0311	47.6561	46.8202	45.2576	45.084	45.9333	49.2837	47.6782	48.378
CGI	downstream	60		48.6682	49.1767	47.9378	47.1263	45.6336	45.4469	46.0526	49.591	47.9794	48.6571
CGI	downstream	61		48.933	49.1872	47.846	47.0639	45.6157	45.3932	46.1242	49.5444	48.0346	48.7113
CGI	downstream	62		49.3481	50.2058	48.4598	47.7294	46.1711	45.9561	46.6317	50.1977	48.6289	49.2677
CGI	downstream	63		49.0334	50.2289	47.9988	47.4159	45.8461	45.7081	46.2453	49.9057	48.4031	48.9532
CGI	downstream	64		49.3233	50.4974	48.2825	47.8232	46.1858	46.2567	46.6838	50.2779	48.8697	49.385
CGI	downstream	65		49.5603	50.5416	48.5936	47.968	46.2739	46.5366	46.892	50.5577	49.1255	49.6235
CGI	downstream	66		50.0073	51.3363	49.1181	48.4817	46.8015	47.1567	47.5916	51.1248	49.7483	50.3247
CGI	downstream	67		49.9583	51.4916	48.5528	48.3267	46.6818	47.0795	47.5273	50.9433	49.5556	50.147
CGI	downstream	68		49.8833	51.461	48.7868	48.3754	46.7685	47.1413	47.5217	50.926	49.5993	50.2685
CGI	downstream	69		50.1688	51.8062	49.0524	48.6378	46.9217	47.4701	47.8151	51.2485	49.8686	50.4967
CGI	downstream	70		50.6777	52.0216	49.4857	49.2625	47.5245	48.1016	48.4584	51.9088	50.5381	51.172
CGI	downstream	71		50.426	51.7651	49.3019	48.8652	47.1835	47.6426	48.4298	51.5161	50.0812	50.7755
CGI	downstream	72		50.0001	51.3545	48.9103	48.4263	46.8508	47.2575	47.969	51.0706	49.6265	50.3044
CGI	downstream	73		49.8671	50.9594	48.5897	48.2679	46.7218	46.9816	47.7484	50.811	49.3226	50.0493
CGI	downstream	74		50.0749	51.442	49.0292	48.72	47.0312	47.3729	48.1074	51.3322	49.8062	50.5645
CGI	downstream	75		50.1501	51.3649	49.071	48.7221	46.9834	47.3492	48.2655	51.4052	49.7935	50.6496
CGI	downstream	76		50.0844	51.4846	49.1623	48.8689	47.3938	47.569	48.5733	51.5576	49.9587	50.8449
CGI	downstream	77		50.5703	52.0633	49.9376	49.4953	47.8544	47.9397	49.0774	52.1234	50.6021	51.4686
CGI	downstream	78		49.8768	51.4911	49.7581	49.1369	47.4992	47.6276	48.7506	51.7889	50.2639	51.1021
CGI	downstream	79		49.9335	51.5084	49.6784	49.1897	47.5487	47.6657	48.8337	51.893	50.346	51.168
CGI	downstream	80		49.8934	51.4065	49.3795	49.0869	47.4169	47.6214	48.5939	51.7808	50.3602	51.0336
CGI	downstream	81		49.0943	50.813	48.9257	48.5039	46.777	47.0176	47.7375	51.1161	49.8171	50.4366
CGI	downstream	82		49.4954	50.9147	49.108	48.8533	47.1796	47.3014	48.0505	51.4726	50.1061	50.6683
CGI	downstream	83		49.5367	51.1194	49.287	49.0688	47.371	47.3818	48.3985	51.6354	50.2154	50.8583
CGI	downstream	84		49.3389	51.0114	49.1255	49.0078	47.365	47.4171	48.2868	51.7168	50.2288	50.8838
CGI	downstream	85		49.8307	51.41	49.6491	49.5059	47.9128	48.0021	48.8214	52.3978	50.8894	51.5014
CGI	downstream	86		49.8506	51.3894	49.5577	49.5526	47.9203	48.0397	48.6976	52.412	51.0268	51.6018
CGI	downstream	87		49.8364	51.573	49.8156	49.5947	47.8782	48.0994	48.7469	52.4837	51.1356	51.6541
CGI	downstream	88		50.2471	51.8952	50.027	49.7499	48.0623	48.319	48.9954	52.6702	51.3212	51.7919
CGI	downstream	89		50.5924	52.0631	50.1802	50.0247	48.368	48.6461	49.0979	52.9121	51.5701	52.0852
CGI	downstream	90		51.5501	52.8429	51.3381	51.1922	49.4211	49.7096	50.2461	54.0496	52.6536	53.1626
CGI	downstream	91		51.3929	52.746	51.5774	51.2738	49.5242	49.7343	50.3311	54.1536	52.7021	53.2754
CGI	downstream	92		51.2958	52.9735	51.5114	51.1607	49.5189	49.6767	50.1636	54.082	52.6285	53.1856
CGI	downstream	93		51.3368	52.6884	50.9827	50.7912	49.125	49.399	49.9012	53.8355	52.2757	52.9085
CGI	downstream	94		52.2285	53.544	51.7683	51.6291	49.9629	50.2434	50.8369	54.7225	53.1639	53.8033
CGI	downstream	95		51.4925	52.9654	51.1749	51.0857	49.5494	49.8589	50.508	54.2156	52.67	53.3514
CGI	downstream	96		51.3342	52.9251	51.2409	50.9498	49.3885	49.7708	50.4497	54.1055	52.5653	53.1732
CGI	downstream	97		51.4979	53.2678	51.473	51.0939	49.5415	49.8453	50.5809	54.3257	52.7601	53.3666
CGI	downstream	98		50.8983	52.6867	50.8993	50.4085	48.8929	49.1776	49.9797	53.6968	52.0216	52.6231
CGI	downstream	99		50.9285	52.6823	51.0811	50.545	48.9227	49.2812	49.9698	53.7841	52.0996	52.7138
CGI	downstream	100		51.0442	53.3027	51.4338	50.8201	49.1319	49.5425	50.2569	54.0875	52.4749	53.023
CGI	downstream	101		50.7595	52.9362	51.3743	50.5936	48.8467	49.291	50.072	53.8704	52.1846	52.7111
CGI	downstream	102		50.9527	52.8908	51.172	50.4869	48.6822	49.0802	49.9231	53.6629	51.9741	52.4953
CGI	downstream	103		51.0385	52.963	50.7061	50.3542	48.5995	48.8815	49.6347	53.4932	51.8713	52.3916
CGI	downstream	104		50.6931	52.8548	50.6235	50.239	48.3993	48.7044	49.5283	53.3568	51.6744	52.2128
CGI	downstream	105		50.4656	52.5121	50.2294	49.9078	48.0886	48.33	49.1186	53.0922	51.4049	51.9335
CGI	downstream	106		50.7114	52.9041	50.952	50.3493	48.4992	48.7655	49.5613	53.4662	51.8435	52.3827
CGI	downstream	107		50.8489	53.1564	51.0194	50.3795	48.6012	48.9294	49.471	53.5443	51.8621	52.4263
CGI	downstream	108		50.8941	53.6646	51.4446	50.5222	48.877	49.2103	49.6487	53.8771	52.2037	52.7558
CGI	downstream	109		50.6682	53.2708	51.183	50.3004	48.4948	49.034	49.4372	53.4615	51.925	52.3957
CGI	downstream	110		50.4779	53.1683	50.6169	49.8606	48.1552	48.8629	49.182	53.0481	51.5083	52.0284
CGI	downstream	111		51.1846	53.9543	51.43	50.6555	48.8946	49.5643	49.9642	53.8269	52.3399	52.8351
CGI	downstream	112		51.0787	53.7127	51.1914	50.4531	48.7446	49.3106	49.7344	53.4974	52.1049	52.5353
CGI	downstream	113		50.6909	53.5115	51.0928	50.2641	48.6261	49.168	49.6291	53.3624	52.121	52.5222
CGI	downstream	114		50.6652	53.3305	51.2071	50.2856	48.6297	49.2631	49.6671	53.4273	52.2191	52.6711
CGI	downstream	115		50.6865	53.3729	51.2392	50.6026	48.9131	49.4264	50.0707	53.6135	52.4148	52.863
CGI	downstream	116		50.8978	53.5648	51.4603	50.6532	48.9383	49.4834	50.1854	53.6982	52.4128	52.8731
CGI	downstream	117		50.7834	53.3208	51.3444	50.3762	48.6327	49.2415	49.9665	53.3655	51.9994	52.4246
CGI	downstream	118		51.2637	53.7353	51.8389	50.9615	49.1397	49.7853	50.3285	53.9715	52.5573	52.9819
CGI	downstream	119		51.2359	54.0183	51.7259	50.8419	49.0747	49.546	50.3615	53.8551	52.316	52.8137
CGI	downstream	120		51.8627	53.9566	51.8121	51.0815	49.3053	49.854	50.6004	54.1237	52.5514	53.1645
CGI	downstream	121		51.466	53.9363	51.6148	50.6838	48.9479	49.5365	50.128	53.7041	52.1099	52.8012
CGI	downstream	122		51.9867	54.3214	52.3959	51.3736	49.65	50.2519	50.8978	54.3375	52.7471	53.5766
CGI	downstream	123		52.2827	54.4152	52.6409	51.6043	49.8201	50.3405	51.2437	54.5088	52.9635	53.8009
CGI	downstream	124		52.6473	54.7801	53.0963	52.0095	50.1873	50.7142	51.5666	54.9109	53.3026	54.1904
CGI	downstream	125		51.3925	54.3172	52.3018	51.0578	49.4578	49.7723	50.6261	54.0237	52.4593	53.2188
CGI	downstream	126		51.4276	54.3045	52.2505	50.9859	49.211	49.6424	50.6247	54.0446	52.3953	53.1502
CGI	downstream	127		51.2224	54.3836	52.007	51.12	49.1806	49.7456	50.649	54.0655	52.3775	53.0849
CGI	downstream	128		51.6094	54.3874	52.182	51.3202	49.4514	49.9666	50.8789	54.2808	52.7041	53.338
CGI	downstream	129		51.2266	53.9051	51.7672	50.9486	49.1595	49.5869	50.4138	53.8844	52.3714	52.8732
CGI	downstream	130		51.2877	53.6318	51.5748	51.0895	49.1947	49.7584	50.5947	53.9664	52.5273	53.0696
CGI	downstream	131		50.8814	52.937	51.0453	50.5256	48.539	49.195	50.0602	53.3588	51.9352	52.4755
CGI	downstream	132		51.1834	53.291	51.5101	51.0645	49.0959	49.6979	50.4114	53.8539	52.3637	52.9272
CGI	downstream	133		51.4376	53.7202	51.9448	51.6561	49.626	50.1933	50.9832	54.4561	52.9932	53.5687
CGI	downstream	134		51.7142	53.8296	52.0804	51.6841	49.5984	50.3024	51.0553	54.6017	53.2191	53.7605
CGI	downstream	135		51.4619	53.801	51.531	51.2863	49.2233	49.9779	50.7355	54.1211	52.8085	53.2573
CGI	downstream	136		50.2749	52.8663	50.5359	50.289	48.2429	48.9958	49.7984	52.9963	51.9143	52.1884
CGI	downstream	137		50.8386	53.0413	51.1001	50.6435	48.5382	49.2296	50.1482	53.4477	52.3025	52.5818
CGI	downstream	138		51.4876	53.4956	51.8362	51.2277	49.174	49.8283	50.7246	54.1187	53.0186	53.2841
CGI	downstream	139		51.3382	53.7655	52.1411	51.5847	49.4192	50.0429	50.8426	54.4024	53.2801	53.5725
CGI	downstream	140		51.0105	53.2978	51.3918	50.9651	48.8602	49.5088	50.0023	53.9879	52.794	53.0833
CGI	downstream	141		51.5542	53.5539	51.515	51.4648	49.211	49.6699	50.3025	54.2185	53.023	53.4109
CGI	downstream	142		52.135	53.9089	51.8632	51.9274	49.7895	50.1348	50.7308	54.7172	53.4964	53.9164
CGI	downstream	143		52.1257	53.4374	51.3287	51.6488	49.4373	49.9181	50.4444	54.4271	53.0448	53.5938
CGI	downstream	144		52.1342	53.7393	51.4688	51.7922	49.6012	49.9848	50.5616	54.5572	53.1081	53.6941
CGI	downstream	145		52.6004	54.4266	51.968	52.4121	50.233	50.536	51.027	55.1744	53.6775	54.2438
CGI	downstream	146		52.2903	53.8498	51.5218	51.9106	49.9519	50.0771	50.5664	54.692	53.2463	53.7981
CGI	downstream	147		52.5501	54.0655	51.3155	51.7964	50.0277	49.9344	50.5812	54.643	53.2742	53.7058
CGI	downstream	148		52.272	54.3478	51.3541	51.7984	50.0906	49.8916	50.4618	54.6535	53.2545	53.654
CGI	downstream	149		51.6598	53.6671	50.8907	51.2499	49.5128	49.322	49.6827	54.1511	52.7636	53.1559
CGI	downstream	150		51.559	54.0604	51.1532	51.4799	49.7455	49.4523	49.9193	54.3972	53.0078	53.3768
CGI	downstream	151		50.9883	53.7504	50.6613	51.2368	49.4481	49.0773	49.7229	54.1177	52.7775	53.0935
CGI	downstream	152		50.7353	53.4975	50.7291	51.0379	49.3268	48.9572	49.5295	54.0091	52.4888	52.8688
CGI	downstream	153		50.6313	53.3755	50.6755	51.1199	49.434	48.9738	49.5881	53.9241	52.4474	52.8574
CGI	downstream	154		50.0446	52.8494	50.1329	50.4711	48.7549	48.3007	48.9902	53.2838	51.883	52.1952
CGI	downstream	155		51.5082	54.2659	51.2495	51.881	50.0615	49.7216	50.2385	54.7675	53.2782	53.7054
CGI	downstream	156		51.2684	53.4804	50.72	51.3435	49.4854	49.2686	49.9578	54.3336	52.8179	53.2001
CGI	downstream	157		51.5887	54.3265	51.4667	51.9644	50.0288	49.8426	50.612	55.0066	53.5047	53.8226
CGI	downstream	158		52.0762	54.6544	51.6034	52.3144	50.2077	50.0862	51.0043	55.2804	53.7418	54.1043
CGI	downstream	159		52.2489	54.691	51.7819	52.3392	50.2516	50.2428	50.8662	55.2121	53.7955	54.0942
CGI	downstream	160		52.2522	54.5865	51.764	52.1052	50.2463	50.0993	50.8929	54.9871	53.5634	53.9097
CGI	downstream	161		52.673	55.3361	52.2077	52.6194	50.7488	50.6615	51.5819	55.4885	54.0381	54.427
CGI	downstream	162		52.0913	55.1637	52.1168	52.4253	50.5591	50.561	51.4119	55.2384	53.7551	54.2804
CGI	downstream	163		52.6081	55.0257	52.228	52.3847	50.4679	50.5909	51.3811	55.2029	53.761	54.2205
CGI	downstream	164		51.9947	54.0543	51.4783	51.6901	49.7696	49.9419	50.4907	54.4624	53.0989	53.4665
CGI	downstream	165		51.4256	52.9354	50.9111	50.9861	49.0797	49.2663	49.74	53.6292	52.3065	52.6412
CGI	downstream	166		52.0204	53.4199	51.5329	51.7198	49.4986	49.7885	50.1765	54.0709	52.8574	53.1419
CGI	downstream	167		51.758	52.6808	51.0929	51.2165	49.0008	49.3757	49.8505	53.6566	52.3317	52.6496
CGI	downstream	168		52.0519	53.2156	51.5972	51.7196	49.4599	49.8442	50.3212	54.0979	52.8464	53.1348
CGI	downstream	169		51.7727	52.6912	51.2385	51.3771	49.0448	49.2823	49.694	53.614	52.3869	52.7119
CGI	downstream	170		51.3513	52.1382	50.7642	50.9072	48.5551	48.7556	49.4479	53.1763	51.8774	52.3024
CGI	downstream	171		51.2686	52.367	50.9345	50.9098	48.6825	48.9146	49.6503	53.1799	51.7875	52.3333
CGI	downstream	172		50.7042	51.9359	50.4968	50.4264	48.3437	48.5191	49.4478	52.8537	51.4593	51.988
CGI	downstream	173		50.5201	51.8867	50.483	50.3364	48.44	48.5228	49.3745	52.8526	51.4992	51.9405
CGI	downstream	174		51.0351	52.3869	50.6607	50.7606	48.8143	48.8236	49.8038	53.2713	51.8313	52.3312
CGI	downstream	175		51.7389	52.6349	50.9427	51.1057	49.3107	49.2635	50.1942	53.7688	52.2435	52.8445
CGI	downstream	176		51.771	52.652	50.6948	50.9065	49.4672	49.2378	50.1873	53.8151	52.2681	52.8523
CGI	downstream	177		51.5609	52.2555	50.1925	50.5353	49.0602	48.875	49.9589	53.5162	51.9769	52.5112
CGI	downstream	178		51.3531	51.879	49.952	50.3351	48.7855	48.6768	49.7655	53.2942	51.7447	52.1974
CGI	downstream	179		51.0292	51.6837	49.673	49.9648	48.5094	48.3589	49.3962	53.0485	51.4236	51.8473
CGI	downstream	180		50.2011	50.883	48.9897	49.1305	47.7132	47.6783	48.5982	52.1146	50.5497	50.9141
CGI	downstream	181		51.0858	51.7449	49.7584	49.7958	48.4755	48.3884	49.4917	52.9758	51.4389	51.7766
CGI	downstream	182		51.0925	51.579	49.7802	49.5915	48.3836	48.2967	49.1591	52.7139	51.1713	51.5683
CGI	downstream	183		51.3946	52.1525	50.0857	49.9501	48.7241	48.7475	49.4822	53.1164	51.6343	52.0227
CGI	downstream	184		51.7831	52.3561	50.357	50.2002	48.9273	48.9582	49.69	53.4276	51.9685	52.3572
CGI	downstream	185		52.4244	52.8428	50.8338	50.6731	49.2584	49.3184	50.0131	53.8857	52.3715	52.8098
CGI	downstream	186		52.4315	52.645	50.4851	50.5456	49.1908	49.202	49.9998	53.7691	52.2721	52.7674
CGI	downstream	187		53.1441	53.3523	50.9919	51.2061	49.8567	49.7509	50.5228	54.4622	52.8912	53.2794
CGI	downstream	188		53.4619	54.136	51.8458	51.8998	50.5076	50.3409	51.0596	55.1659	53.593	53.8712
CGI	downstream	189		53.6647	53.98	52.0569	51.9137	50.513	50.4121	51.1182	55.2171	53.6752	53.9493
CGI	downstream	190		53.8675	54.3799	52.2789	52.2481	50.7583	50.7475	51.4388	55.6082	53.9982	54.3401
CGI	downstream	191		53.3219	54.1698	52.1752	52.1044	50.4587	50.5844	51.3467	55.2295	53.6771	54.0191
CGI	downstream	192		53.9129	55.0629	53.0258	52.8667	51.0202	51.3098	51.9018	55.9234	54.3658	54.7627
CGI	downstream	193		53.9846	55.4606	53.5104	53.0851	51.162	51.5528	52.1303	56.1748	54.5049	55.0225
CGI	downstream	194		53.8851	55.0305	52.7074	52.7271	50.8069	51.2791	51.6129	55.7411	54.1464	54.6102
CGI	downstream	195		54.0272	55.2635	52.9451	52.9114	50.9217	51.4279	51.6235	55.9269	54.3168	54.7977
CGI	downstream	196		53.9086	54.9258	52.5346	52.5936	50.5654	51.0599	50.9902	55.4228	53.8655	54.3309
CGI	downstream	197		54.0316	55.1718	52.9742	53.0856	51.1198	51.4348	51.378	55.8699	54.2704	54.8388
CGI	downstream	198		54.0764	55.3179	52.9355	53.1282	51.3399	51.5164	51.5687	55.9659	54.4261	54.9407
CGI	downstream	199		54.5036	55.6597	53.1703	53.5644	51.7073	51.7479	51.7191	56.2135	54.7736	55.2776
L1Md_Gf	upstream	0		74.2814	77.3841	74.0387	75.1766	74.0895	73.3173	74.1627	74.4878	73.9902	75.2108
L1Md_Gf	upstream	1		74.5752	77.7144	73.9377	75.212	74.0357	73.5692	73.9715	74.4211	73.9207	75.2237
L1Md_Gf	upstream	2		74.5752	77.7144	73.9377	75.212	74.0357	73.5692	73.9715	74.4211	73.9207	75.2237
L1Md_Gf	upstream	3		74.7278	78.0116	74.0975	75.4209	74.1112	73.7184	74.2087	74.6247	74.0382	75.3301
L1Md_Gf	upstream	4		74.7344	78.1766	74.2805	75.4714	74.1767	73.7268	74.4419	74.7333	74.1212	75.4571
L1Md_Gf	upstream	5		74.5662	77.9517	73.9025	75.4981	74.2034	73.5082	74.3742	74.1915	73.7962	74.9035
L1Md_Gf	upstream	6		74.6294	78.5111	73.8556	75.782	74.2695	73.7891	74.3134	74.5054	74.1849	75.0109
L1Md_Gf	upstream	7		74.3575	78.2221	73.9877	76.1087	74.5322	74.228	74.5341	73.9039	74.2255	75.3082
L1Md_Gf	upstream	8		74.2659	77.9697	73.6974	75.9836	74.3328	74.0235	74.3828	73.6978	74.0712	75.0564
L1Md_Gf	upstream	9		74.2659	77.9697	73.6974	75.9836	74.3328	74.0235	74.3828	73.6978	74.0712	75.0564
L1Md_Gf	upstream	10		74.2659	77.9697	73.6974	75.9836	74.3328	74.0235	74.3828	73.6978	74.0712	75.0564
L1Md_Gf	upstream	11		73.7068	77.3247	73.0915	75.3026	73.5577	73.5059	73.8712	72.9319	73.4858	74.4036
L1Md_Gf	upstream	12		73.6277	77.4384	73.0469	75.3583	73.7928	73.3538	74.0082	73.1278	73.6592	74.4814
L1Md_Gf	upstream	13		73.6672	77.4727	73.2295	75.3636	73.9467	73.474	74.2504	73.2478	73.7489	74.5514
L1Md_Gf	upstream	14		73.6684	77.3266	73.2488	75.6181	73.908	73.7346	74.288	73.162	74.0411	74.6392
L1Md_Gf	upstream	15		73.7253	77.4731	73.4623	75.9209	74.0078	73.9467	74.4606	73.4375	74.2884	74.8554
L1Md_Gf	upstream	16		73.623	77.0185	73.1865	75.75	73.8397	73.802	74.2152	73.3724	74.1614	74.7481
L1Md_Gf	upstream	17		73.623	77.0185	73.1865	75.75	73.8397	73.802	74.2152	73.3724	74.1614	74.7481
L1Md_Gf	upstream	18		73.9322	77.0691	73.5127	75.9913	74.0007	74.1623	74.2512	73.6703	74.3944	74.862
L1Md_Gf	upstream	19		73.0021	77.0691	72.6441	76.2309	73.8866	73.9341	74.2512	72.7136	74.7269	74.862
L1Md_Gf	upstream	20		73.0021	77.0774	72.9584	75.9913	73.7136	73.7795	74.2512	73.579	74.6857	74.648
L1Md_Gf	upstream	21		72.8346	77.1001	73.1193	76.1617	73.9608	74.0323	74.4048	73.8352	74.9458	74.7455
L1Md_Gf	upstream	22		73.089	77.6983	73.7191	76.6321	74.5515	74.2839	75.0322	74.3041	75.2748	75.3791
L1Md_Gf	upstream	23		73.3229	77.635	73.7406	76.6772	74.4621	74.3746	75.0154	74.4652	75.3935	75.4922
L1Md_Gf	upstream	24		73.3229	77.635	73.7406	76.6772	74.4621	74.3746	75.0154	74.4652	75.3935	75.4922
L1Md_Gf	upstream	25		73.3229	77.635	73.7406	76.6772	74.4621	74.3746	75.0154	74.4652	75.3935	75.4922
L1Md_Gf	upstream	26		73.1404	77.5567	73.7523	76.7431	74.5524	74.3354	75.1139	74.453	75.519	75.5714
L1Md_Gf	upstream	27		72.5443	77.4817	72.9695	76.9834	74.6548	74.382	75.2614	73.4461	75.6432	75.4327
L1Md_Gf	upstream	28		73.4418	77.4817	73.8309	76.7566	74.7773	74.6131	75.2614	74.3999	75.3269	75.4327
L1Md_Gf	upstream	29		73.2324	77.277	73.706	76.6377	74.5921	74.4135	75.1094	74.1488	75.078	75.1676
L1Md_Gf	upstream	30		72.9991	77.2229	73.5312	76.4722	74.3025	74.2939	74.8822	73.8681	74.6449	74.869
L1Md_Gf	upstream	31		72.8925	77.2355	73.5195	76.4939	74.3958	74.3564	74.8819	74.0738	74.7608	74.9772
L1Md_Gf	upstream	32		73.2296	77.1837	73.7587	76.09	74.2443	74.5494	74.8537	74.0154	74.808	75.0418
L1Md_Gf	upstream	33		73.1873	77.1972	73.8944	76.1068	74.1389	74.2257	74.8706	74.0719	74.8275	74.9842
L1Md_Gf	upstream	34		73.1873	77.1972	73.8944	76.1068	74.1389	74.2257	74.8706	74.0719	74.8275	74.9842
L1Md_Gf	upstream	35		73.0732	77.2473	73.7746	76.3138	74.2084	74.1857	75.4797	73.875	74.6998	75.1955
L1Md_Gf	upstream	36		73.1979	76.9835	73.8857	76.3874	74.4001	74.3154	75.8124	74.3598	74.5967	75.2771
L1Md_Gf	upstream	37		73.0691	76.2586	73.2853	76.5741	74.6486	74.6603	75.8313	73.3853	74.7792	74.9731
L1Md_Gf	upstream	38		73.0131	76.4297	73.3831	76.3251	74.2773	74.6123	75.6402	73.6039	75.0531	75.3369
L1Md_Gf	upstream	39		73.0131	76.4297	73.3831	76.3251	74.2773	74.6123	75.6402	73.6039	75.0531	75.3369
L1Md_Gf	upstream	40		72.6897	76.2542	73.1588	76.1226	74.133	74.5379	75.7927	73.4498	74.8158	75.3556
L1Md_Gf	upstream	41		73.3952	76.6623	73.8759	76.9281	74.6994	75.309	76.8305	74.1418	75.5272	75.9998
L1Md_Gf	upstream	42		73.1095	76.2378	73.3966	76.6774	74.3897	74.9133	76.5865	73.7402	75.5272	75.7611
L1Md_Gf	upstream	43		72.5902	76.1028	73.7413	76.8802	74.404	75.2215	76.7298	74.1895	75.9308	76.128
L1Md_Gf	upstream	44		72.4406	76.0771	73.8147	76.7237	74.2667	75.1164	76.5353	74.4862	76.4378	76.8668
L1Md_Gf	upstream	45		72.6835	76.1274	73.625	76.9893	74.353	75.2841	76.4814	74.3505	75.8327	76.0819
L1Md_Gf	upstream	46		72.5596	76.3848	73.402	77.2624	74.6189	75.7012	76.7803	74.5664	75.8278	76.4156
L1Md_Gf	upstream	47		72.9461	76.189	73.7814	77.6393	74.8426	75.8527	76.9208	74.3848	75.8171	76.7083
L1Md_Gf	upstream	48		72.7886	76.1071	73.8381	77.7096	74.795	75.7919	77.1109	74.4586	75.8116	76.8159
L1Md_Gf	upstream	49		72.757	76.03	73.7365	77.8395	74.6756	75.7917	77.1535	74.3721	75.7344	76.7394
L1Md_Gf	upstream	50		72.8936	75.5136	73.0779	77.5085	74.7515	75.826	77.3202	74.3264	75.4833	76.7581
L1Md_Gf	upstream	51		72.8936	75.5136	72.6961	77.2084	74.6778	75.477	77.1842	73.8992	75.0732	76.2955
L1Md_Gf	upstream	52		72.3895	75.0798	72.9685	77.4132	74.612	75.3937	76.9739	74.1552	75.517	76.5061
L1Md_Gf	upstream	53		73.0383	74.8457	73.3711	77.6979	75.0728	75.7531	77.6596	74.6375	75.762	76.7097
L1Md_Gf	upstream	54		73.0383	75.4387	73.9652	78.35	75.4163	76.264	78.2917	75.1774	76.2935	76.8741
L1Md_Gf	upstream	55		73.0245	75.3931	74.048	78.2765	75.4471	76.1678	78.1923	75.2422	76.1345	76.8358
L1Md_Gf	upstream	56		73.6548	76.0757	74.4571	78.7271	75.7146	76.3517	78.8557	75.617	76.6821	77.2144
L1Md_Gf	upstream	57		73.3912	75.6525	74.5012	78.4777	75.944	76.3703	78.962	75.5883	76.555	76.9931
L1Md_Gf	upstream	58		73.1984	75.4301	74.2959	78.4047	75.8192	76.1789	78.7831	75.4607	76.5545	76.8533
L1Md_Gf	upstream	59		73.3672	75.5258	74.4676	78.5269	76.0363	76.2061	78.7852	75.5496	76.4824	76.935
L1Md_Gf	upstream	60		72.7654	74.6854	73.6764	77.6344	75.7135	75.3176	77.7588	74.6828	75.4363	75.9565
L1Md_Gf	upstream	61		73.2295	75.1366	74.4476	77.4997	75.6323	75.1823	77.5938	75.5273	75.312	75.9725
L1Md_Gf	upstream	62		73.1599	75.271	74.6206	77.6152	75.8851	75.2299	77.6551	75.5522	75.3636	76.1218
L1Md_Gf	upstream	63		72.9891	74.7376	74.2478	76.623	74.8758	74.438	76.772	74.593	74.2801	75.2229
L1Md_Gf	upstream	64		72.9891	74.7376	74.2478	76.623	74.8758	74.438	76.772	74.593	74.2801	75.2229
L1Md_Gf	upstream	65		72.7001	74.7376	73.8243	76.1777	74.5519	74.2884	76.4513	74.0423	74.1032	74.9359
L1Md_Gf	upstream	66		72.5381	75.6927	74.4423	76.9111	75.5384	74.7572	76.5265	74.8855	75.1339	75.8238
L1Md_Gf	upstream	67		72.3698	75.2159	74.0674	76.6506	75.0863	74.6992	76.2535	74.4993	74.8493	75.5933
L1Md_Gf	upstream	68		72.3838	75.3272	73.785	76.7356	75.1983	74.6949	76.5318	74.5665	75.0825	75.8295
L1Md_Gf	upstream	69		72.1844	75.2218	73.4329	76.8469	75.1787	74.8036	76.6182	74.5014	74.923	75.7179
L1Md_Gf	upstream	70		72.3228	75.403	73.5422	76.9249	75.3193	75.0176	76.6681	74.6859	75.1375	75.6948
L1Md_Gf	upstream	71		71.8893	75.4194	73.5329	76.599	74.9104	74.6502	76.4648	74.1776	74.6093	75.4005
L1Md_Gf	upstream	72		72.3027	76.397	74.2802	76.3993	74.9165	74.5419	76.4374	75.0058	74.1971	75.6343
L1Md_Gf	upstream	73		71.9232	76.2014	74.5565	76.5008	74.9939	74.4686	76.3268	74.9218	73.9774	75.6837
L1Md_Gf	upstream	74		72.0909	76.278	74.8206	76.7453	75.1203	74.6251	76.5726	75.2117	74.1305	75.8772
L1Md_Gf	upstream	75		71.6679	76.0696	74.6729	76.4157	75.1427	74.3398	76.3081	74.789	74.0275	75.5888
L1Md_Gf	upstream	76		71.5537	76.1217	74.4815	76.2537	75.0664	74.2258	76.0177	74.7593	74.1403	75.5083
L1Md_Gf	upstream	77		71.7265	76.2605	74.5824	76.3761	75.1183	74.3225	76.1669	74.9883	74.3801	75.6071
L1Md_Gf	upstream	78		71.7265	76.2605	74.5824	76.3761	75.1183	74.3225	76.1669	74.9883	74.3801	75.6071
L1Md_Gf	upstream	79		71.7265	76.2605	74.5824	76.3761	75.1183	74.3225	76.1669	74.9883	74.3801	75.6071
L1Md_Gf	upstream	80		71.7303	75.9007	74.3713	76.5723	75.3231	74.4591	76.3113	74.8887	74.4368	75.4281
L1Md_Gf	upstream	81		71.6207	75.5034	74.208	76.5139	75.1653	74.4587	76.2959	74.5127	74.1974	75.2145
L1Md_Gf	upstream	82		71.5106	75.3368	74.1718	76.3924	75.1219	74.2395	76.1758	74.3211	73.9903	75.1438
L1Md_Gf	upstream	83		71.9788	75.635	74.4349	76.7777	75.4918	74.4828	76.4587	74.5434	74.1926	75.1161
L1Md_Gf	upstream	84		71.9788	75.635	74.4349	76.7777	75.4918	74.4828	76.4587	74.5434	74.1926	75.1161
L1Md_Gf	upstream	85		71.9788	75.635	74.4349	76.7777	75.4918	74.4828	76.4587	74.5434	74.1926	75.1161
L1Md_Gf	upstream	86		71.598	75.4498	74.1537	76.2417	75.4936	74.126	76.3472	73.7815	73.5434	74.57
L1Md_Gf	upstream	87		71.5348	75.5662	74.2098	76.1199	75.4221	74.0496	76.2352	73.9542	73.477	74.5478
L1Md_Gf	upstream	88		71.6044	75.6096	74.0484	76.3989	75.7695	74.3062	76.6454	74.0934	73.7484	74.8581
L1Md_Gf	upstream	89		71.6073	75.7331	73.943	76.5231	75.6902	74.2649	76.5105	73.9517	73.5586	74.6067
L1Md_Gf	upstream	90		71.8366	75.9128	73.8322	76.6863	75.7666	74.3119	76.6196	74.4044	73.5729	74.8025
L1Md_Gf	upstream	91		71.8366	75.9128	73.8322	76.6863	75.7666	74.3119	76.6196	74.4044	73.5729	74.8025
L1Md_Gf	upstream	92		71.8366	75.7578	73.8029	76.6216	75.6724	74.2161	76.5763	74.1733	73.3902	74.6126
L1Md_Gf	upstream	93		71.6019	75.7211	73.748	76.8241	75.2461	74.3284	76.383	73.9654	73.336	74.4529
L1Md_Gf	upstream	94		71.5914	75.6185	73.5616	76.8551	75.3231	74.4037	76.4071	74.1608	73.4127	74.6935
L1Md_Gf	upstream	95		71.7578	76.5457	73.9177	77.2466	75.9711	75.3	77.0942	74.756	73.9197	75.0274
L1Md_Gf	upstream	96		71.2058	76.3652	73.5774	77.2378	75.9376	75.3691	77.1181	73.196	73.7122	74.6817
L1Md_Gf	upstream	97		71.7195	77.0889	74.8078	78.0111	76.5885	75.5952	77.4162	73.8986	74.1459	74.9586
L1Md_Gf	upstream	98		70.803	76.0469	74.1722	77.5228	76.0696	75.0901	76.7987	72.7102	73.4547	73.6362
L1Md_Gf	upstream	99		71.2688	76.5605	75.1154	78.2707	76.3242	75.825	77.4229	73.2402	74.2968	74.6863
L1Md_Gf	upstream	100		71.2688	76.5605	75.1154	78.2707	76.3242	75.825	77.4229	73.2402	74.2968	74.6863
L1Md_Gf	upstream	101		70.6524	76.775	74.9586	78.1402	76.3815	75.8249	77.4065	73.2977	74.2135	74.9554
L1Md_Gf	upstream	102		70.8107	76.7062	74.6127	78.0661	76.5216	75.686	77.2512	73.0353	73.7955	74.5205
L1Md_Gf	upstream	103		70.8107	76.7062	74.6127	78.0661	76.5216	75.686	77.2512	73.0353	73.7955	74.5205
L1Md_Gf	upstream	104		70.7698	76.7355	74.7263	77.8073	76.4797	75.7944	76.9736	72.7949	73.7754	74.5817
L1Md_Gf	upstream	105		70.3553	76.7351	74.6342	77.8755	76.6491	75.8607	77.0595	72.1385	74.1675	74.7185
L1Md_Gf	upstream	106		70.6052	76.6583	74.7587	77.7839	76.7416	75.6511	76.8668	73.1954	74.2061	75.0402
L1Md_Gf	upstream	107		70.8043	76.7058	74.9579	77.9742	77.0764	75.7926	77.1274	73.4784	74.6572	75.3493
L1Md_Gf	upstream	108		71.009	76.6113	74.7837	77.9593	76.998	75.6692	76.8297	73.2777	74.5221	75.1513
L1Md_Gf	upstream	109		71.1223	76.7225	74.4047	78.083	77.048	75.7968	76.8566	72.8716	74.2986	74.7983
L1Md_Gf	upstream	110		70.9442	76.6015	74.3019	78.0872	76.953	75.5838	76.7686	72.5407	74.0214	74.7068
L1Md_Gf	upstream	111		70.9442	76.6015	74.3019	78.0872	76.953	75.5838	76.7686	72.5407	74.0214	74.7068
L1Md_Gf	upstream	112		70.8252	76.5532	74.1912	78.1358	77.0179	75.5842	76.9811	72.4906	73.8744	74.6709
L1Md_Gf	upstream	113		70.9682	76.5256	74.1355	78.2592	77.1872	75.5148	76.9838	72.7831	74.1919	74.9542
L1Md_Gf	upstream	114		70.6913	75.8711	73.8721	77.8827	76.7528	75.0016	76.5696	72.1686	73.6742	74.3047
L1Md_Gf	upstream	115		70.3504	75.6351	73.7146	77.9377	76.7017	74.8592	76.4739	72.0016	73.6263	74.329
L1Md_Gf	upstream	116		70.2562	75.413	72.9055	77.9635	76.6447	74.4143	76.3499	71.3509	73.4028	73.5143
L1Md_Gf	upstream	117		71.2362	75.2354	73.4623	78.3081	76.8671	74.9632	76.2958	71.6966	73.6289	73.5925
L1Md_Gf	upstream	118		71.1555	74.7274	72.8437	78.0078	76.6565	74.9193	76.3455	71.8983	73.9498	73.466
L1Md_Gf	upstream	119		71.1555	73.9421	72.0943	77.7872	76.7668	75.0025	76.3898	71.207	74.0158	73.477
L1Md_Gf	upstream	120		70.6777	73.6334	72.0298	77.8467	76.634	75.1719	76.4196	70.8329	73.755	73.5544
L1Md_Gf	upstream	121		69.7523	74.0243	71.8916	77.074	76.7162	75.1482	76.3884	70.5393	73.9101	73.1511
L1Md_Gf	upstream	122		69.6785	73.8287	71.5109	76.8533	76.558	75.0234	76.343	71.2695	73.3509	72.606
L1Md_Gf	upstream	123		69.6785	73.8287	71.5109	76.8533	76.558	75.0234	76.343	71.2695	73.3509	72.606
L1Md_Gf	upstream	124		69.5939	73.278	71.477	76.8798	76.6416	75.1075	76.3195	71.1244	73.1441	72.5474
L1Md_Gf	upstream	125		69.7859	72.9964	71.0322	76.6774	76.3473	74.7321	76.0944	70.5611	72.5952	72.0842
L1Md_Gf	upstream	126		69.5584	72.7191	70.8819	76.5683	76.2069	74.4785	76.0363	70.4625	72.8376	72.4841
L1Md_Gf	upstream	127		68.4706	72.0918	70.5076	77.0291	76.4456	74.6314	76.7514	69.1618	71.7649	71.3844
L1Md_Gf	upstream	128		68.4646	71.4239	70.5105	76.9751	77.0286	74.2291	77.0791	69.1482	71.0889	71.6099
L1Md_Gf	upstream	129		67.2349	70.3882	69.6806	76.6731	76.8818	73.9073	76.8773	67.9587	70.4258	70.7652
L1Md_Gf	upstream	130		66.5956	70.0267	69.5055	76.4299	77.2555	73.8869	76.8195	67.5741	70.2078	70.5614
L1Md_Gf	upstream	131		66.5195	70.0054	69.8569	76.571	77.2966	74.2235	76.8995	67.775	70.041	70.634
L1Md_Gf	upstream	132		66.3134	70.0464	69.9964	76.9214	77.6703	74.3985	77.3328	67.8345	70.2658	70.9303
L1Md_Gf	upstream	133		66.3803	70.0429	69.8855	76.8405	77.7579	74.4396	77.1431	67.6712	70.1952	70.7405
L1Md_Gf	upstream	134		66.3803	70.0429	69.8855	76.8405	77.7579	74.4396	77.1431	67.6712	70.1952	70.7405
L1Md_Gf	upstream	135		66.1774	69.6381	69.3991	76.9954	77.8463	74.5508	77.1867	67.3262	69.938	70.4442
L1Md_Gf	upstream	136		66.034	69.7323	69.6459	76.8419	77.9787	74.6227	77.3038	67.4107	70.159	70.6865
L1Md_Gf	upstream	137		65.9468	69.3503	69.4982	76.7859	77.7323	74.4133	77.0383	67.0537	69.9764	70.5609
L1Md_Gf	upstream	138		66.0043	69.1335	68.8314	76.7929	77.6904	74.2929	77.2517	66.7635	69.8649	70.3256
L1Md_Gf	upstream	139		66.1654	68.5898	68.6393	76.9453	77.8318	74.6215	77.2324	66.4614	69.5685	70.2995
L1Md_Gf	upstream	140		65.2122	68.1286	68.2181	76.9867	77.8331	74.5465	77.2008	65.8581	69.5307	69.7907
L1Md_Gf	upstream	141		64.8106	67.562	67.6194	76.5187	77.1936	74.0739	76.414	65.28	69.0674	69.2539
L1Md_Gf	upstream	142		64.2225	67.089	67.2777	76.6016	77.1278	73.996	76.2652	65.1258	68.7407	68.8676
L1Md_Gf	upstream	143		64.1128	66.647	67.2639	76.3404	76.9129	73.7451	75.9415	64.7584	68.3137	68.3316
L1Md_Gf	upstream	144		64.0898	66.6473	67.3549	76.4947	76.9387	73.8294	76.0193	64.6762	68.2577	68.2389
L1Md_Gf	upstream	145		64.0898	66.6473	67.3549	76.4947	76.9387	73.8294	76.0193	64.6762	68.2577	68.2389
L1Md_Gf	upstream	146		62.9325	66.5866	67.5128	76.6801	76.9552	74.0324	75.9557	64.6933	67.3084	67.3338
L1Md_Gf	upstream	147		62.7297	65.6266	66.5064	76.0635	76.3682	73.6378	75.5942	63.1661	66.618	66.4525
L1Md_Gf	upstream	148		63.002	65.7246	66.5236	76.1621	76.5075	73.79	75.7045	63.365	66.6523	66.5547
L1Md_Gf	upstream	149		62.9867	65.4674	66.1896	76.093	76.3881	73.6676	75.5411	63.0055	66.4703	66.3409
L1Md_Gf	upstream	150		62.278	65.1197	66.0243	75.939	76.3729	73.4864	75.3507	62.6006	66.1453	65.9278
L1Md_Gf	upstream	151		62.0284	64.8173	65.6378	75.8004	76.2151	73.2972	75.2977	62.2703	65.8706	65.7047
L1Md_Gf	upstream	152		61.8298	64.8266	65.4811	75.3483	75.7471	72.7865	75.0479	61.9576	65.5394	65.3908
L1Md_Gf	upstream	153		61.7352	64.865	65.7523	75.5802	75.807	72.743	74.9879	62.2451	65.5913	65.5564
L1Md_Gf	upstream	154		61.6587	64.9811	66.2543	76.1616	76.54	73.2435	75.527	62.6802	65.7575	65.6124
L1Md_Gf	upstream	155		61.7659	64.9264	66.1998	76.2666	76.9322	73.7762	75.9965	63.0284	65.7652	65.5689
L1Md_Gf	upstream	156		61.153	64.6685	66.2252	75.7666	76.6199	73.548	75.511	62.6475	64.7579	65.3567
L1Md_Gf	upstream	157		61.0002	64.6685	66.1876	75.8407	76.8841	73.5335	75.5693	62.2085	64.6922	65.4402
L1Md_Gf	upstream	158		61.1519	64.8139	66.2862	75.8117	76.8713	73.5128	75.2609	62.2133	64.5878	65.4768
L1Md_Gf	upstream	159		61.1519	64.8139	66.2862	75.8117	76.8713	73.5128	75.2609	62.2133	64.5878	65.4768
L1Md_Gf	upstream	160		61.1519	64.8139	66.2862	75.8117	76.8713	73.5128	75.2609	62.2133	64.5878	65.4768
L1Md_Gf	upstream	161		60.8903	64.542	66.0249	75.6866	76.7403	73.4472	75.1736	61.8065	64.3247	65.1292
L1Md_Gf	upstream	162		60.8903	65.1433	66.5647	75.9052	76.6276	73.8383	75.1736	62.059	65.0483	65.4699
L1Md_Gf	upstream	163		60.6517	65.0103	66.448	76.0678	76.4503	73.9452	75.2761	61.7581	64.3091	64.8659
L1Md_Gf	upstream	164		59.6572	64.1624	65.995	76.0513	76.3494	73.7853	75.3009	60.8945	63.4528	64.0942
L1Md_Gf	upstream	165		59.6572	64.1624	65.995	76.0513	76.3494	73.7853	75.3009	60.8945	63.4528	64.0942
L1Md_Gf	upstream	166		58.9029	62.8644	65.1408	75.8309	76.2383	73.6246	75.1172	59.7432	62.4782	63.4739
L1Md_Gf	upstream	167		58.8611	62.2565	64.3101	76.1313	76.4784	73.8421	75.4406	59.4406	62.0319	62.6299
L1Md_Gf	upstream	168		58.6343	61.7532	63.9752	75.946	76.3191	73.7932	75.2979	58.9814	61.6328	62.2624
L1Md_Gf	upstream	169		58.4303	61.2697	63.7903	75.845	76.2243	73.9165	75.3903	58.7195	61.4438	62.2095
L1Md_Gf	upstream	170		58.4303	61.2697	63.7903	75.845	76.2243	73.9165	75.3903	58.7195	61.4438	62.2095
L1Md_Gf	upstream	171		58.0664	60.7513	63.3231	75.8906	76.2928	74.0065	75.4755	58.2533	61.0982	61.9099
L1Md_Gf	upstream	172		57.6455	60.3392	62.7872	75.7554	76.2202	74.1116	75.5593	57.8138	60.9393	61.5709
L1Md_Gf	upstream	173		57.4891	59.5746	62.9166	76.1994	76.4959	74.6339	76.0457	57.7202	60.5155	61.0706
L1Md_Gf	upstream	174		57.0824	58.7878	61.6829	76.0683	76.245	74.1337	76.1433	56.8654	59.6299	59.672
L1Md_Gf	upstream	175		56.6489	58.3473	61.1618	76.1779	76.3763	74.1281	76.1842	56.497	59.5507	59.4428
L1Md_Gf	upstream	176		56.2049	58.093	60.8077	76.0305	76.1987	74.1235	76.0186	56.0751	59.2045	59.0578
L1Md_Gf	upstream	177		56.2049	58.093	60.8077	76.0305	76.1987	74.1235	76.0186	56.0751	59.2045	59.0578
L1Md_Gf	upstream	178		55.5056	57.4696	60.0918	76.1117	76.3715	73.5624	75.8325	55.7193	58.6017	58.5934
L1Md_Gf	upstream	179		55.0152	57.0266	59.6862	76.0326	76.2772	73.7115	75.7904	54.9124	58.0718	57.9675
L1Md_Gf	upstream	180		54.5941	56.8488	59.6526	76.022	76.3405	73.8006	76.0523	54.8654	57.9857	57.9329
L1Md_Gf	upstream	181		53.4353	56.3653	58.8311	75.803	76.0363	74.2146	75.9911	53.6391	56.7228	56.6241
L1Md_Gf	upstream	182		53.0048	55.9464	58.5174	75.6795	75.9988	74.1216	75.8492	53.1481	56.2662	56.287
L1Md_Gf	upstream	183		52.7243	55.9154	58.0125	75.9428	76.1991	74.2809	76.0291	52.7929	56.5564	56.0245
L1Md_Gf	upstream	184		52.415	55.7414	57.7093	75.5543	75.7182	74.0205	75.7269	52.2743	55.7629	55.3323
L1Md_Gf	upstream	185		52.415	55.7414	57.7093	75.5543	75.7182	74.0205	75.7269	52.2743	55.7629	55.3323
L1Md_Gf	upstream	186		52.682	56.4542	57.5641	75.7031	76.0564	74.1283	75.8789	52.1762	55.9238	55.3176
L1Md_Gf	upstream	187		51.9676	55.9918	56.9751	75.843	76.2235	74.2479	76.1144	51.8723	55.2364	54.9054
L1Md_Gf	upstream	188		51.9676	55.9918	56.9751	75.843	76.2235	74.2479	76.1144	51.8723	55.2364	54.9054
L1Md_Gf	upstream	189		51.7684	55.2533	56.15	75.8137	76.4584	74.4242	76.0536	51.1765	54.7012	54.0209
L1Md_Gf	upstream	190		51.2371	53.3159	54.5235	75.6181	76.342	74.4303	75.7938	49.2898	53.3116	52.1671
L1Md_Gf	upstream	191		50.6159	52.5294	53.6618	75.4368	76.1683	74.1886	75.7406	48.2883	52.5834	51.2806
L1Md_Gf	upstream	192		49.9225	51.8098	53.6618	75.4386	76.1025	74.313	75.8222	47.9124	52.1096	50.6887
L1Md_Gf	upstream	193		49.9225	51.8098	53.6618	75.4386	76.1025	74.313	75.8222	47.9124	52.1096	50.6887
L1Md_Gf	upstream	194		49.6979	50.9683	53.1438	75.5161	76.2831	74.5135	75.7837	47.4872	51.6931	49.8913
L1Md_Gf	upstream	195		49.6979	50.9683	53.1438	75.5161	76.2831	74.5135	75.7837	47.4872	51.6931	49.8913
L1Md_Gf	upstream	196		49.6979	50.9683	53.1438	75.5161	76.2831	74.5135	75.7837	47.4872	51.6931	49.8913
L1Md_Gf	upstream	197		49.6979	50.9683	53.1438	75.5161	76.2831	74.5135	75.7837	47.4872	51.6931	49.8913
L1Md_Gf	upstream	198		49.5819	50.7223	52.8189	75.5855	76.3634	74.6013	75.9772	47.5228	51.4511	50.0933
L1Md_Gf	upstream	199		49.8469	50.6231	52.5439	75.9257	76.5641	74.3812	76.0514	47.9243	51.4703	50.3245
L1Md_Gf	central	0		49.6314	48.6471	50.9884	77.1489	77.1235	75.5478	76.6203	45.6845	49.4845	47.9465
L1Md_Gf	central	1		48.2406	46.431	49.7367	77.8787	77.899	76.1296	77.6841	43.6221	47.5267	46.0109
L1Md_Gf	central	2		45.3837	44.8284	48.7347	78.32	78.7558	77.0279	78.2898	41.1649	45.3591	43.3451
L1Md_Gf	central	3		44.4485	43.8409	47.8062	78.5413	79.2132	77.3559	78.2522	40.285	44.3555	41.8213
L1Md_Gf	central	4		42.7764	41.9939	46.4935	79.1116	79.1448	77.9665	79.0443	37.8273	41.7453	38.3479
L1Md_Gf	central	5		42.1635	40.489	44.147	79.3361	79.9044	78.5528	79.818	36.2862	40.0231	36.3801
L1Md_Gf	central	6		42.0328	40.3714	44.5067	79.1769	79.9155	78.1788	79.6687	36.0081	40.3798	36.3242
L1Md_Gf	central	7		41.7643	40.0665	44.4214	78.9704	80.0044	78.1032	79.6917	35.2801	38.9589	34.8013
L1Md_Gf	central	8		42.0745	39.9406	45.1614	79.4899	79.9192	78.2992	79.8826	35.8765	39.4007	35.2194
L1Md_Gf	central	9		42.1235	40.5789	45.8527	79.5127	79.9649	78.4248	79.909	36.1454	39.2039	35.1307
L1Md_Gf	central	10		42.1235	40.5789	45.8527	79.5127	79.9649	78.4248	79.909	36.1454	39.2039	35.1307
L1Md_Gf	central	11		44.0735	41.0463	47.0955	79.8105	80.201	78.5577	79.8457	36.323	39.5312	35.3734
L1Md_Gf	central	12		45.7087	42.3589	48.3616	79.166	80.5178	78.4427	79.7105	36.587	39.853	36.211
L1Md_Gf	central	13		45.0863	41.9961	49.9917	79.5185	80.2156	78.8492	79.6415	36.9609	40.8796	36.3771
L1Md_Gf	central	14		45.2482	42.774	52.1345	79.6517	80.7134	79.6688	80.1261	37.542	41.7782	38.1217
L1Md_Gf	central	15		46.9101	44.3173	53.7575	79.7352	81.6255	80.4412	80.3939	39.0326	43.4486	39.9076
L1Md_Gf	central	16		48.0853	45.8472	55.0101	80	81.4245	80.1735	80.0573	40.963	44.8125	41.2849
L1Md_Gf	central	17		49.3894	46.6997	54.6844	80.2412	81.1593	79.8154	80.0746	41.0812	46.0467	42.2199
L1Md_Gf	central	18		50.1946	46.9691	54.9643	79.813	81.0556	80.058	79.9424	41.1933	45.8944	42.1969
L1Md_Gf	central	19		51.944	48.4394	56.3023	80.4842	80.9817	79.6806	79.8761	43.1329	47.8116	44.414
L1Md_Gf	central	20		52.6122	47.8422	55.7778	80.4961	80.5544	79.3956	79.7761	43.0781	47.9077	44.644
L1Md_Gf	central	21		52.4856	47.8422	56.0868	80.5949	80.4364	79.4979	79.6036	43.074	48.0235	45.1276
L1Md_Gf	central	22		53.3609	47.9782	56.9564	81.2644	80.357	79.6369	79.6454	43.9702	48.2041	45.8219
L1Md_Gf	central	23		53.9813	48.5124	57.7461	81.7217	80.5529	79.4653	79.1601	44.8285	49.3473	46.9667
L1Md_Gf	central	24		54.7109	49.5087	57.8707	81.184	79.9709	79.0019	78.75	45.0945	49.5607	47.6012
L1Md_Gf	central	25		54.9932	50.7841	58.6921	81.3788	79.9175	79.2101	79.0488	46.5397	51.129	49.0265
L1Md_Gf	central	26		55.6385	50.7841	59.5247	81.279	79.5988	79.255	78.8628	47.3135	51.9256	49.8398
L1Md_Gf	central	27		55.2813	51.2729	59.5562	81.3878	79.4471	79.4143	78.4517	46.6485	51.4081	49.6666
L1Md_Gf	central	28		54.8742	51.0064	60.3851	81.4795	79.4449	78.3635	78.5923	47.0913	50.7741	50.9444
L1Md_Gf	central	29		56.266	54.0241	61.5801	81.5205	79.5112	77.4668	78.221	49.716	52.5462	53.8247
L1Md_Gf	central	30		55.973	54.2945	61.0382	81.5634	79.1954	77.3472	78.2511	50.2665	53.0546	54.4045
L1Md_Gf	central	31		54.9035	54.6457	61.886	81.3358	79.2566	77.5977	78.2632	50.0025	53.1812	54.9006
L1Md_Gf	central	32		55.6388	54.4986	61.9667	81.6444	79.1065	77.4795	78.2632	50.4201	53.4464	55.1362
L1Md_Gf	central	33		55.9918	54.2299	61.5931	81.5548	79.1999	77.2603	78.4117	50.8174	53.4464	55.0344
L1Md_Gf	central	34		55.7457	54.8846	62.0597	81.5089	79.0461	77.0619	78.382	51.3041	54.1316	55.6713
L1Md_Gf	central	35		55.7457	54.8846	62.0597	81.5089	79.0461	77.0619	78.382	51.3041	54.1316	55.6713
L1Md_Gf	central	36		55.7457	54.8846	62.1456	81.5408	79.2431	77.148	78.3392	50.9914	53.621	55.6713
L1Md_Gf	central	37		55.6351	54.7432	62.0183	81.5431	79.2889	77.1106	78.3129	50.879	53.6981	55.6225
L1Md_Gf	central	38		55.2469	55.6035	62.318	80.9888	79.1768	77.2725	78.3195	51.2828	54.2567	56.2512
L1Md_Gf	central	39		54.7319	56.041	61.7255	80.8413	78.9466	76.9421	78.2896	52.1347	54.2462	56.29
L1Md_Gf	central	40		54.7319	56.041	61.7255	80.8413	78.9466	76.9421	78.2896	52.1347	54.2462	56.29
L1Md_Gf	central	41		55.7536	56.2537	62.4248	80.7332	78.807	76.9446	78.3164	52.6166	54.877	56.2302
L1Md_Gf	central	42		55.6456	56.1659	62.4891	81.1133	78.864	77.7739	78.7154	53.4693	55.3451	56.077
L1Md_Gf	central	43		55.9459	56.9779	62.5427	80.9076	78.7105	77.8789	78.6176	54.0294	56.1953	57.1322
L1Md_Gf	central	44		57.7557	57.6278	63.128	80.9438	78.6776	78.1298	78.5856	54.728	55.9378	57.1443
L1Md_Gf	central	45		57.7557	57.5553	63.1752	80.9357	78.582	77.9797	78.4027	54.7097	56.0656	57.5617
L1Md_Gf	central	46		57.7557	57.5553	63.1752	80.9357	78.582	77.9797	78.4027	54.7097	56.0656	57.5617
L1Md_Gf	central	47		57.8592	57.9314	63.1752	80.7007	78.6536	77.9797	78.2607	55.1614	56.4957	57.8576
L1Md_Gf	central	48		58.3444	57.9314	63.2561	80.8869	78.9139	77.9797	78.5324	55.3777	56.4957	58.3076
L1Md_Gf	central	49		58.1962	56.5822	62.7206	81.0124	79.1006	78.0841	78.5711	55.3578	56.8532	58.0713
L1Md_Gf	central	50		58.4966	56.7026	62.3715	80.8671	78.8542	77.8832	78.6553	55.756	57.3472	58.4421
L1Md_Gf	central	51		58.6867	57.272	62.5351	80.7326	78.8014	78.1568	78.5753	56.2303	57.8736	58.9616
L1Md_Gf	central	52		58.6867	57.272	62.5351	80.7326	78.8014	78.1568	78.5753	56.2303	57.8736	58.9616
L1Md_Gf	central	53		59.0828	57.2389	63.3076	80.8298	78.6528	77.9321	78.7303	56.8586	58.4336	59.5482
L1Md_Gf	central	54		58.7662	57.6766	63.4955	80.8609	78.4578	78.5926	78.9039	56.7908	58.3881	59.4757
L1Md_Gf	central	55		58.7662	58.3601	63.599	80.8447	78.3798	78.4805	78.8905	57.0662	58.8143	59.6711
L1Md_Gf	central	56		58.7662	58.3601	63.599	80.8447	78.3798	78.4805	78.8905	57.0662	58.8143	59.6711
L1Md_Gf	central	57		58.7662	58.3601	63.599	80.8447	78.3798	78.4805	78.8905	57.0662	58.8143	59.6711
L1Md_Gf	central	58		58.7662	58.3601	63.599	80.8447	78.3798	78.4805	78.8905	57.0662	58.8143	59.6711
L1Md_Gf	central	59		58.7662	58.3601	63.599	80.8447	78.3798	78.4805	78.8905	57.0662	58.8143	59.6711
L1Md_Gf	central	60		58.8172	59.1828	64.6818	80.7523	78.1727	78.1676	78.6034	57.412	59.2438	60.0355
L1Md_Gf	central	61		59.317	60.0892	65.4133	80.7955	78.3486	78.0914	78.6971	58.0606	60.1103	60.4971
L1Md_Gf	central	62		59.8891	61.1694	65.7531	80.8502	78.1093	78.2675	78.6691	58.9015	60.4826	60.7815
L1Md_Gf	central	63		60.4739	61.7376	67.0919	81.006	78.2299	78.4363	78.6973	59.6526	61.7554	61.5453
L1Md_Gf	central	64		60.4739	61.7376	67.0919	81.006	78.2299	78.4363	78.6973	59.6526	61.7554	61.5453
L1Md_Gf	central	65		60.4739	61.7376	67.0919	81.006	78.2299	78.4363	78.6973	59.6526	61.7554	61.5453
L1Md_Gf	central	66		60.4739	61.7376	67.0919	81.006	78.2299	78.4363	78.6973	59.6526	61.7554	61.5453
L1Md_Gf	central	67		60.4739	62.2039	67.2687	81.1092	78.321	78.5777	78.7004	59.9726	61.9006	61.7377
L1Md_Gf	central	68		60.2693	62.5236	67.3292	81.0094	78.2338	78.4958	78.6038	60.1176	61.7469	61.6918
L1Md_Gf	central	69		60.2873	62.2684	67.7921	80.5903	78.3543	78.3011	78.3588	60.2195	62.1555	62.0705
L1Md_Gf	central	70		59.9742	62.0256	67.6553	80.7697	78.3698	78.3595	78.6027	60.1891	62.0185	61.8703
L1Md_Gf	central	71		59.9742	62.0256	67.6553	80.7697	78.3698	78.3595	78.6027	60.1891	62.0185	61.8703
L1Md_Gf	central	72		59.9742	62.0256	67.6553	80.7697	78.3698	78.3595	78.6027	60.1891	62.0185	61.8703
L1Md_Gf	central	73		59.9742	62.0256	67.6553	80.7697	78.3698	78.3595	78.6027	60.1891	62.0185	61.8703
L1Md_Gf	central	74		59.9742	62.0256	67.6553	80.7697	78.3698	78.3595	78.6027	60.1891	62.0185	61.8703
L1Md_Gf	central	75		59.9742	62.0256	67.6553	80.7697	78.3698	78.3595	78.6027	60.1891	62.0185	61.8703
L1Md_Gf	central	76		59.9742	62.0256	67.6553	80.7697	78.3698	78.3595	78.6027	60.1891	62.0185	61.8703
L1Md_Gf	central	77		59.9742	62.0256	67.6553	80.7697	78.3698	78.3595	78.6027	60.1891	62.0185	61.8703
L1Md_Gf	central	78		59.9742	62.0256	67.6553	80.7697	78.3698	78.3595	78.6027	60.1891	62.0185	61.8703
L1Md_Gf	central	79		59.9742	62.0256	67.6553	80.7697	78.3698	78.3595	78.6027	60.1891	62.0185	61.8703
L1Md_Gf	central	80		60.5511	62.4992	68.1379	80.8996	78.4113	78.5912	78.7333	60.7672	62.4364	62.5631
L1Md_Gf	central	81		60.282	62.6389	68.2299	81.1274	78.4129	78.5001	78.7876	60.9844	62.8525	62.9562
L1Md_Gf	central	82		60.282	62.6389	68.2299	81.1274	78.4129	78.5001	78.7876	60.9844	62.8525	62.9562
L1Md_Gf	central	83		59.7676	62.5196	67.4768	80.5631	78.0222	77.9924	78.2328	60.6568	62.3729	62.4757
L1Md_Gf	central	84		60.4343	62.8404	67.7212	81.2389	78.7491	78.4581	78.638	61.2744	63.0706	62.9287
L1Md_Gf	central	85		60.4343	62.8404	67.7212	81.2389	78.7491	78.4581	78.638	61.2744	63.0706	62.9287
L1Md_Gf	central	86		60.4343	62.8404	67.7212	81.2389	78.7491	78.4581	78.638	61.2744	63.0706	62.9287
L1Md_Gf	central	87		60.4343	62.8404	67.7212	81.2389	78.7491	78.4581	78.638	61.2744	63.0706	62.9287
L1Md_Gf	central	88		60.4343	62.8404	67.7212	81.2389	78.7491	78.4581	78.638	61.2744	63.0706	62.9287
L1Md_Gf	central	89		60.4343	62.8404	67.7212	81.2389	78.7491	78.4581	78.638	61.2744	63.0706	62.9287
L1Md_Gf	central	90		60.4343	62.8404	67.7212	81.2389	78.7491	78.4581	78.638	61.2744	63.0706	62.9287
L1Md_Gf	central	91		60.9099	63.8539	68.3768	81.296	78.6637	78.2559	78.6521	61.9113	63.7371	63.6023
L1Md_Gf	central	92		60.9099	63.8539	68.3768	81.296	78.6637	78.2559	78.6521	61.9113	63.7371	63.6023
L1Md_Gf	central	93		60.9099	63.8539	68.3768	81.296	78.6637	78.2559	78.6521	61.9113	63.7371	63.6023
L1Md_Gf	central	94		60.9099	63.8539	68.3768	81.296	78.6637	78.2559	78.6521	61.9113	63.7371	63.6023
L1Md_Gf	central	95		60.9099	63.8539	68.3768	81.296	78.6637	78.2559	78.6521	61.9113	63.7371	63.6023
L1Md_Gf	central	96		60.9925	64.0625	68.6131	81.3652	78.6354	78.3238	78.7245	62.1949	64.0997	63.9421
L1Md_Gf	central	97		60.9925	64.3914	68.5917	80.9301	78.0419	77.8983	78.3315	61.7749	63.751	63.7245
L1Md_Gf	central	98		61.1218	64.2761	68.6108	80.768	77.9631	77.7311	78.1225	61.6951	63.678	63.8401
L1Md_Gf	central	99		61.1299	64.6934	68.5662	80.6864	78.0356	77.75	77.8325	61.9967	64.1323	64.232
L1Md_Gf	central	100		61.9602	65.0244	69.0109	80.9044	78.3238	77.9932	78.1555	62.6341	64.5675	64.7904
L1Md_Gf	central	101		62.5269	65.5426	69.7156	80.8926	78.1355	77.9157	78.2794	63.0241	65.0621	65.3903
L1Md_Gf	central	102		62.5269	65.5426	69.7156	80.8926	78.1355	77.9157	78.2794	63.0241	65.0621	65.3903
L1Md_Gf	central	103		62.5499	65.393	69.6049	81.2151	78.0757	77.941	78.3701	63.0476	65.0621	65.2341
L1Md_Gf	central	104		62.5499	65.393	69.6049	81.2151	78.0757	77.941	78.3701	63.0476	65.0621	65.2341
L1Md_Gf	central	105		62.7291	65.3668	69.3822	81.3075	78.1462	77.808	78.3731	63.0214	65.0722	65.1848
L1Md_Gf	central	106		63.5065	66.964	69.9201	81.2412	77.9407	77.7151	78.4236	63.6513	65.5112	65.881
L1Md_Gf	central	107		63.5065	66.964	69.9201	81.2412	77.9407	77.7151	78.4236	63.6513	65.5112	65.881
L1Md_Gf	central	108		64.33	67.4148	70.0217	81.0786	77.7387	77.635	78.2813	63.9329	65.9297	66.1881
L1Md_Gf	central	109		64.6095	67.716	70.2785	81.211	77.7425	77.5871	78.1594	64.2015	66.2529	66.4357
L1Md_Gf	central	110		64.8554	68.1152	70.3814	81.28	77.9139	77.6597	78.2778	64.4755	66.4758	66.5924
L1Md_Gf	central	111		64.7985	67.9476	70.2185	81.0395	77.7794	77.431	78.0693	64.2181	66.4758	66.426
L1Md_Gf	central	112		65.3283	69.1049	70.4217	81.0984	77.9464	77.4424	78.2342	64.831	67.1673	67.1222
L1Md_Gf	central	113		65.1156	69.7567	70.7974	80.9514	77.839	77.5503	78.105	65.072	67.1673	67.8972
L1Md_Gf	central	114		65.0351	70.0236	71.0881	80.8304	77.8411	77.5807	77.9869	65.0343	67.0735	67.9722
L1Md_Gf	central	115		66.0784	71.3414	72.1628	80.8162	77.8188	77.9847	78.1783	65.7451	68.0892	68.5816
L1Md_Gf	central	116		66.0784	71.3414	72.1628	80.8162	77.8188	77.9847	78.1783	65.7451	68.0892	68.5816
L1Md_Gf	central	117		66.0784	71.3414	72.1628	80.8162	77.8188	77.9847	78.1783	65.7451	68.0892	68.5816
L1Md_Gf	central	118		65.9246	71.4796	72.173	80.5961	77.5752	77.8461	78.0312	65.8667	68.0339	68.6696
L1Md_Gf	central	119		66.3959	71.8925	72.4027	80.5341	77.5032	77.7977	77.9849	66.1209	68.4154	69.0566
L1Md_Gf	central	120		66.7139	72.0977	72.3753	80.6952	77.4459	77.5965	77.9426	66.1614	68.5797	69.329
L1Md_Gf	central	121		66.7139	72.0977	72.3753	80.6952	77.4459	77.5965	77.9426	66.1614	68.5797	69.329
L1Md_Gf	central	122		66.7139	72.0977	72.3753	80.6952	77.4459	77.5965	77.9426	66.1614	68.5797	69.329
L1Md_Gf	central	123		66.7139	72.0977	72.3753	80.6952	77.4459	77.5965	77.9426	66.1614	68.5797	69.329
L1Md_Gf	central	124		66.7139	72.0977	72.3753	80.6952	77.4459	77.5965	77.9426	66.1614	68.5797	69.329
L1Md_Gf	central	125		66.7139	72.0977	72.3753	80.6952	77.4459	77.5965	77.9426	66.1614	68.5797	69.329
L1Md_Gf	central	126		66.7139	72.0977	72.3753	80.6952	77.4459	77.5965	77.9426	66.1614	68.5797	69.329
L1Md_Gf	central	127		66.5327	72.4027	72.7771	80.353	77.4019	77.3337	77.7858	66.1802	68.7785	69.5954
L1Md_Gf	central	128		66.4241	72.679	72.7609	80.1833	77.3218	77.3078	77.6265	66.0359	68.6177	69.4583
L1Md_Gf	central	129		66.4241	72.679	72.7609	80.1833	77.3218	77.3078	77.6265	66.0359	68.6177	69.4583
L1Md_Gf	central	130		66.4241	72.679	72.7609	80.1833	77.3218	77.3078	77.6265	66.0359	68.6177	69.4583
L1Md_Gf	central	131		66.7206	72.7398	73.1063	80.2547	77.4442	77.3495	77.636	66.2823	68.7297	69.6573
L1Md_Gf	central	132		66.2667	72.4284	73.585	79.9502	77.1635	77.0385	77.3921	66.4479	68.5283	69.6556
L1Md_Gf	central	133		66.3306	72.5095	73.2271	80.0117	77.1392	77.0818	77.467	66.3934	68.5119	69.5156
L1Md_Gf	central	134		66.3306	72.5095	73.2792	79.8266	77.3643	77.162	77.2851	66.4918	68.6748	69.6553
L1Md_Gf	central	135		66.2684	72.2501	72.8208	79.5598	77.0054	76.7097	77.4096	66.3571	68.4882	69.5431
L1Md_Gf	central	136		66.1019	71.7026	72.5456	79.4806	76.6415	76.5345	76.5494	66.3152	68.2868	69.6673
L1Md_Gf	central	137		66.52	71.9687	72.7775	79.7019	76.8827	76.3687	76.9581	66.7195	68.3884	69.4539
L1Md_Gf	central	138		66.52	71.9687	72.7775	79.7019	76.8827	76.3687	76.9581	66.7195	68.3884	69.4539
L1Md_Gf	central	139		66.52	71.9687	72.7775	79.7019	76.8827	76.3687	76.9581	66.7195	68.3884	69.4539
L1Md_Gf	central	140		66.52	71.9687	72.7775	79.7019	76.8827	76.3687	76.9581	66.7195	68.3884	69.4539
L1Md_Gf	central	141		66.52	71.9687	72.7775	79.7019	76.8827	76.3687	76.9581	66.7195	68.3884	69.4539
L1Md_Gf	central	142		66.5603	72.2261	72.7091	79.7019	76.7796	76.4801	77.008	66.9559	68.6435	69.7157
L1Md_Gf	central	143		66.0929	72.367	72.8324	79.7233	76.5288	76.2493	76.9359	67.0287	69.2579	69.7788
L1Md_Gf	central	144		66.1451	72.332	72.8764	79.501	76.3581	76.2992	76.9005	66.9267	69.3924	69.7198
L1Md_Gf	central	145		66.1451	72.332	72.8764	79.501	76.3581	76.2992	76.9005	66.9267	69.3924	69.7198
L1Md_Gf	central	146		66.2924	72.3433	72.9579	79.6028	76.3197	76.3433	77.0926	67.1877	69.4252	69.7837
L1Md_Gf	central	147		65.8737	72.4173	73.3848	79.19	76.0464	76.265	77.3183	67.1316	69.259	69.742
L1Md_Gf	central	148		65.5616	72.2487	73.4066	79.0977	76.0111	75.973	77.232	66.949	69.3243	69.7381
L1Md_Gf	central	149		65.2855	72.5964	73.4066	78.9895	75.8272	75.973	77.1557	66.6763	69.086	69.4262
L1Md_Gf	central	150		65.0901	72.5964	73.643	78.8625	75.8272	75.7932	77.0315	67.0082	69.1978	69.3854
L1Md_Gf	central	151		65.0901	72.5964	73.643	78.8625	75.8272	75.7932	77.0315	67.0082	69.1978	69.3854
L1Md_Gf	central	152		65.329	72.8898	73.8302	78.9029	75.8525	75.6829	76.9317	67.1999	69.3075	69.5714
L1Md_Gf	central	153		65.5679	72.8898	73.8302	78.9672	76.0689	75.6829	77.0294	67.4302	69.6137	69.8822
L1Md_Gf	central	154		65.6128	73.0985	73.8458	79.1275	76.1799	75.9073	77.2035	67.7595	69.7301	70.0759
L1Md_Gf	central	155		65.6128	73.0985	73.4924	78.9235	75.9703	75.6266	77.3578	67.693	69.603	70.1059
L1Md_Gf	central	156		65.7015	73.2513	73.691	78.9214	76.0273	75.6923	77.4165	67.8638	69.8006	70.3195
L1Md_Gf	central	157		66.5041	73.5842	73.8255	78.7186	75.9516	75.7037	77.3698	67.8758	69.8818	70.492
L1Md_Gf	central	158		66.4603	73.82	74.0186	78.561	75.8032	75.5562	77.1991	67.924	70.0642	70.4833
L1Md_Gf	central	159		66.4603	73.82	74.0186	78.561	75.8032	75.5562	77.1991	67.924	70.0642	70.4833
L1Md_Gf	central	160		67.4074	73.82	74.6098	78.6247	75.7393	75.3718	77.0099	68.9278	70.4442	71.194
L1Md_Gf	central	161		67.4074	73.82	74.6098	78.6247	75.7393	75.3718	77.0099	68.9278	70.4442	71.194
L1Md_Gf	central	162		67.4227	73.5557	74.5874	78.6415	75.7769	75.4132	76.8309	69.0785	70.4682	71.1304
L1Md_Gf	central	163		67.6279	73.8177	74.7911	78.6684	75.7396	75.4776	76.8077	69.2776	70.6421	71.3027
L1Md_Gf	central	164		67.4289	73.7484	74.8787	78.5873	75.534	75.3468	76.5531	69.1115	70.5907	71.2328
L1Md_Gf	central	165		67.4747	74.1115	75.1231	78.8303	75.717	75.4131	76.5838	69.3662	70.7566	71.5169
L1Md_Gf	central	166		66.7863	73.5122	74.939	78.1796	75.1741	74.7103	75.9857	68.8431	70.3329	71.0537
L1Md_Gf	central	167		66.7863	73.5122	74.939	78.1796	75.1741	74.7103	75.9857	68.8431	70.3329	71.0537
L1Md_Gf	central	168		66.7863	73.5122	74.939	78.1796	75.1741	74.7103	75.9857	68.8431	70.3329	71.0537
L1Md_Gf	central	169		66.8788	73.6566	75.191	78.2047	75.1043	74.3158	75.6914	68.869	70.2343	71.2743
L1Md_Gf	central	170		68.2767	74.1508	75.8755	78.9658	75.6569	74.7438	76.1539	69.5351	70.7491	71.7195
L1Md_Gf	central	171		68.3017	73.865	75.6423	79.095	75.656	74.8167	76.1455	69.7942	70.9581	71.8807
L1Md_Gf	central	172		67.8479	73.2887	75.1531	78.6081	75.1917	74.4006	75.797	69.2946	70.486	71.4518
L1Md_Gf	central	173		67.8313	73.2491	75.0893	78.5522	75.0467	74.1873	75.5911	69.4988	70.417	71.2962
L1Md_Gf	central	174		67.586	73.1008	74.9705	78.4586	74.8738	74.0342	75.2821	69.2932	70.2297	71.0331
L1Md_Gf	central	175		67.5411	72.8132	74.787	78.2609	75.124	74.0005	75.4329	69.4856	70.1197	71.318
L1Md_Gf	central	176		67.1009	72.4957	74.9233	77.7661	75.1537	73.6874	75.0934	69.3681	69.6826	70.734
L1Md_Gf	central	177		67.0074	72.6044	75.0013	77.7739	75.0638	73.9487	74.8401	69.671	69.8865	70.767
L1Md_Gf	central	178		67.2519	72.708	75.4565	78.0388	75.4038	74.4382	75.0253	70.0195	69.8243	70.8191
L1Md_Gf	central	179		66.8124	72.7911	75.6675	77.8382	75.0943	74.1946	74.6044	69.5638	69.4655	70.7472
L1Md_Gf	central	180		66.1747	72.3179	75.192	77.563	74.9823	73.5129	74.2884	69.3138	69.1713	70.6148
L1Md_Gf	central	181		66.4914	72.9311	74.9865	77.9159	75.2114	73.8314	74.6032	69.6274	69.0821	70.8324
L1Md_Gf	central	182		66.4914	72.9311	74.9865	77.9159	75.2114	73.8314	74.6032	69.6274	69.0821	70.8324
L1Md_Gf	central	183		66.7653	72.9967	75.2012	77.4552	74.9372	73.0461	74.2492	69.5712	69.2097	70.5025
L1Md_Gf	central	184		66.821	73.2115	75.0861	77.2694	75.0133	72.9687	74.2395	69.5999	69.2434	70.5185
L1Md_Gf	central	185		66.821	73.2115	74.7425	77.25	74.995	72.8727	74.2395	69.46	69.293	70.5185
L1Md_Gf	central	186		67.1519	73.0593	75.063	77.2974	75.3297	73.2354	74.3954	69.6301	69.5881	70.8657
L1Md_Gf	central	187		67.2604	73.3645	75.015	77.0456	75.6037	73.0677	74.113	69.7338	69.4157	71.3007
L1Md_Gf	central	188		67.4617	73.3645	75.1294	77.4658	75.9759	73.2806	74.3311	70.0648	69.7369	71.6003
L1Md_Gf	central	189		67.4617	73.3645	75.1294	77.4658	75.9759	73.2806	74.3311	70.0648	69.7369	71.6003
L1Md_Gf	central	190		67.4617	73.3645	75.1294	77.4658	75.9759	73.2806	74.3311	70.0648	69.7369	71.6003
L1Md_Gf	central	191		68.059	74.2884	75.7078	77.5623	76.1678	73.6521	74.3808	71.006	70.6466	71.6744
L1Md_Gf	central	192		68.059	74.4825	75.8739	77.8183	76.2805	73.8718	74.2969	70.9957	70.5358	71.8983
L1Md_Gf	central	193		68.059	74.4825	75.8739	77.8183	76.2805	73.8718	74.2969	70.9957	70.5358	71.8983
L1Md_Gf	central	194		68.059	74.4825	75.8739	77.8183	76.2805	73.8718	74.2969	70.9957	70.5358	71.8983
L1Md_Gf	central	195		68.059	74.847	76.14	78.0315	76.5048	74.0018	74.5611	71.3293	70.7811	72.1992
L1Md_Gf	central	196		68.059	74.847	76.14	78.0315	76.5048	74.0018	74.5611	71.3293	70.7811	72.1992
L1Md_Gf	central	197		68.059	74.847	76.14	78.0315	76.5048	74.0018	74.5611	71.3293	70.7811	72.1992
L1Md_Gf	central	198		68.4199	74.99	76.4464	78.1843	76.8689	74.3245	74.8225	71.6032	71.0883	72.4035
L1Md_Gf	central	199		68.6131	75.3217	76.3816	78.1301	76.783	74.0108	74.8127	71.6233	70.8488	72.082
L1Md_Gf	downstream	0		69.254	75.4877	76.4386	78.6395	76.9627	74.269	75.3897	70.8223	70.9674	71.1234
L1Md_Gf	downstream	1		69.7352	76.1195	76.1559	78.1573	77.2186	73.7369	74.961	71.5448	71.3091	71.7859
L1Md_Gf	downstream	2		69.2143	76.4761	75.898	78.059	77.1071	73.7385	74.9117	71.4272	71.0237	71.7793
L1Md_Gf	downstream	3		69.2625	76.6106	76.1682	78.3651	77.6513	73.7034	75.0828	70.9437	70.2623	71.346
L1Md_Gf	downstream	4		69.6708	76.5994	75.9254	78.4037	77.6714	73.4065	75.2805	71.1241	70.3003	71.3162
L1Md_Gf	downstream	5		69.7579	76.477	75.7248	78.3669	77.4382	73.441	75.349	71.1691	70.559	71.4236
L1Md_Gf	downstream	6		69.5506	76.3699	75.5396	78.2347	77.0139	73.9094	75.494	70.9493	70.6727	71.0838
L1Md_Gf	downstream	7		69.5506	76.3699	75.8994	78.2664	77.0577	74.0215	75.494	71.1091	70.6395	71.0838
L1Md_Gf	downstream	8		69.5096	76.4729	75.2361	78.0137	76.67	73.4971	75.0347	70.6461	70.0988	70.913
L1Md_Gf	downstream	9		70.4492	76.7739	76.5469	77.9827	77.1509	73.5109	75.1583	72.3513	70.6066	72.3148
L1Md_Gf	downstream	10		70.4492	76.7739	76.5469	77.9827	77.1509	73.5109	75.1583	72.3513	70.6066	72.3148
L1Md_Gf	downstream	11		72.1346	77.3454	77.0426	78.5719	77.5659	74.4375	76.054	73.1618	71.1628	72.7451
L1Md_Gf	downstream	12		72.2591	77.3212	77.2782	78.7447	77.7059	74.4631	76.076	73.2496	71.396	73.1017
L1Md_Gf	downstream	13		71.936	77.3592	77.1396	78.5249	78.0967	74.1728	75.9666	73.4846	71.4742	72.8426
L1Md_Gf	downstream	14		71.936	77.3592	77.1396	78.5249	78.0967	74.1728	75.9666	73.4846	71.4742	72.8426
L1Md_Gf	downstream	15		71.943	77.4818	77.4859	78.4608	78.2871	74.0944	75.733	72.7581	70.8324	72.2396
L1Md_Gf	downstream	16		71.9737	76.8222	77.0042	77.6052	77.7709	73.7341	75.4917	73.4807	71.5189	72.6694
L1Md_Gf	downstream	17		72.3415	78.0124	76.6279	77.4313	77.7497	73.6063	75.5886	73.9619	71.9421	73.3986
L1Md_Gf	downstream	18		71.8852	77.8055	76.7183	77.0728	77.2872	73.4787	75.1212	73.7994	71.7893	73.0455
L1Md_Gf	downstream	19		71.8852	77.8055	76.7183	77.0728	77.2872	73.4787	75.1212	73.7994	71.7893	73.0455
L1Md_Gf	downstream	20		71.8852	77.8055	76.7183	77.0728	77.2872	73.4787	75.1212	73.7994	71.7893	73.0455
L1Md_Gf	downstream	21		71.8852	77.8055	76.6262	77.1521	77.4327	73.2859	75.1212	73.0551	71.0988	72.1497
L1Md_Gf	downstream	22		71.7873	77.7458	76.3702	77.1666	77.3629	73.1523	74.8579	74.0136	72.26	72.9565
L1Md_Gf	downstream	23		72.1099	77.8008	76.4643	77.3209	77.5071	73.3622	74.7571	74.2569	72.4404	73.1596
L1Md_Gf	downstream	24		72.1099	77.8008	76.2665	77.0994	77.2721	73.3264	75.0252	74.3899	72.3948	73.3173
L1Md_Gf	downstream	25		72.1099	77.8008	76.2665	77.0994	77.2721	73.3264	75.0252	74.3899	72.3948	73.3173
L1Md_Gf	downstream	26		72.3641	77.7251	76.6424	77.1617	77.3428	73.2914	75.1313	74.4955	72.6246	73.5266
L1Md_Gf	downstream	27		71.9521	77.7039	77.0629	77.2481	77.545	73.8285	75.2239	74.4504	72.1111	73.203
L1Md_Gf	downstream	28		72.3577	78.0968	77.3639	77.4018	77.6101	73.8186	75.02	74.7773	72.2499	73.3772
L1Md_Gf	downstream	29		72.3577	78.0968	77.3639	77.4018	77.6101	73.8186	75.02	74.7773	72.2499	73.3772
L1Md_Gf	downstream	30		72.4712	77.9687	77.4347	77.3529	77.6713	73.9949	75.0273	74.872	72.2576	73.3466
L1Md_Gf	downstream	31		72.4275	77.6157	77.2724	77.154	77.5535	73.7114	75.0044	74.9969	72.3114	73.3602
L1Md_Gf	downstream	32		72.6259	77.5416	77.2719	77.1121	77.4537	73.7854	74.8431	74.9322	72.4325	73.3477
L1Md_Gf	downstream	33		72.7381	77.5416	77.3302	76.8153	77.488	73.8696	75.0438	74.7987	72.5142	73.3717
L1Md_Gf	downstream	34		73.0118	77.5862	77.3467	76.9032	77.839	73.8754	75.1418	74.9352	72.7832	73.5963
L1Md_Gf	downstream	35		72.8803	77.8662	76.9593	76.9087	77.9211	73.8462	75.5387	75.7201	73.0321	73.5535
L1Md_Gf	downstream	36		73.4992	78.2596	77.0479	76.9374	78.0673	74.3458	75.9143	75.8282	73.0245	73.6523
L1Md_Gf	downstream	37		73.9992	78.9338	76.8085	77.5435	78.3658	75.2111	76.3284	76.4671	73.7595	74.6905
L1Md_Gf	downstream	38		74.1527	79.3365	77.2848	77.5037	78.3598	75.1092	76.4075	76.1845	73.3329	74.2267
L1Md_Gf	downstream	39		74.1527	79.3365	77.2848	77.5037	78.3598	75.1092	76.4075	76.1845	73.3329	74.2267
L1Md_Gf	downstream	40		73.6038	79.5433	77.1185	77.3992	78.6405	75.2411	76.9697	76.43	73.4294	74.6281
L1Md_Gf	downstream	41		73.6038	79.2468	76.869	77.164	78.4352	75.1175	76.72	76.136	73.2029	74.3431
L1Md_Gf	downstream	42		73.7127	79.143	76.8304	77.1194	78.4041	75.3406	76.9	76.1644	73.3255	74.3272
L1Md_Gf	downstream	43		74.0003	79.1367	76.817	77.3113	78.5382	75.4913	77.0559	76.403	73.6217	74.5926
L1Md_Gf	downstream	44		74.0003	79.1367	76.817	77.3113	78.5382	75.4913	77.0559	76.403	73.6217	74.5926
L1Md_Gf	downstream	45		74.3014	79.2929	77.0432	77.3247	78.7179	75.6435	77.2075	76.7033	73.8233	74.9677
L1Md_Gf	downstream	46		74.2631	79.2995	77.2404	77.299	78.9988	75.8528	77.3793	76.8412	74.0779	75.3393
L1Md_Gf	downstream	47		73.8537	79.2624	76.6188	77.1759	78.7831	75.999	77.3694	76.8404	74.0993	75.2634
L1Md_Gf	downstream	48		73.8922	79.3485	76.6322	77.1882	78.6585	75.8552	77.4348	76.8267	74.1781	75.4975
L1Md_Gf	downstream	49		73.8779	78.3113	75.7356	76.1758	77.9695	75.2197	76.4113	75.9536	73.376	74.6029
L1Md_Gf	downstream	50		73.9357	78.281	75.6748	76.3345	77.9831	75.0897	76.713	75.9859	73.1396	74.5298
L1Md_Gf	downstream	51		73.9357	78.281	75.6748	76.3345	77.9831	75.0897	76.713	75.9859	73.1396	74.5298
L1Md_Gf	downstream	52		74.1393	77.5989	75.2998	76.0875	77.3887	74.6343	76.42	75.7734	72.6635	73.9153
L1Md_Gf	downstream	53		74.2611	77.2567	75.3334	75.9538	77.858	74.4062	76.1875	75.681	72.591	73.8599
L1Md_Gf	downstream	54		74.2611	77.2567	75.3334	75.9538	77.858	74.4062	76.1875	75.681	72.591	73.8599
L1Md_Gf	downstream	55		73.9312	77.7321	75.1661	76.3013	78.0394	74.5408	76.4551	75.0621	71.7034	73.1072
L1Md_Gf	downstream	56		73.9671	77.2801	75.8261	76.1597	77.8802	74.2012	76.1406	75.8805	72.9247	74.6591
L1Md_Gf	downstream	57		73.9671	77.2801	76.1361	76.3484	77.9991	74.4858	76.126	76.1513	73.097	74.8339
L1Md_Gf	downstream	58		73.9671	77.2801	75.9391	76.0853	77.9991	74.4858	75.9087	76.0382	72.7476	74.6799
L1Md_Gf	downstream	59		73.9435	77.0108	75.878	76.1214	78.0377	74.7988	76.051	76.0733	72.6925	74.5959
L1Md_Gf	downstream	60		73.7857	76.9347	75.9757	75.9344	77.8723	74.6836	75.7824	75.8918	72.4948	74.4236
L1Md_Gf	downstream	61		73.6824	76.7681	76.0495	75.8899	77.8524	74.854	75.9144	75.7446	72.1263	74.0995
L1Md_Gf	downstream	62		73.6824	76.7681	76.0495	75.8899	77.8524	74.854	75.9144	75.7446	72.1263	74.0995
L1Md_Gf	downstream	63		73.6824	76.7681	76.0495	75.8899	77.8524	74.854	75.9144	75.7446	72.1263	74.0995
L1Md_Gf	downstream	64		74.0901	77.1223	76.292	76.064	77.8064	75.1641	76.1686	75.9592	72.4735	74.4802
L1Md_Gf	downstream	65		73.8758	76.9043	76.0355	75.6644	77.752	74.9604	76.3311	75.9134	72.6164	74.299
L1Md_Gf	downstream	66		73.8758	76.9043	76.0355	75.6644	77.752	74.9604	76.3311	75.9134	72.6164	74.299
L1Md_Gf	downstream	67		73.8758	76.9043	76.0355	75.6644	77.752	74.9604	76.3311	75.9134	72.6164	74.299
L1Md_Gf	downstream	68		73.8758	76.9043	76.0355	75.6644	77.752	74.9604	76.3311	75.9134	72.6164	74.299
L1Md_Gf	downstream	69		73.7566	76.5357	76.0795	75.7275	77.6182	74.8885	76.3036	76.0716	72.7519	73.9501
L1Md_Gf	downstream	70		73.6339	76.4413	76.0609	75.9033	77.7743	74.8763	76.7146	76.0637	72.4316	73.7766
L1Md_Gf	downstream	71		73.6223	76.4814	76.2977	75.9246	77.7525	74.9607	76.7187	76.075	72.5771	73.7787
L1Md_Gf	downstream	72		73.6223	75.8903	76.2977	75.6867	77.5182	74.9941	76.2291	75.5755	72.3721	73.4869
L1Md_Gf	downstream	73		73.7834	76.053	76.5653	75.8455	77.7029	75.1712	76.453	75.8488	72.6829	73.7995
L1Md_Gf	downstream	74		73.487	75.9787	76.4738	75.6678	77.5613	74.9851	76.5804	75.6167	72.496	73.5967
L1Md_Gf	downstream	75		73.487	75.9787	76.4738	75.6678	77.5613	74.9851	76.5804	75.6167	72.496	73.5967
L1Md_Gf	downstream	76		73.8308	77.1751	77.6243	76.6995	78.547	76.2104	77.6075	76.765	73.615	74.7164
L1Md_Gf	downstream	77		73.5178	77.0527	77.1129	76.3827	78.1324	75.8572	76.9444	75.9946	73.5587	74.637
L1Md_Gf	downstream	78		72.3448	75.9997	76.1238	75.5552	77.1163	74.8744	76.0328	74.9957	72.4778	73.645
L1Md_Gf	downstream	79		72.2136	75.9757	76.0468	75.4218	77.0257	74.6551	75.9624	74.8126	72.2981	73.514
L1Md_Gf	downstream	80		72.4128	75.96	76.0379	75.6227	76.7956	74.5831	76.1072	74.7691	72.6173	73.679
L1Md_Gf	downstream	81		72.2432	75.6764	76.0101	75.4665	77.0438	74.5319	76.1042	74.7087	72.4115	73.6309
L1Md_Gf	downstream	82		71.9251	75.4209	75.9425	75.1591	76.7351	74.1082	75.4952	74.25	71.6551	72.961
L1Md_Gf	downstream	83		71.9962	75.4684	76.3141	75.2286	76.7467	74.3037	75.5639	74.4504	71.991	73.229
L1Md_Gf	downstream	84		71.5267	75.364	75.9912	74.8902	76.673	73.9476	75.3975	74.4016	71.9414	73.1608
L1Md_Gf	downstream	85		71.8402	75.545	76.3687	75.053	76.6952	74.168	75.6021	74.3694	72.262	73.0417
L1Md_Gf	downstream	86		72.475	75.6601	76.502	75.6118	76.9556	74.363	75.8462	74.5049	72.578	73.3826
L1Md_Gf	downstream	87		73.0923	76.4609	76.9082	76.1237	77.1488	75.0784	76.3843	75.1507	72.9868	73.8985
L1Md_Gf	downstream	88		73.0973	76.6085	76.6953	76.2612	77.2047	75.1788	76.578	75.1929	73.0078	73.837
L1Md_Gf	downstream	89		72.0707	75.9925	75.9993	75.6909	76.271	74.5516	75.9021	73.8957	71.9237	72.7642
L1Md_Gf	downstream	90		72.0707	75.9925	75.9993	75.6909	76.271	74.5516	75.9021	73.8957	71.9237	72.7642
L1Md_Gf	downstream	91		72.2906	76.1176	76.0383	75.9668	76.3651	74.8309	75.9208	74.1487	72.1753	72.9789
L1Md_Gf	downstream	92		72.2906	76.1176	76.0383	75.9668	76.3651	74.8309	75.9208	74.1487	72.1753	72.9789
L1Md_Gf	downstream	93		72.7932	76.8977	76.693	76.65	76.1726	75.0519	76.5642	74.8007	72.9695	73.7997
L1Md_Gf	downstream	94		73.106	77.3242	77.225	77.2013	75.8817	75.1218	77.0573	74.7651	73.4857	74.0542
L1Md_Gf	downstream	95		72.3127	77.0716	76.251	76.6179	75.2367	74.8511	76.5453	73.9047	72.9992	73.3072
L1Md_Gf	downstream	96		72.3127	77.032	76.6746	76.9368	75.3697	75.1708	76.6548	74.3363	73.4517	73.8301
L1Md_Gf	downstream	97		72.5959	77.2304	76.8269	77.0512	75.699	75.54	76.9913	74.6597	73.7524	74.0846
L1Md_Gf	downstream	98		73.0975	77.489	77.0474	77.2336	75.5897	76.0084	76.9659	74.9905	73.887	74.0977
L1Md_Gf	downstream	99		73.2413	77.7887	77.372	77.2988	75.7656	76.1981	76.8851	75.2107	74.2963	74.5046
L1Md_Gf	downstream	100		73.0489	77.4089	76.9828	77.0219	75.4171	75.8662	76.6592	74.741	73.9761	74.1618
L1Md_Gf	downstream	101		73.1797	77.2166	77.122	76.8243	75.1952	75.5523	76.4478	75.1692	74.3975	74.6009
L1Md_Gf	downstream	102		73.1797	77.0276	76.8275	76.9109	75.0991	75.4689	76.5465	75.038	74.3975	74.6009
L1Md_Gf	downstream	103		73.1797	77.1291	76.7444	76.8851	75.1134	75.6161	76.6106	75.0317	74.3975	75.04
L1Md_Gf	downstream	104		73.1539	76.8038	76.8636	76.5588	75.0681	75.0915	76.3406	74.9746	74.405	74.7708
L1Md_Gf	downstream	105		73.3524	76.9969	77.0451	76.7343	75.1801	75.3077	76.6083	75.2157	74.6448	75.0169
L1Md_Gf	downstream	106		73.2332	76.8111	76.8801	76.6823	75.2093	75.2428	76.6292	75.0825	74.5189	74.8861
L1Md_Gf	downstream	107		73.2332	76.8111	76.9883	76.7643	75.2429	75.2171	76.2878	75.1122	74.75	75.0407
L1Md_Gf	downstream	108		73.1897	76.8713	76.9476	76.7031	75.2937	75.1023	76.2914	75.1713	74.6653	75.1011
L1Md_Gf	downstream	109		73.2075	76.784	76.7909	76.6761	75.2259	75.0273	76.214	75.0776	74.5168	74.9307
L1Md_Gf	downstream	110		73.3099	76.8683	76.8632	76.6343	75.2436	74.8637	76.3521	75.0884	74.39	75.0415
L1Md_Gf	downstream	111		73.1964	77.1791	77.2134	76.8738	75.5145	75.0887	76.717	75.4596	74.7991	75.5038
L1Md_Gf	downstream	112		73.1044	76.9632	77.5048	76.636	75.5049	75.0287	76.512	75.3154	74.8331	75.5579
L1Md_Gf	downstream	113		73.1044	76.931	77.5048	76.5596	75.3237	74.9838	76.416	75.2643	74.6506	75.4679
L1Md_Gf	downstream	114		72.9324	76.9072	77.5575	76.5888	75.4095	75.0176	76.489	75.3228	74.8003	75.4758
L1Md_Gf	downstream	115		73.2234	77.1502	77.6655	76.6643	75.6509	75.2681	76.6672	75.5467	75.1391	75.713
L1Md_Gf	downstream	116		73.0975	75.749	77.7284	76.1709	75.5165	74.2635	75.9047	74.9618	74.4561	75.4929
L1Md_Gf	downstream	117		73.1812	76.2298	77.9555	76.3412	76.7071	74.5754	75.8682	75.1044	74.5454	75.7818
L1Md_Gf	downstream	118		72.8672	76.0111	77.685	76.1783	76.3856	74.4176	75.3817	74.8752	74.3075	75.5639
L1Md_Gf	downstream	119		73.8004	76.5924	78.6836	76.8167	77.2114	75.3132	76.2569	75.5926	75.2586	76.3581
L1Md_Gf	downstream	120		73.8004	76.5924	78.6836	76.8167	77.2114	75.3132	76.2569	75.5926	75.2586	76.3581
L1Md_Gf	downstream	121		73.8875	76.6782	78.7737	76.9432	77.1863	75.4427	76.3787	75.9102	75.5592	76.7834
L1Md_Gf	downstream	122		73.6761	76.3995	78.318	76.3816	76.9066	75.0811	75.5338	75.2531	75.2414	76.3911
L1Md_Gf	downstream	123		74.1726	76.7921	78.7068	76.7662	77.371	75.3004	75.9319	75.8868	75.8395	76.913
L1Md_Gf	downstream	124		74.0594	76.6166	79.2468	77.0137	77.4398	75.8321	76.4849	76.0664	76.4514	77.2966
L1Md_Gf	downstream	125		74.1221	76.8125	79.2083	76.9544	77.2669	75.8921	76.564	76.1572	76.5668	76.4817
L1Md_Gf	downstream	126		74.1886	76.6388	79.878	76.8867	77.4168	76.0018	76.2195	76.5284	77.112	77.1829
L1Md_Gf	downstream	127		74.1886	76.2738	79.4259	76.6048	77.2046	75.8403	75.9872	75.956	76.7999	76.9158
L1Md_Gf	downstream	128		74.1439	76.2776	79.0496	76.3855	77.098	75.5552	75.9075	75.6054	76.3069	76.6066
L1Md_Gf	downstream	129		73.9815	75.9799	78.9005	76.1969	76.7791	75.3214	75.8419	75.2746	76.3069	76.237
L1Md_Gf	downstream	130		73.9815	75.9799	78.9005	76.1969	76.7791	75.3214	75.8419	75.2746	76.3069	76.237
L1Md_Gf	downstream	131		74.2431	75.9718	78.3189	75.7175	76.4649	74.8801	75.3405	74.9877	76.0467	76.2315
L1Md_Gf	downstream	132		74.7666	76.2516	78.484	76.3286	76.8468	75.5871	75.9229	75.6038	76.6009	76.8032
L1Md_Gf	downstream	133		74.6446	76.3983	78.2972	76.5388	76.7124	75.5972	75.6581	75.6343	76.7267	76.8618
L1Md_Gf	downstream	134		74.8321	76.4534	78.3958	76.33	76.6093	75.2998	75.6153	75.3887	76.8048	76.8594
L1Md_Gf	downstream	135		74.7326	76.3538	78.3266	76.1196	76.5478	75.1508	75.3187	75.2201	76.7276	76.6905
L1Md_Gf	downstream	136		74.7326	76.3538	78.3266	76.1196	76.5478	75.1508	75.3187	75.2201	76.7276	76.6905
L1Md_Gf	downstream	137		74.7784	76.5166	78.4803	76.3877	76.6006	75.326	75.5311	75.1788	76.9211	76.8407
L1Md_Gf	downstream	138		74.9378	76.0342	78.3992	76.519	76.6074	75.3028	75.4057	75.0051	76.3421	76.511
L1Md_Gf	downstream	139		74.8246	75.9701	78.4173	76.4563	76.4037	75.0399	75.3854	74.9788	76.3783	77.3214
L1Md_Gf	downstream	140		74.708	75.771	78.2543	76.3237	76.3307	75.0531	75.2952	74.7532	76.2748	77.1419
L1Md_Gf	downstream	141		74.6134	75.6188	78.2244	76.2544	76.221	75.0334	75.2702	74.718	76.2284	77.07
L1Md_Gf	downstream	142		74.6391	75.6082	78.2476	76.2498	76.2296	75.0652	75.1744	74.7196	76.1812	77.1344
L1Md_Gf	downstream	143		75.0488	75.9848	78.2476	76.5863	76.3415	75.1462	75.2768	74.9306	76.3031	77.2173
L1Md_Gf	downstream	144		75.3457	76.2459	78.4731	76.8436	76.4971	75.4608	75.4491	75.1791	76.5187	77.4837
L1Md_Gf	downstream	145		75.3457	76.2459	78.1935	76.6612	76.3575	75.1996	75.4548	74.8959	76.3925	77.3447
L1Md_Gf	downstream	146		75.3457	76.2459	78.1935	76.6612	76.3575	75.1996	75.4548	74.8959	76.3925	77.3447
L1Md_Gf	downstream	147		75.3299	76.9696	77.6583	76.5942	76.1156	75.2681	75.4437	75.1932	76.3569	77.3816
L1Md_Gf	downstream	148		75.3299	76.9696	77.6583	76.5942	76.1156	75.2681	75.4437	75.1932	76.3569	77.3816
L1Md_Gf	downstream	149		74.7063	76.7492	76.9789	76.004	75.5452	74.5943	74.8447	74.5994	75.7028	76.7874
L1Md_Gf	downstream	150		74.8095	77.0461	77.1763	76.2588	75.796	74.6091	75.0114	74.6859	75.8732	77.0005
L1Md_Gf	downstream	151		74.4389	76.6066	76.9598	75.7835	75.3486	74.1411	74.6477	74.1568	75.462	76.7006
L1Md_Gf	downstream	152		74.4389	76.6066	76.9598	75.7835	75.3486	74.1411	74.6477	74.1568	75.462	76.7006
L1Md_Gf	downstream	153		74.2805	76.5954	76.8523	75.7564	75.4394	74.1244	74.7278	74.236	75.6061	76.7262
L1Md_Gf	downstream	154		74.1095	76.5506	76.4386	75.4633	75.2773	74.1283	74.8403	74.1976	75.9609	76.7969
L1Md_Gf	downstream	155		73.7448	76.6403	76.6932	75.9587	75.4492	74.2005	74.9869	74.3802	75.9487	76.5085
L1Md_Gf	downstream	156		74.013	77.1477	76.8091	76.3343	75.9525	74.5018	75.2608	74.7431	76.3532	77.0091
L1Md_Gf	downstream	157		73.7917	76.2102	76.1537	75.8371	75.4838	74.2896	75.152	73.5961	75.777	75.6819
L1Md_Gf	downstream	158		74.5486	76.9099	76.5769	76.2945	75.7138	74.7245	75.3604	74.1252	76.7048	76.5231
L1Md_Gf	downstream	159		74.792	76.9097	76.7767	76.4245	75.6585	74.7003	75.6624	74.504	76.5884	76.4707
L1Md_Gf	downstream	160		73.4953	75.9101	76.2546	75.6562	74.7739	73.8488	74.9327	73.5561	75.9027	75.7173
L1Md_Gf	downstream	161		72.9328	76.2616	76.1706	75.5371	74.6481	73.2486	75.1808	73.5862	75.81	75.7642
L1Md_Gf	downstream	162		72.9328	76.2616	76.1706	75.5371	74.6481	73.2486	75.1808	73.5862	75.81	75.7642
L1Md_Gf	downstream	163		72.9328	76.3923	76.3047	75.2998	74.5336	73.1812	75.1926	73.366	75.3803	75.5149
L1Md_Gf	downstream	164		73.2815	76.7111	76.5853	75.6898	74.7511	73.4269	75.5543	73.7776	75.6616	75.8108
L1Md_Gf	downstream	165		73.5283	76.6431	76.8843	75.8694	74.8187	73.4841	75.5146	73.7586	75.5061	75.744
L1Md_Gf	downstream	166		73.5283	76.6431	76.8843	75.8694	74.8187	73.4841	75.5146	73.7586	75.5061	75.744
L1Md_Gf	downstream	167		73.2288	76.288	76.9345	76.2109	74.9633	73.9343	75.6097	73.763	75.7027	75.7662
L1Md_Gf	downstream	168		72.7832	76.421	76.9109	76.1413	74.8187	73.7767	75.6152	73.4704	75.4019	75.5821
L1Md_Gf	downstream	169		72.432	75.1641	75.7392	75.9532	74.8763	73.5325	74.9814	72.4908	74.4776	74.8893
L1Md_Gf	downstream	170		72.5128	76.3656	76.4774	75.9758	74.9431	73.3803	75.0186	73.4461	75.9025	76.4917
L1Md_Gf	downstream	171		72.3895	76.1656	75.7994	75.4259	74.8394	73.2086	75.0804	73.1383	75.6	76.0167
L1Md_Gf	downstream	172		72.3895	76.1656	75.7994	75.4259	74.8394	73.2086	75.0804	73.1383	75.6	76.0167
L1Md_Gf	downstream	173		72.7286	76.2303	75.9652	75.8023	74.9403	73.3962	75.1321	73.5164	75.9135	76.212
L1Md_Gf	downstream	174		72.5439	75.8845	75.5943	75.673	74.8363	73.4727	75.1559	72.8917	75.895	75.8952
L1Md_Gf	downstream	175		72.8329	75.9581	75.4729	75.7013	74.4778	73.2552	74.7499	72.8931	75.852	75.9426
L1Md_Gf	downstream	176		72.7069	75.7453	75.5295	75.6685	74.5431	73.1782	74.6955	72.9155	75.7916	75.8497
L1Md_Gf	downstream	177		72.7749	75.9032	75.4853	75.9227	74.4923	73.2953	74.6068	72.8763	75.8935	75.8489
L1Md_Gf	downstream	178		72.8901	76.1638	75.3722	76.19	74.627	73.5483	74.8389	73.1398	76.0199	76.0178
L1Md_Gf	downstream	179		72.1334	75.8188	74.7874	75.6621	73.847	72.9551	74.3571	72.5406	75.3081	74.9229
L1Md_Gf	downstream	180		72.2571	75.5258	74.3898	75.633	73.6939	72.8981	74.3894	72.2634	75.1432	74.4782
L1Md_Gf	downstream	181		72.1551	74.5652	73.6313	74.9072	72.9222	72.0382	73.5835	71.5406	74.1402	73.6966
L1Md_Gf	downstream	182		72.0101	74.5912	73.6506	74.8256	72.7639	71.7644	73.4859	71.3614	74.0069	73.4933
L1Md_Gf	downstream	183		71.935	74.3255	73.4434	74.8561	72.4717	71.6874	73.2377	71.1214	73.6412	73.1474
L1Md_Gf	downstream	184		71.935	74.3255	73.4434	74.8561	72.4717	71.6874	73.2377	71.1214	73.6412	73.1474
L1Md_Gf	downstream	185		71.935	74.3255	73.4434	74.8561	72.4717	71.6874	73.2377	71.1214	73.6412	73.1474
L1Md_Gf	downstream	186		71.935	74.3255	73.4434	74.8561	72.4717	71.6874	73.2377	71.1214	73.6412	73.1474
L1Md_Gf	downstream	187		72.1542	74.3344	73.6265	75.0659	72.6968	71.9111	73.4183	71.4204	73.9095	73.4474
L1Md_Gf	downstream	188		71.673	73.7313	73.4155	74.7296	72.4955	71.5068	73.0999	70.9148	73.6412	73.3186
L1Md_Gf	downstream	189		71.5786	73.7405	73.4082	74.7338	72.4612	71.4934	73.1289	70.777	73.4728	73.1049
L1Md_Gf	downstream	190		71.5786	73.7405	73.4082	74.7338	72.4612	71.4934	73.1289	70.777	73.4728	73.1049
L1Md_Gf	downstream	191		71.6481	74.0288	73.6327	74.9893	72.5867	71.7352	73.3705	70.9073	73.7149	73.3096
L1Md_Gf	downstream	192		71.699	74.2334	73.3832	74.6914	72.567	71.4594	73.001	70.9451	73.4138	73.1851
L1Md_Gf	downstream	193		71.943	74.392	73.4596	74.7302	72.657	71.6246	73.0832	71.1501	73.368	73.2545
L1Md_Gf	downstream	194		71.943	74.392	73.4596	74.7302	72.657	71.6246	73.0832	71.1501	73.368	73.2545
L1Md_Gf	downstream	195		72.0512	75.0255	73.4913	75.1704	72.9876	71.7931	73.4364	71.562	73.8963	73.7115
L1Md_Gf	downstream	196		72.0512	75.0255	73.4913	75.1704	72.9876	71.7931	73.4364	71.562	73.8963	73.7115
L1Md_Gf	downstream	197		72.0512	75.0255	73.4913	75.1704	72.9876	71.7931	73.4364	71.562	73.8963	73.7115
L1Md_Gf	downstream	198		72.0018	74.5008	73.6175	75.248	73.0209	71.9649	73.5192	71.4693	73.4925	73.4138
L1Md_Gf	downstream	199		72.5871	74.403	74.1439	75.6843	73.4947	71.8926	74.1187	71.9046	73.7241	73.9197
L1Md_T	upstream	0		74.0939	78.4355	77.3882	78.5944	77.593	77.4508	78.0637	76.9627	76.2884	77.3928
L1Md_T	upstream	1		74.1021	78.4369	77.3739	78.6204	77.6254	77.4675	78.0459	76.9695	76.2938	77.4352
L1Md_T	upstream	2		74.0291	78.3675	77.3094	78.5911	77.5865	77.4175	78.0033	76.9055	76.2603	77.3825
L1Md_T	upstream	3		74.0617	78.3407	77.2983	78.5378	77.522	77.3608	77.9819	76.8874	76.225	77.3462
L1Md_T	upstream	4		74.0749	78.3629	77.3299	78.5852	77.5715	77.3789	78.0053	76.8587	76.2625	77.3572
L1Md_T	upstream	5		74.0775	78.3712	77.3398	78.6392	77.6263	77.3976	78.0402	76.8855	76.2343	77.3211
L1Md_T	upstream	6		74.1366	78.3512	77.3749	78.6768	77.6378	77.3986	78.0654	76.9116	76.2971	77.3996
L1Md_T	upstream	7		74.1544	78.3612	77.3233	78.6377	77.6129	77.4142	78.0727	76.9292	76.3104	77.4206
L1Md_T	upstream	8		74.2378	78.41	77.4148	78.7435	77.6742	77.4946	78.1601	77.0179	76.3892	77.5046
L1Md_T	upstream	9		74.303	78.3666	77.4398	78.7376	77.7077	77.507	78.1738	77.019	76.3748	77.5209
L1Md_T	upstream	10		74.3046	78.3508	77.4388	78.7434	77.7005	77.4873	78.2249	77.0688	76.4338	77.5591
L1Md_T	upstream	11		74.2422	78.3282	77.4274	78.6874	77.6594	77.4097	78.1466	77.0478	76.384	77.4924
L1Md_T	upstream	12		74.2684	78.3843	77.4903	78.7814	77.7144	77.4659	78.2126	77.1143	76.4706	77.5324
L1Md_T	upstream	13		74.3305	78.4442	77.5541	78.8525	77.7909	77.511	78.2693	77.1669	76.5459	77.5754
L1Md_T	upstream	14		74.341	78.4769	77.6258	78.8875	77.8052	77.4908	78.2823	77.2323	76.5912	77.6049
L1Md_T	upstream	15		74.3363	78.3937	77.6109	78.8344	77.7948	77.4112	78.2375	77.2532	76.5639	77.5964
L1Md_T	upstream	16		74.3598	78.4254	77.6078	78.8985	77.8232	77.4757	78.2871	77.2839	76.6131	77.6351
L1Md_T	upstream	17		74.3858	78.4295	77.5942	78.9236	77.8204	77.4434	78.2755	77.3305	76.6218	77.6402
L1Md_T	upstream	18		74.4075	78.396	77.5848	78.919	77.8075	77.4494	78.2318	77.2922	76.596	77.5993
L1Md_T	upstream	19		74.3104	78.3037	77.5137	78.866	77.7255	77.3709	78.1765	77.2121	76.5305	77.5126
L1Md_T	upstream	20		74.2531	78.2255	77.4257	78.8281	77.6972	77.331	78.1077	77.1501	76.516	77.4472
L1Md_T	upstream	21		74.291	78.2008	77.4797	78.8728	77.7196	77.3707	78.1437	77.1588	76.508	77.4264
L1Md_T	upstream	22		74.3074	78.1648	77.4658	78.8534	77.709	77.3579	78.0902	77.1835	76.4964	77.461
L1Md_T	upstream	23		74.2941	78.1281	77.4118	78.7953	77.6664	77.2993	78.0665	77.0932	76.4314	77.3827
L1Md_T	upstream	24		74.2976	78.1507	77.4209	78.8101	77.6982	77.3499	78.0986	77.1019	76.4178	77.3495
L1Md_T	upstream	25		74.3347	78.1074	77.425	78.7593	77.673	77.3333	78.0741	77.096	76.3799	77.2941
L1Md_T	upstream	26		74.3595	78.1642	77.455	78.8261	77.7319	77.4058	78.1528	77.146	76.4564	77.3558
L1Md_T	upstream	27		74.41	78.1581	77.4427	78.8109	77.7547	77.4088	78.1374	77.1556	76.416	77.349
L1Md_T	upstream	28		74.4366	78.2264	77.5128	78.8605	77.8109	77.4594	78.1833	77.1983	76.4603	77.4443
L1Md_T	upstream	29		74.4211	78.1766	77.4677	78.8438	77.8308	77.459	78.1597	77.1396	76.4046	77.4113
L1Md_T	upstream	30		74.379	78.0689	77.4568	78.8332	77.8197	77.4496	78.1607	77.0754	76.3659	77.4045
L1Md_T	upstream	31		74.4127	78.1227	77.5606	78.8589	77.8389	77.4849	78.176	77.1814	76.3838	77.4484
L1Md_T	upstream	32		74.2921	78.0663	77.4734	78.7967	77.7859	77.4093	78.1154	77.1053	76.3471	77.3955
L1Md_T	upstream	33		74.3411	78.1007	77.4884	78.8137	77.7587	77.3872	78.1149	77.1323	76.3758	77.4336
L1Md_T	upstream	34		74.2586	78.0289	77.4858	78.7694	77.7367	77.3626	78.0734	77.1258	76.3651	77.4241
L1Md_T	upstream	35		74.2587	77.9324	77.3858	78.7143	77.6892	77.2896	77.9752	77.0781	76.2966	77.3483
L1Md_T	upstream	36		74.2274	77.862	77.3391	78.6714	77.6231	77.2302	77.879	77.0201	76.2412	77.2632
L1Md_T	upstream	37		74.2217	77.843	77.3517	78.6608	77.603	77.22	77.8878	77.0101	76.2105	77.239
L1Md_T	upstream	38		74.2602	77.8455	77.3439	78.671	77.6319	77.2625	77.8525	77.0377	76.2313	77.2454
L1Md_T	upstream	39		74.2403	77.8468	77.295	78.6554	77.6069	77.2345	77.7915	76.9734	76.2259	77.2206
L1Md_T	upstream	40		74.1255	77.7922	77.267	78.5665	77.4965	77.1391	77.7132	76.867	76.0833	77.096
L1Md_T	upstream	41		74.1214	77.7828	77.2605	78.5262	77.463	77.1626	77.6986	76.8832	76.0344	77.1324
L1Md_T	upstream	42		74.0567	77.7461	77.2275	78.4709	77.4288	77.1117	77.6189	76.8372	76.0018	77.0783
L1Md_T	upstream	43		74.1053	77.76	77.1995	78.5261	77.4649	77.1019	77.6349	76.813	76.0409	77.0982
L1Md_T	upstream	44		74.1404	77.7636	77.2447	78.5479	77.4635	77.1305	77.6783	76.8276	76.0346	77.095
L1Md_T	upstream	45		74.1344	77.7438	77.2198	78.5234	77.4089	77.0919	77.6322	76.8128	75.9929	77.0665
L1Md_T	upstream	46		74.0439	77.6311	77.1415	78.4778	77.362	77.0477	77.5651	76.6652	75.8948	76.9813
L1Md_T	upstream	47		74.0431	77.6731	77.1682	78.5165	77.3755	77.0586	77.5724	76.6483	75.9245	76.9738
L1Md_T	upstream	48		73.9433	77.5768	77.1077	78.4574	77.3355	76.9908	77.507	76.6023	75.9084	76.9328
L1Md_T	upstream	49		73.898	77.5476	77.1267	78.4846	77.3518	77.004	77.5488	76.6308	75.9118	76.9194
L1Md_T	upstream	50		73.8255	77.4717	77.0561	78.4586	77.3391	76.9726	77.5039	76.5261	75.9242	76.874
L1Md_T	upstream	51		73.7791	77.3496	76.9885	78.4311	77.3431	76.9366	77.4651	76.4769	75.8826	76.8228
L1Md_T	upstream	52		73.7511	77.3041	76.9176	78.3449	77.2738	76.8656	77.4103	76.3914	75.7876	76.7175
L1Md_T	upstream	53		73.665	77.2996	76.8889	78.3303	77.2776	76.8423	77.4085	76.3828	75.8198	76.7051
L1Md_T	upstream	54		73.7342	77.2811	76.9135	78.3942	77.3179	76.8818	77.4838	76.4066	75.8786	76.7559
L1Md_T	upstream	55		73.8002	77.3764	76.9562	78.4312	77.3317	76.8912	77.5076	76.4879	75.9328	76.8069
L1Md_T	upstream	56		73.8486	77.3778	76.969	78.4635	77.3332	76.9232	77.5127	76.5131	75.9559	76.7889
L1Md_T	upstream	57		73.7601	77.3819	76.9148	78.384	77.2635	76.8787	77.4551	76.4667	75.885	76.7767
L1Md_T	upstream	58		73.6957	77.3167	76.8376	78.3317	77.2645	76.8399	77.4137	76.3268	75.8213	76.7481
L1Md_T	upstream	59		73.6812	77.4139	76.8858	78.3257	77.2573	76.8442	77.4312	76.3956	75.7878	76.7693
L1Md_T	upstream	60		73.7041	77.414	76.9125	78.3444	77.2937	76.8471	77.4553	76.4099	75.775	76.8082
L1Md_T	upstream	61		73.6779	77.362	76.8456	78.2899	77.2706	76.807	77.4481	76.2687	75.767	76.7642
L1Md_T	upstream	62		73.7081	77.4825	76.9576	78.3547	77.3294	76.8818	77.5316	76.3694	75.8453	76.8506
L1Md_T	upstream	63		73.6534	77.4286	76.9499	78.3717	77.3234	76.8805	77.5489	76.2922	75.8143	76.8363
L1Md_T	upstream	64		73.5943	77.4258	76.9151	78.4121	77.3414	76.8721	77.5614	76.2386	75.7807	76.7976
L1Md_T	upstream	65		73.5966	77.4524	76.9566	78.4526	77.364	76.8733	77.5595	76.2243	75.8219	76.82
L1Md_T	upstream	66		73.5787	77.3793	76.929	78.4301	77.3325	76.8698	77.491	76.1438	75.74	76.77
L1Md_T	upstream	67		73.5276	77.2711	76.8411	78.3834	77.3174	76.8329	77.4076	76.0746	75.6694	76.7134
L1Md_T	upstream	68		73.5032	77.269	76.8476	78.4015	77.3023	76.8324	77.3659	76.0491	75.6434	76.7285
L1Md_T	upstream	69		73.4924	77.2718	76.8163	78.3655	77.2382	76.7821	77.2879	76.0197	75.6053	76.6997
L1Md_T	upstream	70		73.4514	77.2693	76.7448	78.3748	77.2487	76.7771	77.3171	75.9656	75.559	76.6619
L1Md_T	upstream	71		73.4458	77.265	76.7493	78.3058	77.1585	76.7307	77.2747	75.9634	75.5319	76.6518
L1Md_T	upstream	72		73.425	77.2215	76.7087	78.2843	77.1535	76.7551	77.2655	75.8714	75.5257	76.6183
L1Md_T	upstream	73		73.4658	77.2141	76.711	78.2652	77.1479	76.7442	77.2646	75.8378	75.5044	76.5765
L1Md_T	upstream	74		73.5112	77.2205	76.7443	78.284	77.1488	76.7683	77.2916	75.8732	75.547	76.6138
L1Md_T	upstream	75		73.4288	77.1298	76.6475	78.1942	77.0715	76.6842	77.2161	75.7721	75.4837	76.5388
L1Md_T	upstream	76		73.3467	77.052	76.5622	78.1681	77.0559	76.641	77.1915	75.6936	75.4692	76.4952
L1Md_T	upstream	77		73.1907	76.9825	76.4873	78.0999	77.0465	76.6059	77.1718	75.5901	75.3948	76.369
L1Md_T	upstream	78		73.1766	76.8789	76.4484	78.128	77.0271	76.6088	77.1818	75.5475	75.3964	76.3649
L1Md_T	upstream	79		73.1447	76.7869	76.4184	78.1399	77.0564	76.6243	77.1909	75.5037	75.3707	76.3391
L1Md_T	upstream	80		73.0714	76.7648	76.3721	78.0987	77.0318	76.5784	77.1782	75.4266	75.3267	76.2747
L1Md_T	upstream	81		73.0502	76.772	76.2991	78.0234	77.007	76.5333	77.1097	75.3599	75.2527	76.2158
L1Md_T	upstream	82		72.9566	76.6321	76.1615	77.914	76.878	76.4535	77.0256	75.2258	75.1606	76.0881
L1Md_T	upstream	83		72.9949	76.6317	76.0993	77.9595	76.9376	76.5319	77.0933	75.2066	75.1501	76.0779
L1Md_T	upstream	84		72.9366	76.5629	76.0294	77.9218	76.9111	76.5117	77.0777	75.1421	75.1217	75.9954
L1Md_T	upstream	85		72.8722	76.5584	76.0269	77.9291	76.9221	76.5176	77.1	75.1272	75.1088	75.9964
L1Md_T	upstream	86		72.9152	76.5918	75.9951	77.9991	76.9446	76.5205	77.186	75.113	75.1168	76.0007
L1Md_T	upstream	87		72.8097	76.4764	75.8997	77.9281	76.8893	76.3899	77.1321	74.9469	74.9928	75.8371
L1Md_T	upstream	88		72.7004	76.4308	75.7995	77.8987	76.9076	76.3892	77.1563	74.9173	75.0066	75.8415
L1Md_T	upstream	89		72.6479	76.3554	75.7685	77.899	76.9018	76.3656	77.1268	74.8532	74.9225	75.7547
L1Md_T	upstream	90		72.6037	76.2776	75.7152	77.8389	76.8981	76.3367	77.136	74.743	74.8405	75.7362
L1Md_T	upstream	91		72.558	76.211	75.6482	77.838	76.9317	76.3557	77.1127	74.6281	74.7845	75.6607
L1Md_T	upstream	92		72.4972	76.2123	75.6836	77.8454	76.8993	76.3544	77.1347	74.6374	74.82	75.7244
L1Md_T	upstream	93		72.5274	76.2275	75.6487	77.8737	76.8801	76.339	77.1092	74.5775	74.7874	75.681
L1Md_T	upstream	94		72.4856	76.1579	75.6415	77.8861	76.8916	76.3631	77.1341	74.5338	74.7863	75.661
L1Md_T	upstream	95		72.4195	76.1075	75.5812	77.8994	76.9061	76.3982	77.1359	74.4392	74.7454	75.6471
L1Md_T	upstream	96		72.3133	76.0264	75.5037	77.9478	76.9228	76.4619	77.167	74.3608	74.7098	75.6015
L1Md_T	upstream	97		72.279	75.8745	75.4048	77.8433	76.8679	76.378	77.0747	74.2589	74.5648	75.4796
L1Md_T	upstream	98		72.3104	75.8424	75.3451	77.861	76.8744	76.3687	77.0696	74.237	74.5415	75.486
L1Md_T	upstream	99		72.2526	75.8239	75.3116	77.8561	76.9223	76.3706	77.0955	74.2046	74.515	75.4682
L1Md_T	upstream	100		72.1771	75.6927	75.2278	77.77	76.8629	76.2873	77.0291	74.0749	74.4382	75.4071
L1Md_T	upstream	101		72.1412	75.6564	75.1192	77.7502	76.8838	76.2805	77.0053	73.9988	74.3818	75.3722
L1Md_T	upstream	102		71.9592	75.5708	74.979	77.6466	76.8137	76.2052	76.9593	73.8228	74.2485	75.2083
L1Md_T	upstream	103		71.9044	75.4998	74.8988	77.6666	76.8792	76.2356	77.0181	73.7108	74.2094	75.1562
L1Md_T	upstream	104		71.7542	75.3997	74.793	77.5483	76.7805	76.143	76.938	73.5472	74.1077	75.0319
L1Md_T	upstream	105		71.6845	75.3045	74.7316	77.5507	76.76	76.1425	76.9435	73.4736	74.0956	74.9766
L1Md_T	upstream	106		71.6355	75.2578	74.7089	77.6022	76.8076	76.1612	76.9979	73.441	74.0897	74.9691
L1Md_T	upstream	107		71.6021	75.2124	74.6801	77.5647	76.7835	76.1466	76.9542	73.3678	74.0341	74.9363
L1Md_T	upstream	108		71.5738	75.1149	74.5771	77.5282	76.7331	76.103	76.8932	73.2378	73.9577	74.8209
L1Md_T	upstream	109		71.4941	75.0689	74.5142	77.5831	76.7683	76.1242	76.9649	73.1841	73.9445	74.8124
L1Md_T	upstream	110		71.3996	75.0531	74.4293	77.5925	76.7889	76.1452	76.9987	73.0968	73.8545	74.7396
L1Md_T	upstream	111		71.334	75.0539	74.4103	77.6443	76.8362	76.2005	77.0904	73.0258	73.8454	74.7094
L1Md_T	upstream	112		71.2956	75.0018	74.366	77.7157	76.889	76.2843	77.1873	72.9677	73.8423	74.6857
L1Md_T	upstream	113		71.225	74.9413	74.2992	77.7039	76.883	76.2356	77.1616	72.9143	73.8262	74.6499
L1Md_T	upstream	114		71.2106	74.944	74.295	77.8014	76.9634	76.2957	77.2644	72.8103	73.8286	74.649
L1Md_T	upstream	115		71.1293	74.8266	74.1934	77.8155	76.9425	76.2871	77.2548	72.675	73.7601	74.5843
L1Md_T	upstream	116		71.0556	74.7156	74.1067	77.8572	77.0115	76.3136	77.3037	72.5443	73.6357	74.493
L1Md_T	upstream	117		70.9795	74.674	74.0281	77.8785	77.0549	76.3395	77.3069	72.3792	73.6197	74.4148
L1Md_T	upstream	118		70.8366	74.5222	73.8566	77.8027	77.017	76.2949	77.2778	72.2179	73.4566	74.2641
L1Md_T	upstream	119		70.7297	74.4518	73.7597	77.7917	76.9959	76.289	77.282	72.0944	73.4244	74.1901
L1Md_T	upstream	120		70.6454	74.3849	73.6572	77.7775	76.9846	76.2666	77.2601	71.9694	73.3506	74.1055
L1Md_T	upstream	121		70.4375	74.0202	73.3674	77.6937	76.8913	76.1837	77.2167	71.6259	73.0828	73.7685
L1Md_T	upstream	122		70.2645	73.8808	73.2287	77.6804	76.8809	76.2036	77.1531	71.4634	73.0128	73.6908
L1Md_T	upstream	123		70.1575	73.7676	73.1575	77.7294	76.9168	76.2338	77.2358	71.3382	72.9756	73.6038
L1Md_T	upstream	124		70.0517	73.6086	73.0171	77.7232	76.8766	76.2082	77.2316	71.1749	72.8759	73.5105
L1Md_T	upstream	125		70.0671	73.5228	72.9921	77.78	76.9426	76.2851	77.2941	71.1207	72.8433	73.4614
L1Md_T	upstream	126		69.9119	73.3496	72.8639	77.7768	76.948	76.2918	77.3146	70.9562	72.7256	73.2801
L1Md_T	upstream	127		69.778	73.1954	72.753	77.7834	76.958	76.2951	77.3794	70.7934	72.6203	73.1784
L1Md_T	upstream	128		69.6396	73.0418	72.6273	77.8329	77.0001	76.3434	77.4466	70.6528	72.5392	73.0958
L1Md_T	upstream	129		69.504	72.8938	72.5243	77.8683	77.0176	76.3732	77.4465	70.4974	72.4742	72.997
L1Md_T	upstream	130		69.3898	72.8045	72.4722	77.8932	77.0352	76.3469	77.426	70.424	72.4319	72.9363
L1Md_T	upstream	131		69.1873	72.6394	72.288	77.8222	76.9842	76.3188	77.3357	70.2835	72.2997	72.8262
L1Md_T	upstream	132		69.1028	72.4573	72.1611	77.7566	76.9175	76.2434	77.2718	70.0788	72.1733	72.7004
L1Md_T	upstream	133		68.9429	72.2099	72.0153	77.7488	76.8915	76.2606	77.2717	69.825	72.0243	72.4957
L1Md_T	upstream	134		68.8532	72.0573	71.9071	77.7893	76.9314	76.2822	77.3159	69.7044	71.9867	72.4601
L1Md_T	upstream	135		68.7817	71.9277	71.7883	77.8016	76.9632	76.2946	77.3187	69.5295	71.86	72.3688
L1Md_T	upstream	136		68.6061	71.786	71.5812	77.7438	76.9146	76.2486	77.2811	69.3426	71.6935	72.192
L1Md_T	upstream	137		68.431	71.6471	71.4909	77.7495	76.9125	76.264	77.2653	69.1557	71.5292	71.9951
L1Md_T	upstream	138		68.2694	71.5286	71.3406	77.7553	76.9419	76.2626	77.2664	68.9914	71.4223	71.8993
L1Md_T	upstream	139		68.0405	71.2515	71.0959	77.811	76.9752	76.2821	77.3058	68.6943	71.3046	71.8027
L1Md_T	upstream	140		67.8202	71.0609	70.9151	77.8291	76.9806	76.2609	77.2847	68.4471	71.1898	71.6678
L1Md_T	upstream	141		67.5512	70.8093	70.6895	77.7707	76.9259	76.2265	77.2126	68.1805	71.0034	71.4409
L1Md_T	upstream	142		67.3972	70.6173	70.5177	77.7613	76.9097	76.1783	77.1708	67.9814	70.8845	71.2963
L1Md_T	upstream	143		67.3249	70.4613	70.368	77.7859	76.9086	76.2033	77.1813	67.8421	70.7724	71.1619
L1Md_T	upstream	144		67.107	70.1882	70.202	77.7533	76.9134	76.1692	77.1924	67.5795	70.5663	70.929
L1Md_T	upstream	145		66.8691	69.9436	70.0534	77.7413	76.8926	76.1826	77.1987	67.3202	70.3942	70.7234
L1Md_T	upstream	146		66.643	69.6666	69.8169	77.6899	76.7955	76.1198	77.1178	67.0548	70.18	70.4921
L1Md_T	upstream	147		66.539	69.4773	69.6539	77.6635	76.7701	76.1067	77.0933	66.8462	70.0295	70.371
L1Md_T	upstream	148		66.3284	69.2168	69.3727	77.6536	76.7691	76.0959	77.0968	66.5221	69.7828	70.1016
L1Md_T	upstream	149		66.0992	68.992	69.127	77.6131	76.7622	76.0774	77.0743	66.2823	69.7142	69.9978
L1Md_T	upstream	150		65.8919	68.8058	68.9366	77.5696	76.7299	76.0071	77.0789	66.0146	69.5253	69.7878
L1Md_T	upstream	151		65.6617	68.6554	68.7433	77.6275	76.7116	76.0196	77.119	65.8142	69.3485	69.5906
L1Md_T	upstream	152		65.549	68.3958	68.5352	77.6669	76.7283	76.0641	77.1561	65.5958	69.1899	69.43
L1Md_T	upstream	153		65.3883	68.2108	68.3065	77.6877	76.7608	76.0944	77.197	65.4405	69.1116	69.3406
L1Md_T	upstream	154		65.116	67.9195	68.0581	77.6247	76.7024	76.0062	77.1531	65.1031	68.8861	69.072
L1Md_T	upstream	155		64.8781	67.6868	67.8216	77.5902	76.6739	76.0226	77.1546	64.8405	68.6318	68.8676
L1Md_T	upstream	156		64.7167	67.4942	67.6359	77.5969	76.6884	76.0037	77.1744	64.6027	68.4843	68.7145
L1Md_T	upstream	157		64.5268	67.2243	67.3664	77.5811	76.6845	75.95	77.1428	64.3216	68.293	68.5248
L1Md_T	upstream	158		64.2393	66.9727	67.1617	77.615	76.7314	75.9946	77.1697	64.0584	68.0543	68.2623
L1Md_T	upstream	159		64.0108	66.6491	66.9416	77.5629	76.6628	75.9365	77.1004	63.766	67.8382	68.0131
L1Md_T	upstream	160		63.7993	66.4073	66.7798	77.6148	76.6744	75.9997	77.1503	63.5433	67.6778	67.8126
L1Md_T	upstream	161		63.4913	66.1146	66.4569	77.6478	76.7028	76.0267	77.1861	63.2396	67.5176	67.6718
L1Md_T	upstream	162		63.1641	65.7836	66.0994	77.5785	76.6687	76.0172	77.1749	62.8242	67.1309	67.2793
L1Md_T	upstream	163		62.9765	65.5379	65.9025	77.6373	76.7014	76.0831	77.237	62.5276	66.9207	67.0547
L1Md_T	upstream	164		62.7694	65.2934	65.7118	77.6822	76.7639	76.1385	77.2998	62.2579	66.7425	66.8934
L1Md_T	upstream	165		62.4619	64.8782	65.3632	77.5871	76.6897	76.0674	77.2529	61.8452	66.4445	66.556
L1Md_T	upstream	166		62.2064	64.5234	65.0978	77.6001	76.7159	76.1235	77.3159	61.5464	66.2279	66.2663
L1Md_T	upstream	167		61.9863	64.256	64.8735	77.619	76.7325	76.157	77.3315	61.2566	66.0758	66.0928
L1Md_T	upstream	168		61.8175	64.0127	64.6422	77.6845	76.7636	76.1779	77.4227	60.9835	65.9468	65.8815
L1Md_T	upstream	169		61.5361	63.6395	64.379	77.6825	76.7438	76.1547	77.4269	60.6612	65.7686	65.6819
L1Md_T	upstream	170		61.2442	63.3099	64.1285	77.6518	76.7225	76.1408	77.4525	60.3435	65.5173	65.4611
L1Md_T	upstream	171		61.0907	63.0356	63.8779	77.695	76.7652	76.1821	77.4869	60.0318	65.2877	65.1944
L1Md_T	upstream	172		60.8061	62.7078	63.5846	77.6694	76.7744	76.2016	77.5119	59.7166	64.9941	64.9164
L1Md_T	upstream	173		60.5475	62.4209	63.2598	77.6289	76.742	76.1602	77.4819	59.3469	64.7601	64.6428
L1Md_T	upstream	174		60.351	62.0192	62.9157	77.6962	76.8017	76.2624	77.5577	59.0164	64.4441	64.3501
L1Md_T	upstream	175		60.0149	61.5825	62.5581	77.7566	76.8405	76.3487	77.6129	58.5697	64.1683	64.024
L1Md_T	upstream	176		59.7076	61.1707	62.1887	77.7633	76.8266	76.3511	77.5824	58.1996	63.7431	63.5448
L1Md_T	upstream	177		59.3714	60.79	61.8333	77.7672	76.8566	76.3464	77.575	57.7769	63.4107	63.2139
L1Md_T	upstream	178		59.1315	60.4359	61.5735	77.7624	76.883	76.351	77.5702	57.4141	63.2053	62.9571
L1Md_T	upstream	179		58.937	60.0349	61.3018	77.8237	76.91	76.4067	77.6309	57.0153	63.0532	62.6685
L1Md_T	upstream	180		58.7429	59.692	61.012	77.8704	77.006	76.4806	77.7192	56.6589	62.9286	62.4532
L1Md_T	upstream	181		58.4913	59.2162	60.7472	77.9158	77.0922	76.5483	77.7274	56.2906	62.5561	62.1045
L1Md_T	upstream	182		58.1956	58.8847	60.4354	77.9518	77.1251	76.5636	77.7999	55.9439	62.2217	61.8168
L1Md_T	upstream	183		57.8624	58.4547	60.1077	77.9574	77.2087	76.5644	77.8113	55.4451	61.9377	61.4801
L1Md_T	upstream	184		57.3693	57.9264	59.6918	77.9615	77.1948	76.5565	77.8067	54.962	61.5439	61.0499
L1Md_T	upstream	185		57.0153	57.4575	59.2537	77.9869	77.2388	76.5119	77.7815	54.4943	61.0921	60.5275
L1Md_T	upstream	186		56.7484	57.1478	58.9815	78.0172	77.2259	76.5603	77.7995	54.1905	60.8961	60.2797
L1Md_T	upstream	187		56.6156	56.9164	58.8003	78.05	77.2327	76.6065	77.8304	53.9549	60.6597	60.0565
L1Md_T	upstream	188		56.2983	56.4961	58.549	78.0389	77.1603	76.5747	77.7842	53.6127	60.2752	59.7093
L1Md_T	upstream	189		56.0306	56.2002	58.2632	78.0544	77.1584	76.581	77.8162	53.3617	60.0948	59.4488
L1Md_T	upstream	190		55.7244	55.8398	57.9285	78.0985	77.1822	76.6163	77.8685	53.0227	59.8113	59.1404
L1Md_T	upstream	191		55.4008	55.5322	57.6074	78.1629	77.2655	76.6615	77.9038	52.6102	59.4376	58.7419
L1Md_T	upstream	192		54.8967	55.0681	57.1708	78.2074	77.29	76.7304	77.9048	52.1038	59.0509	58.3242
L1Md_T	upstream	193		54.5207	54.6726	56.8342	78.2311	77.3116	76.7711	77.9399	51.7536	58.7807	58.0151
L1Md_T	upstream	194		54.2348	54.3212	56.5307	78.3161	77.3576	76.8499	78.0084	51.3784	58.5068	57.6502
L1Md_T	upstream	195		53.9295	53.9593	56.2411	78.3463	77.3678	76.8704	77.9716	51.0291	58.3173	57.3767
L1Md_T	upstream	196		53.6915	53.6138	56.0338	78.33	77.4048	76.8801	78.0036	50.7965	58.0649	57.0926
L1Md_T	upstream	197		53.4929	53.393	55.8824	78.4044	77.4491	76.947	78.0875	50.5527	57.8842	56.8864
L1Md_T	upstream	198		53.1216	53.0425	55.5517	78.4472	77.4974	76.982	78.1031	50.2083	57.5268	56.4551
[truncated: 4,601 more rows]

## Sheet: Fig. 3 j
Chr	Start	End	Strand	Feature	nt mismatch from consensus	No. Probes	Mean C19KO_rep1	StDev C19KO_rep1	Mean C19KO_rep2	StDev C19KO_rep2	Mean C19KO_rep3	StDev C19KO_rep3	Mean Spocd1WT_rep1	StDev Spocd1WT_rep1	Mean Spocd1WT_rep2	StDev Spocd1WT_rep2	Mean Spocd1WT_rep3	StDev Spocd1WT_rep3	Mean Spocd1WT_rep4	StDev Spocd1WT_rep4	Mean Spocd1K464A_rep2	StDev Spocd1K464A_rep2	Mean Spocd1K464A_rep3	StDev Spocd1K464A_rep3	Mean Spocd1K464A_rep4	StDev Spocd1K464A_rep4	Mean Miwi2KO_rep1	StDev Miwi2KO_rep1	Mean Miwi2KO_rep2	StDev Miwi2KO_rep2	Mean Miwi2KO_rep3	StDev Miwi2KO_rep3	Mean Spocd1KO_rep1	StDev Spocd1KO_rep1	Mean Spocd1KO_rep2	StDev Spocd1KO_rep2	Mean Spocd1KO_rep3	StDev Spocd1KO_rep3
1	3014751	3021011	-	L1Md_F2	84	2	66.2048	2.15499	51.6435	16.0877	61.2582	3.86509	71.6583	9.54027	68.2973	13.6198	77.244	0.2927	68.3759	19.1782	61.2319	31.2562	67.2086	15.6018	52.8646	13.6265	60.8474	15.9669	59.755	16.565	57.9424	19.6233	56.508	14.7771	45.9474	2.78493	52.7572	8.81371
1	3037726	3043047	+	L1Md_A	54	4	85.5246	6.32372	65.7812	26.3434	73.3515	12.7173	73.0602	11.471	78.1947	7.62934	78.2147	9.65255	76.7651	6.09394	75.9911	17.537	81.7365	2.1489	70.2224	21.4252	78.3722	4.19635	82.1602	1.86751	84.2292	5.98127	73.9422	13.3109	59.7628	7.96997	56.6864	15.8937
1	3064858	3070814	-	L1Md_F2	97	2	93.9874	3.53826	91.4141	7.74396	93.7967	4.16582	89.5196	3.11478	87.1528	0.510655	84.6325	8.97045	78.6732	3.64408	80.8227	7.61433	86.5517	9.26554	88.3657	3.93169	92.8584	2.08169	94.2735	2.68358	91.9429	1.86384	87.7345	3.26934	68.3537	2.14219	75.5755	11.5229
1	3106235	3112409	-	L1Md_F2	87	3	90.731	4.64059	78.5904	6.56076	84.8254	3.77919	79.8251	2.56751	84.4887	4.86179	78.5633	2.52764	84.9348	9.53604	76.7111	10.4957	82.7957	13.7221	88.1705	3.04993	83.3794	4.35149	82.9837	6.07517	77.7104	9.35992	82.3057	5.80923	71.784	4.07934	79.6826	0.759687
1	3734917	3740060	+	L1Md_F2	90	3	94.8881	4.27644	92.0087	3.59359	89.747	3.79619	85.581	10.8631	83.9298	2.08496	83.1046	4.50575	81.1859	11.701	77.1628	4.63553	91.0217	3.97182	89.1794	11.0579	83.9313	4.82987	91.0829	3.5843	92.6	2.79955	90.5854	6.21468	92.8869	2.14053	91.1157	3.87034
1	3824914	3831169	-	L1Md_F2	85	2	75.0941	0.717157	77.264	2.60433	77.5871	1.26947	80.2118	7.29454	76.5143	6.68366	78.3088	9.39343	76.7697	2.09634	73.8636	1.60706	81.1235	1.23962	91.4676	7.53388	72.3139	18.6098	74.4438	14.6047	74.4153	8.73704	73.2551	2.40707	67.5917	9.93144	75.1462	6.1296
1	3846871	3852833	-	L1Md_T	107	4	82.8645	7.24557	77.4142	7.21599	76.0384	13.235	84.5189	4.73433	86.38	4.61828	83.3829	6.51878	81.7205	1.82201	62.4386	16.0867	78.9145	7.89262	78.7358	10.5657	80.8302	8.31804	79.5055	8.96886	79.612	7.89195	77.2314	11.1579	84.109	5.45864	84.5262	8.08487
1	4440430	4445723	+	L1Md_F2	68	3	90.266	7.70848	77.17	16.5056	93.3712	2.02813	85.9251	10.0265	87.1425	4.92837	82.7259	11.903	84.9338	5.95577	81.947	7.38121	78.9051	7.2622	87.1669	8.38756	72.1039	20.3837	78.9135	16.136	77.7771	15.7591	82.9916	8.2597	82.6569	0.42004	62.6852	6.57408
1	5189143	5194724	+	L1Md_T	49	4	64.4666	23.8062	80.1118	8.76554	54.2153	38.8312	83.683	9.17445	79.795	6.60733	84.4142	10.3037	83.4666	5.443	70.9119	6.76323	58.1818	34.8217	74.4387	13.0732	65.3795	14.4219	63.5587	22.001	58.0618	22.8178	70.3619	6.79342	80.0244	8.9732	67.283	23.1675
1	5266738	5273059	-	L1Md_T	43	4	80.8695	6.73518	77.012	17.9955	81.3346	13.6575	83.9472	3.02863	81.0968	3.8877	90.3461	4.13397	85.4931	8.23606	57.9655	23.1334	78.1009	12.2517	85.1064	10.7843	73.2257	20.7071	67.3641	24.3619	72.9769	23.5402	72.5826	18.9004	74.1082	7.54362	83.4796	7.50987
1	5423429	5428578	+	L1Md_T	31	3	74.6692	2.9786	62.4469	3.85276	69.359	5.72241	80.6389	6.88048	80.8041	4.30135	79.1358	7.33198	77.2844	4.88657	65.8453	5.63608	75.1108	7.86466	71.1989	10.019	59.7451	6.66206	66.6258	4.19956	65.2816	1.77348	58.2415	8.37865	83.0845	11.0373	69.5184	1.20857
1	5429836	5435642	+	L1Md_A	16	4	75.1748	10.2585	84.6465	10.8594	83.869	7.42415	87.2539	10.7477	81.6557	7.81914	80.766	9.51521	81.4964	9.97625	82.1843	7.21549	81.8281	6.92877	72.9558	15.6093	70.2158	16.6207	74.7141	11.0643	77.4149	13.5172	67.4158	14.3115	73.718	2.7302	65.2778	1.13402
1	5471701	5476785	+	L1Md_F2	90	2	75.736	9.31512	43.3172	4.54834	61.2391	6.90562	68.5417	6.18718	73.3807	0.395935	75.1195	4.49022	70.0638	8.38039	65.956	7.15384	66.9753	0.436488	70.4446	17.5342	61.9368	0.562418	70.5195	2.31644	68.5395	1.75864	58.5194	2.63551	46.1344	4.99545	42.4921	1.63869
1	5634583	5640725	-	L1Md_F2	87	3	80.2037	11.7977	84.0809	7.05671	78.17	9.75044	77.2584	3.11343	71.5236	16.6006	75.2052	7.05463	67.4603	21.7884	75.4695	7.20402	74.4556	13.5996	68.1331	16.9584	75.1217	13.2573	74.6104	14.5314	75.5565	14.0248	69.7283	15.2817	73.8939	16.351	75.699	16.1296
1	5819993	5825598	+	L1Md_A	16	4	56.3095	15.0871	77.6122	15.2177	56.6581	23.9854	84.7841	11.0074	83.0369	6.86996	77.9042	10.0534	81.1944	10.2665	39.6313	27.6133	62.2161	7.05818	42.1133	30.9473	38.4601	13.176	53.5415	31.0107	36.9353	22.1904	45.9201	25.2312	66.2232	24.7854	82.1134	13.2386
1	5837027	5842999	-	L1Md_F2	93	1	84.623	0	55.4545	0	68.9007	0	80.1984	0	62.2595	0	85.813	0	86.9048	0	77.4194	0	94.2029	0	74.0741	0	83.2314	0	86.8953	0	84.4651	0	76.6615	0	55.6738	0	57.6136	0
1	5849955	5855306	+	L1Md_F2	98	2	77.4619	5.38519	71.1355	12.794	70.842	0.609995	70.9264	1.62025	66.0841	9.39482	67.4289	8.44366	68.3023	13.0982	62.8472	24.0613	65.9946	10.8347	73.1117	0.98693	75.563	9.07383	78.9492	9.66344	81.5829	13.7008	63.4777	1.56356	67.5604	22.5307	64.9122	26.3547
1	5993095	5998361	+	L1Md_T	45	3	74.1535	17.2662	55.9585	32.8835	59.2305	43.2533	78.0653	10.6883	86.7402	2.07862	75.5415	10.4647	75.5076	10.6091	56.0785	6.93885	68.0442	25.9193	67.9444	14.0279	60.0726	20.3252	66.834	9.59643	62.8268	25.3015	69.1338	11.0989	59.5833	17.9167	39.6704	32.2256
1	6042275	6047412	+	L1Md_F2	92	2	89.8147	4.20137	90.4107	2.0808	89.4803	2.05056	84.5743	2.31621	80.3777	0.608948	76.9276	6.44015	81.1038	4.70371	58.3867	9.89647	77.7778	3.92837	85.0495	5.70065	83.9553	5.48882	87.5346	2.2276	84.5983	1.52844	88.6623	1.53904	89.0342	3.40434	85.422	6.9607
1	6066952	6072913	+	L1Md_F2	84	3	77.7323	25.378	75.2709	19.5084	79.3582	22.4663	74.6056	9.28484	72.1926	18.0689	76.8073	19.0358	64.9335	21.1372	84.7523	7.12107	72.9762	23.5573	83.9918	9.03037	78.443	21.297	83.8815	19.0447	78.4179	20.5694	78.2561	21.6755	70.6702	28.4171	75.8951	31.7783
1	6144991	6151219	-	L1Md_T	29	3	62.7778	27.6302	53.2087	36.8428	62.6324	29.6304	84.0097	6.44709	87.8823	3.33702	85.1137	3.57438	83.4362	3.90811	54.0965	38.9781	47.7368	37.2236	47.4503	29.5186	53.355	28.6186	48.7944	35.5135	48.2834	40.7589	53.2136	37.6242	89.5356	8.23674	76.6435	7.95092
1	6333720	6340122	-	L1Md_F2	75	3	76.1414	8.12909	75.9693	3.57774	78.7648	8.89351	77.7642	5.71331	81.5021	0.386144	76.5673	5.40948	74.6164	17.1015	72.4537	2.43881	74.7845	5.86372	72.3968	5.5717	66.1547	8.33948	70.7827	2.54125	68.8355	4.68708	70.7234	2.98044	73.0716	3.43692	81.5774	6.73642
1	7079770	7084952	+	L1Md_F2	74	3	91.0791	3.36105	91.5777	2.36001	92.7615	1.42506	88.8174	5.61759	88.3833	4.91483	85.0853	0.686667	86.8105	8.69912	80.6609	10.1516	84.2203	8.22921	83.27	5.51733	89.6241	2.02112	88.3672	5.37212	91.458	2.16691	89.4852	1.84319	87.6301	8.40954	89.5212	1.67198
1	7190467	7195816	+	L1Md_T	46	2	95.7751	4.9036	90.5952	0	50	70.7107	89.5595	7.86235	84.9524	0	86.2745	0	93.75	0		0		0	75	0	94.3182	0	92.807	0	49.2647	69.6708	85	0	74.386	0	100	0
1	7230986	7237221	-	L1Md_F2	65	4	75.9464	15.6887	78.7487	13.0458	71.782	12.3357	83.9103	12.6584	82.2678	6.81791	78.9016	7.55558	78.537	6.5597	76.9271	17.5605	81.3759	11.7233	79.27	4.53656	72.9906	12.9563	76.508	12.1384	68.0434	17.8475	77.4831	13.663	74.9776	14.4253	73.3418	15.3799
1	7271638	7276868	+	L1Md_F3	66	3	50.3588	46.346	59.4178	40.4464	55.1205	49.8297	70.1484	28.4284	74.7331	12.7697	62.6857	28.5415	63.3969	29.0231	73.242	13.6267	52.1412	47.3205	48.6062	40.3201	53.8485	43.1507	51.8735	43.5287	48.8775	47.667	51.4651	47.3219	52.2832	44.8364	52.2474	48.7923
1	7281634	7288057	-	L1Md_T	49	4	76.699	8.82083	72.7339	10.9244	61.3239	19.704	75.2193	5.78299	82.0397	3.37793	71.7765	11.5058	79.2239	6.4797	66.7321	14.3229	82.3558	16.0645	80.7619	8.02331	76.4483	6.61627	78.106	5.45726	76.0144	8.92185	72.7388	12.7083	72.7679	15.1016	72.2679	15.0793
1	7301155	7307339	-	L1Md_F2	75	3	88.4835	1.86712	85.6631	3.47955	88.0634	5.33279	84.7617	5.71833	80.2851	2.36167	82.8285	7.79704	83.9444	4.16634	80.1976	7.60064	81.1622	5.87226	71.6723	19.8804	76.9295	11.78	72.8161	20.079	80.1278	11.8745	82.7442	8.73996	82.7584	4.54431	88.8887	4.13885
1	7328681	7335740	-	L1Md_T	31	4	76.1839	11.1119	58.1696	23.5138	51.3468	27.9681	83.182	0.739607	79.1015	4.35752	83.4199	7.3391	79.3056	4.4401	56.8155	14.6313	74.9901	7.49505	75.6373	11.0244	78.9483	10.8435	57.4796	27.1678	64.5509	30.2301	51.8268	29.699	41.8333	34.1568	28.7653	34.7135
1	7482158	7488613	-	L1Md_A	26	5	67.531	22.7119	68.2674	28.6017	61.2453	31.5498	78.9652	7.1135	81.7188	8.85677	82.7347	4.81986	80.8964	2.46172	42.9934	19.3702	74.9297	9.51516	52.4934	26.7755	49.4985	30.482	47.2744	33.6661	48.3914	34.3505	48.6998	32.7188	85.797	3.58973	75.0312	19.5124
1	7843439	7848822	+	L1Md_T	47	3	43.0749	8.91753	58.1662	8.71267	44.2205	34.7548	72.6198	15.522	67.136	12.6759	65.1609	4.48344	68.8067	12.0885	52.4361	8.68056	60.046	14.069	60.7399	11.8284	44.6659	7.20882	53.3125	6.34118	51.8256	2.80391	45.6718	6.31403	44.4895	18.2993	69.6713	9.21122
1	8041064	8045874	-	MMERVK10C-int	53	3	51.347	7.28843	56.674	10.5828	55.008	3.64506	43.2624	3.77067	37.3727	8.93156	50.3437	8.01798	43.3753	4.8111	44.0046	1.54712	48.7028	8.82353	44.9936	11.2191	48.3122	2.903	50.1891	5.15168	47.3708	2.18979	45.9186	4.74594	63.2407	10.1041	58.0278	9.43742
1	8041064	8045874	-	MMERVK10C-int	53	3	51.347	7.28843	56.674	10.5828	55.008	3.64506	43.2624	3.77067	37.3727	8.93156	50.3437	8.01798	43.3753	4.8111	44.0046	1.54712	48.7028	8.82353	44.9936	11.2191	48.3122	2.903	50.1891	5.15168	47.3708	2.18979	45.9186	4.74594	63.2407	10.1041	58.0278	9.43742
1	8156541	8162909	+	IAPEz-int	19	5	77.7866	4.0015	81.5742	6.00704	72.2327	13.8394	65.5425	16.4759	70.0842	9.70503	76.7052	20.8079	71.1106	11.308	78.8427	15.7749	76.3889	0.982093	75.1894	5.04439	79.1398	5.42597	78.7627	4.99558	72.1201	8.81659	77.7415	14.2737	81.8614	6.38878	80.3632	2.57278
1	8156541	8162909	+	IAPEz-int	19	5	77.7866	4.0015	81.5742	6.00704	72.2327	13.8394	65.5425	16.4759	70.0842	9.70503	76.7052	20.8079	71.1106	11.308	78.8427	15.7749	76.3889	0.982093	75.1894	5.04439	79.1398	5.42597	78.7627	4.99558	72.1201	8.81659	77.7415	14.2737	81.8614	6.38878	80.3632	2.57278
1	8190829	8195773	+	MMERVK10C-int	36	3	58.5368	9.53334		0	61.5304	1.56632	52.9972	14.8996	52.6162	11.8717	57.0048	15.7112	42.7506	15.1811	49.0196	0.980392	54.1667	0	50.2083	10.6382	57.8221	18.0228	51.7767	5.3392	52.6273	6.75777	46.2384	19.3981		0	53.2609	3.26087
1	8190829	8195773	+	MMERVK10C-int	36	3	58.5368	9.53334		0	61.5304	1.56632	52.9972	14.8996	52.6162	11.8717	57.0048	15.7112	42.7506	15.1811	49.0196	0.980392	54.1667	0	50.2083	10.6382	57.8221	18.0228	51.7767	5.3392	52.6273	6.75777	46.2384	19.3981		0	53.2609	3.26087
1	8212467	8219050	-	L1Md_A	7	5	51.5049	10.2929	95	0	51.2113	10.4742	67.7637	14.8638	63.6858	23.6926	68.0569	16.4992	64.3351	25.8383	48.957	18.0545	53.8226	13.9046	51.6496	23.7569	44.9329	23.6671	42.2687	13.2781	54.4908	5.48103	35.7406	18.529	84.2281	4.30691	72.3407	4.30677
1	9401679	9406684	+	L1Md_F3	70	2	78.4403	12.1193	75.1338	3.81086	76.7972	6.46744	73.8531	8.82395	70.268	27.1801	72.9693	9.38467	66.96	19.9213	67.5397	20.0908	70.0717	12.6722	78.663	3.87076	66.5855	1.79333	70.0354	7.14315	67.1726	8.34658	63.2906	20.3324	79.2309	1.85627	77.2426	11.3622
1	9482922	9488091	+	L1Md_A	88	2	82.6941	5.38608	79.2813	6.04724	80.169	6.73325	88.5709	4.64594	73.7043	3.46413	87.676	2.48183	82.1491	10.4471	66.4352	5.56519	79.0707	0.706022	74.4172	1.8955	71.9221	6.78636	66.2268	0.438672	68.9074	9.58523	74.8219	4.1943	84.7639	1.48364	78.3472	0.622538
1	10730212	10736663	-	IAPEz-int	24	6	85.63	4.94214	80.8925	8.16068	81.5053	10.2262	76.0733	6.80835	83.5725	10.1219	70.3354	19.1978	74.6601	11.1052	72.7404	7.77682	61.282	13.7616	76.6238	7.46921	78.6202	8.09579	81.3424	11.4856	77.8377	10.0336	79.856	7.83417	88.8366	6.94282	79.7466	11.0947
1	10730212	10736663	-	IAPEz-int	24	6	85.63	4.94214	80.8925	8.16068	81.5053	10.2262	76.0733	6.80835	83.5725	10.1219	70.3354	19.1978	74.6601	11.1052	72.7404	7.77682	61.282	13.7616	76.6238	7.46921	78.6202	8.09579	81.3424	11.4856	77.8377	10.0336	79.856	7.83417	88.8366	6.94282	79.7466	11.0947
1	10786852	10793003	-	L1Md_A	19	3	88.3428	7.42399	80.8697	8.77567	81.695	10.1475	86.7289	2.12834	86.6757	7.76534	83.0256	4.87782	86.5922	8.94699	73.3523	4.84334	79.9277	9.63709	79.2711	18.3002	83.6071	8.36331	83.8213	6.47164	81.6907	9.94694	79.3548	12.6655	86.7928	3.24537	85.5074	1.32363
1	10882284	10887768	-	L1Md_T	34	3	84.6634	11.1411	68.2436	14.7964	71.7281	15.5666	76.3167	10.345	69.3162	17.8711	74.5149	21.3	73.4325	13.7332	69.709	12.3866	61.7044	26.1845	73.5982	6.685	61.8291	24.9712	65.8529	25.1087	62.3248	20.0837	59.3396	25.3649	79.2846	11.8442	72.3289	23.0383
1	10970655	10975951	+	L1Md_Gf	78	3	83.3032	11.802	81.4056	20.5034	76.6882	24.524	81.1436	9.10203	79.0252	4.36092	81.9411	1.76953	83.198	2.50699	76.5747	9.27788	78.9164	10.4237	71.4327	9.65882	78.2678	8.14697	84.5023	0.709811	86.1121	1.96703	76.6622	19.7622	75.4086	11.4343	81.292	17.1358
1	12263955	12270092	-	L1Md_F2	64	3	82.5723	14.0828	76.6263	13.0567	81.9323	7.68791	80.686	4.60931	78.7923	5.36782	80.767	10.0412	78.4663	3.05549	81.4904	0.240383	66.5833	26.2295	78.5943	9.68256	71.4451	20.0401	69.6042	24.9578	72.4567	24.8453	71.4394	24.6843	76.2396	10.3338	71.5245	18.1852
1	12439957	12445451	+	L1Md_F2	105	3	88.824	7.3464	85.943	2.91066	86.5942	7.90064	84.5829	3.07347	86.729	3.7751	88.4097	7.87104	81.3374	1.75163	84.4907	3.88972	81.8811	10.8239	81.0505	11.4967	82.6775	7.38955	82.2806	10.716	83.9098	10.6883	86.0902	10.79	90.7336	4.22325	87.3117	6.63459
1	12457693	12462933	+	L1Md_F2	94	2	92.9947	0.944532	85.7413	1.24415	92.0127	7.61529	87.241	1.69857	83.9056	3.22382	87.0098	0.693242	76.9323	6.57131	93.5672	6.61621	80.8386	4.59952	81.229	12.0674	82.6268	1.15629	88.7973	4.68435	87.8172	4.86776	81.3619	11.4065	86.2189	7.10257	86.3789	7.66587
1	12662852	12668535	-	L1Md_T	41	1	92.1416	0	86.5591	0	91.6667	0	95.1389	0	85.7993	0	96.5686	0	88.5417	0	65	0	93.3333	0	84.127	0	87.6306	0	96.1616	0	97.8927	0	90.6746	0	92.5926	0	96.0811	0
1	13472508	13477835	+	L1Md_F2	73	3	91.909	3.00408	66.136	2.15728	83.9928	8.38731	84.9501	3.64357	88.0336	4.16763	84.8841	4.84978	90.2656	4.10658	86.2284	1.17419	82.0786	9.06033	91.1015	3.03804	83.9638	5.52614	90.2213	3.0722	90.002	5.43797	85.7992	2.15444	63.4401	3.48646	63.1373	5.772
1	13550860	13557337	+	IAPEz-int	15	7	84.5235	7.72221	55.5093	11.6338	79.7498	14.6642	78.3866	7.49387	74.3001	6.90339	82.4747	2.48499	77.3291	6.42288	63.0934	29.5115	80.7818	4.47761	71.317	7.84668	84.5968	6.41742	84.3849	7.36689	86.1657	5.36744	76.7183	6.48847	79.4236	12.8195	72.5829	9.24857
1	13550860	13557337	+	IAPEz-int	15	7	84.5235	7.72221	55.5093	11.6338	79.7498	14.6642	78.3866	7.49387	74.3001	6.90339	82.4747	2.48499	77.3291	6.42288	63.0934	29.5115	80.7818	4.47761	71.317	7.84668	84.5968	6.41742	84.3849	7.36689	86.1657	5.36744	76.7183	6.48847	79.4236	12.8195	72.5829	9.24857
1	13730905	13737328	-	L1Md_T	29	2	28.2304	25.3475		0	31.8574	11.8405	85.7051	0	56.1905	21.8866	72.3809	15.7415	81.9444	0	5.26316	0	7.89474	0	5.76923	0	39.5726	42.147	50.7143	29.2944	50.8366	52.4391	31.5789	0		0		0
1	13763674	13769817	-	L1Md_F2	65	3	88.7747	1.13809	68.6683	1.96206	82.9312	4.1	88.7383	5.08839	84.6319	5.19684	91.7794	2.3228	83.3479	5.46228	77.1032	10.1856	91.7064	6.80892	93.2685	5.83243	66.3528	25.0092	70.1769	23.836	72.0968	31.9392	73.4037	10.7006		0	70.8302	7.82795
1	13891061	13897392	-	L1Md_T	41	4	86.0807	6.21988	81.6516	8.19264	66.5738	29.4569	85.5065	5.84596	86.8695	8.79969	81.509	6.16587	92.1142	7.26816	75.5078	11.6297	84.8621	12.4302	72.2915	12.2657	86.4067	7.09002	80.1818	16.4091	85.1053	13.4048	83.6145	4.6562	71.4541	10.9832	65.0294	5.05583
1	14028020	14034487	-	L1Md_F2	82	3	87.9213	8.44142	82.656	9.04587	90.0398	1.78103	84.6857	6.84758	89.1153	6.39858	87.8481	4.55218	84.228	5.22343	69.6234	11.2543	87.4409	9.40724	85.2842	11.4807	86.1712	8.08582	84.7595	6.66922	86.7345	8.84527	83.5047	1.4259	80.1552	5.61676	76.5759	6.22581
1	14084869	14090721	+	L1Md_T	53	4	85.9618	4.26305	93.3023	2.63698	52.8687	38.7156	82.6985	9.62672	84.0675	2.02285	77.9879	6.79006	84.5594	4.71094	88.9992	10.0937	85.3504	15.1204	82.9708	11.2815	86.1267	3.29583	83.7803	8.67026	88.5966	3.7966	85.4813	2.80496	87.2154	6.60373	83.4035	8.29017
1	14113239	14119084	+	L1Md_T	36	4	56.817	34.6968	45.8504	33.6877	50.4876	41.659	84.1675	8.78551	78.0431	14.9955	82.4288	10.0971	88.6116	4.5058	41.3234	45.2396	49.1989	41.1786	76.1364	18.7592	51.2447	32.5336	51.8708	41.6804	44.8997	49.2799	47.0624	40.581	53.8838	33.4168	51.7951	43.4553
1	14447502	14452657	+	L1Md_F2	72	3	91.7158	3.76581	86.7036	3.04587	87.1396	5.31602	90.7026	5.42469	80.8298	7.16441	80.7133	13.4582	80.5515	2.77011	72.7863	8.17447	81.6381	5.73378	91.1342	3.48388	83.5323	7.71512	85.2319	12.4126	88.2797	3.28417	85.1815	2.74017	83.4985	2.54899	88.0581	4.58394
1	14476212	14482475	-	L1Md_T	40	3	72.0958	23.0728	88.2069	6.71379	51.2155	38.5867	94.6552	4.65517	82.6599	11.1407	90.5963	2.19009	87.5	0.18116	61.8961	17.4517	75	25	62.9403	17.0941	78.4618	12.2399	80.4456	13.3785	65.5698	30.1783	71.503	13.7698	69.2515	24.1971	72.7054	8.76637
1	14969312	14974715	-	L1Md_T	33	3	81.4071	8.02573	71.3593	15.0522	81.8909	9.49161	76.3047	4.22988	81.1521	5.42405	88.1674	1.08405	77.258	10.3315	74.7436	5.38919	75.7766	18.6424	73.4551	11.2082	64.2846	34.1314	56.6247	29.3757	62.2348	35.1973	67.7147	18.3669	77.7416	3.81517	78.8695	5.48789
1	14988591	14994955	-	L1Md_A	16	4	63.8404	35.1345	58.7406	40.4285	61.773	38.5287	85.1448	6.15859	81.7133	10.4494	85.7324	6.42514	84.019	7.07982	74.1361	21.2992	53.6901	39.4017	60.4722	27.4499	62.9803	36.9151	60.9367	41.8678	61.0701	40.2488	59.9097	29.8886	82.5951	11.4751	88.994	6.23997
1	15020299	15025491	+	L1Md_A	10	3	78.938	26.5649	74.6409	31.6406	72.26	33.9611	88.5995	6.82068	78.2639	9.12341	88.4589	4.91209	87.7191	2.244	84.127	0	43.0952	43.0952	77.0185	29.0412	72.5103	19.2229	72.9763	35.7997	76.4857	27.4223	72.3665	25.9347	82.6848	7.77227	73.3537	17.8012
1	15083507	15089380	+	L1Md_T	52	4	82.608	9.85995	85.2231	11.2606	29.2202	39.4075	88.6913	2.69324	78.3681	13.6181	80.0872	7.55874	83.2275	8.64201	82.6389	7.37115	72.6191	0.972019	72.9426	10.5265	83.4815	6.04061	79.762	9.84551	79.1259	10.2805	75.3081	6.57985	30.7305	18.9567	57.7775	26.8766
1	15257902	15264360	-	L1Md_T	30	3	59.3034	22.1571	44.9782	39.1134	46.5654	23.1888	70.7059	26.3169	67.2078	9.13484	70.6226	20.3187	63.6111	17.9154	54.9603	20.0397	34.009	17.3423	68.647	20.7975	44.5013	30.7932	45.2227	17.3073	39.9845	35.2679	40.2807	26.8653	39.7861	29.985	54.9339	19.4339
1	15736582	15743579	-	L1Md_A	7	5	44.0399	38.5802	30.6098	37.4891	45.1192	36.2185	89.407	7.39267	82.3582	12.1197	84.4193	8.36775	88.9391	9.46166	43.7086	30.8106	90.3846	0	53.0564	24.6601	63.1096	18.7422	51.1625	39.2349	40.1423	47.2948	40.0997	36.8179	70.1691	14.9265	82.8307	1.18572
1	15761239	15766476	+	L1Md_F2	67	2	85.0679	14.3841	83.6568	9.26527	65.5458	21.8654	94.6295	2.38474	83.7841	6.31575	83.344	6.66312	88.8789	2.10111	75.5682	18.4812	72.808	16.9347	79.2917	14.5546	79.9265	19.5547	91.0836	2.73968	81.8257	20.1286	83.114	13.8619	79.2793	15.2189	86.189	1.854
1	15928133	15933542	-	L1Md_T	34	3	86.5517	4.56961	80.3866	15.1089	91.2006	9.51031	89.539	2.49563	88.5857	4.77926	91.1497	7.02752	80.114	15.8346	80.6349	29.5136	89.2176	3.09012	81.8957	25.5802	74.3451	25.8645	80.211	25.9736	74.7173	30.0145	74.9272	25.5473	83.1111	9.11111	72.474	22.474
1	15950058	15956238	-	L1Md_A	13	4	77.8295	18.5349	68.9113	22.3119	72.8536	25.93	87.9454	7.0147	81.0773	8.66078	83.0208	6.46137	87.6967	6.61469	71.4331	16.9486	81.0206	22.0432	75.7225	24.0426	74.6774	15.7409	81.8088	16.4525	82.0677	19.8904	76.5329	21.69	82.6142	2.56011	88.1726	11.3386
1	16030428	16036567	-	L1Md_F2	62	4	83.8996	5.32994	67.2991	7.99587	81.9668	10.3343	80.1747	19.1687	79.0274	16.6003	79.736	9.31096	80.867	12.2081	81.0764	8.73593	81.9594	8.67011	80.2648	4.33499	85.3044	1.82161	84.4669	6.67275	89.9194	4.74021	85.0669	7.16847	71.9753	3.76594	54.5254	7.98648
1	16163691	16170027	-	L1Md_T	38	4	71.1069	30.0846	81.4221	19.3975	75.4846	28.332	92.8387	4.8804	85.144	2.88343	83.9658	4.93043	85.2214	4.61643	74.1051	28.5131	75.8117	27.1323	70.4353	33.6959	71.5809	33.157	68.1776	31.1953	72.1834	33.4463	73.4607	24.8657	84.6841	14.1863	75.3766	26.833
1	16728015	16733262	+	L1Md_F2	81	2	88.0563	8.96707	89.2868	6.46426	89.5841	10.0697	81.2957	9.49277	78.5806	15.9584	75.4702	8.56105	85.9586	8.80897	75.8013	16.5445	80.7143	7.07107	76.3641	0.150585	84.7586	7.11631	85.8144	10.6596	87.9636	6.37362	87.5788	9.94353	84.5541	3.04973	83.5328	13.1101
1	16738610	16744987	+	IAPEz-int	17	6	81.9027	4.31183	84.6154	0	83.1266	11.0638	80.9882	6.67648	76.7117	7.73373	79.6209	10.2579	74.1135	8.06495	72.8535	3.95345	50.744	14.0232	88.8492	4.57201	77.3023	15.7242	80.2444	10.3251	81.3806	9.08074	79.4158	7.69724	100	0	77.8858	10.1972
1	16738610	16744987	+	IAPEz-int	17	6	81.9027	4.31183	84.6154	0	83.1266	11.0638	80.9882	6.67648	76.7117	7.73373	79.6209	10.2579	74.1135	8.06495	72.8535	3.95345	50.744	14.0232	88.8492	4.57201	77.3023	15.7242	80.2444	10.3251	81.3806	9.08074	79.4158	7.69724	100	0	77.8858	10.1972
1	16871003	16876204	+	L1Md_F2	88	3	91.4075	3.21925	89.7455	2.36283	90.5862	3.33175	85.4827	12.5344	86.2031	7.64944	80.851	9.01207	79.1835	4.28894	87.9291	8.53874	80.061	5.78267	82.3891	3.94754	83.5996	11.3666	89.594	6.66765	87.9506	5.58523	85.6398	3.94367	92.1391	1.15845	91.5196	6.38765
1	17288554	17294384	-	L1Md_T	41	2	72.3554	26.8051	80.1468	16.3758	74.1389	21.3703	80.0471	1.7808	87.1284	11.7129	86.0119	7.15525	86.9048	5.05076	55.7692	57.1125	75.4902	34.6621	70.6618	16.7418	70.7702	18.6598	77.5702	25.0622	70.7723	32.2335	72.1548	19.5465	56.335	2.32989	68.2598	8.14559
1	17328915	17335070	-	L1Md_A	13	3	83.9355	1.71332	91.8333	1.52246	85.697	2.88615	83.4351	9.00981	85.4772	3.21309	84.9346	8.90522	78.6838	2.93153	89.9621	5.87121	82.7586	0	75.6098	8.39999	80.3796	7.20476	76.1672	5.44114	77.1977	6.76277	77.3489	5.75101	80.649	7.90463	82.7884	9.51745
1	17383283	17390159	-	L1Md_T	30	5	54.2475	36.584	51.1103	39.758	47.5163	36.5087	90.2475	2.34261	76.3973	9.79548	84.4666	5.6201	83.0094	4.90935	58.125	29.511	49.4282	42.016	58.191	34.1431	41.7805	41.1723	47.1729	40.2494	44.3103	44.113	41.5389	43.3465	52.4021	36.2276	59.9152	27.6467
1	17435109	17441416	-	L1Md_F2	103	2	82.348	10.697	82.6232	9.74547	83.116	8.70429	81.5466	0.0601628	84.2303	0.120169	78.1233	3.63135	85.8974	3.62619	73.1217	11.7477	88.1797	10.6555	80.072	6.91804	68.8235	15.3897	72.9484	21.5752	77.3591	11.0673	76.6175	13.5452	80.0632	5.62319	82.1011	6.12364
1	17466854	17472493	+	L1Md_T	36	4	46.7178	16.2272	39.0755	20.5798	42.481	27.8213	82.3205	4.322	75.4689	9.66461	80.3023	7.41347	80.9646	3.73522	39.7059	34.3627	59.0186	16.9707	62.1735	14.7629	35.8213	26.0007	46.0611	18.0452	35.4474	20.1558	51.0667	12.1633	53.7551	28.6843	53.3995	37.4753
1	17473538	17478944	+	L1Md_A	15	4	66.6404	34.5062	62.9628	34.7432	64.2806	32.5402	86.312	5.85903	78.4146	10.9609	83.9621	3.62929	80.8584	7.40282	92.2222	1.81444	67.6115	31.0959	57.9949	36.2062	55.7731	35.5473	60.2195	33.9201	57.6178	36.9015	62.08	28.8874	85.4834	3.06306	85.3088	5.10752
1	17552486	17558019	+	L1Md_F2	99	3	88.9349	5.10754	84.533	4.65289	88.2604	4.47224	77.1811	13.1308	82.7629	3.37472	81.859	1.4365	84.3685	11.642	74.1952	16.4631	82.7601	7.15499	88.3106	5.89902	81.4859	8.6709	86.8182	3.91029	85.6285	6.36189	82.7857	7.00485	79.4246	6.33863	89.3492	2.48282
1	17897629	17904101	-	L1Md_T	45	4	69.2966	27.3798	74.6099	14.6976	62.1871	36.2885	84.7858	5.85221	80.4152	6.54666	83.567	6.15727	86.1019	3.14398	76.2105	11.4378	65.9603	21.655	75.4693	7.05433	64.1064	25.3132	61.8444	33.6481	63.8933	31.4235	67.3654	25.7281	80.6782	11.5172	71.4107	20.2868
1	17916130	17922587	-	L1Md_T	31	4	61.4342	36.5734	56.5238	33.566	62.4104	32.0623	76.5351	4.9279	80.8314	8.66141	85.1383	5.21023	83.9672	2.29344	84.2274	4.39268	65.2778	13.5639	56.6805	40.4497	60.3139	30.0949	57.8645	32.0012	62.3439	26.9778	65.0061	32.2739	70.9692	16.195	58.3903	34.0656
1	17957085	17963575	+	IAPEz-int	12	6	80.3375	11.8834	78.533	10.1	83.7894	5.39904	77.828	9.66422	72.3799	10.9383	71.1427	10.2257	79.6217	13.3114	75.0777	11.1533	78.7753	10.305	80.2285	9.26563	83.4497	7.92972	77.9264	6.56315	82.3419	11.2728	82.2004	4.53748	82.4252	13.1065	84.7742	6.76609
1	17957085	17963575	+	IAPEz-int	12	6	80.3375	11.8834	78.533	10.1	83.7894	5.39904	77.828	9.66422	72.3799	10.9383	71.1427	10.2257	79.6217	13.3114	75.0777	11.1533	78.7753	10.305	80.2285	9.26563	83.4497	7.92972	77.9264	6.56315	82.3419	11.2728	82.2004	4.53748	82.4252	13.1065	84.7742	6.76609
1	18067374	18073598	-	L1Md_F2	101	2	71.2669	7.62925	78.9747	6.29456	64.3138	11.9562	74.4506	4.97858	78.1515	13.5013	79.7071	16.5563	80.8239	17.147	54.7115	7.84163	66.1465	16.7634	67.2656	17.9355	68.3953	1.55818	67.1887	11.0608	64.8001	3.49525	70.112	2.10106	82.0598	0.490047	81.5165	2.44617
1	18077953	18084249	+	L1Md_Gf	56	5	78.5813	3.08683	78.9123	5.43796	42.0095	34.7878	79.5338	5.03207	78.9043	11.4479	73.3387	19.0433	82.4939	10.1296	77.7122	9.13136	80.3568	14.8961	77.0574	10.3801	67.8933	5.47636	78.0959	7.37217	70.1505	6.8876	71.6673	3.93035	73.4088	1.43893	74.328	8.19412
1	18472708	18478219	+	L1Md_T	49	4	61.5452	23.644	70.6944	17.0472	49.7973	36.2363	82.1897	6.84471	76.7658	6.88034	84.9943	2.94684	79.7661	3.77768	50.2761	17.9886	69.9107	15.3282	75.5609	7.01377	59.5767	16.2994	57.9664	28.4794	60.0175	17.4057	72.9962	10.7405	48.4584	26.9062	62.7975	30.1863
1	18537027	18543535	+	L1Md_T	35	5	73.0257	14.9055	63.0215	24.8094	39.7305	36.5529	86.0198	3.65496	85.7938	5.23129	73.4148	10.8647	85.8669	2.37257	61.3691	22.0129	63.6614	17.6504	69.3689	18.7725	43.9888	42.5825	38.1367	39.1204	33.1057	45.5414	40.7943	43.445	32.419	38.306	45.951	35.9871
1	18658620	18664271	+	L1Md_T	51	4	71.0697	13.5252	75.5624	7.75293	57.7503	31.0768	83.9641	6.47245	83.7375	6.50609	85.1016	6.87578	79.5073	8.92513	60.8847	4.9351	81.224	12.0439	67.8649	20.7124	64.8858	23.7571	60.6383	24.6987	59.076	23.7056	68.3533	16.0243	65.4283	14.125	64.9868	21.6071
1	18814954	18820135	+	L1Md_F2	81	3	60.8253	20.8022	64.9855	12.0932	71.5956	9.78045	77.6021	14.2555	71.2277	21.7224	65.9448	14.6831	67.0999	29.071	61.2584	24.8401	62.0167	29.4431	71.1012	17.3619	61.882	21.684	67.1613	25.4884	61.1685	25.1983	62.8012	21.8748	71.1025	20.43	63.4785	20.8794
1	18872424	18877658	+	L1Md_T	37	3	62.5628	35.2356	86.503	6.77406	64.0096	32.4163	83.1292	8.59739	79.8402	3.78203	85.0587	7.89841	83.9686	4.71171	59.4841	29.8742	71.8164	10.5949	68.84	37.8018	58.8099	29.5059	59.9474	32.823	65.5348	38.6796	73.3846	29.0959	77.9354	14.2368	74.164	11.7504
1	18927575	18932785	+	L1Md_A	14	4	67.825	41.2277	60.6903	37.9504	67.7532	42.6408	85.4282	5.58253	87.006	5.20419	90.9435	5.02489	84.9896	8.38546	54.9397	37.0398	63.3664	21.9679	70.9141	26.1427	67.19	39.0492	68.9975	41.5179	67.9152	44.6086	63.4262	42.2131	71.5285	8.51451	74.8824	14.5312
1	19372290	19377716	+	L1Md_T	35	3	58.0251	47.3148	54.5913	47.347	53.1455	46.0837	88.5735	1.75685	86.2681	5.82051	90.1768	5.7901	86.465	0.797976	45.6349	45.6349	49.219	42.9312	48.8809	33.5014	50.3034	41.373	49.7907	43.451	53.5094	46.4279	57.9795	51.1396	51.3534	41.6388	60.3963	49.0243
1	19398790	19404030	+	L1Md_T	42	3	67.1577	14.8648	58.7758	18.0118	65.0482	11.7756	80.7557	10.3223	77.8008	3.54835	69.895	2.2479	85.7479	11.3544	57.1429	7.14286	71.1616	21.0221	77.7778	14.6329	69.9404	10.1613	63.0331	21.2751	61.9916	26.0445	58.4858	19.0818	66.6091	9.7684	71.3117	5.34243
1	19434725	19440905	-	L1Md_A	15	4	71.1028	27.2631	67.2373	27.0388	74.0723	21.7096	78.1357	15.8197	74.283	16.5723	70.0599	14.9942	76.6465	21.0419	59.6643	26.1532	72.7471	17.697	66.2794	32.1942	70.2917	25.9278	69.5723	28.1168	69.3368	28.3653	70.9855	29.7471	80.4265	11.0572	81.0142	9.35223
1	19443832	19450262	-	L1Md_T	47	4	66.2414	18.9284	67.8764	18.3798	63.6842	20.4934	77.6699	14.5867	78.4759	10.6836	78.0813	19.2079	80.9269	7.43735	57.4972	26.0333	69.0721	16.0757	56.7123	11.3081	58.693	22.116	58.5341	19.3181	62.0776	22.3731	60.5776	20.5444	63.6549	21.0342	75.8754	10.6573
1	19622727	19629200	+	IAPEz-int	25	5	80.679	5.54453	83.8438	9.82138	81.5087	1.47352	75.3397	8.05273	88.4815	8.27399	86.3755	5.95535	77.6515	14.8478	75.0314	6.54559	76.1146	8.23558	66.9531	9.67275	88.9519	5.37131	74.5777	8.82971	71.3109	5.91525	79.1145	7.24017	83.5493	6.1114	85.7761	6.29676
1	19622727	19629200	+	IAPEz-int	25	5	80.679	5.54453	83.8438	9.82138	81.5087	1.47352	75.3397	8.05273	88.4815	8.27399	86.3755	5.95535	77.6515	14.8478	75.0314	6.54559	76.1146	8.23558	66.9531	9.67275	88.9519	5.37131	74.5777	8.82971	71.3109	5.91525	79.1145	7.24017	83.5493	6.1114	85.7761	6.29676
1	19687174	19693551	-	L1Md_A	4	4	57.3289	39.1107	55.9649	39.5159	53.4725	43.3784	82.7081	7.32747	66.5444	27.0018	88.7474	0.421711	86.8147	7.10089	82.4074	0.756016	55.7528	42.4004	57.2487	40.6963	55.028	36.2279	63.6234	34.6372	59.6617	42.9828	55.4596	40.4436	88.4007	5.55977	68.5509	24.4681
1	19706891	19712226	+	L1Md_F2	83	3	82.6597	11.4506	82.1132	9.74306	81.4671	12.2373	83.5874	9.38415	86.1872	7.37617	77.6563	10.3783	78.8547	12.6715	81.3547	16.4746	76.3655	19.7272	80.2444	7.33556	73.4195	18.6125	75.1004	9.92549	71.6912	21.6487	79.8071	15.8011	78.1317	13.0785	83.8274	13.4257
1	19838880	19844707	+	L1Md_A	14	5	52.0165	39.3112	50.9519	38.2838	48.9618	36.6288	82.6793	12.1149	83.6575	6.43891	85.8413	2.35667	88.8582	8.06734	38.0861	38.8958	44.0069	40.7261	53.2395	30.8179	45.6189	37.4949	51.309	40.3217	50.4076	35.238	49.0023	40.6352	80.0501	10.0662	84.1976	5.68241
1	20022892	20029148	-	L1Md_F3	65	3	82.8945	6.4068	87.238	5.8715	83.8041	6.57546	86.7292	1.95682	81.3234	5.81273	85.3855	6.8275	82.1156	10.6756	64.4464	5.41103	81.2273	8.8874	80.1599	11.7066	76.0458	14.1923	83.8622	6.86384	75.267	14.3078	81.3561	14.8706	85.0794	1.72525	86.8512	5.63716
1	20642390	20648531	-	L1Md_T	37	4	85.1803	13.6034	83.8427	9.08719	79.6884	14.2768	92.5573	8.08677	84.6597	5.86437	85.2083	10.568	83.9902	5.25029	72.9487	8.54601	78.1104	11.6097	86.5477	12.3187	74.1223	19.7783	74.5486	17.6129	77.4814	19.6505	80.7518	12.399	78.2593	6.79378	78.9405	4.37876
1	21115294	21120378	-	MMERVK10C-int	14	3	86.6127	4.6679	73.6842	0	90.4545	4.96082	77.3215	16.7628	77.7525	10.5303	84.7459	18.0155	80.0569	17.9923	83.3333	0	87.9227	0.966183	84.0482	4.18709	54.2466	31.0734	66.5626	12.6114	66.3333	22.1308	73.9881	19.3161	71.4286	0		0
1	21115294	21120378	-	MMERVK10C-int	14	3	86.6127	4.6679	73.6842	0	90.4545	4.96082	77.3215	16.7628	77.7525	10.5303	84.7459	18.0155	80.0569	17.9923	83.3333	0	87.9227	0.966183	84.0482	4.18709	54.2466	31.0734	66.5626	12.6114	66.3333	22.1308	73.9881	19.3161	71.4286	0		0
1	21195385	21202212	-	L1Md_T	34	4	53.7643	46.2616	66.367	33.8672	48.1889	48.7246	84.9583	10.7663	84.0372	7.65479	82.2377	4.99545	85.0728	8.58415	18.8889	26.7129	20.3125	28.7262	56.1658	42.9616	51.3773	47.5424	46.0083	49.7125	47.3799	40.2317	45.7422	51.4147	61.6805	41.3128	46.972	47.4891
1	22054512	22061536	-	L1Md_A	37	3	66.1273	47.765	68.7295	46.0544	66.5552	44.8059	83.765	20.5852	76.2994	22.7093	68.9006	38.1532	89.7024	2.84658	87.2507	9.04558	52.9167	45.4167	59.9471	44.9707	68.949	33.4876	65.2552	50.5694	64.1856	51.3134	64.8006	47.0465	80.671	20.9311	81.78	15.7872
1	22092291	22097479	+	L1Md_T	29	3	68.7674	39.0331	69.7847	37.7476	66.1157	38.0158	84.8293	1.38209	76.3246	8.17546	83.4871	6.15953	81.5829	2.43533	77.7586	12.2414	60.2107	39.3895	61.6731	38.5215	64.2102	25.0769	64.6156	36.6801	65.9514	30.4348	64.6018	34.1596	80.1795	6.27463	80.7998	4.22924
1	22230820	22237017	-	L1Md_A	16	3	66.3274	47.1997	62.0061	48.521	64.9411	50.413	85.3861	1.19282	86.6812	7.80924	89.5336	4.36789	78.2805	3.96899	66.3088	12.7771	60.823	27.6213	63.3551	31.2362	64.205	46.2286	67.4606	33.9641	63.4204	51.1385	62.423	49.0079	88.1301	2.89491	82.9606	7.4812
1	22867954	22874570	-	L1Md_A	33	4	48.7721	40.0649	51.2282	32.871	48.0468	40.4632	89.9258	4.92688	77.0345	11.1555	77.0998	8.65503	86.2301	8.24123	34.5238	29.6426	34.8359	34.7383	47.6941	42.7401	46.4671	39.3282	48.9708	42.627	51.6322	37.6583	47.6094	35.5267	82.5233	3.52005	80.9332	5.72473
1	22916214	22922581	-	L1Md_A	5	4	61.884	45.8564	54.3319	39.9555	60.0408	45.5801	86.9634	1.68856	92.2562	5.90708	91.0902	5.69584	89.2403	7.37531	78.3411	11.7743	77.4306	17.1022	75.9897	15.5105	55.6402	43.2665	63.5866	34.7691	63.0042	46.6243	75.9474	17.632	84.4727	4.10449	65.8142	22.713
1	23614340	23619511	+	L1Md_A	32	4	70.4516	22.6421	71.229	21.7949	71.0524	23.8154	85.4315	10.5831	80.8235	6.76515	82.3239	11.0573	77.6649	8.04501	52.4327	18.4211	70.0194	26.6804	59.4801	31.1566	64.1699	24.8284	67.6973	15.401	63.1598	20.0211	65.1261	21.8181	80.7268	8.24712	83.4957	7.10628
1	23663135	23668370	+	L1Md_A	22	4	75.1525	32.1604	71.4263	31.5796	70.857	32.9394	90.8784	7.6169	80.9086	2.19069	88.2201	1.99555	89.2076	1.4356	77.1663	25.3463	73.9666	34.8687	63.1319	32.7261	74.2997	22.6173	70.6699	32.4852	71.9895	35.9445	72.7435	33.5897	86.6432	7.80921	81.8168	10.4872
1	23724243	23729445	+	L1Md_A	45	4	90.324	5.74203	55.6856	17.941	81.7456	7.87875	83.2325	14.9096	79.943	9.25787	85.2366	9.43797	89.7978	8.18792	71.7698	17.5977	68.7392	16.4807	69.5067	17.4066	70.4826	26.2249	74.4992	22.7534	73.4634	25.6842	63.5617	15.2626	57.3035	12.9186	65.2062	18.5612
1	24639746	24646186	-	L1Md_T	42	4	63.591	36.8732	68.4244	29.2942	59.0171	36.478	81.7337	9.84345	83.2515	7.20645	85.5322	8.37491	77.0542	24.9309	62.7847	36.0871	60.7459	34.7902	60.5852	35.3561	59.7537	36.3327	58.7546	34.0027	63.52	32.8678	68.2778	21.7772	66.0036	24.6759	58.6389	26.6567
1	25909773	25915713	+	L1Md_T	29	4	58.6089	21.2051	56.0296	16.9238	57.3273	24.2619	78.4611	8.35228	75.1663	10.9711	81.3713	9.577	79.5068	16.9119	72.6891	14.3656	58.117	23.7674	65.0776	26.7449	59.8215	13.2329	57.7588	18.7161	53.8987	16.9828	53.4657	21.6642	70.6723	4.9859	68.6682	9.83362
1	26065137	26070547	+	L1Md_F2	104	3	60.7056	9.15212	62.2239	9.26198	59.7785	8.75659	60.6024	3.48122	72.2106	9.17302	61.9986	7.00495	66.8619	9.73569	50.6998	21.2031	62.1269	8.22649	68.1371	22.6679	57.6021	8.99569	59.2716	12.8504	59.0474	13.0912	60.9903	14.6678	60.0558	11.7802	62.5261	14.4191
1	26414356	26420745	+	IAPEz-int	20	5	79.2936	6.96976	90	0	77.9603	5.0454	76.4098	7.43859	66.515	12.656	72.3617	16.2141	71.973	14.1953	45.4545	0	67.8837	5.26802	78.7646	9.05592	68.8216	7.86235	75.1983	17.1722	80.7794	3.46987	76.2657	6.86351	68.4091	9.48166	86.0404	4.69214
1	26414356	26420745	+	IAPEz-int	20	5	79.2936	6.96976	90	0	77.9603	5.0454	76.4098	7.43859	66.515	12.656	72.3617	16.2141	71.973	14.1953	45.4545	0	67.8837	5.26802	78.7646	9.05592	68.8216	7.86235	75.1983	17.1722	80.7794	3.46987	76.2657	6.86351	68.4091	9.48166	86.0404	4.69214
1	26440954	26447119	-	L1Md_A	30	4	44.0239	8.29882	62.2472	27.0565	48.8948	13.7803	59.2994	15.7405	57.6538	14.5537	61.7486	10.4751	55.7176	17.943	45.6769	11.2501	38.9752	16.1219	56.7389	15.3154	44.5626	10.3209	43.9276	13.3675	47.2476	12.3724	55.2568	21.7674	59.6347	8.90097	71.9084	16.5392
1	26491728	26497947	-	L1Md_F2	83	2	37.5968	18.1775	75.1144	3.19609	61.118	0.505077	34.0463	5.35018	49.5796	24.9505	41.0837	11.9163	35.0899	10.3409	35.2679	17.4672	38.3929	1.26269	51.645	1.04076	44.7195	4.3326	52.7611	7.30937	41.5226	3.57456	55.9975	4.11212	66.3217	11.2315	67.537	1.792
1	26500000	26505296	-	L1Md_A	51	3	39.3641	12.4397	57.3325	13.8174	46.3192	13.974	54.2008	14.5273	65.0791	2.33622	51.832	2.02255	50.1135	6.69167	49.6894	1.93391	36.5702	7.79772	47.89	3.87645	35.9073	10.5073	42.9488	14.5058	37.7373	5.48463	45.3956	6.79795	66.5937	7.31935	61.2279	6.90446
1	26990181	26995232	+	L1Md_F2	81	2	45.2876	7.20096	47.8694	1.98897	48.2719	6.68328	49.3146	0.43365	46.2162	9.17327	42.397	10.4074	40.2129	5.27	28.9352	12.1125	53.144	18.3112	47.3264	8.78973	38.455	6.3527	41.1504	11.3294	46.3953	18.4201	39.2705	15.0364	37.9464	4.04934	47.2332	3.14263
1	27010054	27015384	+	L1Md_F2	107	2	33.2066	4.16149	39.0745	0.307139	44.9148	11.2809	45.5382	24.5769	51.2037	3.34847	44.733	8.5201	37.9094	16.7059	34.1488	5.21708	37.644	9.89786	31.4889	1.95362	33.1333	4.01542	39.3153	0.818304	41.7969	1.42552	34.6747	1.09461	38.4333	0.516376	44.9559	8.58
1	27026786	27033016	-	L1Md_F2	81	4	39.5167	15.3653	40.198	19.0219	31.679	17.3896	47.5431	6.05743	50.3144	8.35932	32.4381	5.88004	51.0354	5.52443	37.3816	14.3734	44.4192	21.075	50.0312	31.7954	37.7942	20.8192	37.7159	21.4184	35.9714	19.946	38.6316	13.7025	36.729	16.5148	37.7714	20.7845
1	27092764	27097958	+	L1Md_F2	77	3	36.8696	11.3265	37.6891	8.80241	40.5739	16.073	39.3371	9.08106	46.6168	15.3854	44.4314	12.3766	37.2445	4.40485	42.3016	9.2347	35.2275	18.7702	48.3618	1.97385	31.6339	12.7742	31.5385	8.99085	37.0467	4.73782	39.0484	2.08486	27.2706	11.9172	34.1244	12.3158
1	27126425	27131839	+	L1Md_F3	86	3	39.9407	1.85769	40.2642	2.26942	38.9784	3.52213	46.9638	18.7932	52.8227	12.8044	52.9443	8.93247	49.333	26.7839	30.0795	12.4543	48.6243	7.35046	37.404	9.74676	37.8879	5.75964	37.854	4.57607	32.5616	6.48587	30.2053	3.92022	41.9382	5.73817	40.5441	5.80506
1	27159405	27165196	+	L1Md_T	37	4	48.6634	2.84997	61.4875	34.9957	41.9096	27.7814	69.2543	15.3066	60.4681	25.6493	63.7451	22.5999	70.7797	12.0531	46.6415	26.6223	44.5966	25.9464	41.0804	5.09364	26.4115	22.5585	31.2973	30.6437	21.8668	19.9435	29.752	24.2536	77.5202	6.5438	73.9524	5.83546
1	27180503	27186893	+	IAPEz-int	27	6	73.5528	11.9839	75.6318	3.96897	72.3803	14.2348	68.812	11.4129	72.1514	13.9618	65.7038	8.65545	70.787	10.7214	64.6154	5.77692	64.4207	6.9028	64.4085	13.6048	66.6228	14.5289	72.8283	10.7279	72.347	13.8147	67.1359	15.8107	79.9634	4.04785	60.6481	12.0049
1	27180503	27186893	+	IAPEz-int	27	6	73.5528	11.9839	75.6318	3.96897	72.3803	14.2348	68.812	11.4129	72.1514	13.9618	65.7038	8.65545	70.787	10.7214	64.6154	5.77692	64.4207	6.9028	64.4085	13.6048	66.6228	14.5289	72.8283	10.7279	72.347	13.8147	67.1359	15.8107	79.9634	4.04785	60.6481	12.0049
1	27194015	27200015	+	L1Md_A	8	5	42.1755	6.93031	31.6837	24.611	43.965	13.3741	61.9035	14.5104	73.2556	19.1277	54.1577	27.4059	70.0204	22.7308	44.9174	25.4577	64.3659	21.7197	47.5908	3.16049	51.04	13.1112	46.1423	21.9824	51.3008	10.5901	33.3921	17.5868	67.8888	13.6619	63.5677	7.5331
1	27201561	27207036	-	L1Md_F2	75	3	42.2639	10.0567	57.0763	4.56255	47.1862	11.9871	39.7691	5.26233	48.0188	16.8191	41.0615	9.6817	48.8685	14.8427	29.4444	13.5987	50.2707	11.3132	47.2761	15.0411	53.4214	10.342	56.2671	21.211	48.0583	9.0973	48.6456	6.01259	49.2102	10.9334	54.1493	10.7843
1	27270333	27276738	-	L1Md_A	34	3	42.4698	28.1757	39.0899	33.9192	40.1	28.8828	74.0255	12.4026	77.0773	10.3634	56.2079	14.6261	68.289	24.9986	41.3095	36.4929	49.2271	35.4404	48.2441	38.3181	36.5575	16.3306	49.5371	22.3591	41.4805	34.3209	33.4313	25.8818	61.1021	18.1931	62.4033	17.8759
1	27755094	27760319	+	L1Md_T	36	3	52.1507	1.63673	46.0333	0.960793	45.8978	11.1699	64.3427	29.2648	67.4517	31.2801	59.6286	15.2721	71.6779	10.1731	38.209	8.53824	35.8974	6.41026	51.3889	9.95235	41.9727	5.35027	48.9576	8.18318	50.5835	2.53858	40.1416	8.07457	52.9284	12.6367	41.471	3.25525
1	27973373	27979898	-	L1Md_F2	109	2	46.3407	27.7952	49.678	16.6544	50.8107	19.5537	78.7494	6.54304	73.1493	4.56873	66.9861	9.95357	64.2698	8.04886	44.6429	15.9941	50.7759	5.97383	63.0997	21.4721	49.9897	18.5821	50.5499	26.0475	53.3429	27.8511	55.8893	17.0093	57.7105	17.6218	50.3479	18.7464
1	28113725	28119736	-	L1Md_F3	67	3	70.8509	19.8179	68.2641	16.3973	64.7717	15.6322	70.1598	21.6306	68.9578	20.5817	63.7217	15.1007	65.9311	13.5823	71.6101	9.32772	73.1603	5.5443	68.705	20.3884	61.3907	18.6095	71.8621	11.2228	72.5682	17.5273	63.0549	15.4818	72.1254	15.0643	72.2657	14.4298
1	28186281	28192894	-	L1Md_T	31	4	46.7963	24.3351	45.8826	28.9865	50.7596	29.6154	66.8257	7.4744	81.4424	11.9116	74.4398	17.901	60.2897	24.6135	42.9057	29.8362	61.3399	10.6487	57.2744	22.296	46.603	29.6182	52.9728	36.1265	46.1974	29.4254	42.1031	32.1365	46.098	27.7276	63.7468	19.9763
1	28287584	28293849	+	L1Md_T	35	5	49.7654	13.206	35.4017	18.9289	28.7215	23.8633	78.2909	18.7372	80.2282	10.0428	74.6016	16.0717	68.9087	12.7008	68.659	19.8224	70.8333	17.9215	59.6753	17.7457	36.3203	24.7648	30.962	28.828	31.5459	24.8443	32.4326	28.8521	30.1837	18.7602	33.0685	23.9931
1	28302785	28307891	+	L1Md_T	38	3	42.7889	11.856	52.4059	9.6354	43.2449	2.51764	56.8039	9.89412	64.9191	1.93823	53.9022	12.5553	59.2608	15.0466	47.2692	4.42451	54.1978	10.0099	49.7666	16.307	45.4164	13.423	50.813	17.0825	51.7895	14.5656	42.9769	6.80263	49.9698	4.30975	48.6489	11.2707
1	28350509	28357309	-	L1Md_F2	111	2	74.4037	13.7337	72.5825	10.7022	62.5354	12.0865	74.9471	4.52698	79.4743	7.83855	68.6852	4.9171	67.9844	5.60032	66.7619	10.2362	70.1165	14.7631	63.8809	15.7247	73.8569	13.2259	73.7	7.48215	80.0662	20.1016	66.3289	17.8847	56.0844	2.38619	64.3373	11.0986
1	28398920	28404167	+	L1Md_T	44	4	40.5849	34.2745	44.2119	28.7371	42.7852	34.0264	64.799	20.4568	70.3371	14.9171	65.8771	21.7351	68.5649	17.1218	52.0558	31.7318	42.9312	24.7338	38.2167	29.4784	34.9376	28.6688	41.2616	29.1892	38.2268	34.5826	43.5192	26.7968	47.9517	24.7183	44.259	28.7979
1	29036819	29043009	-	L1Md_F2	68	2	82.1231	7.47306	78.2105	11.8729	67.7061	0.733369	83.8975	9.98423	83.6526	3.85003	69.0541	3.37628	81.9697	2.64272	59.9474	2.90286	61.2269	10.6393	82.2857	8.88934	68.5883	6.22945	76.8403	8.92632	73.3736	17.2377	77.2559	7.81957	66.7014	7.31659	69.1651	0.742162
1	29332859	29338001	+	L1Md_T	29	3	60.0797	17.3531	51.8892	18.2898	58.3168	21.1667	67.1197	18.1389	72.2456	14.0755	56.0226	20.1862	68.6085	7.9357	61.3636	26.4622	59.3074	22.2952	68.2442	8.38186	59.0807	14.4899	68.5353	24.6592	64.5756	26.8536	55.9416	19.5303	40.5398	11.5456	46.5908	11.3027
1	29368224	29373823	+	L1Md_A	13	4	40.0427	36.3719	48.9478	16.2464	41.7147	36.9099	76.148	13.7638	74.9606	7.1384	78.8671	8.20113	71.5366	8.53054	46.9808	30.3607	40.979	40.2649	46.537	40.749	33.67	36.7032	41.9711	36.5469	35.2375	32.4161	30.6752	27.3643	62.9763	11.0585	43.8229	10.1411
1	29406980	29413476	-	L1Md_T	106	4	47.5893	11.8185	47.2272	10.275	48.0405	7.21594	62.4471	16.0136	65.7595	16.9496	56.7637	10.0516	57.5713	13.4169	62.6196	13.47	44.6752	13.8623	58.1688	22.4751	42.3971	16.2896	54.6862	16.4854	50.34	15.2269	48.9692	7.17375	40.6283	4.06284	38.3305	10.1885
1	29554070	29560265	+	L1Md_F2	87	3	54.6421	1.85479	57.6981	5.27928	56.7276	12.9054	63.3776	8.02924	70.9989	9.45332	58.8126	4.92832	76.1495	4.90341	53.9615	6.20121	71.0622	15.9517	69.0162	4.92815	41.9019	8.77472	56.2257	5.89647	59.1444	8.44325	46.8301	5.97944	43.8584	11.3453	47.8371	1.53915
1	29580218	29586610	-	L1Md_A	11	4	46.0538	31.1407	45.8909	32.7632	46.0722	29.9251	74.5944	9.96142	62.6684	15.6129	69.1027	17.9304	67.8499	9.23284	52.3824	37.2718	54.4544	37.2683	48.9683	34.6959	47.7583	32.1186	51.8896	28.2709	54.2013	25.7404	46.127	25.7858	46.7145	13.2233	48.8481	22.7944
1	29703425	29708852	+	L1Md_T	35	3	30.4316	17.2021	58.315	10.5891	30.9121	19.572	58.4917	19.6173	64.9713	8.95314	57.9348	14.1514	64.3989	27.9531	27.9276	19.4695	45.7576	10.9091	31.4829	14.3326	36.7211	14.6122	28.4214	23.8866	21.8753	26.5643	26.7891	10.6531	40.0374	5.57663	46.9422	10.5578
1	29833720	29839871	-	L1Md_F2	71	3	38.828	15.5505	39.6525	19.9615	37.0125	6.55288	61.4273	13.9243	62.1724	14.3573	61.2906	12.7555	67.9022	25.1245	52.2592	7.16113	41.5459	33.186	51.212	19.6008	32.5543	9.12074	45.096	17.3681	39.7041	18.5417	32.2805	10.7785	29.0484	12.1797	29.5652	18.1648
1	29888964	29895327	-	L1Md_T	44	3	44.0639	19.8299	43.0224	19.9426	41.4232	18.4634	62.5261	12.6979	67.8881	21.8082	54.3537	19.8776	67.328	5.96326	45.5981	16.4263	41.5028	29.4751	45.5304	24.9036	36.4072	15.6502	42.6292	26.3016	43.9496	25.165	44.5218	25.7716	34.8796	19.6247	39.9743	23.972
1	30036176	30043464	-	L1Md_A	8	6	41.2397	33.3146	73.2708	5.36645	48.592	26.4182	76.0521	15.7812	77.2239	6.87786	83.0752	10.2841	82.5923	12.576	34.8214	1.69408	58.9624	22.8532	52.1178	21.0389	37.2703	23.2096	39.4069	32.5543	51.166	23.0807	47.9289	26.8128	73.1663	7.06784	67.3833	10.9948
1	30066742	30072426	+	L1Md_T	56	4	73.4819	20.0765	82.642	3.70028	69.9247	10.3638	60.9265	8.23994	62.8917	16.0279	69.9085	3.47675	77.3429	10.6611	61.5589	14.987	66.1806	14.9124	65.8572	17.4849	46.7006	19.903	47.5071	27.7797	64.5925	32.3921	50.9462	35.3291	83.1018	0.869415	89.43	1.41385
1	30159635	30165792	-	L1Md_A	15	4	67.2905	28.4046	68.2431	29.387	67.1914	26.8809	77.5936	9.86474	68.3902	15.2722	65.5169	17.7896	84.4973	5.0702	59.1889	28.5978	64.5851	31.4183	70.3086	12.0339	59.7507	22.5027	74.9522	21.7357	68.4856	22.9796	65.3265	28.8331	66.0187	8.62121	63.9139	11.2454
1	30291420	30296604	+	L1Md_F2	70	3	81.2255	10.6965	72.7181	27.2018	79.3534	3.63737	74.8208	12.5895	83.3807	4.90071	85.1488	4.30251	82.1737	3.41633	51.1752	28.953	70.8965	38.4765	64.2925	20.424	68.3178	36.1403	67.3648	37.1365	65.0577	33.411	68.6026	33.0598	77.2615	10.1936	80.544	7.7716
1	30304420	30311378	-	L1Md_A	7	5	35.787	43.579	39.526	40.6691	46.3946	43.477	90.0986	7.33848	84.1955	6.51991	93.3986	3.82629	83.7432	3.89188	41.4319	32.8016	72.7105	19.6779	39.5962	40.9643	35.8277	41.7749	46.3734	42.6598	49.5367	40.9591	46.4231	34.5541	80.6992	5.71183	81.875	14.4739
1	30333109	30338513	+	L1Md_A	26	3	66.5017	13.7242	70.6514	14.4542	67.4265	18.5792	80.8013	6.49349	78.7866	5.94845	75.4463	16.1735	78.2666	7.41944	54.0741	15.477	60.7698	28.9422	65.6452	26.8447	59.0354	17.9421	63.164	13.8451	68.7434	8.33185	68.3793	9.33596	61.7156	6.09675	67.8042	7.59598
1	30370788	30376814	+	L1Md_A	17	6	52.0217	33.7358	52.8428	39.1457	46.9393	42.1471	80.3904	10.6027	86.3208	7.02493	82.445	9.71057	84.0141	4.98984	57.2032	40.8168	51.4224	36.0048	47.9106	37.4222	47.0011	36.7408	48.1161	38.2393	43.1219	43.6863	44.076	38.1917	80.9118	10.9586	80.8996	7.05921
1	30542242	30547401	+	L1Md_Gf	75	2	85.5725	14.4359	80.0473	15.7302	71.3917	28.9239	80.1328	1.51734	81.08	11.4044	86.6667	0.964239	80.6409	4.50087	67.3214	28.5368	75.7542	25.7773	76.2931	1.82872	65.6024	28.649	77.9043	15.4912	76.3101	18.6154	73.5627	21.7705	73.0185	20.2442	75.4718	14.7046
1	30603938	30608938	-	L1Md_F2	79	2	91.2831	0.614095	88.5364	6.08852	89.865	0.362908	80.4142	0.873277	84.3149	9.43275	87.7703	0.617974	92.2422	5.14788	86.6667	4.71404	84.9101	4.4483	93.5185	2.61891	88.1737	0.658063	91.9209	2.30497	92.4165	1.28608	89.301	0.0681794	85.929	0.601245	86.5212	0.606855
1	30660608	30667036	-	L1Md_T	26	3	71.2917	26.9464	32.7003	22.7003	36.3642	40.1488	90.9738	5.73565	86.377	4.74318	88.727	4.82893	82.1855	7.14896	58.9906	20.4032	73.8889	21.1111	46.0934	40.0111	60.9402	25.1286	42.6354	47.4317	43.9238	44.7003	31.0095	41.9712	74.5602	2.47685	80.5678	2.55189
1	30690389	30695445	+	L1Md_F2	83	2	71.0885	11.248	68.9565	0.371637	68.8448	15.4547	65.236	5.71267	62.6399	15.3371	64.0991	7.51699	63.7815	13.5974	48.4524	19.0245	44.2901	8.07499	77.9762	3.64777	65.0777	7.20835	69.0457	0.676108	64.1252	1.55825	63.7462	10.2569	73.4878	1.58699	74.3582	2.66164
1	30722536	30727727	+	L1Md_F2	47	3	61.954	5.11773	58.9059	6.84811	73.7249	6.22721	78.5765	8.63927	75.5011	13.1833	73.4716	9.97785	80.7396	10.8428	59.243	19.3656	62.9799	11.1971	65.7393	4.97282	59.7203	5.61989	64.8156	3.27098	63.2102	6.94646	58.3135	4.58028	63.8735	5.34376	60.2921	8.18467
1	30730353	30735864	+	L1Md_T	49	3	76.3033	9.90605	71.7194	13.7291	52.5565	40.0113	75.8619	1.00163	84.498	3.92531	70.6851	12.3819	76.9779	15.9778	58.2716	13.0796	74.0278	14.9672	75.7148	11.0059	67.9517	9.12229	65.1982	12.2936	66.2193	8.61697	72.8547	5.37729	65.3049	1.86739	71.6984	7.06647
1	30742833	30748856	-	L1Md_F2	76	3	83.3598	11.9475	74.6693	14.1774	85.6928	10.5311	78.6714	7.25084	79.9449	3.14837	76.3781	9.5094	79.9119	14.0171	72.6279	13.8662	83.7302	10.9922	76.4691	21.5185	77.3203	14.0782	84.2729	15.3506	82.3389	11.7357	76.245	11.2167	78.7135	13.2478	80.1932	6.83556
1	30760531	30765911	+	L1Md_T	44	4	78.4821	12.4915	71.0161	7.57836	58.9832	35.8231	80.6495	14.9161	83.9863	7.57458	88.6264	11.1876	82.1272	7.21925	75.2539	9.29772	75.7441	19.9206	81.9054	7.58241	73.031	11.1731	73.3941	11.3647	77.7763	13.2208	73.4256	8.41181	76.6494	10.85	78.3476	5.19021
1	31295116	31301338	-	L1Md_T	34	3	62.258	45.994	57.3034	42.187	59.7283	43.9053	83.5893	11.2754	85.6815	5.97029	89.0123	9.56854	84.4168	4.78744	73.0645	34.3644	57.7663	38.1629	57.2775	46.459	56.4182	46.4554	59.0558	42.0323	57.6883	46.362	57.8699	45.8005	71.9297	3.18287	68.0526	6.96229
1	31410363	31416710	-	L1Md_T	24	4	48.6541	8.41239	43.2167	9.39428	50.9384	11.7937	66.3929	14.3016	61.8303	7.92895	60.4705	13.248	65.7025	12.7176	51.6389	10.5761	51.7983	10.3399	52.6513	16.0658	46.9166	11.1576	49.4629	14.3324	48.5673	16.9768	42.9097	13.6125	56.3894	4.9406	47.7174	10.6323
1	31454496	31459647	+	L1Md_A	26	4	43.9818	7.09589	45.7681	6.3345	48.223	11.87	63.0481	15.4713	66.8689	14.5243	61.1326	9.48235	57.3587	10.4136	62.9777	9.60481	50.6245	8.56131	60.7776	7.94573	46.0587	12.2585	52.8186	10.7189	50.2799	11.2041	41.5238	8.52668	53.2217	3.6819	52.4156	5.2963
1	31486311	31492691	-	L1Md_T	37	4	33.1124	18.3115	37.001	21.0535	32.4469	19.5299	60.6342	15.5653	61.8849	19.1829	48.1297	18.3822	51.036	11.3186	57.7307	6.56531	36.3057	21.5865	44.3061	24.9948	34.3277	18.8717	38.8974	16.7287	34.3148	21.9867	28.0371	14.386	46.3693	10.1318	47.2934	14.4095
1	31546039	31552405	-	L1Md_F3	71	3	54.1585	7.76886	62.8502	13.6905	61.0715	11.6216	75.9643	5.35041	75.0825	11.1487	63.2798	2.30158	68.7496	5.90449	58.4365	8.9869	55.1879	16.8696	67.0435	14.7281	50.3451	12.0163	62.494	18.1444	61.4309	10.8121	58.0461	12.124	67.851	9.36631	61.494	8.70867
1	31694818	31701487	-	L1Md_T	30	3	55.9041	42.057	58.1023	41.1122	55.0074	33.9839	73.7423	6.51966	66.0897	6.48634	73.6045	8.44392	75.3928	3.97192	31.8966	31.8966	51.1905	15.4762	55.6923	15.3077	53.3003	38.336	54.0694	40.3009	49.2579	40.699	53.8439	32.6491	35.7143	26.7441	51.8063	34.6553
1	31814249	31820444	-	L1Md_A	12	3	55.3486	30.3971	63.0088	33.7107	66.8612	31.2018	74.6977	3.70818	65.8884	14.1418	65.8246	21.8158	65.2051	16.1355	59.1366	33.9775	54.5014	32.4945	56.7873	39.4333	59.8336	31.5613	58.3375	26.7845	54.9527	28.7917	59.149	22.8321	69.4941	16.2355	66.3712	24.1659
1	31850202	31856555	-	L1Md_F2	101	3	53.9736	13.5842	51.469	14.4622	53.1977	12.6798	69.2564	13.1003	65.0541	13.8695	62.4233	1.3491	61.9068	24.7305	50.92	10.4887	56.1309	1.07638	57.0805	15.4964	54.1479	6.71037	55.2273	9.71654	56.3701	8.76918	45.8182	11.0616	58.3397	20.2341	52.0193	13.7662
1	32043217	32048387	+	L1Md_F2	96	2	62.2318	2.23344	61.9651	12.2316	62.357	2.40554	67.1901	3.34532	68.212	4.25884	52.7345	4.4143	65.9079	25.7482	55	6.12826	72.4339	1.39935	74.6793	15.8099	64.3603	13.988	71.9276	3.97673	67.0997	12.7685	60.674	0.354975	79.9248	3.87011	75.3783	0.130948
1	32069194	32074586	-	L1Md_Gf	41	4	49.7544	20.4267	30.6571	23.7073	32.0322	13.6483	87.9948	8.77121	79.1688	7.52452	77.7858	4.38237	74.134	6.37178	48.4607	11.513	51.1495	15.6045	60.4821	31.1119	16.8414	17.7235	16.5776	14.9015	23.4183	27.0484	19.0678	12.8827	37.6016	36.7526	11.7938	15.3418
1	32665664	32671065	+	L1Md_T	35	2	36.8832	34.8678		0	15.6463	0	74.0404	0	70.559	3.06634	91.0569	0	66.6667	0	13.6364	0	6.45161	0	27.7778	0	36.0921	14.9547	21.2202	0	11.9531	0	45.5505	35.4087	58.9827	19.4378	90	0
1	32813572	32818714	-	L1Md_F	77	2	84.083	1.19352	88.2124	4.79302	84.359	3.33608	87.8989	2.6265	76.1821	0.787807	77.7949	10.863	78.9196	5.77061	69.8635	10.2104	79.8735	3.20934	80.433	13.9226	77.1164	4.75146	84.0748	5.27188	78.4423	0.198987	85.796	1.6241	86.4466	0.507629	90.2893	0.638355
1	32909967	32916181	-	L1Md_A	45	4	77.3536	2.95234	82.3079	6.31235	76.2277	8.78464	72.2576	14.2987	81.4192	2.70026	77.7333	3.77563	80.7294	7.92897	78.1666	9.57971	78.8569	12.9442	78.3721	9.10439	75.0031	7.87449	80.2221	8.38563	75.1064	6.16862	78.3228	8.97354	79.525	3.33472	77.1344	11.1015
1	33013356	33020202	-	L1Md_T	30	4	55.9546	21.843	57.2433	34.711	44.1602	36.6686	87.419	8.43471	81.7682	7.4756	83.0898	8.97723	86.1174	3.47148	68.0921	9.04234	44.7276	17.5924	65.3937	21.168	34.609	25.2495	34.462	37.3322	27.852	33.497	32.1941	28.8362	64.1667	14.2887	37.3148	36.08
1	33045964	33051399	+	L1Md_A	5	3	38.9801	41.1354	48.0417	29.2917	54.4512	16.5763	93.1667	1.60728	79.6799	10.933	88.0303	2.87879	83.0556	11.1907	0	0	0	0	42.6543	40.2199	33.5075	41.3727	47.5507	42.3358	32.4851	40.173	27.1878	31.2295	70.5769	0.576923	81.4683	1.46825
1	33227460	33233688	-	L1Md_T	30	3	63.4048	25.2456	61.9911	8.92023	73.2513	12.7406	89.5974	5.82003	83.5494	5.74465	83.2592	3.01063	85.5057	6.23161	63.9672	6.24439	79.4734	9.48869	72.6425	15.1659	52.0085	36.5558	60.6013	28.1313	56.2962	33.2154	60.6156	18.7476	73.0046	0.82088	75.9736	6.48914
1	33250641	33257081	-	L1Md_A	9	4	59.7499	40.8288	50.5988	12.1032	60.8352	34.3375	90.8912	2.61874	78.9951	14.3763	92.2686	4.52079	78.9911	4.24384	74.1541	23.3008	57.3809	40.8308	60.7771	43.1544	59.8311	41.652	63.6811	25.2704	59.1111	37.441	51.399	37.1739	76.897	9.10232	59.5078	20.8127
1	33299585	33305964	-	L1Md_A	16	3	60.3594	38.4722	64.5696	30.6027	54.8773	45.552	88.1521	3.97997	87.5149	3.36338	87.7162	4.06424	87.2256	4.73839	26.7857	26.7857	51.3027	45.4787	50.2174	24.6746	59.3217	32.0604	59.1956	32.9308	55.4311	40.6742	56.785	43.1005	76.1508	14.6725	79.9868	7.11373
1	33407421	33413874	+	L1Md_T	35	5	82.5758	8.01341	67.7651	9.23376	56.2908	20.562	70.7897	30.0423	88.0127	6.73877	72.5047	12.2298	63.0468	29.3068	79.5435	15.9111	46.9363	11.5391	84.3492	10.5407	51.9	29.9177	37.9007	35.9674	44.6415	25.9033	40.5188	31.6944	37.6902	27.9327	40.8036	24.4589
1	33414870	33420028	+	L1Md_F2	78	2	89.1848	2.88772	83.5475	8.72075	92.6754	4.43378	87.5111	4.56135	78.1007	4.07494	70.5124	12.2348	87.9834	1.15777	91.2409	7.08387	71.7493	20.4462	87.1032	6.45375	90.3931	0.818995	84.504	7.54809	91.255	5.23666	84.7319	9.96443	88.0714	4.08168	85.2976	11.0275
1	33428847	33435231	-	L1Md_F2	88	3	93.4181	4.41594	84.0578	11.9591	89.0687	5.05926	93.6167	5.0277	86.4372	8.29199	80.0204	4.91198	91.5928	2.47078	89.7269	6.37435	83.1976	11.9936	78.6694	13.9103	89.7284	6.8462	92.7926	2.97793	94.6305	5.09483	87.5127	4.44941	77.7187	6.93362	83.7396	8.61173
1	35006801	35012057	-	L1Md_F2	69	2	93.9376	1.78759	87.1723	2.19198	93.8013	0.785428	91.4011	5.89313	90.0863	2.02073	87.2859	4.05259	79.6263	6.1854	79.6875	9.57541	86.3542	8.98615	77.2727	11.7851	93.5609	4.28368	92.0247	2.18988	91.4232	0.698146	93.1875	0.729954	92.0126	3.96292	90.2099	0.0959249
1	35042740	35049088	-	L1Md_F2	68	3	93.325	1.50028	70.2502	28.0493	90.1419	5.26993	89.1983	1.66373	86.8324	8.49054	87.932	5.6483	83.3312	9.39835	62.2807	23.5539	77.8441	10.0795	70.0023	25.6881	58.56	44.6783	60.7825	30.4404	60.8424	44.2851	61.9635	36.7761	88.2867	6.2192	85.7994	3.22206
1	35130784	35136206	-	L1Md_F2	100	2	93.7338	4.34831	88.0889	4.32897	90.2909	6.17861	87.6128	6.16165	86.3113	2.96924	81.1637	16.9158	86.7526	1.56199	79.798	12.8565	84.1908	4.28705	94.1388	3.08971	89.1622	3.49256	93.7201	0.0793143	90.3256	8.30859	93.1236	2.84606	87.1723	5.53621	88.5424	8.49404
1	35408216	35414535	-	L1Md_A	4	3	48.8532	43.6255	50.8569	42.5201	50.6144	42.3474	91.7539	0.777919	94.5707	6.40962	78.692	16.6129	91.5864	1.39134	65.3846	34.6154	50	0	36.9287	45.5286	47.2948	46.5934	51.0216	35.0382	56.5694	35.5544	45.8376	43.9971	92.7989	3.29542	85.4691	11.2353
1	35788856	35795229	+	IAPEz-int	17	4	87.4306	3.21577		0	83.6738	5.68468	91.2953	9.28353	82.7629	5.823	88.6364	9.27837	81.4742	5.2585	80.5556	6.80414	80.2941	7.92482	85.9259	8.46737	75.2162	6.88759	80.2989	10.2237	79.6843	11.4099	66.4303	11.1274	74.2424	0	95	4.08248
1	35788856	35795229	+	IAPEz-int	17	4	87.4306	3.21577		0	83.6738	5.68468	91.2953	9.28353	82.7629	5.823	88.6364	9.27837	81.4742	5.2585	80.5556	6.80414	80.2941	7.92482	85.9259	8.46737	75.2162	6.88759	80.2989	10.2237	79.6843	11.4099	66.4303	11.1274	74.2424	0	95	4.08248
1	36951188	36957466	-	L1Md_T	30	2	57.473	56.1979	57.0457	45.9309	52.8388	61.7315	87.1498	3.96878	88.7121	0.249989	90.5758	2.14013	90.7358	7.4273	47.9167	48.9082	46.25	65.4074	47.375	64.0521	55.7778	57.3318	53.4264	59.4198	52.1577	64.9233	60.1097	49.9893	46.4119	54.7578	59.5311	41.1484
1	39721941	39728186	-	L1Md_T	39	3	54.4705	39.797	57.74	31.3186	49.5668	40.3336	72.5177	38.0666	70.4893	34.4663	70.9543	33.2496	59.5238	27.7993	54.5553	22.9337	69.6732	23.6616	50.5522	32.8229	45.7882	37.09	48.5942	36.0958	55.4286	30.538	70.5014	31.6179	41.9527	32.9586	35.4084	32.001
1	40142221	40147930	-	L1Md_F2	51	3	80.7575	23.0355	76.0176	25.4012	76.0099	23.606	75.6993	27.4355	70.4638	20.1738	75.7597	17.1552	78.5859	16.9652	65.0042	23.0868	84.4703	21.6592	72.6537	36.691	75.831	24.6178	81.1373	23.2951	79.1419	24.0072	73.8065	24.0077	78.4476	25.2973	76.0969	23.2891
1	40195115	40200607	+	L1Md_T	35	3	41.722	42.4006	61.322	26.1385	48.4505	44.7965	89.9237	3.73276	77.544	3.37904	83.3688	5.43509	73.0064	14.1727	34.0305	44.602	33.7302	35.2013	33.4715	33.1808	44.9624	44.3012	57.0029	35.296	43.2027	44.9992	44.3607	40.9983	47.919	46.0378	41.3205	42.0642
1	41517476	41523642	-	L1Md_F3	65	2	91.0933	2.94115	88.548	2.29136	90.573	1.93155	88.4715	0.27596	85.0262	4.90151	88.8367	1.08399	87.1705	6.00144	95.7581	3.75421	89.026	2.66313	85.17	10.6609	92.3673	1.30002	89.7744	3.93701	89.7963	1.35432	90.3099	2.87276	83.8866	9.00693	85.9244	2.82953
1	42137428	42142800	+	L1Md_A	4	3	49.9827	47.6111	79.5986	0	65.4232	25.0909	79.4623	10.165	74.841	5.30701	83.629	4.42733	73.6772	1.50309	55.609	40.2244	57.8453	48.7768	54.7854	35.3405	37.8608	41.6416	50.4445	41.8703	39.6575	32.9248	52.4171	42.1753	57.252	8.02579	38.5294	0
1	43226184	43231452	+	L1Md_A	14	3	58.8584	46.8474	52.3822	41.0417	51.2267	45.2788	86.5535	17.1003	86.7521	1.66686	88.1596	8.22714	79.5783	13.742	52.8409	46.9112	65.942	28.037	53.3436	37.666	53.9633	44.0981	61.8664	35.9906	57.5355	45.1621	57.2043	47.9892	54.4876	36.161	63.065	29.9666
1	43849185	43855264	-	L1Md_A	10	4	55.2675	41.49	57.6067	47.4957	60.8564	36.8899	89.3535	6.1371	87.3118	6.06487	85.0439	9.88203	90.2523	5.77156	42.0684	32.9744	85.701	4.88612	51.4245	37.6763	60.0391	41.6921	56.4429	39.5851	59.2513	40.6117	57.7794	38.0655	84.009	0	89.3386	0
1	44245072	44250270	+	L1Md_A	15	4	64.9475	38.3798	57.9974	28.744	60.9263	34.51	83.6267	11.0434	81.3355	6.67164	75.2268	13.7088	87.3057	4.60722	63.5832	34.4501	56.8866	32.4763	61.9176	33.3371	63.3533	26.3346	61.123	37.9832	60.8925	31.7557	58.2575	32.4082	75.4625	6.78574	72.3619	8.20082
1	44267172	44272352	+	L1Md_A	31	3	59.8408	6.06883	48.1447	3.33891	58.2087	11.1507	78.2457	10.3612	75.4609	9.06554	77.5039	7.31359	72.2225	3.7464	58.9212	21.1504	63.0067	13.7034	64.444	17.5741	61.1547	10.6302	60.2297	10.1354	50.7763	13.7047	53.5515	15.0496	63.9244	7.91395	61.8727	7.72025
1	44279294	44285640	-	L1Md_A	6	4	63.0688	16.5679	67.5315	5.93217	66.8194	24.3202	76.1099	8.64216	77.5283	8.86021	70.2929	10.4545	75.5376	12.0095	42.6625	28.4947	62.3794	20.4824	61.1873	26.7457	57.7985	19.9841	59.432	14.7564	60.4006	18.6145	46.2136	30.2037	72.2519	10.0724	72.9689	12.3312
1	44304790	44310254	-	L1Md_F2	68	2	52.1272	13.3892	45.3329	6.33833	51.5781	14.5325	69.1156	15.7923	60.1791	5.28966	63.4163	3.04775	66.5494	10.205	62.4167	2.23917	62.8824	15.5996	64.9793	5.79779	43.6675	5.54361	57.9758	6.81208	50.8937	3.2678	41.7304	0.118796	52.5272	3.65814	46.556	6.66388
1	44348549	44353894	+	L1Md_T	33	4	57.1917	16.9306	46.8803	10.8914	50.0557	23.622	74.5583	11.8685	74.4591	12.9669	79.3614	12.9956	75.3284	14.7068	52.789	16.2873	54.9786	15.6379	50.8429	29.3458	53.2421	26.5615	43.7183	29.8583	45.2214	17.7671	49.9745	15.2873	64.0234	9.93447	60.6894	9.43448
1	44368842	44375632	-	L1Md_A	7	5	67.1244	9.87468	62.8527	16.551	67.681	11.2154	73.8677	19.0231	76.0294	17.9622	75.7632	15.7049	70.2939	20.9608	59.0659	12.1249	65.9102	14.1679	54.6852	12.5366	54.3415	9.02949	60.5139	11.5627	60.0077	10.1076	54.483	5.96322	71.8632	14.8685	78.4838	20.2426
1	44375884	44380828	-	MMERVK10C-int	40	4	66.3962	14.2367	67.2992	15.0095	63.5225	6.95439	72.3925	13.3005	69.5036	13.9986	71.0539	19.3355	72.1226	11.0387	67.5705	12.5562	71.58	9.72784	54.9684	12.1534	57.0293	8.87841	67.3617	3.82352	59.9049	4.94999	57.3797	7.99849	61.1933	9.62506	65.8288	12.0198
1	44375884	44380828	-	MMERVK10C-int	40	4	66.3962	14.2367	67.2992	15.0095	63.5225	6.95439	72.3925	13.3005	69.5036	13.9986	71.0539	19.3355	72.1226	11.0387	67.5705	12.5562	71.58	9.72784	54.9684	12.1534	57.0293	8.87841	67.3617	3.82352	59.9049	4.94999	57.3797	7.99849	61.1933	9.62506	65.8288	12.0198
1	44413275	44419248	-	L1Md_T	41	3	74.4309	11.928	62.1636	11.0583	65.3475	24.6049	81.1119	1.60115	76.8289	2.7299	85.6632	2.76377	81.6633	11.7243	64.373	7.78572	63.8268	23.295	62.8748	7.79982	64.4517	20.7157	71.8494	14.4815	69.6568	16.4934	68.0962	11.1325	62.3324	5.6294	62.3207	4.71992
1	44480455	44486748	+	L1Md_T	37	6	60.1614	15.5229	5.17241	0	42.5976	21.6667	81.3091	7.70682	73.5351	13.3041	83.7665	5.7241	75.628	11.9651	69.4826	6.51648	55.3541	10.3571	66.855	11.3394	33.3612	17.4912	26.294	22.3081	40.1574	21.777	36.1412	20.4072	49.8775	13.0986	75	0
1	44815473	44820795	-	L1Md_F2	80	2	69.1343	37.9471	86.2164	0	81.5832	18.6399	82.5893	3.99852	79.8995	1.17337	90.0579	0.403342	79.5588	5.33796	72.9167	2.94628	86.1282	13.018	66.5605	0.54304	56.3024	50.1083	55.589	44.7593	48.9657	58.9059	49.7322	57.0424	54.1158	45.5954	58.0769	42.8495
1	44897049	44902213	+	L1Md_F2	73	3	64.1548	13.1186	52.9819	15.6154	64.1057	17.7568	68.438	3.71872	77.5427	1.58085	59.8384	11.5227	70.9538	3.72944	68.9071	8.9418	68.49	10.1275	68.2772	13.3253	50.6498	21.7635	60.4498	18.4931	56.3914	15.4655	57.4427	15.3942	57.6537	22.8871	56.7758	18.7484
1	44959260	44965535	+	L1Md_T	36	5	73.7191	5.50307	51.5365	12.8716	35.6757	25.9178	80.0855	7.1315	77.6629	0.64242	79.7054	6.43569	72.4819	0.0128099	64.1026	0	90.5909	1.83205	64.4928	3.19991	30.3022	29.8053	40.8654	28.8962	45.5395	27.2153	62.7181	26.7781	45.9744	16.0097	25.5324	27.9377
1	45079292	45085451	-	L1Md_F2	89	2	74.3434	6.58912	64.5415	3.65733	75.0502	4.60369	69.7717	9.23818	65.9733	5.87132	72.241	2.61104	76.0764	2.40613	75	11.7851	67.1609	8.24145	71.4484	16.0476	72.5283	0.132852	70.4517	6.76196	70.7514	0.561156	66.2213	4.97724	75.0579	7.32968	76.2953	6.33922
1	45105682	45111583	-	L1Md_F2	44	3	89.4765	2.62469	71.1877	11.0922	75.1576	10.5377	79.1628	11.5657	74.9232	3.38935	87.1648	4.85147	69.3405	14.1371	74.5989	5.9993	82.5232	6.53085	82.9403	2.33859	83.4831	5.24437	87.33	6.64792	86.7683	9.00802	81.9392	3.09829	76.9844	7.3655	79.1018	12.4659
1	45165423	45171251	+	L1Md_A	14	4	46.1442	20.3691	49.9967	17.9343	53.1634	18.0511	78.6647	14.62	81.7733	11.6542	88.1153	4.18293	74.0459	9.01912	53.3654	22.9665	57.2673	9.58887	46.9291	23.0226	28.7435	27.5216	30.0087	32.0001	33.4601	23.8035	38.7918	26.0461	75.6327	4.41579	70.4307	10.0864
1	45186455	45191828	+	L1Md_F2	98	2	75.227	11.0813	56.4278	1.33832	74.0085	16.1942	79.2657	8.51364	84.7431	0.422299	79.3982	2.02966	79.8031	6.03232	62.5096	10.088	72.5	31.8198	70.7371	21.2631	70.6454	11.2402	77.4691	9.17248	68.7464	14.235	70.2892	11.7714	57.6637	2.32668	61.1107	0.813096
1	45199014	45206013	-	L1Md_A	8	6	45.6455	39.0964	51.6889	27.7874	53.0958	37.8411	86.7697	6.75813	80.0037	8.66101	85.6455	8.36151	86.6604	6.09345	31.9009	26.2244	64.6198	31.5529	48.0042	36.1717	56.2123	27.5973	54.0792	35.5827	46.5331	40.9181	50.6541	32.1115	66.7464	8.85214	73.179	9.32213
1	45230961	45237200	-	L1Md_T	43	4	62.9402	22.2863	66.9024	21.5122	54.9372	22.1219	76.4327	9.99727	80.4312	7.21926	78.5256	11.3814	80.6325	9.83065	56.7824	18.3834	54.9848	22.5726	65.3187	15.1079	63.4523	13.0418	65.666	23.4311	67.3834	15.2497	60.9853	19.4909	71.9428	22.6158	59.2569	16.7348
1	45246815	45253070	-	L1Md_F2	72	3	86.5796	11.889	58.323	14.8347	73.4066	13.931	79.2583	5.89921	82.0919	7.21864	87.5619	2.72049	82.2624	9.75886	78.7641	12.2286	76.2897	15.9064	78.8415	12.4071	81.1346	18.2922	85.6335	12.2451	84.3172	13.5287	82.8215	15.2805	52.0666	14.0715	45.6835	12.9351
1	45654357	45659476	+	L1Md_T	42	3	74.3498	29.803	66.9218	15.0699	63.9815	48.5663	84.4235	1.59466	84.9065	14.4005	87.3527	11.6972	79.7386	4.28279	74.7294	18.3717	77.2166	21.9897	81.2061	0.372807	70.1291	28.4173	75.3774	7.5419	78.6595	18.7209	73.228	15.517	65.6275	3.03494	57.3965	17.0053
1	45785948	45791201	+	L1Md_F2	34	3	73.8162	29.0785	70.6961	25.7556	70.8277	27.7164	84.981	5.91854	86.3711	2.34305	84.421	2.99699	76.997	2.52726	61.5132	16.7344	69.3749	23.818	72.1375	11.992	69.3577	22.9112	73.784	26.0222	72.212	23.3932	70.7148	27.8167	75.698	12.0279	82.3125	8.69241
1	45950604	45955941	+	L1Md_F2	91	3	87.6635	5.95427	88.6986	2.11163	87.5219	1.70404	83.9452	8.11753	86.5635	3.21686	83.3455	6.82041	83.0951	6.78447	72.6425	11.9934	80.7193	8.82357	85.9312	5.33979	78.8775	9.41752	84.5136	2.07181	79.2335	12.215	85.5717	10.0417	82.9078	7.20176	83.8725	1.35646
1	46951157	46957368	-	L1Md_T	30	3	67.7761	33.8181	80.1307	10.7684	64.4452	38.5117	84.184	7.89193	81.4632	3.63348	78.8128	4.35044	82.8393	6.28637	54.1773	22.2933	59.1105	44.5782	64.2974	23.3633	63.3714	42.7072	65.0457	38.8833	63.7806	39.8572	67.0875	29.1504	62.214	42.2888	66.5397	36.8431
1	46991303	46998106	-	L1Md_T	57	4	77.2506	7.54314	89.3824	7.63976	84.2987	6.03672	87.361	7.62097	81.3005	10.7042	81.3903	5.95754	75.8738	2.54814	86.4035	0	89.2857	8.74818	82.2426	9.46643	83.0665	6.9185	75.2268	14.3298	68.8666	17.9978	62.3379	27.7999	88.2039	7.68495	84.5494	13.0539
1	47080714	47086821	-	L1Md_T	31	3	73.433	18.8574	71.7751	2.16723	69.7087	10.592	77.6492	5.55531	78.7549	2.44824	68.3995	20.0655	82.5011	18.7373	84.0278	7.63889	80.9166	17.7634	93.4251	2.53023	69.1271	15.0582	72.3967	13.4971	78.4915	11.2759	68.6857	14.2154	75.3884	13.0816	66.2374	0.479797
1	47105827	47111272	+	L1Md_T	35	3	60.1585	40.5707	71.2556	21.4509	46.9874	34.2828	75.5939	14.2498	66.0401	8.91021	74.6201	19.7595	79.8177	1.17188	43.6208	30.8293	44.3128	22.9276	67.0034	18.7937	61.8312	38.3207	53.0425	37.1522	53.8584	42.04	43.778	31.458	66.0281	17.6103	55.7639	21.1806
1	47143236	47149695	-	L1Md_T	44	4	70.4064	23.0188	70.4144	20.0727	53.8965	34.3746	80.0485	5.42165	81.2146	7.50194	79.9125	8.27936	88.1194	4.932	69.3924	14.5739	65.9783	23.0221	67.8525	21.0571	62.0914	26.0873	60.0143	34.6523	57.071	35.7409	61.1897	28.3101	62.6497	18.3043	60.9257	20.3918
1	47244789	47250984	-	L1Md_A	33	3	87.1243	1.91607	68.6388	26.8972	74.5524	4.26911	78.9392	5.82449	85.2547	1.51748	80.7083	7.94436	83.4137	13.173	74.6144	11.9332	65.1136	5.18715	77.6778	19.99	67.4837	14.5528	76.5515	19.8699	74.4583	14.3062	77.0474	12.8419	73.1719	2.4616	69.6465	6.69473
1	47518343	47524514	-	L1Md_T	30	4	73.9742	22.5351	69.4454	17.2391	72.4051	16.8418	84.0881	7.79143	85.0584	3.12469	80.0074	5.65958	82.7528	10.6717	72.3647	13.9683	65.1245	33.9218	69.6456	16.4248	70.8804	23.6201	70.7704	18.0197	69.9352	14.7386	72.0366	8.75962	79.0373	6.40646	75.1057	6.67718
1	47587691	47592925	+	L1Md_T	35	3	65.3031	18.8358	60.8083	18.5119	60.8879	32.8621	70.369	12.7086	77.7241	13.7237	85.5612	9.53453	71.8222	17.3083	46.2278	22.955	77.2648	18.11	60.6402	31.0897	50.2857	35.2388	50.8372	31.6668	55.281	32.8376	49.5976	30.3021	58.5049	17.3026	46.39	27.9937
1	47675282	47681424	-	L1Md_A	18	4	69.4716	25.4332	72.4709	21.8701	73.555	27.442	69.6906	17.8377	82.047	5.05486	73.204	18.5079	72.3536	9.9426	75.4935	17.232	79.458	14.5196	65.9974	23.9529	69.9504	23.1289	67.9714	27.651	74.1333	26.2686	72.9614	24.1255	74.8099	8.69137	81.7178	6.23923
1	47714837	47721509	-	L1Md_T	50	4	67.4129	8.57915	74.5718	10.4113	47.8629	34.7266	81.0363	5.43906	76.3303	9.9742	75.7556	6.06991	83.6335	11.0676	69.8161	14.4324	64.3327	13.3846	73.7607	14.9607	63.3834	10.8669	68.2383	11.8991	71.3188	1.98159	67.4869	4.43337	71.9606	11.3141	71.5508	8.02769
1	47752473	47757763	+	L1Md_A	50	2	85.9621	3.16764	82.8797	4.90664	81.7496	0.987194	82.787	11.3071	75.7037	0.511659	81.7361	7.03833	77.2748	5.79507	79.4974	8.04381	83.3572	8.45161	83.3333	4.71404	81.2957	0.0843153	85.4239	3.43358	82.4151	1.70122	79.066	10.9944	69.5994	7.06275	76.1371	9.88955
1	47867727	47874097	-	L1Md_F2	69	3	70.7494	10.7426	57.3213	9.60078	59.1197	10.1386	72.859	6.20691	75.2388	4.27921	70.9282	8.02917	74.1801	5.18903	55.3932	17.3437	69.3876	20.1355	77.507	2.3968	57.2208	11.5154	67.2385	18.627	66.6587	14.8065	57.5962	12.6919	59.9292	5.18715	52.4756	1.55429
1	47878419	47883600	+	L1Md_F2	78	3	72.4052	8.82968	59.6198	4.02191	63.7026	5.60802	66.9178	4.50907	70.6409	0.0934561	59.468	15.309	73.9499	5.87918	66.4878	6.67629	63.2435	11.6986	76.4555	5.92366	61.752	6.98036	61.1336	7.22075	62.7746	6.77466	56.8705	11.3456	57.0347	11.3377	56.8337	6.02694
1	48080465	48085471	+	L1Md_F2	90	1	68.97	0	69.8214	0	76.87	0	42.8571	0	58.5659	0	57.4242	0	51.7083	0	63.7255	0	57.1429	0	58.9744	0	53.3865	0	52.1506	0	57.4188	0	57.1273	0	76.3948	0	84.9638	0
1	48192329	48198507	-	L1Md_F2	79	2	67.8665	7.21824	59.6409	10.8925	73.2014	0.249747	70.7053	0.882519	81.0138	6.62983	81.2592	3.20737	72.089	3.5435	64.246	22.504	79.2443	2.41558	67.4711	5.59679	71.7407	1.40349	69.5009	6.95453	70.2326	9.62989	65.2297	5.30201	56.8966	9.53115	57.6687	13.0947
1	48225211	48231889	-	L1Md_T	32	4	44.8373	39.8859	86.8326	0.382917	47.5845	39.0285	74.1276	2.06037	76.9465	9.05036	76.2326	17.1247	86.1555	8.59311	37.037	44.752	50.7603	34.9523	38.078	39.3682	38.792	42.1396	45.3467	33.3091	44.7448	40.2478	38.5691	34.0505	53.9889	34.0665	48.0128	47.1569
1	48363311	48368869	-	L1Md_T	47	3	53.7538	16.6262	56.9815	12.2351	42.0024	21.6126	72.266	12.4258	76.7039	10.4172	75.7089	11.3309	67.7479	13.4257	58.4163	20.8099	54.9828	5.06955	68.4879	3.92183	49.5606	8.58267	55.419	7.10257	53.6045	14.7902	57.6809	3.31476	62.1913	18.8921	53.7694	15.3287
1	48417800	48424356	-	L1Md_A	5	4	45.2378	39.0058	46.4286	32.0767	31.4761	31.3218	70.3981	17.55	70.8755	16.3738	70.4658	20.3939	78.1398	12.7264	100	0	27.6389	21.0931	35.3866	35.5981	41.7279	33.99	44.4829	29.5624	35.7027	35.3892	44.2189	42.45	78.6713	4.8533	54.6083	21.7574
1	48494777	48500000	+	L1Md_A	14	3	48.8143	39.198	52.6524	40.5244	52.1646	41.9864	69.9729	4.59415	76.4389	7.2729	84.2134	3.03055	85.3125	1.44713	45.0893	45.3141	46.3808	38.7574	42.6208	39.3986	49.0152	34.6395	38.9884	36.2936	51.2289	43.1798	43.3909	38.1098	72.264	5.1452	71.7103	8.44975
1	48545548	48552244	+	L1Md_T	38	7	59.1915	16.0534	35.9033	31.9347	40.5777	27.8812	80.715	9.84462	71.278	17.4083	59.7427	29.4663	78.3891	15.377	54.4538	23.7711	52.8868	12.6486	71.5441	16.5387	41.3634	27.9765	31.6925	33.788	29.6709	33.5318	28.8281	29.9707	48.8252	23.4219	48.6357	15.2195
1	48635950	48641323	-	L1Md_F3	78	2	81.9203	1.53719	82.2349	2.05729	84.6751	0.143426	76.3792	14.2939	80.2807	5.6549	78.014	0.796191	83.9158	13.5516	69.0476	3.36718	79.8572	15.287	81.0153	6.9356	74.8599	1.31008	75.8028	2.23867	71.466	4.36267	71.0605	3.69516	86.2775	1.00177	88.3726	5.61136
1	48689308	48695522	-	L1Md_T	41	3	67.3498	10.7604	70.1285	15.9209	69.1822	15.8528	75.1676	8.42697	77.5456	5.51235	70.3704	10.5797	71.3853	12.2216	74.6172	4.02442	66.6905	5.66345	81.3664	1.723	64.1404	8.32074	63.3592	11.0924	61.8326	14.2639	57.8932	6.9265	56.5569	21.28	68.0681	13.2631
1	48709098	48715359	-	L1Md_T	42	3	45.6878	27.7182	53.2866	26.4501	49.4469	35.3365	74.9213	13.8618	60.2015	12.0658	69.3215	23.4972	69	10.2035	58.0853	23.5478	51.6147	26.9674	48.705	30.8583	47.3941	20.1465	49.5311	18.5948	47.8902	23.4302	48.4649	16.4625	48.5833	32.7001	43.6349	22.5231
1	48814981	48820429	+	L1Md_T	55	3	52.8383	21.4194	47.824	16.8935	55.9193	22.8591	71.5863	11.0309	63.5362	3.1783	63.5696	10.0672	67.302	21.7325	53.5384	22.5838	52.5273	25.0406	66.8472	9.72885	44.5893	16.7029	47.0817	24.0795	53.8672	26.3117	40.7004	18.127	50.6461	13.5679	51.6862	23.636
1	48822719	48827917	+	L1Md_T	38	3	53.8876	35.1286	46.3611	26.2086	51.7839	33.9996	71.2054	6.09664	60.1611	16.7816	72.0393	12.9072	78.8224	8.31254	68.2586	30.9881	58.7896	29.5274	54.5403	41.3597	47.282	28.5736	58.3799	34.498	57.3414	31.3038	49.7941	36.7403	56.6775	20.4256	50.4142	11.5897
1	48855317	48861529	-	L1Md_F2	81	2	69.8276	8.47581	50.4257	12.331	62.5776	2.11048	65.5185	0.0851137	63.9464	10.1383	64.763	19.727	52.3558	3.92082	63.5147	3.64475	61.2847	12.0306	66.9221	10.1144	58.7864	6.92848	71.604	7.4546	65.072	4.95613	59.4731	7.79557	67.3683	6.37972	61.9315	1.19678
1	48921814	48928252	-	L1Md_T	30	3	54.7608	26.5999	59.7026	21.8827	43.0137	28.0919	77.4768	7.57407	70.8135	7.1166	70.4028	7.04898	68.7692	6.34494	53.1238	18.2082	46.439	32.7752	65.3609	20.1875	40.2763	24.2908	50.9198	17.1401	50.4729	34.1953	43.7485	25.252	56.3551	25.9629	47.0644	7.48106
1	48974973	48980022	+	MMERVK10C-int	47	3	44.3636	5.41185	43.0549	0.369798	43.3026	6.02284	49.9909	15.4782	55.7279	5.71408	54.0908	12.331	54.5823	7.85386	46.1794	6.16832	53.967	13.6765	49.2398	10.3908	36.8637	8.64182	42.347	1.18134	49.1473	2.90839	33.7786	7.25744	42.928	4.99852	42.5446	10.5378
1	48974973	48980022	+	MMERVK10C-int	47	3	44.3636	5.41185	43.0549	0.369798	43.3026	6.02284	49.9909	15.4782	55.7279	5.71408	54.0908	12.331	54.5823	7.85386	46.1794	6.16832	53.967	13.6765	49.2398	10.3908	36.8637	8.64182	42.347	1.18134	49.1473	2.90839	33.7786	7.25744	42.928	4.99852	42.5446	10.5378
1	48994003	48999895	-	L1Md_F2	86	3	52.5309	18.0128	56.3232	19.6251	55.5912	18.7158	56.5516	15.3413	55.5974	9.08644	54.9145	11.775	50.0648	20.3363	53.9008	15.7639	40.8547	20.7698	68.6743	17.2713	50.3026	18.6953	50.7023	16.645	55.4086	13.0761	52.7237	21.7397	57.2078	14.8125	59.2682	20.3454
1	49010724	49015735	+	L1Md_F2	87	2	55.844	9.05528	59.1511	1.04935	56.0944	0.670139	57.4597	6.60422	60.1918	2.02533	49.2479	8.60616	53.8436	3.48275	61.2939	10.0794	54.5003	0.837602	71.9362	7.75439	41.6687	6.70284	48.584	15.9179	56.6788	7.76937	48.098	1.24828	71.7076	2.55527	69.3783	6.3372
1	49177263	49182790	-	L1Md_F2	85	2	61.6311	20.6475	62.0029	9.81944	64.9085	17.0673	71.8504	3.11496	69.6734	3.69589	66.9429	0.451113	56.6052	1.0009	56.4495	19.9996	60.0936	25.3664	73.3036	3.6618	49.2001	16.8077	56.3524	21.8183	51.7894	27.4226	60.0797	10.0498	65.2181	10.5147	71.7438	21.1616
1	49604853	49611072	-	L1Md_T	56	3	65.9594	11.7321	65.6019	7.00669	63.2058	0.855453	70.6953	8.09638	71.1739	4.2583	72.4694	13.8356	66.7244	13.144	63.1476	15.544	69.0632	5.20609	75.0634	9.85317	55.5239	18.6467	65.7974	9.47366	67.1786	14.9277	59.8316	10.316	73.2546	6.72324	75.359	7.46801
1	50122450	50128402	-	L1Md_T	33	3	59.7189	21.9116	56.9729	18.3566	58.2847	21.3996	65.5605	24.4313	65.1314	10.7106	67.0215	14.6285	66.1487	21.2594	52.9346	21.5947	60.3587	15.0517	54.3583	8.15366	54.8219	14.777	56.1419	16.813	53.4666	18.7782	49.9173	19.6874	59.0972	15.9399	64.8016	20.947
1	50213259	50218398	+	L1Md_A	29	3	63.8337	23.4641	47.557	9.39732	57.0718	19.802	69.7117	7.15885	75.6164	7.19296	67.8142	4.32947	71.084	8.77112	65.7155	15.8381	56.3196	22.8287	68.7963	7.43456	53.6779	11.0489	57.0122	12.5787	57.3203	21.6028	58.3724	23.01	54.5184	6.73291	61.5859	8.23905
1	50329971	50335398	+	L1Md_T	34	3	40.9115	34.8265	47.4311	22.8502	48.385	42.2961	79.5243	13.8278	78.4209	3.95513	77.9309	8.40226	88.9047	9.62254	50.1818	35.968	55.535	49.4667	52.0155	33.7664	47.6519	41.6438	50.9185	45.5688	45.0576	39.366	47.4553	40.9454	43.5375	31.6371	48.2589	36.3049
1	50415162	50421370	-	L1Md_T	21	4	57.0165	17.7577	59.2463	19.9878	55.3246	15.0942	77.9905	2.97273	57.9015	5.83577	72.7073	8.05336	73.255	12.6426	53.1421	19.4339	55.7206	22.6181	56.6121	16.7757	57.1936	15.0808	55.715	17.3765	59.8306	17.1019	53.1181	19.3337	64.7898	3.39325	64.3312	5.62398
1	50436950	50442918	-	L1Md_F2	81	2	65.4953	11.3139	76.2031	0.367003	71.3318	2.65508	75.0723	5.21045	64.3208	6.30695	73.4292	3.36969	61.4693	7.97046	67.3205	11.8032	71.2261	10.8369	78.3656	11.9021	67.7083	0.569124	71.9389	3.86571	69.2102	10.5963	69.6586	7.9833	75.4061	4.07554	77.039	2.97907
1	50770952	50776141	+	L1Md_F2	87	2	78.3069	5.77951	74.3307	0.587839	75.2434	2.89203	75.4264	4.7933	70.9381	3.668	69.7748	0.573332	71.0618	4.55934	68.5708	12.5138	72.1962	0.822501	65.1486	0.472099	74.548	8.03121	71.9638	0.0190005	73.8807	5.21452	69.6257	9.09874	67.8651	1.13361	69.5247	1.23344
1	50875729	50881941	-	L1Md_A	29	3	64.1282	45.0143	62.7432	44.2913	66.8295	42.5633	88.4309	0.719454	79.3825	6.85269	82.2976	4.53242	80.7977	5.10435	60.4122	28.4046	64.3324	51.9238	65.1482	44.4502	66.5958	48.8505	67.2621	44.7091	65.0987	51.3166	63.4012	46.639	82.0485	10.3036	73.8436	20.9731
1	51433414	51438958	+	L1Md_Gf	47	4	53.4164	46.2087	55.6964	38.3139	57.5191	39.6731	86.1731	5.97502	93.0818	3.47779	83.2951	4.67303	74.4499	17.0942	48.1646	46.0562	56.959	43.3828	50.796	43.246	56.64	40.1184	60.1151	39.4066	52.2267	40.4491	52.6756	41.4222	48.7477	40.728	51.1194	43.751
1	51661422	51667597	-	L1Md_F2	52	3	92.3138	4.38906	88.0328	6.16575	90.2678	2.81882	90.601	4.80022	89.0906	0.983017	88.433	5.48239	88.5022	7.65028	78.6726	4.20496	87.3698	4.28273	85.5923	9.59799	82.5177	8.3947	87.8196	9.85563	87.6976	15.006	92.7595	1.9145	90.4875	2.29735	92.0917	1.59478
1	52399920	52405877	+	L1Md_T	35	4	53.3284	25.0433	40.02	40.5022	34.5316	37.5864	81.7883	14.4505	89.2393	3.75839	93.0802	4.04998	87.6041	13.4605	72.0494	2.72828	37.1039	32.4356	64.628	10.2173	36.9111	39.8488	34.3748	31.8425	25.4224	39.0905	26.8936	37.4632	34.0819	33.6568	27.746	30.0837
1	53114683	53119853	-	L1Md_F2	70	2	94.1515	0.330626	94.51	4.58233	94.6919	1.56266	85.0189	3.56232	83.7248	4.41518	87.1589	4.13287	85.6401	8.20437	84.5104	4.83753	85.8214	4.69721	91.9841	3.47941	92.0334	2.40421	95.1845	0.0757645	94.7029	3.42913	91.6667	2.7218	87.9849	2.30617	93.4294	0.683985
1	54387178	54392707	+	L1Md_T	35	2	46.5317	28.7108		0	39.8565	9.43464	89.8572	5.85888	85.4545	7.99959	89.3308	11.1601	80.1907	1.63833	16.8478	11.5289	30.2083	16.2045	46.8045	15.6839	23.3931	24.7713	27.3391	31.1409	19.0614	20.105	41.182	20.7202	22.2784	18.4119		0
1	55773216	55778361	+	L1Md_A	10	3	58.7574	34.2481	73.5195	17.3131	62.4552	33.3927	80.4723	18.0626	83.3986	4.96863	64.341	24.4589	75.703	14.0821	60	30.4138	81.038	9.20502	56.362	49.328	55.8047	27.0487	59.3337	33.6135	55.9277	29.9801	57.1122	27.2531	81.6994	5.8264	86.5775	8.63919
1	56055200	56060254	-	L1Md_F2	90	2	92.4222	1.14755	91.0749	3.11342	95.0409	0.899669	92.1951	1.20849	91.9056	4.60061	91.2134	0.8054	90.5023	4.67709	87.8592	0.507979	90.4718	3.16292	87.1936	3.45928	91.8631	0.790958	90.4793	6.36864	91.834	0.917283	92.9128	0.952532	91.7992	0.991019	87.0935	1.96772
1	56092361	56099265	-	L1Md_T	60	4	71.7821	20.3459	78.5376	12.1782	79.361	7.68437	78.8001	12.9324	76.3844	2.12732	84.7122	1.40939	83.8534	1.00783	81.4035	12.0326	74.2064	12.9603	73.8294	8.81493	69.8157	20.5491	72.3233	17.6955	67.3256	16.5896	61.2966	25.4369	70.0742	19.6147	62.6509	21.7945
1	56137030	56142402	+	L1Md_A	6	4	55.7506	40.6897	58.8448	31.6499	57.7119	42.0961	85.3159	6.17882	79.966	3.33711	79.2346	5.42352	93.7018	6.1348	66.3821	7.96144	57.5521	39.5044	56.359	43.4789	55.8236	40.4644	61.6679	41.3656	56.6952	40.2506	59.3584	36.0432	80.4115	10.993	68.1697	22.8264
1	56380332	56385760	+	L1Md_T	36	3	58.0172	49.1262	58.3226	45.6731	65.632	45.732	90.8188	5.9994	89.1029	6.98572	85.5033	10.0095	88.6067	3.38469	51.0684	37.6317		0	55.7359	45.6874	58.3242	46.3871	70.9738	29.0123	55.7962	46.5211	59.8652	42.1022	49.2713	36.0686	54.183	41.3467
1	56458631	56464845	-	L1Md_T	31	3	65.6392	32.95	56.7203	32.5144	59.4086	31.0054	90.5364	8.74331	82.6457	5.98213	66.9214	27.1308	91.3973	6.02733	51.875	16.875	62.5823	40.5087	57.2338	16.2885	59.9683	27.3162	67.0965	29.3361	56.9817	32.6937	59.2669	36.4582	55.0511	38.5255	55.4738	37.352
1	56492201	56498670	-	L1Md_F2	84	2	91.8317	1.38687	96.1394	0.745588	93.5788	2.19203	89.5183	1.16337	84.9883	2.13546	80.8269	0.356601	86.914	1.61447	92.2994	9.14438	84.4351	0.651584	84.4522	4.52854	86.9767	5.18054	88.5353	0.435991	92.4339	0.675774	90.0536	7.51108	90.672	1.79948	89.4731	4.37133
1	56714378	56720186	+	L1Md_T	34	4	57.1063	31.8956	49.7664	40.996	46.6436	38.4931	86.7352	12.9159	81.7169	19.0771	79.1852	15.5506	86.1765	10.6395	30.1712	24.3049	55.2148	46.5187	41.0548	34.6332	45.9155	38.6108	59.0938	43.0382	45.7131	37.2081	54.6482	45.2902	68.0354	31.9584	42.8571	44.1948
1	56772585	56778951	+	IAPEz-int	20	5	76.3064	9.25224	82.089	3.60919	85.2158	7.16782	78.5233	21.1947	84.4165	6.11797	84.4242	7.91989	74.9307	21.7878	75.3912	13.0174	78.3791	5.81494	86.4434	5.93931	78.5605	11.7683	66.273	21.2912	74.3722	17.1797	86.5056	2.9746	92.0031	2.24448	84.553	8.1147
1	56772585	56778951	+	IAPEz-int	20	5	76.3064	9.25224	82.089	3.60919	85.2158	7.16782	78.5233	21.1947	84.4165	6.11797	84.4242	7.91989	74.9307	21.7878	75.3912	13.0174	78.3791	5.81494	86.4434	5.93931	78.5605	11.7683	66.273	21.2912	74.3722	17.1797	86.5056	2.9746	92.0031	2.24448	84.553	8.1147
1	57064297	57069710	-	L1Md_T	33	2	86.0615	15.6433	71.8619	33.6903	86.9043	16.4816	83.9125	7.64203	87.1736	7.11451	84.2432	0.526386	87.5966	3.25613	84.6591	4.01765	93.5897	0	69.5055	33.0242	69.6649	41.7779	60.5433	49.2837	66.8731	37.6115	66.2743	38.4082	87.5585	5.18958	91.0784	10.26
1	57500270	57506438	-	L1Md_F3	58	3	95.1432	3.79126	93.064	0.658278	93.9489	1.11858	93.313	2.79562	83.8682	7.75455	85.253	4.3357	87.0855	6.56347	82.4549	7.60526	94.943	6.44607	88.2704	2.90827	88.381	3.41546	89.3082	5.59732	90.0488	4.61495	91.1678	3.18886	93.1517	2.18442	90.7233	1.09529
1	60630595	60636804	-	L1Md_F2	64	3	76.1397	21.1302	81.4607	14.4012	69.1129	28.784	92.1514	3.93107	81.0389	9.54761	87.9226	5.4078	90.991	4.3279	81.8223	14.8886	73.8291	27.5788	74.2296	23.8505	74.9658	19.08	74.2928	23.6773	82.1943	15.9121	82.5209	12.1909	81.045	12.7892	72.4378	19.6058
1	60687820	60693029	+	L1Md_A	11	4	68.4548	31.3401	58.6072	28.7294	72.0709	17.1242	80.8623	9.77761	81.1907	3.70817	77.831	18.8397	86.1261	7.62094	45.5421	33.6917	69.4258	29.7716	57.8825	37.7373	64.1213	25.7252	62.1634	23.1663	69.1755	22.3451	65.1879	24.4532	76.8953	10.6899	76.5051	21.4054
1	61209558	61214930	+	L1Md_A	5	3	47.2087	48.6871	60.233	31.6055	46.6585	44.7934	89.1715	7.6187	72.9748	9.3058	91.1869	5.7107	73.9549	5.08287	54.7847	17.9426	54.5455	4.54545	31.1111	0	49.638	32.7325	49.1671	32.6085	48.9075	31.0427	41.1602	35.951	89.8591	6.62052	69.514	3.55963
1	61362213	61368649	-	L1Md_A	15	4	61.5753	43.8228	62.5491	37.8386	61.6883	40.7301	90.0059	6.32451	86.1055	3.95893	87.5696	7.49241	83.404	7.71788	59.6545	42.6334	63.9974	46.7506	43.7413	34.8408	63.2897	33.9363	59.7252	37.2726	72.7671	26.5269	61.6356	38.1814	85.6584	5.27725	88.8999	8.25006
1	61491786	61499623	-	L1Md_T	34	7	66.7208	13.2037	64.1181	8.18045	45.9568	26.8744	84.9956	8.23683	73.9355	25.3996	86.8375	3.66245	91.2871	3.8134	43.6052	24.2085	72.1335	21.7772	69.5457	20.0494	28.0862	34.5932	34.4621	28.4588	24.6738	32.8212	47.7246	19.6944	78.0528	10.4689	41.2709	25.484
1	61514244	61520356	+	L1Md_T	36	5	50.3299	26.4498	39.0056	28.3965	31.2014	31.5782	79.8174	9.59283	79.7111	13.3641	69.9864	23.5122	78.6662	12.6316	7.14286	0	43.6717	24.6778	48.4318	26.6826	27.2868	31.4676	28.4026	31.9559	23.4997	33.9774	40.8371	26.4431	24.467	33.4617	31.6444	35.933
1	62671355	62677568	-	L1Md_T	29	2	73.295	36.8238	82.0337	1.83792	60.8087	49.6525	87.1851	2.50091	90.4602	2.11605	89.752	3.68986	86.8415	8.26108	55.4087	3.22957	60.2083	35.65	55.4407	49.7581	57.5483	49.8578	55.2786	43.9749	74.3493	13.0076	62.1997	45.2081	70.6938	22.8372	70.641	27.3777
1	62864966	62870970	-	L1Md_T	19	3	90.7486	4.32002	91.4545	4.73787	93.6975	1.17611	88.0126	4.1481	88.2919	2.27454	85.7352	6.76819	91.0236	6.37017	93.8753	1.39973	82.6577	7.65766	90.6835	4.32103	90.9569	3.30711	90.0635	5.98596	89.9496	2.13035	92.6006	0.986261	89.4228	11.3593	90.6809	4.70872
1	63797726	63804200	-	L1Md_T	52	3	74.7685	23.5122	78.6472	15.9886	85.3878	10.6846	82.963	7.16501	87.6786	7.32143	81.1862	10.1698	93.1944	4.30556	71.5	3.5	85.7143	0	82.3289	5.76637	53.4823	34.2937	72.5332	17.9499	67.0319	23.0999	70.7205	13.8157	63.9153	38.5444	57.9623	27.4067
1	63829969	63836534	-	L1Md_A	5	3	38.6354	46.433	38.3802	52.9298	42.3441	50.2818	86.3802	8.82441	89.3335	5.14512	86.7659	8.59008	90.9043	2.2353	19.0476	0	35.1852	47.2494	36.1607	55.2977	36.6299	46.3227	41.0971	46.7595	47.2859	42.8014	35.9986	50.8038	84.5867	13.5348	81.2632	5.23522
1	63859130	63864530	+	L1Md_A	13	4	55.1898	47.4838	56.598	47.3799	51.9214	40.2281	83.1576	10.5869	83.5748	4.49531	80.4667	9.1223	85.81	7.05459	48.1101	45.076	61.976	35.9884	40.5352	34.7108	52.795	36.4547	54.0012	43.2557	56.6748	36.587	51.5038	38.6523	85.3512	3.90653	86.2441	11.1529
1	63886209	63892300	+	L1Md_T	65	4	77.9001	16.6199	90.6349	4.01768	90.55	2.92776	90.6904	4.4403	82.6263	6.02063	90.1068	1.90167	89.5833	1.70103	92.963	4.99657	86.8922	6.4051	80.8946	3.03797	86.5201	7.17748	84.493	4.72175	77.2423	2.45168	61.3544	26.8154	58.4698	42.1314	91.0539	3.90237
1	64383424	64389849	+	IAPEz-int	26	5	86.3378	15.5973	92.2045	0.916026	86.1699	11.0571	84.4894	10.4465	90.5196	5.75553	81.926	11.8073	90.121	3.37815	87.9917	7.81145	91.649	2.43883	80.8333	11.2268	85.3145	3.73342	84.1282	12.4043	86.0252	9.97319	78.5633	7.85448	92.8327	2.21215	82.9798	5.40628
1	64383424	64389849	+	IAPEz-int	26	5	86.3378	15.5973	92.2045	0.916026	86.1699	11.0571	84.4894	10.4465	90.5196	5.75553	81.926	11.8073	90.121	3.37815	87.9917	7.81145	91.649	2.43883	80.8333	11.2268	85.3145	3.73342	84.1282	12.4043	86.0252	9.97319	78.5633	7.85448	92.8327	2.21215	82.9798	5.40628
1	64960665	64967034	-	IAPEz-int	21	5	89.6891	3.58109	81.3518	11.1723	87.9837	2.34606	84.6229	5.35587	76.4522	6.89662	78.0138	8.44434	74.1919	13.5659	86.2241	3.84415	83.6699	5.43576	81.4214	7.19507	79.9022	4.362	78.7307	9.39616	82.708	6.0547	79.0738	8.87174	81.1237	3.43293	72.3496	3.85164
1	64960665	64967034	-	IAPEz-int	21	5	89.6891	3.58109	81.3518	11.1723	87.9837	2.34606	84.6229	5.35587	76.4522	6.89662	78.0138	8.44434	74.1919	13.5659	86.2241	3.84415	83.6699	5.43576	81.4214	7.19507	79.9022	4.362	78.7307	9.39616	82.708	6.0547	79.0738	8.87174	81.1237	3.43293	72.3496	3.85164
1	65411917	65418317	-	L1Md_A	17	3	47.9938	38.1187	47.7263	37.6474	46.0147	46.9988	67.6157	16.634	85.8226	1.60181	86.3571	4.06064	81.2877	11.8185	33.2842	40.7905	70.6563	18.6955	38.1541	36.3561	51.6848	31.696	47.4485	38.4533	45.0774	41.5532	45.5464	38.011	84.734	2.71138	80.5862	11.1065
1	65423855	65429998	-	L1Md_T	27	2	67.0366	32.5488	65.325	40.7127	62.8304	42.9132	93.9511	2.95655	83.7571	2.07921	92.9073	2.13462	93.2122	3.11757	61.9048	33.6718	51.3357	48.2928	57.1978	46.5167	64.527	35.6404	66.4847	38.2772	63.2473	42.7869	72.5756	26.2343	87.0667	8.7835	85.2889	7.6239
1	65517475	65523534	-	L1Md_F2	81	1	97.415	0	86.5528	0	95.8631	0	88.8258	0	83.8095	0	96.5185	0	87.037	0	82.6087	0	82.6667	0	96.875	0	89.7481	0	92.6505	0	92.0982	0	98.2986	0	87.9787	0	85.8696	0
1	65620577	65625522	-	MMERVK10C-int	43	3	64.5852	5.57506	61.5217	1.95998	70.6337	0.533957	70.4209	5.81191	69.6519	11.2683	75.1986	4.11627	69.1903	15.2208	58.7422	15.8974	70.4515	13.9407	71.1032	8.01589	54.8183	2.63896	61.345	6.23907	59.2881	12.8123	60.8852	3.54665	68.2903	10.8133	54.2789	8.66968
1	65620577	65625522	-	MMERVK10C-int	43	3	64.5852	5.57506	61.5217	1.95998	70.6337	0.533957	70.4209	5.81191	69.6519	11.2683	75.1986	4.11627	69.1903	15.2208	58.7422	15.8974	70.4515	13.9407	71.1032	8.01589	54.8183	2.63896	61.345	6.23907	59.2881	12.8123	60.8852	3.54665	68.2903	10.8133	54.2789	8.66968
1	65749025	65754213	+	L1Md_A	14	3	66.9819	26.1454	60.8333	14.1667	68.3655	25.4344	69.9907	9.98692	73.4627	23.2178	73.7407	26.4186	82.6457	11.077	63.5043	24.1575	56.4394	31.7527	61.1637	17.7694	69.0439	22.0355	64.9835	21.2646	63.4008	23.0062	65.3837	28.1866	51.9286	17.5558	89.375	10.625
1	65973450	65980154	-	L1Md_T	56	4	83.8282	9.44355	77.5054	11.7627	85.7614	2.42069	86.1323	11.342	76.1376	11.4233	85.2828	7.26724	76.8723	6.60116	77.9716	12.1923	75.4395	13.3428	85.5329	10.3382	64.1389	11.402	71.9015	12.7126	66.4403	12.6495	69.7092	12.3708	86.0121	6.06023	75.7851	6.42516
1	66011391	66017063	-	L1Md_F3	68	2	84.4598	6.03697	53.617	13.6862	84.4824	5.57048	85.2406	6.83798	80.8645	5.31934	78.4671	11.481	72.3317	17.621	68.5224	19.2622	75.007	22.8869	82.6724	8.49341	68.8296	22.8579	81.2303	10.242	79.2098	16.1284	80.2414	8.8856	46.6676	16.8079	48.8201	16.7777
1	66017975	66024487	-	IAPEz-int	18	6	78.0724	8.81129	60.1794	29.6823	83.7761	9.56183	72.2231	12.9309	73.5671	5.57638	77.0208	4.48042	70.1529	8.11898	75.2715	10.7535	68.9103	13.2089	63.2335	18.6629	75.3163	12.2104	80.8179	11.4132	79.8377	12.2785	77.4591	12.6601	81.4815	12.4956	80.2556	8.42551
1	66017975	66024487	-	IAPEz-int	18	6	78.0724	8.81129	60.1794	29.6823	83.7761	9.56183	72.2231	12.9309	73.5671	5.57638	77.0208	4.48042	70.1529	8.11898	75.2715	10.7535	68.9103	13.2089	63.2335	18.6629	75.3163	12.2104	80.8179	11.4132	79.8377	12.2785	77.4591	12.6601	81.4815	12.4956	80.2556	8.42551
1	66048535	66053695	+	L1Md_A	13	3	67.3852	31.4502	77.7399	12.7171	70.5451	41.1378	84.9299	9.60552	86.8071	9.44545	83.2732	8.07801	84.1865	6.38164	62.5309	42.1256	53.649	37.2601	62.5883	45.1028	61.2855	36.6339	67.2663	34.1241	62.9846	39.9712	62.9403	39.3183	70.2404	13.5096	63.831	1.79398
1	67536670	67543062	-	L1Md_A	25	4	56.4336	40.5022	47.228	17.9352	58.7478	43.4848	71.4918	18.1188	78.1493	8.95911	71.53	11.2351	81.4739	8.17741	59.2631	39.5992	57.3393	39.0986	59.5234	41.6969	56.1976	40.2	59.9999	39.7474	54.4371	43.3757	51.2902	41.9875	64.3325	6.42989	65.0948	5.53782
1	67587423	67592588	+	L1Md_A	8	2	61.0588	43.2503	75	0	63.924	36.1907	90.8889	9.70308	80.7891	10.4727	79.8163	17.5717	87.1027	16.1899	100	0	73.8636	14.4635	61.5385	39.8881	61.1342	29.7199	60.2273	36.6053	69.1572	35.4326	68.4743	32.3874	92.7976	0.757618	83.3333	16.4992
1	67619666	67625859	-	L1Md_T	31	3	47.3757	46.9282	43.3641	37.0423	50.3624	40.8013	60.7626	29.3374	71.303	20.5261	76.154	13.9801	81.6502	9.87463	36.1111	36.1111	48.3217	39.4569	45.3068	44.5092	37.0441	40.3678	47.3222	43.6888	45.3561	43.9729	48.2698	40.7982	73.598	7.2584	73.987	3.29371
1	67682584	67688761	-	L1Md_A	18	4	75.8679	27.2117	67.2741	5.66015	75.83	26.9725	89.8068	4.87986	85.4084	7.90396	84.1106	1.9361	89.4656	10.8143	71.537	23.6495	70.1504	26.853	64.943	28.7857	71.3211	23.7495	77.3334	17.3827	70.1029	24.8971	69.1342	30.824	77.8089	1.05631	76.9007	2.1756
1	67713689	67718854	+	L1Md_F2	70	3	84.7072	8.56625	73.4616	8.05682	85.1011	5.99815	85.4696	6.60442	82.7302	3.82625	82.249	8.99298	89.7529	3.68442	74.1026	6.7985	72.3354	18.1766	72.6561	18.7332	79.868	13.2744	81.7154	12.2416	81.5822	13.0813	75.1567	12.3876	67.9569	6.64781	74.5828	8.58048
1	67751782	67758200	-	IAPEz-int	25	6	80.8337	6.70673	62.4242	19.5112	84.4999	10.0302	84.1978	5.8965	73.4197	7.93283	74.276	7.98241	72.5952	17.6192	74.1538	9.60389	74.1655	7.97022	68.2576	5.00069	77.7479	14.0824	81.516	9.89076	72.2238	21.125	71.0024	18.4933		0	78.234	10.5751
1	67751782	67758200	-	IAPEz-int	25	6	80.8337	6.70673	62.4242	19.5112	84.4999	10.0302	84.1978	5.8965	73.4197	7.93283	74.276	7.98241	72.5952	17.6192	74.1538	9.60389	74.1655	7.97022	68.2576	5.00069	77.7479	14.0824	81.516	9.89076	72.2238	21.125	71.0024	18.4933		0	78.234	10.5751
1	67883545	67889708	-	L1Md_F2	73	3	91.0228	4.03185	55.8329	20.8785	89.8346	3.6439	83.4431	10.0206	87.7083	7.51593	91.6115	4.53887	80.472	18.0965	85.544	9.80195	92.9167	3.04271	85.107	9.18431	80.1039	10.72	85.524	6.89692	85.0286	5.68041	78.7893	12.1449	66.2794	26.4287	80.3756	3.30676
1	67907314	67912256	+	MMERVK10C-int	47	4	76.7072	3.27116	44.1337	13.8899	79.4877	3.95349	68.2755	6.81471	79.5601	4.93276	73.4812	3.41003	72.7398	7.93967	69.5908	13.5214	66.3352	9.31072	80.8464	3.86729	69.823	8.19458	70.8797	7.68932	70.9445	7.43843	72.3128	4.94991	42.3543	16.0217	56.7779	15.645
1	67907314	67912256	+	MMERVK10C-int	47	4	76.7072	3.27116	44.1337	13.8899	79.4877	3.95349	68.2755	6.81471	79.5601	4.93276	73.4812	3.41003	72.7398	7.93967	69.5908	13.5214	66.3352	9.31072	80.8464	3.86729	69.823	8.19458	70.8797	7.68932	70.9445	7.43843	72.3128	4.94991	42.3543	16.0217	56.7779	15.645
1	68012633	68018920	-	L1Md_F2	87	2	97.8137	0.996791	80.3284	8.44621	94.8987	4.80925	91.7138	1.30372	80.9521	8.99235	82.168	4.7907	89.3896	8.13632	82.6007	4.40323	77.698	5.12494	84.6906	2.53975	91.7154	1.0254	90.7869	0.0395169	92.5582	2.77975	94.4372	3.89403	75.8031	7.6894	79.9927	11.3724
1	69191508	69196914	+	L1Md_A	13	3	62.2304	49.4401	68.1366	32.3102	63.8365	46.0279	86.3602	6.5603	89.9774	1.33988	81.3781	1.05548	82.3507	11.789	58.4325	20.9325	59.7013	47.5801	63.731	37.1423	54.0077	46.1953	59.0772	48.7909	58.8053	48.5332	55.22	41.9156	85.9905	6.70967	86.4757	9.19523
1	69231433	69237522	+	L1Md_T	35	3	90.82	2.62845	75.661	16.9409	91.4744	6.85897	87.4638	0	83.4209	5.27158	59.1667	0	81.4615	4.53846	75.1515	11.5152	60.637	27.8245	54.6724	15.5606	87.3815	1.11853	81.9405	7.22619	96.1111	1.94445	92.4874	6.12374	58.3554	27.7778	83.3053	16.6947
1	69257232	69262913	+	L1Md_F2	71	2	94.0109	1.39172	91.5699	2.1571	94.9938	1.32371	88.4156	14.3205	87.3959	3.74029	87.0318	7.83562	86.9737	6.94701	86.4219	5.27445	81.3406	8.96693	88.6472	2.12744	92.2918	0.140448	95.346	1.34395	94.2574	2.85356	93.8774	0.24562	93.7907	0.175406	94.1513	6.02135
1	70980086	70986871	-	L1Md_A	5	5	50.6331	47.7722	49.8011	46.4031	49.1125	45.721	87.0726	13.2273	83.4754	6.73856	74.7433	16.148	84.4224	14.0372	47.9262	44.5895	64.5078	37.7886	56.7118	32.5839	61.3857	33.3393	49.1707	45.8595	60.9747	37.1421	49.4531	42.5425	85.4166	9.51719	68.7308	28.0772
1	71146763	71152292	-	L1Md_F2	78	3	88.7167	7.34271	91.0747	4.91949	82.695	19.2954	91.1888	3.76091	91.3574	2.35995	83.0776	2.56986	83.3959	8.24758	79.709	14.9759	75.463	17.656	75.339	26.1521	84.8862	12.9453	86.9612	12.3849	86.7073	14.3428	86.3773	8.22282	90.0572	2.30065	94.219	1.12553
1	72125893	72132410	-	IAPEz-int	26	6	83.2809	5.01478	85.5516	6.4247	85.2159	5.23696	77.2238	5.19526	80.6574	4.54894	71.2635	15.0625	76.307	10.1964	75.9206	4.16604	68.7819	9.93679	77.0161	14.6372	82.935	2.95585	83.5354	5.21695	81.4136	4.99189	83.953	5.90383	90.1328	1.98041	84.6744	7.99029
1	72125893	72132410	-	IAPEz-int	26	6	83.2809	5.01478	85.5516	6.4247	85.2159	5.23696	77.2238	5.19526	80.6574	4.54894	71.2635	15.0625	76.307	10.1964	75.9206	4.16604	68.7819	9.93679	77.0161	14.6372	82.935	2.95585	83.5354	5.21695	81.4136	4.99189	83.953	5.90383	90.1328	1.98041	84.6744	7.99029
1	72542088	72548426	-	L1Md_A	12	3	57.3466	36.0687	63.6365	32.1619	61.6415	35.1888	77.6867	12.5954	90.8373	5.30478	86.0426	8.17925	87.1514	6.80346		0	57.3719	40.0268	50.5871	33.5038	61.3867	37.5994	62.852	37.9579	60.7559	39.0892	62.7236	29.7714	81.1594	5.91768	80.3474	1.36405
1	73317802	73323213	-	L1Md_T	34	3	88.3893	15.9308	74.1473	27.6987	91.7319	3.15901	84.0205	4.86226	87.1318	3.46909	87.0674	9.7529	81.5783	13.5027	60.6018	47.0832	77.2139	28.878	68.9801	29.3256	70.5966	45.5574	65.9326	45.3376	65.7616	46.8895	68.0148	47.5238	82.9277	6.15763	85.8918	9.12571
1	73472700	73478880	-	L1Md_T	51	4	90.4086	5.27265	85.1726	2.16033	91.7189	3.76231	88.2707	5.02357	87.4238	5.12634	90.7768	9.50919	89.1149	1.79125	81.9552	9.98383	85.1562	8.60558	81.6348	7.0145	77.1915	22.731	78.4549	18.0149	83.8658	14.4312	85.4541	10.8641	81.1192	5.3297	86.471	8.49637
1	73549159	73555360	-	L1Md_A	12	4	78.5708	32.0049	65.6987	34.1458	76.9226	30.2214	85.5811	13.7446	77.8795	19.9388	77.2414	31.7315	87.2963	16.7476	61.3542	39.0179	65.129	43.9027	71.4262	32.6429	73.7406	36.6611	78.5926	32.6383	74.1167	39.2953	79.2068	31.3944	80.2225	10.6305	86.7363	3.19467
1	73885250	73890879	+	L1Md_T	36	3	86.2858	12.0607	71.3086	18.4593	67.947	31.7014	77.6042	2.39583	90.5868	4.46379	85.5808	0.0252533	92.175	1.26588	63.2353	13.2353	82.5	2.5	67.5641	27.932	75.7992	17.3188	60.4138	24.0249	78.6133	7.20272	66.5324	22.9393	68.2551	33.8581	62.9385	30.0651
1	74653787	74660232	-	IAPEz-int	22	5	82.0715	11.6323	67.142	15.3354	79.9762	12.9561	83.3623	9.75042	68.7556	7.02158	72.8038	13.3264	79.8578	12.614	75.1039	14.8845	76	2.82843	86.3762	12.8537	75.755	11.7337	79.8974	6.1922	75.2534	11.3001	83.6321	4.78145	83.4386	3.21894	86.4561	8.10409
1	74653787	74660232	-	IAPEz-int	22	5	82.0715	11.6323	67.142	15.3354	79.9762	12.9561	83.3623	9.75042	68.7556	7.02158	72.8038	13.3264	79.8578	12.614	75.1039	14.8845	76	2.82843	86.3762	12.8537	75.755	11.7337	79.8974	6.1922	75.2534	11.3001	83.6321	4.78145	83.4386	3.21894	86.4561	8.10409
1	75707807	75715492	-	L1Md_T	31	6	49.7798	21.2336	29.1	29.9829	41.2847	26.1548	88.5093	8.95581	80.7164	3.6536	81.2079	8.5949	60.6037	12.1856	56.6891	13.6659	40.7064	15.4559	77.2727	0	17.337	10.9649	36.0979	30.5441	34.8475	36.5901	45.758	27.0113	60.4654	32.0306	31.2974	27.5098
1	76173725	76179920	-	L1Md_F2	85	2	96.8338	1.79105	62.7175	9.32175	95.3795	1.37142	90.5252	9.92003	91.0565	1.11912	90.4009	1.2544	90.0638	6.0969	90.1876	7.4486	92.4107	3.99852	90.5001	3.76503	91.7269	4.52363	95.576	0.917083	97.2823	0.705763	95.9172	1.10077	60.611	10.8636	58.5752	1.84657
1	76311961	76317370	+	L1Md_A	13	4	62.9129	37.7846	60.044	29.2864	58.3299	38.1775	76.867	10.2298	79.8861	11.5512	88.2301	5.74631	84.1272	7.69826	80.7074	19.503	58.7083	34.2935	68.0799	14.4088	59.3137	32.9866	61.5231	35.021	59.1155	37.071	60.1754	38.6042	82.9245	7.26523	85.1117	8.66742
1	76351327	76356711	+	L1Md_T	46	3	77.5487	27.7561	88.4068	6.49205	57.6963	47.4828	88.4646	10.6895	91.7849	1.6839	96.3889	2.77239	92.8785	5.97695	82.8431	0.490196	90.9382	4.57459	60.1191	23.4524	72.3609	30.1541	82.8234	15.2653	69.2905	31.0035	83.3882	8.77409	47.6045	38.4003	86.645	3.503
1	76378785	76384786	-	L1Md_F3	62	3	94.6726	4.20535	89.7608	3.58322	92.0336	3.29856	88.8591	5.46515	87.7971	5.16137	86.8	8.87902	91.6899	2.43738	91.5065	6.53587	87.8968	2.40562	87.2156	5.73719	92.1318	1.65255	94.7473	2.40703	93.8931	1.86223	96.356	1.68601	88.5194	6.18706	87.863	7.26896
1	77610547	77616352	-	L1Md_F3	73	2	95.7543	3.30354	92.0692	2.31148	96.5346	0.0324659	89.5063	0.0461902	89.5724	4.13548	85.6949	6.14578	93.0099	3.83363	71	1.41421	93.4764	3.86885	92.2917	10.9012	95.0256	1.56194	95.9491	1.53861	95.6779	0.577567	94.0745	1.57077	90.8487	2.91195	89.6574	2.44868
1	77783487	77788732	+	L1Md_A	13	4	58.479	36.8692	60.1881	42.2482	55.106	42.7615	78.1469	8.9346	78.0651	10.9303	83.2311	3.91465	77.7903	17.1095	52.9769	33.7283	53.6186	41.1231	49.3958	45.6058	58.1016	41.3767	57.8769	43.8572	59.6975	38.7714	56.8561	41.0013	79.3075	16.679	70.411	18.1783
1	77936630	77942581	-	L1Md_T	35	2	91.5687	2.61965	80.4488	4.17029	90.625	1.8005	90.307	4.27986	90.2431	4.07568	87.1007	8.42145	99.569	0.609574	96.6667	0	86.0178	5.93914	89.4792	1.62045	90.2487	7.67086	95.0071	3.95966	92.3895	4.72607	94.4089	5.3033	75.405	8.73131	90.0257	4.18147
1	78240864	78247263	-	L1Md_T	30	3	47.9994	45.1314	58.3995	19.5106	47.3204	43.5359	84.7658	2.75982	83.3171	4.49734	80.2138	3.27644	84.3136	3.41387	42.2312	29.2776	49.7114	44.7337	41.9069	43.7309	37.3066	41.112	46.4767	43.7463	39.2014	46.9303	41.1821	42.0833	59.9022	22.9324	47.8472	21.5972
1	78775766	78781870	-	L1Md_F2	63	2	86.9339	5.683	91.4059	4.11831	88.3187	3.08695	89.0331	6.45102	88.4475	5.79001	90.9663	4.52598	84.2842	4.88025	75.5055	17.656	78.4627	14.6326	84.0943	1.22343	74.1721	10.9766	82.5253	2.29612	78.1133	6.49186	89.9422	2.10698	88.4147	4.50274	88.4921	0.2806
1	79380835	79386314	+	L1Md_T	35	3	51.6654	35.4828	68.6685	26.0849	49.4739	37.3148	89.3586	4.52424	86.963	10.0355	82.4383	10.618	87.2899	5.91322	58.6389	32.25	47.0078	37.2044	66.5006	24.0763	49.0991	37.8243	37.5397	34.5562	41.6971	39.8737	44.9266	34.7639	47.1522	28.1893	86.9074	3.75926
1	79488364	79493566	+	L1Md_A	28	3	59.7736	39.9333	63.7579	20.9672	61.1141	37.0278	82.4026	0.498218	79.1043	10.7697	75.9694	4.21099	87.9376	5.44712	64.3382	32.8566	59.5752	32.6606	54.6442	35.983	54.4528	39.7893	57.462	40.2729	55.9719	37.8374	62.2882	40.1905	69.3024	8.96001	77.823	9.37736
1	79937432	79943806	+	IAPEz-int	17	5	85.0414	2.60756	74.8188	12.7115	88.7741	4.68379	79.5493	4.37978	68.6602	16.7446	77.2833	10.6764	84.4625	8.16729	68.093	14.1154	83.4135	2.68101	75.3261	6.02	84.9978	4.52925	86.1191	2.61851	85.0401	9.35306	85.713	6.19305	81.1188	12.5972	94.4444	0
1	79937432	79943806	+	IAPEz-int	17	5	85.0414	2.60756	74.8188	12.7115	88.7741	4.68379	79.5493	4.37978	68.6602	16.7446	77.2833	10.6764	84.4625	8.16729	68.093	14.1154	83.4135	2.68101	75.3261	6.02	84.9978	4.52925	86.1191	2.61851	85.0401	9.35306	85.713	6.19305	81.1188	12.5972	94.4444	0
1	80001785	80008193	-	L1Md_A	10	4	50.0676	49.4459	52.2969	40.7134	52.4423	46.5485	82.0058	18.6857	82.7305	8.27523	83.3787	9.67556	83.5271	14.4183	75.8407	22.8503	64.9359	34.797	70.2045	35.7252	50.3093	40.4133	49.4071	44.7553	51.0349	47.2323	53.9968	43.5785	84.772	7.53377	81.1351	13.7983
1	80045378	80050563	+	L1Md_A	46	3	91.3865	5.71918	92.3598	3.19826	93.8388	3.75767	86.4835	4.96275	85.3887	5.50133	80.7073	5.67579	92.8591	2.21448	74.6818	4.3315	81.0561	5.1041	83.9263	5.03982	86.1458	7.3183	86.9653	5.98983	83.4412	11.3213	86.8639	5.56564	84.0904	1.76401	86.8307	2.7351
1	80351914	80357168	+	L1Md_F	76	2	95.4255	4.96479	88.4329	11.6967	90.2055	5.67103	74.407	17.8212	83.5709	2.46302	81.2427	2.09422	88.3419	4.00874	78.9187	1.61344	89.8185	11.4525	82.1099	16.36	86.1128	8.00958	91.039	1.31222	87.4142	3.52026	89.836	6.60854	91.2354	5.4264	88.0987	8.89567
1	81011841	81017665	-	L1Md_F2	81	2	87.8185	3.18981	84.5394	1.28818	84.1185	0.100295	79.1746	4.95098	79.3938	10.8156	79.0883	6.30554	71.7391	8.79902	70.1299	4.36202	80.7692	3.62619	71.7424	2.46416	75.7862	13.4114	82.362	1.94927	82.4479	2.11267	79.3483	1.69682	75.9291	6.13272	79.1779	2.28504
1	81390980	81397205	-	L1Md_F2	68	3	90.3235	5.10049	88.5189	5.85354	93.9012	2.52024	86.9512	2.33933	84.3305	3.25127	86.3902	2.36971	82.3504	6.07764	84.13	11.1836	85.233	2.15554	82.5721	3.75915	84.8182	6.88762	89.1	5.14098	86.2469	10.2374	84.6348	5.99835	85.3237	3.08556	89.2189	3.77052
1	81419668	81425671	+	L1Md_T	37	5	49.8769	34.4168	53.304	33.8299	52.3869	29.7454	81.6598	5.87355	82.6784	9.67778	81.956	4.06698	86.5516	5.12634	76.9643	9.7308	54.7435	37.0812	52.1319	32.271	43.4372	41.7067	49.2627	33.7489	42.9369	41.1412	44.5138	37.5291	59.051	25.0821	38.0406	40.1087
1	81443877	81449298	+	L1Md_T	84	3	52.2183	32.272	59.5844	32.0791	58.7075	36.994	55.4142	26.7659	53.7023	24.2702	48.458	31.8983	66.4655	23.3019	71.3054	11.7816	52.8164	41.3375	52.8009	33.4519	56.6212	31.3501	54.4376	34.952	55.1719	35.5297	50.2937	35.2646	59.1217	30.904	63.3132	30.497
1	81491534	81496550	+	L1Md_F2	42	3	77.6291	25.0805	84.5678	13.9493	76.9324	27.6156	88.1467	2.72158	78.161	13.0605	80.5983	10.6752	86.4685	0.901997	83.7284	1.30491	90.5556	3.37931	73.7574	24.0831	75.5157	19.1609	78.5183	27.0751	72.7107	24.3545	73.4397	23.3173	74.1283	23.8607	82.7922	9.17204
1	81564522	81570895	-	IAPEz-int	16	5	84.8426	6.34539	77.9244	12.4551	85.7188	5.05211	81.4403	17.5414	75.4738	8.76343	75.0981	6.21626	77.0275	7.09103	79.5668	9.41585	78.2832	12.3651	83.4	16.052	80.1002	6.84797	77.9912	6.67921	78.5067	7.62518	79.9595	4.85683	75.3736	26.3492	86.1147	5.37694
1	81564522	81570895	-	IAPEz-int	16	5	84.8426	6.34539	77.9244	12.4551	85.7188	5.05211	81.4403	17.5414	75.4738	8.76343	75.0981	6.21626	77.0275	7.09103	79.5668	9.41585	78.2832	12.3651	83.4	16.052	80.1002	6.84797	77.9912	6.67921	78.5067	7.62518	79.9595	4.85683	75.3736	26.3492	86.1147	5.37694
1	83456716	83463410	-	L1Md_A	9	4	49.7131	29.8097	51.6659	37.5548	48.9786	39.2114	88.4755	4.65505	87.6113	7.93923	92.4531	5.66419	83.6806	12.6451	76.0417	20.4655	60.8715	28.0638	42.6316	32.2244	48.0498	26.1378	48.2923	36.7322	50.9523	39.3902	49.3773	37.5048	67.4478	33.4742	80.3541	13.2541
1	83511077	83516910	-	L1Md_T	43	3	68.5595	38.0906	80.0163	7.67562	60.4718	52.5736	90.0735	4.19921	92.7037	3.30793	85.9201	8.10232	93.3559	1.68919	90.4762	0	76.0582	16.7989	88.4829	4.44131	69.2155	27.7095	68.9065	43.9549	73.2485	32.4994	87.1171	7.30516	81.0556	0.0555573	80.4825	0
1	83615303	83620501	+	L1Md_A	12	3	65.0851	39.5969	67.2079	22.8906	62.7402	38.803	72.7799	27.8171	68.86	20.5493	65.5796	39.3707	76.4167	12.4629	55.7187	27.6498	65.604	43.5281	68.2682	33.1908	61.5187	31.22	66.1974	35.752	67.4103	38.9328	66.3272	39.7778	73.736	6.82829	77.4206	6.91741
1	84700607	84706187	+	L1Md_A	4	4	36.6821	44.4848	45.1114	38.3807	36.4267	45.7002	84.4055	12.5795	82.9941	15.5008	78.1504	12.8311	81.1599	14.5562	33.3995	24.0335	39.7343	26.5263	27.6667	23.7534	33.7733	38.0344	40.1697	31.9656	34.218	41.1624	35.938	43.1629	75.3815	8.72528	78.013	18.9683
1	85555870	85560943	-	L1Md_F2	78	3	71.653	7.17104	75.9032	8.62295	71.3403	5.51352	74.1616	5.6058	73.1091	3.87599	71.8583	14.2523	63.4005	10.2246	66.943	9.67078	68.2835	10.8228	72.2284	5.35638	67.4604	16.969	71.4655	8.04645	71.6933	6.67191	67.0779	4.14731	62.3323	17.8329	70.5804	1.8876
1	87134331	87140482	-	IAPEz-int	14	5	85.8066	4.00631	84.6458	6.95066	88.4426	4.79045	83.213	2.1222	77.5816	1.67959	81.4202	2.65153	81.9656	2.74254	76.4625	5.71404	78.7759	4.54247	82.4359	2.5294	82.2464	7.91866	89.3374	0.433871	83.8355	4.60016	84.2644	7.37761	84.863	7.24613	81.8022	4.09
1	87134331	87140482	-	IAPEz-int	14	5	85.8066	4.00631	84.6458	6.95066	88.4426	4.79045	83.213	2.1222	77.5816	1.67959	81.4202	2.65153	81.9656	2.74254	76.4625	5.71404	78.7759	4.54247	82.4359	2.5294	82.2464	7.91866	89.3374	0.433871	83.8355	4.60016	84.2644	7.37761	84.863	7.24613	81.8022	4.09
1	87460479	87466906	+	IAPEz-int	29	4	85.2185	6.39767	87.7277	9.8795	74.4192	10.5171	82.8664	1.31977	68.9138	8.39244	90.5186	9.81078	87.6594	1.12871	79.2753	9.65734	83.9655	3.23783	75.4954	8.05917	70.4921	9.60366	66.3678	18.8579	92.2078	0.547867	87.3327	4.79459	87.9034	3.74821	84.0136	7.0505
1	87460479	87466906	+	IAPEz-int	29	4	85.2185	6.39767	87.7277	9.8795	74.4192	10.5171	82.8664	1.31977	68.9138	8.39244	90.5186	9.81078	87.6594	1.12871	79.2753	9.65734	83.9655	3.23783	75.4954	8.05917	70.4921	9.60366	66.3678	18.8579	92.2078	0.547867	87.3327	4.79459	87.9034	3.74821	84.0136	7.0505
1	88028642	88035427	-	L1Md_A	6	4	32.7399	34.5805	40.7022	34.6923	44.5376	29.5178	80.2979	5.29147	75.9253	17.0198	86.5113	10.0602	81.8905	9.91976	57.8112	17.5846	30.5712	27.5824	31.4216	37.1278	34.3208	33.5688	37.399	33.8665	38.3115	33.6537	40.347	34.5681	77.1349	16.5811	44.0369	28.2892
1	90989163	90994196	-	MMERVK10C-int	11	4	85.4747	7.55659	89.9637	4.54353	88.8444	8.86822	89.3096	4.07926	87.018	6.29757	87.203	11.4808	82.2485	3.65289	77.1312	7.04291	93.75	7.21688	86.2482	6.72522	69.0215	11.584	75.2274	23.0325	76.6229	7.56771	87.4822	9.49963	60	0	72.1154	2.35528
1	90989163	90994196	-	MMERVK10C-int	11	4	85.4747	7.55659	89.9637	4.54353	88.8444	8.86822	89.3096	4.07926	87.018	6.29757	87.203	11.4808	82.2485	3.65289	77.1312	7.04291	93.75	7.21688	86.2482	6.72522	69.0215	11.584	75.2274	23.0325	76.6229	7.56771	87.4822	9.49963	60	0	72.1154	2.35528
1	91471572	91477975	-	IAPEz-int	22	4	88.3356	9.47698	86.7999	7.11107	91.2691	1.06027	81.0269	9.0192	70.1826	6.91657	79.1842	6.25639	74.9091	5.64125	43.75	0	73.4127	14.943	87.193	9.07884	73.2099	10.566	77.3142	16.7273	83.5541	10.48	70.7938	15.7263	90.9359	6.53967	90.2245	10.0093
1	91471572	91477975	-	IAPEz-int	22	4	88.3356	9.47698	86.7999	7.11107	91.2691	1.06027	81.0269	9.0192	70.1826	6.91657	79.1842	6.25639	74.9091	5.64125	43.75	0	73.4127	14.943	87.193	9.07884	73.2099	10.566	77.3142	16.7273	83.5541	10.48	70.7938	15.7263	90.9359	6.53967	90.2245	10.0093
1	92412223	92418566	-	L1Md_A	9	4	64.6649	37.5284	64.3429	42.2439	61.996	38.7071	87.2097	9.62985	88.7404	1.81795	89.9294	5.55428	90.3918	6.22942	58.3333	41.388	77.7298	0.43833	57.9453	35.9653	67.4183	28.6403	62.4682	37.5429	58.8368	41.7752	59.9884	42.8079	86.697	11.0159	88.2555	10.8043
1	94093740	94099735	-	L1Md_F2	62	3	87.542	11.5677	88.44	12.3013	92.8689	0.991984	87.1216	5.35013	80.495	2.90201	89.9564	7.44084	84.9523	8.74078	72.2265	31.1708	70.977	28.6187	84.1279	8.12576	80.4865	20.5822	87.3858	9.80374	91.3205	10.8763	88.1809	8.07158	89.5928	5.46255	90.5052	8.16211
1	94101111	94106377	+	L1Md_T	44	3	82.7455	1.86127	81.311	5.71399	78.6354	4.26683	77.656	7.15562	81.7109	8.36157	83.9116	6.0531	74.5111	9.55056	77.7685	8.71629	78.1646	9.40655	86.5222	8.87564	81.5728	7.20373	86.0522	1.5503	86.3019	6.8708	80.589	4.01335	85.3136	6.29009	80.8419	4.02585
1	94150844	94156501	+	L1Md_T	35	4	57.3892	26.2318	57.8206	20.1659	52.2019	31.3711	89.9246	5.34518	87.7222	10.1126	85.9509	10.7711	85.4486	4.22655	60.1544	23.8826	59.5833	23.88	49.5833	31.7103	39.3789	38.3539	38.9124	39.5766	37.4883	37.8936	40.536	36.0878	42.0804	32.5802	42.4308	38.9109
1	94228279	94233621	+	L1Md_F3	78	3	50.4188	38.8353	48.9168	34.2763	52.3839	36.6708	66.0696	24.0918	60.358	18.6397	66.2039	17.5344	69.8751	15.8857	53.3372	23.1878	50.2745	29.2644	53.6273	29.4417	53.0997	40.6113	52.4992	35.2102	51.0014	37.1441	47.8914	36.6824	46.3449	27.2603	40.8766	31.2803
1	94242408	94248621	-	L1Md_F2	74	2	56.2179	5.61664	53.9234	19.3574	55.8015	16.9112	80.6974	6.54594	83.9537	6.58657	72.9327	3.85396	77.3087	11.1872	52.4758	12.2121	50.1868	19.7705	49.1802	14.3474	56.7222	35.2072	59.9064	26.3187	66.2537	22.2988	55.5642	20.1873	60.6557	0.141603	71.7677	6.23182
1	94254640	94261062	-	L1Md_T	44	4	75.2767	30.2406	70.9265	14.7776	63.144	36.9014	87.653	6.41232	88.6893	2.12195	88.6864	2.02917	83.2918	8.7013	65.9434	23.6042	65.2412	36.5786	70.7449	18.8316	68.1749	25.4309	66.9829	31.0429	67.9577	30.5778	69.9521	23.2077	54.9503	23.4045	59.9455	23.3089
1	94289127	94295309	-	L1Md_F2	68	2	84.3607	1.50651	77.0574	12.0631	81.2048	0.232208	77.6038	2.34313	74.1347	3.98312	66.3063	1.78369	73.2265	7.22216	60.2941	0	76.9944	0.59093	79.5932	1.71806	74.5985	1.66779	76.9022	2.62568	76.5552	1.83396	76.0779	2.09533	73.5729	0.827907	82.1476	1.04838
1	94346138	94352475	-	L1Md_F3	70	3	84.3139	8.65139	80.3895	4.5153	77.1461	16.0014	78.0094	6.70776	77.1734	10.2766	75.4529	7.77215	75.5619	18.1327	73.0732	6.18203	72.3103	2.29874	72.9305	3.02315	78.3581	10.3297	80.9267	6.5625	84.6587	4.00175	75.4416	14.6993	69.9225	14.2035	78.301	9.47315
1	94388112	94394688	-	L1Md_A	6	3	40.992	42.8177	35.7369	43.2538	41.389	51.4227	89.2534	13.0279	83.0164	2.42072	85.4914	6.45227	80.2631	3.59649	56.6667	23.3333	25	25	24.5413	32.0739	34.3307	39.7995	35.8362	43.8035	29.0862	35.8959	35.4127	43.7065	84.8153	1.04741	63.9892	15.8237
1	94399425	94404632	+	L1Md_A	11	3	58.2689	33.5482	51.4817	33.406	52.4164	27.5185	75.2048	7.78823	77.8223	11.9246	85.7997	8.43487	83.9701	11.8914	62.5	0	20.1389	20.1389	67.0667	0	56.7381	13.896	52.6992	24.0042	42.6677	22.3997	52.5712	18.9793	65.3401	1.95482	67.2943	15.3519
1	94593204	94598521	+	L1Md_F2	99	3	79.0677	11.0045	82.7064	5.59245	85.0481	8.45345	80.3248	8.0086	76.8838	8.94874	74.7124	1.72566	84.838	10.3836	68.5415	18.1303	74.5848	15.2919	79.5118	10.313	80.503	10.4133	78.8809	8.76211	79.6036	8.64545	77.193	10.1996	73.4408	10.2779	69.887	8.61341
1	94646411	94652330	-	L1Md_T	43	2	91.3657	10.1319	87.0614	8.6199	92.5407	3.49994	87.035	0.264739	76.509	1.51375	86.1874	6.84227	83.2094	8.50854	84.5128	9.21052	87.6059	10.6849	87.2857	3.83858	79.2986	10.2058	91.0672	5.12333	87.7139	7.40169	88.1625	7.59686	86.4543	10.1308	88.6742	0.535687
1	94722892	94729739	-	L1Md_T	30	4	50.6589	20.1176	50.4601	36.0541	52.9769	24.1653	78.7618	11.722	61.5997	2.89355	69.0322	29.9465	77.2574	11.5452	37.2549	0	66.4583	0	61.6162	17.659	30.4998	28.2413	28.9916	33.4299	32.9078	25.4812	28.4632	29.7307	37.4564	26.4926	40.5327	27.9321
1	94921472	94926800	+	L1Md_A	52	3	78.5492	14.113	73.3426	13.1852	77.0909	12.0636	76.0063	7.0718	79.8893	2.66845	71.8148	6.84965	78.3515	3.89039	55.2116	18.4592	78.4068	11.681	70.947	2.16818	69.9281	21.452	70.8482	24.9453	61.4137	20.976	70.8538	15.0856	73.1229	3.8475	75.2921	9.88498
1	94955065	94960460	-	L1Md_A	38	3	78.9692	18.4272	79.7418	14.282	81.3011	12.0044	80.2053	15.0836	77.7658	10.5366	75.3095	15.4014	83.1975	12.9457	86.1911	2.97851	83.1108	11.3669	70.7843	15.0853	78.5365	12.7275	74.5965	12.4644	73.8277	18.4683	74.0877	19.4846	73.7217	27.174	73.0622	27.2107
1	95125280	95131418	-	L1Md_F2	79	3	87.3227	6.25912	82.5987	9.11215	84.9613	10.3546	79.6581	16.9941	82.5135	4.77761	77.0438	7.77307	78.0973	24.3066	75.2713	8.22466	72.5366	15.6545	72.3954	7.08234	72.9961	10.8039	77.9176	9.10868	74.3248	5.37168	77.6192	8.60325	80.13	14.7353	82.4008	11.5031
1	95151793	95158103	-	L1Md_F2	76	3	77.665	21.7605	78.6957	11.3897	80.0416	21.5768	78.6496	2.22938	82.7695	8.59937	78.1489	11.3591	85.1717	5.0838	76.112	19.4989	79.2894	5.90634	78.9368	12.4857	73.2289	18.7745	66.9958	26.3834	69.8661	19.0581	72.0804	17.7886	76.1937	22.3674	73.9638	19.6882
1	95232384	95239377	-	L1Md_A	8	5	36.5604	39.805	47.0333	38.267	38.935	43.3981	87.0527	12.2222	79.3985	13.4405	85.0264	12.2923	89.7384	9.92845	41.5584	26.1721	27.198	28.515	31.0789	29.7246	45.2119	36.0794	43.949	34.2444	56.8366	33.1755	41.8961	39.7191	80.0482	5.9398	69.3524	12.987
1	95511396	95518106	-	L1Md_T	54	4	69.4503	10.5426	74.6245	4.64825	77.4026	10.5254	82.5466	5.94924	55.0782	39.3167	70.0225	0.0183891	62.1898	7.31909	57.7984	4.66635	75.5655	3.62077	87.6137	1.73902	36.6645	29.3024	64.9722	8.29521	68.4981	5.67758	60.7763	16.068	61.5073	5.94124	55.8254	11.1069
1	95783350	95788751	+	L1Md_A	14	3	58.0551	47.865	54.6708	37.2671	57.697	42.9449	78.0183	12.874	76.4768	7.85682	76.3762	4.6943	77.6455	16.3439	52.8205	43.0431	86.0119	4.26587	64.5503	31.7989	53.8839	35.8576	53.2647	34.655	48.6489	41.4619	55.6775	42.3116	66.1718	9.93937	64.3132	3.60947
1	95843144	95848321	+	L1Md_F3	78	2	79.0622	1.64188	83.46	3.8306	81.6088	7.96244	81.0751	2.84262	75.7699	0.555648	70.3811	10.4604	78.9348	3.20768	71.595	0.88705	74.3817	17.9818	82.6885	5.82241	76.8919	6.82702	72.2866	8.50119	76.791	0.182846	75.2377	9.06392	64.9399	8.03288	78.357	0.348186
1	95850536	95856678	-	L1Md_F2	54	2	69.4202	33.7622	65.8791	34.434	67.8782	27.7389	71.0016	13.9533	77.849	15.3321	78.7257	12.6543	68.4462	24.982	64.7843	37.546	55.6428	38.7239	62.3365	38.874	65.2394	26.2658	63.2986	35.162	66.6133	34.3203	67.9237	32.1128	71.5253	12.206	69.7153	15.8608
1	95857880	95863993	-	L1Md_F2	94	3	73.1111	24.161	69.7497	24.6685	71.9813	20.5399	69.7853	7.54391	75.3713	7.73822	72.0769	7.59471	68.4319	16.2178	59.9063	21.2785	71.4573	37.4121	63.0976	24.9702	69.9992	20.4589	69.2161	26.872	72.1562	25.8208	66.3978	19.8646	69.8314	6.19557	68.8532	9.03494
1	95940327	95945343	+	L1Md_F2	82	2	88.0973	6.66429	83.1134	4.75725	82.7672	4.21625	81.1623	8.71478	73.288	6.1004	82.6058	0.35542	74.0212	7.78192	64.534	4.58732	85.1111	5.34258	82.0091	14.5644	80.257	5.0738	79.3382	8.88403	83.4475	5.60384	81.6355	3.12669	82.0363	6.5483	79.1339	5.66487
1	96093472	96098652	+	L1Md_T	30	3	67.2541	33.4067	70.7486	30.6712	59.5124	34.1219	83.5534	2.85893	82.7919	3.61863	84.0704	3.28697	85.4914	4.77242	59.7308	38.7295	65.8863	21.575	63.5515	38.2762	63.8352	27.486	58.8879	37.893	62.1057	32.6407	64.3068	30.1888	72.0891	11.1372	68.4503	7.06278
1	96139474	96145541	-	L1Md_F2	77	2	89.2709	3.61016	83.7212	3.63633	84.582	6.81665	84.5113	2.67602	76.1527	12.7419	74.4872	6.16452	90.6166	4.34204	83.2071	7.67818	80.6041	2.22291	90.7306	0.104675	79.4468	8.93109	82.9382	3.57297	87.189	0.640449	82.2287	1.88211	82.2124	1.14674	86.2023	1.17229
1	96204870	96209947	+	L1Md_F2	77	2	76.4805	24.12	74.459	21.6989	72.9363	29.8329	88.1083	6.178	84.072	4.88162	83.0662	8.6273	89.7222	5.10688	76.4069	20.5092	72.4777	30.7635	70.0961	25.5632	68.2813	23.6775	72.9433	25.086	75.4096	23.2596	72.9229	25.6757	66.8454	23.5489	67.3929	22.7842
1	96240816	96246131	+	L1Md_T	48	3	63.6468	42.9079	62.8837	32.3532	61.5867	39.0079	84.5856	3.85823	88.4151	3.66452	78.8716	4.70108	82.4621	1.95589	61.1265	44.2952	59.003	47.1621	60.9623	30.9554	58.1504	40.858	59.4174	40.342	60.9353	38.424	59.407	40.2682	61.6615	39.7696	55.4728	39.942
1	96328115	96334444	-	L1Md_A	51	3	76.5711	13.1708	70.8946	27.6464	77.3628	9.56979	79.976	4.1187	80.517	11.9147	86.0811	3.12235	83.7673	0.759576	65.5808	7.04437	71.5952	31.1117	74.8553	15.0703	61.5135	29.2053	63.3924	24.4002	60.4506	31.5505	63.4577	36.4752	72.6953	1.26315	71.2066	17.5774
1	96572422	96577636	+	L1Md_A	18	3	55.5767	34.271	56.1105	35.0802	57.0836	35.0979	81.3609	13.9229	84.0963	7.27301	77.708	9.57494	76.1126	18.2768	62.0638	13.1856	53.2265	33.9957	55.7508	25.0934	45.7781	37.3789	51.7413	35.4039	53.8726	33.0691	51.9519	34.7865	66.1593	13.4746	67.8415	13.284
1	96663219	96669222	+	L1Md_F3	70	2	78.3916	10.2162	84.958	2.23736	71.3852	21.7879	84.9991	0.110939	79.8434	3.86409	81.4051	10.6899	81.636	6.14386	84.0025	0.232127	57.8283	12.4994	78.5504	1.19886	72.6996	9.30682	75.7675	8.97317	74.3832	9.61973	73.4105	5.88592	77.0604	5.11011	85.9186	6.01309
1	96669229	96674449	+	L1Md_F2	73	3	87.412	14.1477	87.998	1.87537	81.7386	22.3174	87.4571	6.07247	84.2771	6.23919	82.5326	8.31503	84.0768	2.20102	86.0774	3.27162	76.3421	23.7794	84.9822	6.906	79.4973	12.2106	80.3984	9.51015	81.5979	12.206	81.4955	10.6183	81.9034	8.15847	87.3879	4.96303
1	96699176	96704318	+	L1Md_F2	88	3	92.5922	2.19743	85.4093	4.84348	89.3513	5.69235	84.9128	7.37526	80.4426	5.10704	79.4391	9.02575	79.5127	7.90752	78.6529	4.31165	84.579	3.72381	79.251	4.20929	79.6123	8.26693	86.5607	3.95838	84.4393	12.5604	84.7345	5.17128	86.5255	2.0608	90.3272	4.09422
1	96749293	96754516	+	L1Md_F3	73	3	84.5314	12.8446	82.035	9.70567	81.8393	15.2061	87.2322	10.1314	81.2245	6.53788	80.8691	7.54153	85.2556	7.4131	72.2265	8.98361	80.3259	13.9481	74.8107	15.3088	83.033	9.20278	75.7067	11.3088	79.0855	14.9599	77.2012	11.3354	81.588	7.77105	81.966	14.251
1	97145967	97151989	-	L1Md_F2	70	2	59.3724	2.58057	72.2013	3.79727	70.9966	8.89524	69.1794	9.70475	63.0262	9.54182	71.0749	5.88761	62.983	10.995	49.1778	12.4355	67.3372	14.7653	69.3452	1.82388	60.067	11.8179	61.3599	9.08586	69.0639	13.2917	63.2482	7.53094	72.7752	10.7347	65.0561	3.8125
1	98110238	98115427	+	L1Md_A	13	4	64.8094	23.527	64.0286	21.5079	59.6411	22.4543	65.2353	13.9184	66.1049	19.0811	62.0918	21.2045	72.8299	4.46587	55.1394	12.863	65.4478	19.9253	63.2613	25.0332	63.7422	20.5943	67.1585	23.1956	64.0497	22.9455	64.5545	16.0863	77.6869	7.14428	75.1717	13.353
1	98201134	98206525	+	L1Md_T	45	3	75.7623	17.1382	75.7758	8.84834	57.1748	29.6175	84.5285	4.59956	81.6638	3.86844	75.4626	7.79022	82.4095	3.18276	53.9623	21.0624	75.7625	1.76239	69.6355	23.7308	71.3683	10.5223	71.8094	10.185	66.586	18.4222	62.4564	10.2075	65.0073	9.43522	77.0988	6.85832
1	98315877	98322140	-	L1Md_F2	70	2	58.3484	36.9133	57.907	30.4048	70.9641	12.1659	89.3218	5.10178	76.0657	11.5101	68.5518	7.86534	81.0128	16.5668	68.6972	18.2434	62.1353	38.919	65.5357	16.0783	57.1639	35.8868	51.2249	35.782	55.6968	39.7781	51.1081	26.9102	57.7157	0.0865406	57.4026	28.6866
1	98366439	98372078	+	L1Md_Gf	35	3	48.3726	23.5076	57.6688	35.6975	52.9271	35.558	80.466	8.24373	78.0448	20.1881	70.8333	9.42983	75.4339	12.0719	0	0	57.4373	23.5738	62.3077	22.3077	47.7545	32.1974	39.6667	37.6873	34.9972	22.5877	40.9599	27.6919	32.4003	21.3484	47.6457	43.1498
1	98385165	98390890	+	L1Md_T	44	4	47.4816	25.223	74.3307	6.79521	42.3859	32.7231	67.6236	4.37619	68.7737	6.04071	68.7512	5.18144	83.4375	3.62871	74.8252	1.71293	64.7917	1.87114	83.4028	4.66571	60.4766	11.2579	73.2888	12.6985	46.9241	21.0012	74.4666	14.6438	41.6914	32.5688	39.9935	18.92
1	98413206	98419325	-	L1Md_A	47	3	79.2052	10.9236	63.3345	36.0259	82.5265	8.32258	79.1943	8.51909	77.528	9.99251	78.1306	6.98368	79.2967	1.09352	65.5983	28.5262	66.6772	27.0019	68.7068	31.2449	71.42	33.4872	63.0317	34.901	65.4194	33.3612	67.0335	35.61	76.4215	11.2103	70.7454	12.3302
1	98614603	98620989	-	L1Md_A	16	3	49.1883	35.9309	48.0886	32.9708	46.7237	33.8385	75.747	11.1112	74.7177	8.29524	72.5677	0.786068	86.6958	13.0137	43.7392	30.2031	55	26.1937	58.9124	26.6885	51.3303	28.6979	52.1711	32.3297	40.1551	28.4564	43.0437	25.0286	69.7415	10.0564	67.8713	6.98853
1	98644989	98651382	-	L1Md_A	9	3	50.65	47.5269	40.8509	43.152	49.973	41.1766	88.7032	14.3557	82.7895	12.6824	83.8019	4.09894	87.5541	6.91879	9.375	0	40.3846	40.3846	44.0476	45.2851	48.7843	45.3226	47.6621	40.6947	50.6401	39.5286	47.0954	37.7964	71.8547	15.2953	65.7407	9.23097
1	98840149	98846346	-	L1Md_A	16	4	64.567	18.7343	67.3777	21.5327	68.8133	19.2371	78.7226	6.67323	90.6637	6.61768	69.2697	12.314	85.7537	3.84917	61.1355	21.9162	63.408	19.5865	73.7493	25.0086	61.1995	18.702	59.7262	21.2859	60.2985	22.7477	64.9433	17.8178	67.7831	21.3244	66.5371	14.747
1	98883180	98889638	-	L1Md_T	45	3	71.2161	28.5526	81.0455	19.4457	62.8783	50.4695	89.3492	3.95276	78.8121	3.6118	91.3807	2.49183	77.1291	9.18041	76.6968	0.226246	77.5252	17.0469	81.1547	13.9276	63.7734	28.1245	65.8948	20.873	73.6325	21.3457	77.8882	21.1737	70.7005	13.9032	76.1004	10.5064
1	98895622	98900817	+	L1Md_T	45	3	63.4046	4.29353	62.4131	3.5254	52.0978	7.60354	73.5148	11.9232	69.8946	24.2721	77.3023	18.4384	73.9174	25.0702	54.1144	3.35684	70.7639	8.79042	56.8373	2.55667	51.246	4.77362	57.6589	15.7478	58.6566	12.6565	54.7707	8.03573	56.6674	22.3599	46.8171	13.9057
1	98946787	98951964	+	L1Md_A	12	3	65.3842	14.4959	67.2346	16.1425	65.8075	14.7834	54.6475	8.33209	81.0101	2.6802	79.552	14.8443	72.6469	6.8866	60.1496	18.3011	70.779	17.2234	56.6915	21.554	63.3092	25.0668	64.1758	15.0043	68.3309	17.5171	63.8123	12.4404	67.2721	16.5463	67.4545	7.85818
1	99038785	99043936	+	L1Md_F2	92	2	85.0936	8.82723	83.7115	2.84997	87.9413	11.2613	83.686	5.36646	80.0825	3.1242	84.3581	11.1215	81.2256	4.22128	71.5774	14.5209	82.0202	4.21407	85.1671	11.853	76.7514	17.0468	75.9624	11.4553	81.891	13.4566	82.0564	5.28774	83.2842	5.66232	80.2905	7.12791
1	99183200	99188585	+	L1Md_A	6	4	58.5138	38.4081	59.2648	29.5535	57.1173	39.1846	82.0094	8.26988	84.37	4.63868	84.1002	5.70819	83.7723	7.1091	50.8369	34.2876	57.2659	35.6831	48.6869	34.5546	53.2902	35.429	54.5986	36.802	58.3213	38.1992	58.8166	38.9791	66.4252	3.97322	58.2531	13.4488
1	99253447	99259613	-	L1Md_F3	74	3	79.5692	13.5672	81.5457	3.40558	78.0906	7.05598	82.1359	7.48975	78.172	3.36387	79.3407	4.49	75.8612	13.153	79.9778	7.81348	81.5413	9.36706	87.7154	6.45771	70.3094	12.4661	79.2892	8.28646	75.3934	6.83542	81.3918	7.01401	79.2703	9.13225	78.0001	9.74384
1	99345585	99351959	-	L1Md_A	4	3	45.0085	45.0706	49.6253	34.0124	37.6094	31.2801	88.1645	5.69548	85.8495	10.6751	84.451	3.78431	78.9731	11.936	15.6863	0	25	0	41.9085	40.0582	45.0714	41.1783	31.6065	36.566	34.5131	29.4121	35.1439	32.1952	71.5	12.3597	74.9286	17.745
1	99373501	99379088	-	L1Md_F2	71	2	92.7839	4.56561	86.3841	2.06127	94.0728	3.49501	82.5992	2.4412	84.9675	7.86695	90.2388	0.926999	85.1116	5.90308	82.5245	9.46275	88.5995	3.02812	83.8836	3.56373	83.6272	0.601531	90.7396	0.705472	85.8714	7.5819	86.1852	0.605356	88.3103	0.878062	87.8757	0.263487
1	99411471	99417692	-	L1Md_F3	69	3	79.9287	14.2125	68.376	16.3113	74.9025	8.75384	84.5094	5.72115	75.2408	13.9739	73.0394	12.0333	78.1706	22.293	66.8857	19.1797	75.7237	11.3541	79.1381	13.8433	68.5687	10.3201	68.245	10.216	62.821	16.9344	67.8241	20.751	74.425	16.38	60.9705	17.535
1	99542391	99547694	-	L1Md_F2	95	2	92.2961	0.18803	93.1767	2.01973	92.8191	2.19339	86.2805	8.53702	87.6278	8.09354	83.4146	2.40651	82.4517	7.39559	87.2725	7.19637	77.7478	4.23262	86.109	6.61916	88.9045	0.206011	89.1823	1.12579	87.2726	0.505843	87.3709	0.585977	89.1616	5.55599	86.4734	10.4375
1	100559594	100564754	+	L1Md_A	29	3	68.1864	10.7937	63.8096	21.6153	64.6952	12.4216	74.2741	13.1441	75.2245	13.1336	75.114	11.7971	73.2177	9.10022	65.9906	11.1883	65.8374	24.1716	69.3782	6.07039	57.2909	6.2005	63.1609	6.97561	69.2398	7.22703	61.5906	15.7494	64.4926	10.6869	67.7032	18.2083
1	100746200	100752583	-	L1Md_T	51	3	70.411	20.421	73.9881	11.3532	55.2324	35.6036	88.4228	2.45888	81.879	6.33225	80.9912	6.90085	87.8388	4.5936	81.891	5.60897	86.3941	9.25798	65.6329	14.5297	66.3837	23.268	74.9272	8.04538	67.0116	19.1844	68.8617	24.4492	65.5093	6.44005	80.5892	2.18764
1	100754318	100760313	+	L1Md_A	8	5	54.5927	26.6201	75.6651	11.8664	38.8387	30.5381	81.2924	9.10011	81.6064	4.76279	88.2003	8.87166	87.0491	5.02189	70.8333	0	77.5907	12.8589	74.4595	18.0599	55.1434	18.1677	62.2273	25.0328	38.4717	36.1765	73.2825	20.5147	77.5177	13.016	77.8446	3.5368
1	100831560	100837203	-	L1Md_F2	70	2	89.9113	6.69487	78.9519	13.4777	84.0782	3.93076	78.7618	9.24839	72.6258	10.2749	78.3029	20.979	73.2906	5.43928	73.4722	15.5171	88.3611	3.28822	73.6067	11.835	86.5252	7.2936	86.2874	7.60742	91.7763	0.257483	75.7949	17.6361	72.8191	23.2443	67.1506	24.9355
1	100980515	100986932	-	L1Md_A	19	4	56.6379	38.3461	60.1942	40.7422	58.2693	42.5872	89.0334	1.8229	88.1389	4.95306	78.5582	12.5343	85.3529	3.21877	55.448	38.6778	62.7354	29.2367	51.2054	39.7342	54.1892	35.1653	56.8585	40.4917	59.0369	32.8583	55.2667	37.7825	68.2016	12.4178	69.9202	11.1512
1	101040094	101045268	+	L1Md_A	8	2	50.2143	59.2286	51.3774	54.3636	57.8588	56.0096	66.1905	27.6108	76.5298	15.8825	77.9825	24.0664	79.5693	3.93663	52.2222	59.7112	53.0556	47.5333	52.0833	55.9793	48.1122	52.3275	47.8689	56.0503	54.4182	52.0793	58.9778	49.8529	69.1867	18.0428	50.1463	47.3473
1	101212049	101217105	+	L1Md_F2	120	2	83.4858	11.2036	75.8824	5.0055	74.3242	13.6002	62.1075	15.1584	69.351	14.6647	72.8919	19.1859	70.2381	5.05077	71.1539	0	75.3463	18.7031	83.7121	0.535687	68.7342	17.8021	66.9536	12.116	77.654	12.7312	77.1034	6.13776	69.9294	3.17333	64.0245	6.78166
1	101263255	101269395	-	L1Md_A	18	4	66.7286	31.2055	65.5595	31.3851	66.9499	30.0612	82.8044	9.22093	83.837	4.07694	82.5628	2.91151	85.1864	6.4299	61.6613	35.3183	66.547	28.7816	64.008	31.5025	64.3886	22.3545	66.5933	26.919	67.948	29.9085	62.5972	31.7935	75.2995	4.80767	70.2147	15.7087
1	101302418	101307860	+	L1Md_T	35	3	55.196	31.309	43.4043	28.3664	38.9287	36.7364	75.6332	4.03905	68.8727	9.30776	77.0734	9.67631	87.1767	10.4988	53.0302	29.8773	46.3095	7.02381	55.0783	10.6955	43.1385	25.2268	48.317	34.3967	40.1622	39.3395	49.0206	23.6884	47.5018	25.0526	48.9418	26.629
1	101330609	101336022	-	L1Md_T	31	3	75.5362	6.05809	71.4697	11.6821	73.4094	11.6944	81.2132	9.23863	69.9588	16.2215	80.8653	6.06866	80.9143	10.2827	65.5093	19.6459	66.358	3.71334	71.1309	18.3054	61.2856	11.021	61.7503	17.5584	66.3954	28.9243	63.9653	11.8289	69.3926	8.40706	70.7814	15.4442
1	101359492	101365749	-	L1Md_T	57	3	76.0336	4.63068	74.2221	2.79229	77.0434	1.53209	76.9672	4.14964	74.9821	8.64044	74.3304	5.94585	78.616	8.27441	61.4207	8.63154	75.7335	9.9993	80.7601	7.93546	65.5502	6.79577	60.835	10.28	70.3182	9.44547	62.2763	11.9826	73.1152	5.45784	73.5997	1.68859
1	101374177	101379795	+	L1Md_A	73	2	75.5791	18.5387	69.141	24.7736	69.5333	10.7884	75.8793	10.8026	74.3873	10.8385	74.0833	13.0815	72.053	8.65727	74.1905	7.2731	64.495	25.8558	69.2588	10.9182	63.4308	15.9183	73.7157	17.0546	69.823	26.3796	67.7802	17.8483	62.1442	9.96497	66.4357	13.6751
1	101455628	101460815	+	L1Md_T	44	2	60.3693	35.3321	60.0074	38.6185	61.8847	34.8871	80.588	12.2345	75.0367	1.48526	83.7271	2.03006	76.466	2.50979	58.5	23.3345	60.3401	22.942	50.1014	43.4616	53.9158	21.3264	53.1265	38.5984	51.0855	37.7726	59.4654	36.5253	74.9205	6.42952	70.9514	14.7453
1	101481479	101487057	-	L1Md_F2	82	2	93.8848	4.85262	90.527	5.58916	88.3644	4.41359	87.9283	5.76502	81.4097	0.520512	73.8084	16.7111	82.7078	3.75899	90.6061	3.85695	83.2216	1.4675	82.1154	2.20593	81.6882	6.47927	86.7448	5.65489	85.4759	3.88644	84.6077	5.17911	80.6315	1.22975	77.6795	4.40666
1	101587761	101593834	-	L1Md_A	41	3	66.7038	26.2987	70.5332	24.4264	69.0124	23.3376	73.1087	5.81605	77.5044	1.88595	76.7037	3.17305	80.8227	4.2456	61.4732	26.4169	63.2185	41.3467	70.6096	20.3232	61.1764	24.3119	60.7372	27.2403	68.3309	25.4388	64.997	19.3976	61.4877	15.6888	63.0375	24.4106
1	101600776	101607358	-	L1Md_A	7	4	45.9616	37.3878	42.8286	32.4058	47.7664	29.7644	83.48	5.21944	82.5323	11.1688	78.4901	11.6975	80.7847	5.62108	23.295	16.9818	53.1139	27.6975	42.749	32.5088	44.8705	34.5129	48.3869	37.3924	40.8519	35.8073	42.4999	25.7338	72.8521	9.5485	69.0763	10.0323
1	101665491	101672059	-	L1Md_F2	91	3	67.5699	17.0001	62.8694	9.09764	63.4867	16.7238	65.4427	8.03324	64.721	14.0089	62.3452	10.1739	70.5941	18.1256	45.1087	18.8971	77.2727	5.46296	62.6062	8.48009	64.0781	3.51952	65.3514	2.08503	63.9292	5.99453	63.0639	4.4575	55.6553	8.58776	63.8758	8.39643
1	101711210	101717198	+	L1Md_F2	79	3	64.5872	31.505	68.4442	17.1865	64.6813	29.7028	70.701	3.86404	78.095	4.16	79.4928	5.90581	74.6073	11.0677	56.1879	26.7778	73.5907	35.3704	75.1796	15.5901	58.8636	19.567	61.4584	33.2804	58.9278	33.0641	58.6855	31.1398	53.387	33.3954	52.8234	28.5764
1	101758371	101764772	-	L1Md_T	30	3	60.2789	30.2276	49.7553	35.1942	44.0683	36.318	78.8411	12.0733	78.557	8.04242	70.7815	14.8891	75.1608	10.7336	57.0513	23.7179	37.4639	42.2599	52.3902	25.7699	49.4234	29.1562	50.2384	31.3817	45.6061	39.4861	39.1079	28.0929	47.9748	25.6102	48.9383	27.3149
1	101859324	101864975	+	L1Md_F3	62	2	75.4794	18.5443	72.8359	23.1318	70.8386	26.4684	77.1339	6.47104	75.2403	5.97366	78.6065	16.2307	73.2837	4.9892	62.9541	8.89184	73.9829	8.20395	71.982	19.6206	59.165	29.1237	69.4145	18.663	62.086	31.5564	61.8044	25.8307	71.9131	7.33744	85.7053	1.08729
1	101928499	101935269	-	L1Md_A	8	6	42.7841	34.7164	44.9881	31.6833	43.1288	32.6737	72.5042	9.82271	79.9483	15.6463	77.2244	9.71862	78.4555	15.7512	46.3235	24.937	54.9632	23.1899	47.2996	32.2583	45.2973	22.1874	45.7207	25.9261	51.4844	27.304	47.9879	20.1759	67.7241	15.9897	64.5905	9.59347
1	101978504	101984960	-	IAPEz-int	18	6	75.0792	15.6405	78.8361	9.22355	74.9953	10.9758	67.4818	13.5407	72.0816	9.97223	63.8759	20.4619	77.0399	8.01439	70.0781	13.179	73.9316	8.02236	75.3723	2.92679	69.1945	12.2234	74.4653	12.8118	76.6521	16.7715	68.2085	9.50232	71.6358	5.56153	79.9877	2.05752
1	101978504	101984960	-	IAPEz-int	18	6	75.0792	15.6405	78.8361	9.22355	74.9953	10.9758	67.4818	13.5407	72.0816	9.97223	63.8759	20.4619	77.0399	8.01439	70.0781	13.179	73.9316	8.02236	75.3723	2.92679	69.1945	12.2234	74.4653	12.8118	76.6521	16.7715	68.2085	9.50232	71.6358	5.56153	79.9877	2.05752
1	102002076	102007199	+	L1Md_A	12	4	51.736	29.6899	53.7169	25.6342	52.4546	27.5505	72.2692	9.06715	71.935	7.16895	76.3189	2.41232	73.5395	4.76883	68.5205	9.14961	41.6873	28.5939	52.172	27.6085	44.8764	25.4498	47.9648	32.6102	51.8654	28.4742	49.0207	28.3578	54.9557	6.85494	53.7406	9.40484
1	102009851	102015078	+	L1Md_A	33	3	66.6845	15.873	65.7379	14.9425	67.9041	16.0088	70.5329	13.3747	66.5749	11.9105	74.2792	10.6018	75.2577	3.02517	80.0912	1.01046	64.5626	11.6184	65.8187	16.9075	55.1493	6.89891	62.9763	6.01902	63.7826	12.2765	59.7428	11.2252	53.1075	11.7501	56.7335	11.1735
1	102043201	102049571	-	L1Md_F2	110	2	73.4688	4.81627	57.6182	19.8547	68.8563	4.14631	57.7187	2.63892	59.667	1.45757	59.5668	10.3101	75.0073	2.64137	45.1149	6.90851	56.4217	3.84389	60.1832	9.98179	59.0158	5.01293	58.9994	6.53081	62.6889	8.96214	62.6585	9.63025	58.7041	8.74772	62.3902	6.20861
1	102079647	102084728	+	L1Md_F3	69	3	82.354	10.4946	80.7447	8.63788	79.7832	7.08432	70.5236	14.4781	64.4157	14.1242	61.6349	10.6398	75.5101	19.6701	87.383	5.82551	66.4506	18.8435	85.2058	3.65416	66.0572	10.6657	73.9866	10.1022	80.4162	10.5738	74.3931	10.0972	63.0327	15.303	70.7754	11.1684
1	102086175	102092922	-	L1Md_T	30	4	47.3945	33.9251	49.3936	35.2961	36.7104	41.3544	80.5955	15.3681	75.6146	14.2968	71.6329	17.8281	81.8854	9.56654	55.9219	31.8462	19.8333	20.1674	55.4117	37.2921	36.7153	25.768	36.853	38.8839	41.9177	38.9715	31.6685	27.1709	30.2943	32.3327	30.1326	34.7948
1	102122887	102128264	+	L1Md_A	11	3	44.5445	45.5772	45.0387	42.9008	45.7129	42.4665	61.6902	10.1976	72.7405	15.4536	84.4321	2.80458	76.0366	3.32195	55.878	24.3304	42.7778	48.199	46.251	24.1423	47.2346	35.8566	47.6952	43.1562	48.6193	41.7936	44.6705	32.0083	59.5689	5.62217	71.9002	13.1897
1	102243877	102249533	-	L1Md_A	24	3	81.2932	2.48818	78.1175	11.6453	80.3777	10.1748	72.7242	9.01609	72.4306	7.6347	72.3638	4.01386	77.3228	9.8503	79.663	5.16979	74.2645	6.14372	77.1308	8.05737	70.5617	9.44218	72.578	8.66488	78.7908	5.15879	71.9033	5.60275	60.947	7.00044	63.1148	4.60794
1	102249557	102256600	-	L1Md_A	28	5	51.571	38.2205	46.3823	34.7536	50.7229	33.9425	67.5485	7.64375	72.5989	10.5564	70.0286	4.68232	74.2343	9.12855	57.1625	31.2985	44.257	32.6306	56.9226	26.4954	43.8434	22.6667	44.2167	31.8462	49.4869	35.2022	42.6389	31.9346	65.8669	8.59361	51.9069	13.8742
1	102295824	102301737	-	L1Md_F3	76	3	81.5029	4.0427	79.6315	0.927512	79.2045	3.79299	74.6389	8.89546	70.1846	4.51386	77.0195	6.27016	68.9846	6.11153	86.4846	10.6812	89.1717	6.94206	69.6829	9.70519	72.0394	7.76335	77.8443	8.65569	78.9041	4.66091	73.9813	3.40659	72.805	8.57007	69.7309	7.67143
1	102388676	102393845	+	L1Md_A	16	3	58.4996	38.215	58.9872	42.1532	57.6136	38.3332	65.7327	30.5878	64.5723	27.7779	73.5963	26.4295	56.4553	29.2056	53.6245	38.1266	52.8524	43.2876	56.645	39.3372	57.8012	39.8277	61.0785	33.8099	60.6262	41.888	60.672	42.0098	62.8413	6.30063	62.2758	8.91485
1	102599233	102605808	-	L1Md_A	6	5	51.8755	25.6309	51.2984	29.64	57.1546	33.8821	72.2034	12.6376	75.1517	14.2653	69.7849	21.9558	80.1612	10.3963	63.67	5.33018	64.5635	16.0372	66.6795	27.0006	53.9634	25.9206	59.8036	24.7449	56.3589	33.3469	49.5239	27.2046	72.5223	12.2221	71.2658	10.702
1	102962989	102968410	+	L1Md_T	39	3	35.4516	15.0408	40.6489	20.6458	35.1271	26.7209	61.8498	7.61225	66.4433	7.04509	66.8927	8.22107	73.7236	3.60742	40.4272	14.362	44.2863	20.1962	41.6652	25.7485	35.1675	11.4825	38.2551	18.8592	42.4733	31.6943	35.0353	25.7804	52.5224	4.76734	50.723	4.52807
1	102994317	103000000	+	L1Md_F2	83	3	38.5861	10.7255	42.8419	7.76302	37.9295	26.6962	54.2107	6.1551	57.5272	10.1249	57.0471	18.2029	69.0671	11.8117	51.4385	0.64484	32.8241	11.1114	54.4941	9.84984	38.9746	7.61691	41.7913	5.60486	43.6483	5.26174	36.3864	15.8584	42.1963	8.42498	36.7287	10.3021
1	103000619	103006101	+	L1Md_T	53	3	40.7606	8.59993	45.2779	9.83727	30.5187	21.256	54.9265	10.0622	60.7786	12.9587	61.7324	17.2451	58.1352	19.9836	52.4457	14.9457	47.9756	25.6725	60.7337	7.51279	47.1356	5.42337	50.4006	2.61421	43.5059	7.39804	43.665	8.39041	41.9909	7.87685	45.1118	5.36806
1	103032035	103038423	+	IAPEz-int	22	5	75.1231	7.24353	72.9145	8.75774	81.8043	7.90097	79.4986	6.41993	64.9357	13.1788	60.321	14.6381	72.9448	11.789	70.5336	15.4521	70.8101	5.86734	69.9205	11.7893	72.2147	11.4972	74.6057	4.97189	77.3381	11.0588	67.9441	10.6437	77.8653	10.4788	78.4272	4.31625
1	103032035	103038423	+	IAPEz-int	22	5	75.1231	7.24353	72.9145	8.75774	81.8043	7.90097	79.4986	6.41993	64.9357	13.1788	60.321	14.6381	72.9448	11.789	70.5336	15.4521	70.8101	5.86734	69.9205	11.7893	72.2147	11.4972	74.6057	4.97189	77.3381	11.0588	67.9441	10.6437	77.8653	10.4788	78.4272	4.31625
1	103111205	103117987	-	L1Md_A	7	5	32.8291	16.2221	35.3173	33.154	46.4626	23.7205	74.6542	16.8185	72.7563	20.0684	65.822	17.8548	72.3066	16.7676	47.5	7.66032	36.4334	14.3324	31.8115	22.2633	31.7607	25.8292	32.0296	17.5055	33.2402	36.1938	31.2566	23.6136	68.9613	24.6344	40.6921	27.9676
1	103305941	103310961	+	L1Md_F	115	2	39.9972	5.69731	44.4021	1.05883	46.3925	2.02919	46.5898	16.7353	42.5085	1.1264	52.9099	6.17762	53.3792	2.35258	55.3615	9.05547	32.6786	3.283	51.1752	2.26637	34.389	0.914281	38.46	2.55766	42.1351	5.68576	36.7499	1.90257	56.4146	2.9071	50.5157	11.3064
1	103543247	103548366	+	L1Md_Gf	47	3	57.4255	4.92659	81.6069	7.69767	62.928	10.8286	61.2697	3.68989	70.7454	0.679226	68.4246	5.23974	64.4312	3.9601	74.7222	8.34721	68.8851	8.90635	85.0908	5.88973	75.721	2.24495	80.7035	6.50226	80.1071	7.02003	65.9795	7.95696	76.726	6.18298	77.304	7.22279
1	103892163	103898244	-	L1Md_T	45	3	74.8106	21.3235	78.6746	24.8534	76.0834	12.8654	83.7267	7.26012	80.551	3.62164	79.2397	7.923	82.4289	3.70198	67.1197	8.16603	73.199	12.5815	86.032	11.158	75.7077	22.4455	79.1681	24.9406	74.2494	25.2702	72.0514	20.2199	71.2974	14.6073	76.0673	18.2545
1	103919934	103926511	-	L1Md_A	5	4	38.0522	31.5492	38.1181	33.7671	50.1765	22.3816	76.4961	5.11349	78.6794	2.94374	83.523	6.65031	73.818	17.5251	48.7384	13.7878	54.5139	26.9268	41.8249	25.3623	47.2999	21.5621	67.248	20.1087	44.3607	34.6837	35.4652	30.5951	67.8618	10.2572	68.963	15.0342
1	104098015	104103235	+	L1Md_F2	83	3	52.7155	39.6533	56.2615	42.3158	57.5918	35.3361	76.4839	11.5072	74.0646	4.35419	64.0956	27.2631	62.7626	28.6272	55.6088	35.3429	58.0165	43.0175	63.2197	38.8586	59.1122	43.832	60.8831	37.4595	58.3121	43.4145	57.1614	39.6352	49.0838	38.661	55.9795	44.4775
1	104180823	104185872	+	L1Md_F2	75	2	42.2125	16.7582	54.848	18.7826	46.8349	16.5446	62.2304	5.02391	69.2084	0.0893109	70.3859	5.56985	58.3556	23.6018	54.5343	23.0503	55.0903	13.9331	62.0049	23.5772	48.8307	19.0881	46.1005	28.4115	51.3475	26.1376	43.6484	24.0124	56.8153	15.7077	55.4408	13.0685
1	104266826	104273061	-	L1Md_T	41	3	58.2137	25.8466	64.5499	25.8401	55.4031	43.3729	75.4126	6.72638	69.1953	10.3387	75.5566	7.50311	76.1007	6.86992	63.9313	17.2155	63.0346	27.6972	83.9188	4.51687	66.6169	25.1701	65.4404	21.2225	64.8394	32.9732	57.7533	12.3412	56.3588	26.8528	60.3683	35.9383
1	104273776	104280137	-	L1Md_T	28	3	37.5533	19.182	43.0558	20.5388	24.7447	20.956	80.7335	5.67814	78.2335	2.83297	82.8968	6.3037	81.4552	2.20169	38.4512	23.3314	38.0471	37.0114	46.5719	34.8152	37.0761	21.2428	37.1691	30.8109	28.6781	15.1914	43.8279	16.5691	30.4967	17.6353	21.5735	21.8985
1	104382953	104389118	-	L1Md_A	34	4	55.2481	25.4287	45.3406	21.8261	48.6109	24.3106	70.5725	8.87076	73.0055	8.80995	70.4608	12.0896	67.997	12.4386	65.6251	22.4797	62.4677	3.87279	61.5379	9.49795	56.6859	25.3372	62.9559	16.7796	56.2175	28.4326	45.0884	24.4474	67.6709	5.16273	66.1393	6.69246
[truncated: 10,637 more rows]
