# Supplementary material for: A nowhere-to-hide mechanism ensures complete piRNA-directed DNA methylation
Source: Nature. Author manuscript; Available in PMC 2026 Feb 19. (PMC7618654; doi:10.1038/s41586-025-09940-w)
Supplement: Source Data Figure 4 [file EMS212078-supplement-Source_Data_Figure_4.xlsx]

## Sheet: 4 a-f. Foci counts
Stain	Sample ID	Genotype	Germ cells with foci	Total germ cells	Percent	Student's t-test p-value K464A vs. WT
SPOCD1	6-3	+/+	2	231	0.00865801	0.000515733
	480-2	+/+	3	218	0.0137615
	4-6	+/+	0	153	0
	496-4	+/+	0	245	0
	406-2	+/+	2	217	0.00921659
	587-1	+/+	3	235	0.012766
	587-2	+/+	3	227	0.0132159
	47-2	+/+	0	304	0
	36-2 (not included in bar chart)	+/+	1	219	0.00456621
	480-3	K464A/K464A	33	331	0.0996979
	480-1	K464A/K464A	53	165	0.321212
	4-5	K464A/K464A	60	192	0.3125
	10-2	K464A/K464A	107	487	0.219713
	417-1	K464A/K464A	99	199	0.497487
	11-1	K464A/K464A	26	295	0.0881356
	575-6	K464A/K464A	13	143	0.0909091
	47-3	K464A/K464A	69	489	0.141104
	37-1 (not included in bar chart)	K464A/K464A	2	54	0.037037
SPIN1	587-1	+/+	3	164	0.0182927	0.0028793
	587-2	+/+	0	183	0
	47-2	+/+	1	313	0.00319489
	11-1	K464A/K464A	27	223	0.121076
	575-6	K464A/K464A	15	149	0.100671
	47-3	K464A/K464A	49	305	0.160656
C19ORF84	6-3	+/+	0	205	0	0.00345719
	480-2	+/+	0	158	0
	4-6	+/+	0	203	0
	496-4	+/+	1	363	0.00275482
	480-3	K464A/K464A	40	290	0.137931
	480-1	K464A/K464A	50	326	0.153374
	4-5	K464A/K464A	53	158	0.335443
	10-2	K464A/K464A	77	362	0.212707
MIWI2	4-6	+/+	0	118	0	#DIV/0!
	496-4	+/+	0	270	0
	11-5	+/+	0	132	0
	4-5	K464A/K464A	0	136	0
	10-2	K464A/K464A	0	252	0
	12-1	K464A/K464A	0	167	0
DNMT3L	11-5	+/+	0	254	0	#DIV/0!
	4-6	+/+	0	153	0
	496-4	+/+	0	283	0
	12-1	K464A/K464A	0	166	0
	4-5	K464A/K464A	0	218	0
	10-2	K464A/K464A	0	250	0
DNMT3C	587-1	+/+	0	147	0	#DIV/0!
	587-2	+/+	0	157	0
	36-2	+/+	0	219	0
	11-1	K464A/K464A	0	281	0
	575-6	K464A/K464A	0	167	0
	37-1	K464A/K464A	0	54	0

## Sheet: 4 a-f. Coloc coeffs with HP1B
Pearson's R of nuclear piRNA pathway factors SPOCD1, SPIN1, C19ORF84, MIWI2, DNMT3L and HA-DNMT3C with HP1B - WT vs. Spocd1-K464A/K464A E16.5
Image name	Genotype Spocd1	Germ cell	Has foci	channel 1	channel 2	Pearson's R (above threshold)	Cell too small/damaged	Cell overlapping with somatic cell
Spocd1-K464A-412-3_WT-TFIISM-rb175-a568_HP1b_1_in_500-a647.czi	WT	1	No	SPOCD1	HP1B	-0.06
Spocd1-K464A-412-3_WT-TFIISM-rb175-a568_HP1b_1_in_500-a647.czi	WT	2	No	SPOCD1	HP1B	-0.16
Spocd1-K464A-412-3_WT-TFIISM-rb175-a568_HP1b_1_in_500-a647.czi	WT	3	No	SPOCD1	HP1B	-0.33
Spocd1-K464A-412-3_WT-TFIISM-rb175-a568_HP1b_1_in_500-a647.czi	WT	4	No	SPOCD1	HP1B	-0.21
Spocd1-K464A-412-3_WT-TFIISM-rb175-a568_HP1b_1_in_500-a647.czi	WT	5	No	SPOCD1	HP1B	-0.14
Spocd1-K464A-412-3_WT-TFIISM-rb175-a568_HP1b_1_in_500-a647.czi	WT	6	No	SPOCD1	HP1B	-0.27
Spocd1-K464A-412-3_WT-TFIISM-rb175-a568_HP1b_1_in_500-a647.czi	WT	7	No	SPOCD1	HP1B	-0.29
Spocd1-K464A-412-3_WT-TFIISM-rb175-a568_HP1b_1_in_500-a647.czi	WT	8	No	SPOCD1	HP1B	-0.39
Spocd1-K464A-406-2_WT-TFIISM-rb175-a568_HP1b_1_in_500-a647_2.czi	WT	1	No	SPOCD1	HP1B	-0.18
Spocd1-K464A-406-2_WT-TFIISM-rb175-a568_HP1b_1_in_500-a647_2.czi	WT	2	No	SPOCD1	HP1B	-0.05
Spocd1-K464A-406-2_WT-TFIISM-rb175-a568_HP1b_1_in_500-a647_2.czi	WT	3	No	SPOCD1	HP1B	-0.05
Spocd1-K464A-406-2_WT-TFIISM-rb175-a568_HP1b_1_in_500-a647_2.czi	WT	4	No	SPOCD1	HP1B	0.07
Spocd1-K464A-406-2_WT-TFIISM-rb175-a568_HP1b_1_in_500-a647_2.czi	WT	5	No	SPOCD1	HP1B	-0.34
Spocd1-K464A-406-2_WT-TFIISM-rb175-a568_HP1b_1_in_500-a647_2.czi	WT	6	No	SPOCD1	HP1B	-0.06
Spocd1-K464A-406-2_WT-TFIISM-rb175-a568_HP1b_1_in_500-a647_2.czi	WT	7	No	SPOCD1	HP1B	0.03
Spocd1-K464A-406-2_WT-TFIISM-rb175-a568_HP1b_1_in_500-a647_2.czi	WT	8	No	SPOCD1	HP1B	-0.03	Yes
Spocd1_K464A_11-5_WT_rbSPOCD1_500_488_ms_h3K4me3_100_568_ratHP1B_300_647.czi	WT	1	No	SPOCD1	HP1B	0.32
Spocd1_K464A_11-5_WT_rbSPOCD1_500_488_ms_h3K4me3_100_568_ratHP1B_300_647.czi	WT	2	No	SPOCD1	HP1B	-0.4
Spocd1_K464A_11-5_WT_rbSPOCD1_500_488_ms_h3K4me3_100_568_ratHP1B_300_647.czi	WT	3	No	SPOCD1	HP1B	-0.03
Spocd1_K464A_11-5_WT_rbSPOCD1_500_488_ms_h3K4me3_100_568_ratHP1B_300_647.czi	WT	4	No	SPOCD1	HP1B	0.32	Yes
Spocd1_K464A_11-5_WT_rbSPOCD1_500_488_ms_h3K4me3_100_568_ratHP1B_300_647.czi	WT	5	No	SPOCD1	HP1B	-0.4
Spocd1_K464A_11-5_WT_rbSPOCD1_500_488_ms_h3K4me3_100_568_ratHP1B_300_647.czi	WT	6	No	SPOCD1	HP1B	-0.11
Spocd1_K464A_11-5_WT_rbSPOCD1_500_488_ms_h3K4me3_100_568_ratHP1B_300_647.czi	WT	7	No	SPOCD1	HP1B	-0.65
Spocd1_K464A_11-5_WT_rbSPOCD1_500_488_ms_h3K4me3_100_568_ratHP1B_300_647.czi	WT	8	No	SPOCD1	HP1B	-0.23
Spocd1_K464A_11-5_WT_rbSPOCD1_500_488_ms_h3K4me3_100_568_ratHP1B_300_647.czi	WT	9	No	SPOCD1	HP1B	-0.2
Spocd1_K464A_11-5_WT_rbSPOCD1_500_488_ms_h3K4me3_100_568_ratHP1B_300_647.czi	WT	10	No	SPOCD1	HP1B	-0.12
Spocd1_K464A_11-5_WT_rbSPOCD1_500_488_ms_h3K4me3_100_568_ratHP1B_300_647.czi	WT	11	No	SPOCD1	HP1B	-0.06
Spocd1_K464A_11-5_WT_rbSPOCD1_500_488_ms_h3K4me3_100_568_ratHP1B_300_647.czi	WT	12	No	SPOCD1	HP1B	-0.2
Spocd1_K464A_11-5_WT_rbSPOCD1_500_488_ms_h3K4me3_100_568_ratHP1B_300_647.czi	WT	13	No	SPOCD1	HP1B	-0.22
Spocd1_K464A_11-5_WT_rbSPOCD1_500_488_ms_h3K4me3_100_568_ratHP1B_300_647.czi	WT	14	No	SPOCD1	HP1B	-0.29
Spocd1_K464A_11-5_WT_rbSPOCD1_500_488_ms_h3K4me3_100_568_ratHP1B_300_647.czi	WT	15	No	SPOCD1	HP1B	-0.12
Spocd1_K464A_11-5_WT_rbSPOCD1_500_488_ms_h3K4me3_100_568_ratHP1B_300_647.czi	WT	16	No	SPOCD1	HP1B	-0.21
Spocd1-K464A-417-1_KAKA-TFIISM-rb175-a568_HP1b_1_in_500-a647_2.czi	K464A/K464A	1	Yes	SPOCD1	HP1B	0.37
Spocd1-K464A-417-1_KAKA-TFIISM-rb175-a568_HP1b_1_in_500-a647_2.czi	K464A/K464A	2	Yes	SPOCD1	HP1B	0.54
Spocd1-K464A-417-1_KAKA-TFIISM-rb175-a568_HP1b_1_in_500-a647_2.czi	K464A/K464A	3	No	SPOCD1	HP1B	-0.33
Spocd1-K464A-417-1_KAKA-TFIISM-rb175-a568_HP1b_1_in_500-a647_2.czi	K464A/K464A	4	Yes	SPOCD1	HP1B	0.52
Spocd1-K464A-417-1_KAKA-TFIISM-rb175-a568_HP1b_1_in_500-a647_2.czi	K464A/K464A	5	Yes	SPOCD1	HP1B	0.44
Spocd1-K464A-417-1_KAKA-TFIISM-rb175-a568_HP1b_1_in_500-a647_2.czi	K464A/K464A	6	No	SPOCD1	HP1B	-0.02
Spocd1-K464A-417-1_KAKA-TFIISM-rb175-a568_HP1b_1_in_500-a647_2.czi	K464A/K464A	7	Yes	SPOCD1	HP1B	0.41
Spocd1-K464A-417-1_KAKA-TFIISM-rb175-a568_HP1b_1_in_500-a647_2.czi	K464A/K464A	8	Yes	SPOCD1	HP1B	0.5
Spocd1-K464A-417-1_KAKA-TFIISM-rb175-a568_HP1b_1_in_500-a647_2.czi	K464A/K464A	9	Yes	SPOCD1	HP1B	0.43
Spocd1-K464A-412-1_KAKA-TFIISM-rb175-a568_HP1b_1_in_500-a647_1.czi	K464A/K464A	1	Yes	SPOCD1	HP1B	-0.22
Spocd1-K464A-412-1_KAKA-TFIISM-rb175-a568_HP1b_1_in_500-a647_1.czi	K464A/K464A	2	Yes	SPOCD1	HP1B	0.17
Spocd1-K464A-412-1_KAKA-TFIISM-rb175-a568_HP1b_1_in_500-a647_1.czi	K464A/K464A	3	Yes	SPOCD1	HP1B	0.2
Spocd1-K464A-412-1_KAKA-TFIISM-rb175-a568_HP1b_1_in_500-a647_1.czi	K464A/K464A	4	No	SPOCD1	HP1B	-0.26
Spocd1-K464A-412-1_KAKA-TFIISM-rb175-a568_HP1b_1_in_500-a647_1.czi	K464A/K464A	5	Yes	SPOCD1	HP1B	0.21
Spocd1-K464A-412-1_KAKA-TFIISM-rb175-a568_HP1b_1_in_500-a647_1.czi	K464A/K464A	6	Yes	SPOCD1	HP1B	-0.06
Spocd1-K464A-412-1_KAKA-TFIISM-rb175-a568_HP1b_1_in_500-a647_1.czi	K464A/K464A	7	Yes	SPOCD1	HP1B	-0.08
Spocd1-K464A-412-1_KAKA-TFIISM-rb175-a568_HP1b_1_in_500-a647_1.czi	K464A/K464A	8	Yes	SPOCD1	HP1B	-0.06
Spocd1_K464A_11-2KA_rbSPOCD1175_500_488_msH3K4me3_100_568_ratHP1B_300_647_1.czi	K464A/K464A	1	No	SPOCD1	HP1B	-0.18
Spocd1_K464A_11-2KA_rbSPOCD1175_500_488_msH3K4me3_100_568_ratHP1B_300_647_1.czi	K464A/K464A	2	Yes	SPOCD1	HP1B	0.03
Spocd1_K464A_11-2KA_rbSPOCD1175_500_488_msH3K4me3_100_568_ratHP1B_300_647_1.czi	K464A/K464A	3	No	SPOCD1	HP1B	-0.29
Spocd1_K464A_11-2KA_rbSPOCD1175_500_488_msH3K4me3_100_568_ratHP1B_300_647_1.czi	K464A/K464A	4	No	SPOCD1	HP1B	-0.21
Spocd1_K464A_11-2KA_rbSPOCD1175_500_488_msH3K4me3_100_568_ratHP1B_300_647_1.czi	K464A/K464A	5	No	SPOCD1	HP1B	-0.38
Spocd1_K464A_11-2KA_rbSPOCD1175_500_488_msH3K4me3_100_568_ratHP1B_300_647_1.czi	K464A/K464A	6	Yes	SPOCD1	HP1B	0.24
Spocd1_K464A_11-2KA_rbSPOCD1175_500_488_msH3K4me3_100_568_ratHP1B_300_647_1.czi	K464A/K464A	7	No	SPOCD1	HP1B	0.01
Spocd1_K464A_11-2KA_rbSPOCD1175_500_488_msH3K4me3_100_568_ratHP1B_300_647_1.czi	K464A/K464A	8	No	SPOCD1	HP1B	-0.32
Spocd1_K464A_11-2KA_rbSPOCD1175_500_488_msH3K4me3_100_568_ratHP1B_300_647_1.czi	K464A/K464A	9	No	SPOCD1	HP1B	-0.39
Spocd1_K464A_11-2KA_rbSPOCD1175_500_488_msH3K4me3_100_568_ratHP1B_300_647_1.czi	K464A/K464A	10	Yes	SPOCD1	HP1B	0.02
Spocd1_K464A_11-2KA_rbSPOCD1175_500_488_msH3K4me3_100_568_ratHP1B_300_647_1.czi	K464A/K464A	11	Yes	SPOCD1	HP1B	-0.08
Spocd1_K464A_11-2KA_rbSPOCD1175_500_488_msH3K4me3_100_568_ratHP1B_300_647_1.czi	K464A/K464A	12	No	SPOCD1	HP1B	-0.1
Spocd1_K464A_11-2KA_rbSPOCD1175_500_488_msH3K4me3_100_568_ratHP1B_300_647_1.czi	K464A/K464A	13	Yes	SPOCD1	HP1B	0.19
Spocd1_K464A_11-2KA_rbSPOCD1175_500_488_msH3K4me3_100_568_ratHP1B_300_647_1.czi	K464A/K464A	14	Yes	SPOCD1	HP1B	-0.01
Spocd1_K464A_11-5_WT_rbSPOCD1_500_488_ms_h3K4me3_100_568_ratHP1B_300_647.czi	WT	1	No	SPOCD1	H3K4me3	0.57
Spocd1_K464A_11-5_WT_rbSPOCD1_500_488_ms_h3K4me3_100_568_ratHP1B_300_647.czi	WT	2	No	SPOCD1	H3K4me3	0.63
Spocd1_K464A_11-5_WT_rbSPOCD1_500_488_ms_h3K4me3_100_568_ratHP1B_300_647.czi	WT	3	No	SPOCD1	H3K4me3	0.6
Spocd1_K464A_11-5_WT_rbSPOCD1_500_488_ms_h3K4me3_100_568_ratHP1B_300_647.czi	WT	4	No	SPOCD1	H3K4me3	0.54	Yes
Spocd1_K464A_11-5_WT_rbSPOCD1_500_488_ms_h3K4me3_100_568_ratHP1B_300_647.czi	WT	5	No	SPOCD1	H3K4me3	0.56
Spocd1_K464A_11-5_WT_rbSPOCD1_500_488_ms_h3K4me3_100_568_ratHP1B_300_647.czi	WT	6	No	SPOCD1	H3K4me3	0.58
Spocd1_K464A_11-5_WT_rbSPOCD1_500_488_ms_h3K4me3_100_568_ratHP1B_300_647.czi	WT	7	No	SPOCD1	H3K4me3	0.27
Spocd1_K464A_11-5_WT_rbSPOCD1_500_488_ms_h3K4me3_100_568_ratHP1B_300_647.czi	WT	8	No	SPOCD1	H3K4me3	0.52
Spocd1_K464A_11-5_WT_rbSPOCD1_500_488_ms_h3K4me3_100_568_ratHP1B_300_647.czi	WT	9	No	SPOCD1	H3K4me3	0.01
Spocd1_K464A_11-5_WT_rbSPOCD1_500_488_ms_h3K4me3_100_568_ratHP1B_300_647.czi	WT	10	No	SPOCD1	H3K4me3	0.15
Spocd1_K464A_11-5_WT_rbSPOCD1_500_488_ms_h3K4me3_100_568_ratHP1B_300_647.czi	WT	11	No	SPOCD1	H3K4me3	0.1
Spocd1_K464A_11-5_WT_rbSPOCD1_500_488_ms_h3K4me3_100_568_ratHP1B_300_647.czi	WT	12	No	SPOCD1	H3K4me3	0.55
Spocd1_K464A_11-5_WT_rbSPOCD1_500_488_ms_h3K4me3_100_568_ratHP1B_300_647.czi	WT	13	No	SPOCD1	H3K4me3	0.4
Spocd1_K464A_11-5_WT_rbSPOCD1_500_488_ms_h3K4me3_100_568_ratHP1B_300_647.czi	WT	14	No	SPOCD1	H3K4me3	0.59
Spocd1_K464A_11-5_WT_rbSPOCD1_500_488_ms_h3K4me3_100_568_ratHP1B_300_647.czi	WT	15	No	SPOCD1	H3K4me3	0.42
Spocd1_K464A_11-5_WT_rbSPOCD1_500_488_ms_h3K4me3_100_568_ratHP1B_300_647.czi	WT	16	No	SPOCD1	H3K4me3	0.56
Spocd1_K464A_11-2KA_rbSPOCD1175_500_488_msH3K4me3_100_568_ratHP1B_300_647_1.czi	K464A/K464A	1	No	SPOCD1	H3K4me3	0.29
Spocd1_K464A_11-2KA_rbSPOCD1175_500_488_msH3K4me3_100_568_ratHP1B_300_647_1.czi	K464A/K464A	2	Yes	SPOCD1	H3K4me3	0.33
Spocd1_K464A_11-2KA_rbSPOCD1175_500_488_msH3K4me3_100_568_ratHP1B_300_647_1.czi	K464A/K464A	3	No	SPOCD1	H3K4me3	0.4
Spocd1_K464A_11-2KA_rbSPOCD1175_500_488_msH3K4me3_100_568_ratHP1B_300_647_1.czi	K464A/K464A	4	No	SPOCD1	H3K4me3	0.43
Spocd1_K464A_11-2KA_rbSPOCD1175_500_488_msH3K4me3_100_568_ratHP1B_300_647_1.czi	K464A/K464A	5	No	SPOCD1	H3K4me3	0.53
Spocd1_K464A_11-2KA_rbSPOCD1175_500_488_msH3K4me3_100_568_ratHP1B_300_647_1.czi	K464A/K464A	6	Yes	SPOCD1	H3K4me3	0.49
Spocd1_K464A_11-2KA_rbSPOCD1175_500_488_msH3K4me3_100_568_ratHP1B_300_647_1.czi	K464A/K464A	7	No	SPOCD1	H3K4me3	0.45
Spocd1_K464A_11-2KA_rbSPOCD1175_500_488_msH3K4me3_100_568_ratHP1B_300_647_1.czi	K464A/K464A	8	No	SPOCD1	H3K4me3	0.48
Spocd1_K464A_11-2KA_rbSPOCD1175_500_488_msH3K4me3_100_568_ratHP1B_300_647_1.czi	K464A/K464A	9	No	SPOCD1	H3K4me3	0.33
Spocd1_K464A_11-2KA_rbSPOCD1175_500_488_msH3K4me3_100_568_ratHP1B_300_647_1.czi	K464A/K464A	10	Yes	SPOCD1	H3K4me3	0.42
Spocd1_K464A_11-2KA_rbSPOCD1175_500_488_msH3K4me3_100_568_ratHP1B_300_647_1.czi	K464A/K464A	11	Yes	SPOCD1	H3K4me3	0.36
Spocd1_K464A_11-2KA_rbSPOCD1175_500_488_msH3K4me3_100_568_ratHP1B_300_647_1.czi	K464A/K464A	12	No	SPOCD1	H3K4me3	0.4
Spocd1_K464A_11-2KA_rbSPOCD1175_500_488_msH3K4me3_100_568_ratHP1B_300_647_1.czi	K464A/K464A	13	Yes	SPOCD1	H3K4me3	0.39
Spocd1_K464A_11-2KA_rbSPOCD1175_500_488_msH3K4me3_100_568_ratHP1B_300_647_1.czi	K464A/K464A	14	Yes	SPOCD1	H3K4me3	0.32
Spocd1-K464A_Dnmt3c-HA_587-2_1_WTWT_HAWT_DAPI_405_rbSPIN1_500_488_msH3K9me3_200_568_rtHP1B_300_647_3.czi	WT	1	No	SPIN1	HP1B	-0.36		Yes
Spocd1-K464A_Dnmt3c-HA_587-2_1_WTWT_HAWT_DAPI_405_rbSPIN1_500_488_msH3K9me3_200_568_rtHP1B_300_647_3.czi	WT	2	No	SPIN1	HP1B	-0.14		Yes
Spocd1-K464A_Dnmt3c-HA_587-2_1_WTWT_HAWT_DAPI_405_rbSPIN1_500_488_msH3K9me3_200_568_rtHP1B_300_647_3.czi	WT	3	No	SPIN1	HP1B	-0.11		Yes
Spocd1-K464A_Dnmt3c-HA_587-2_1_WTWT_HAWT_DAPI_405_rbSPIN1_500_488_msH3K9me3_200_568_rtHP1B_300_647_3.czi	WT	4	No	SPIN1	HP1B	-0.36		Yes
Spocd1-K464A_Dnmt3c-HA_587-2_1_WTWT_HAWT_DAPI_405_rbSPIN1_500_488_msH3K9me3_200_568_rtHP1B_300_647_3.czi	WT	5	No	SPIN1	HP1B	0		Yes
Spocd1-K464A_Dnmt3c-HA_587-2_1_WTWT_HAWT_DAPI_405_rbSPIN1_500_488_msH3K9me3_200_568_rtHP1B_300_647_3.czi	WT	6	No	SPIN1	HP1B	-0.19
Spocd1-K464A_Dnmt3c-HA_587-2_1_WTWT_HAWT_DAPI_405_rbSPIN1_500_488_msH3K9me3_200_568_rtHP1B_300_647_3.czi	WT	7	No	SPIN1	HP1B	-0.18		Yes
Spocd1-K464A_Dnmt3c-HA_587-2_1_WTWT_HAWT_DAPI_405_rbSPIN1_500_488_msH3K9me3_200_568_rtHP1B_300_647_3.czi	WT	8	No	SPIN1	HP1B	-0.07
Spocd1-K464A_Dnmt3c-HA_587-2_1_WTWT_HAWT_DAPI_405_rbSPIN1_500_488_msH3K9me3_200_568_rtHP1B_300_647_3.czi	WT	9	No	SPIN1	HP1B	-0.13
Spocd1-K464A_Dnmt3c-HA_587-2_1_WTWT_HAWT_DAPI_405_rbSPIN1_500_488_msH3K9me3_200_568_rtHP1B_300_647_3.czi	WT	10	No	SPIN1	HP1B	-0.05
Spocd1-K464A_Dnmt3c-HA_587-2_1_WTWT_HAWT_DAPI_405_rbSPIN1_500_488_msH3K9me3_200_568_rtHP1B_300_647_3.czi	WT	11	No	SPIN1	HP1B	-0.23		Yes
Spocd1-K464A_Dnmt3c-HA_587-2_1_WTWT_HAWT_DAPI_405_rbSPIN1_500_488_msH3K9me3_200_568_rtHP1B_300_647_3.czi	WT	12	No	SPIN1	HP1B	0.01
Spocd1-K464A_Dnmt3c-HA_587-2_1_WTWT_HAWT_DAPI_405_rbSPIN1_500_488_msH3K9me3_200_568_rtHP1B_300_647_3.czi	WT	13	No	SPIN1	HP1B	0		Yes
Spocd1-K464A_Dnmt3c-HA_587-2_1_WTWT_HAWT_DAPI_405_rbSPIN1_500_488_msH3K9me3_200_568_rtHP1B_300_647_3.czi	WT	14	No	SPIN1	HP1B	-0.24
Spocd1-K464A_Dnmt3c-HA_587-2_1_WTWT_HAWT_DAPI_405_rbSPIN1_500_488_msH3K9me3_200_568_rtHP1B_300_647_3.czi	WT	15	No	SPIN1	HP1B	-0.22		Yes
Spocd1-K464A_Dnmt3c-HA_587-2_1_WTWT_HAWT_DAPI_405_rbSPIN1_500_488_msH3K9me3_200_568_rtHP1B_300_647_3.czi	WT	16	No	SPIN1	HP1B	-0.34
Spocd1-K464A_Dnmt3c-HA_587-2_1_WTWT_HAWT_DAPI_405_rbSPIN1_500_488_msH3K9me3_200_568_rtHP1B_300_647_3.czi	WT	17	No	SPIN1	HP1B	-0.05		Yes
Spocd1-K464A_Dnmt3c-HA_587-2_1_WTWT_HAWT_DAPI_405_rbSPIN1_500_488_msH3K9me3_200_568_rtHP1B_300_647_3.czi	WT	18	No	SPIN1	HP1B	-0.08		Yes
Spocd1-K464A_Dnmt3c-HA_587-2_1_WTWT_HAWT_DAPI_405_rbSPIN1_500_488_msH3K9me3_200_568_rtHP1B_300_647_3.czi	WT	19	No	SPIN1	HP1B	-0.05
Spocd1-K464A_Dnmt3c-HA_47-2_1_WTWT_HAHA_DAPI_405_rbSPIN1_hiconc_1000_488_msH3K9me3_200_568_rtHP1B_300_647_3.czi	WT	1	No	SPIN1	HP1B	0
Spocd1-K464A_Dnmt3c-HA_47-2_1_WTWT_HAHA_DAPI_405_rbSPIN1_hiconc_1000_488_msH3K9me3_200_568_rtHP1B_300_647_3.czi	WT	2	No	SPIN1	HP1B	-0.03		Yes
Spocd1-K464A_Dnmt3c-HA_47-2_1_WTWT_HAHA_DAPI_405_rbSPIN1_hiconc_1000_488_msH3K9me3_200_568_rtHP1B_300_647_3.czi	WT	3	No	SPIN1	HP1B	-0.06
Spocd1-K464A_Dnmt3c-HA_47-2_1_WTWT_HAHA_DAPI_405_rbSPIN1_hiconc_1000_488_msH3K9me3_200_568_rtHP1B_300_647_3.czi	WT	4	No	SPIN1	HP1B	-0.01
Spocd1-K464A_Dnmt3c-HA_47-2_1_WTWT_HAHA_DAPI_405_rbSPIN1_hiconc_1000_488_msH3K9me3_200_568_rtHP1B_300_647_3.czi	WT	5	No	SPIN1	HP1B	-0.18		Yes
Spocd1-K464A_Dnmt3c-HA_47-2_1_WTWT_HAHA_DAPI_405_rbSPIN1_hiconc_1000_488_msH3K9me3_200_568_rtHP1B_300_647_3.czi	WT	6	No	SPIN1	HP1B	-0.04
Spocd1-K464A_Dnmt3c-HA_47-2_1_WTWT_HAHA_DAPI_405_rbSPIN1_hiconc_1000_488_msH3K9me3_200_568_rtHP1B_300_647_3.czi	WT	7	No	SPIN1	HP1B	-0.01
Spocd1-K464A_Dnmt3c-HA_47-2_1_WTWT_HAHA_DAPI_405_rbSPIN1_hiconc_1000_488_msH3K9me3_200_568_rtHP1B_300_647_3.czi	WT	8	No	SPIN1	HP1B	-0.17		Yes
Spocd1-K464A_Dnmt3c-HA_47-2_1_WTWT_HAHA_DAPI_405_rbSPIN1_hiconc_1000_488_msH3K9me3_200_568_rtHP1B_300_647_3.czi	WT	9	No	SPIN1	HP1B	-0.06
Spocd1-K464A_Dnmt3c-HA_47-2_1_WTWT_HAHA_DAPI_405_rbSPIN1_hiconc_1000_488_msH3K9me3_200_568_rtHP1B_300_647_3.czi	WT	10	No	SPIN1	HP1B	-0.02
Spocd1-K464A_Dnmt3c-HA_47-2_1_WTWT_HAHA_DAPI_405_rbSPIN1_hiconc_1000_488_msH3K9me3_200_568_rtHP1B_300_647_3.czi	WT	11	No	SPIN1	HP1B	-0.15		Yes
Spocd1-K464A_Dnmt3c-HA_47-2_1_WTWT_HAHA_DAPI_405_rbSPIN1_hiconc_1000_488_msH3K9me3_200_568_rtHP1B_300_647_3.czi	WT	12	No	SPIN1	HP1B	-0.25
Spocd1-K464A_Dnmt3c-HA_47-2_1_WTWT_HAHA_DAPI_405_rbSPIN1_hiconc_1000_488_msH3K9me3_200_568_rtHP1B_300_647_3.czi	WT	13	No	SPIN1	HP1B	-0.01		Yes
Spocd1-K464A_Dnmt3c-HA_47-2_1_WTWT_HAHA_DAPI_405_rbSPIN1_hiconc_1000_488_msH3K9me3_200_568_rtHP1B_300_647_3.czi	WT	14	No	SPIN1	HP1B	-0.14		Yes
Spocd1-K464A_Dnmt3c-HA_47-2_1_WTWT_HAHA_DAPI_405_rbSPIN1_hiconc_1000_488_msH3K9me3_200_568_rtHP1B_300_647_3.czi	WT	15	No	SPIN1	HP1B	-0.23
Spocd1-K464A_Dnmt3c-HA_47-2_1_WTWT_HAHA_DAPI_405_rbSPIN1_hiconc_1000_488_msH3K9me3_200_568_rtHP1B_300_647_3.czi	WT	16	No	SPIN1	HP1B	0.01
Spocd1_K464A_11-5-WT_rbSPIN1_100_488_ms_h3K4me3_100_568_ratHP1B_300_647.czi	WT	1	No	SPIN1	HP1B	0.02
Spocd1_K464A_11-5-WT_rbSPIN1_100_488_ms_h3K4me3_100_568_ratHP1B_300_647.czi	WT	2	No	SPIN1	HP1B	-0.39
Spocd1_K464A_11-5-WT_rbSPIN1_100_488_ms_h3K4me3_100_568_ratHP1B_300_647.czi	WT	3	No	SPIN1	HP1B	-0.37
Spocd1_K464A_11-5-WT_rbSPIN1_100_488_ms_h3K4me3_100_568_ratHP1B_300_647.czi	WT	4	No	SPIN1	HP1B	-0.35
Spocd1_K464A_11-5-WT_rbSPIN1_100_488_ms_h3K4me3_100_568_ratHP1B_300_647.czi	WT	5	No	SPIN1	HP1B	-0.26
Spocd1_K464A_11-5-WT_rbSPIN1_100_488_ms_h3K4me3_100_568_ratHP1B_300_647.czi	WT	6	No	SPIN1	HP1B	-0.15		Yes
Spocd1_K464A_11-5-WT_rbSPIN1_100_488_ms_h3K4me3_100_568_ratHP1B_300_647.czi	WT	7	No	SPIN1	HP1B	-0.46
Spocd1_K464A_11-5-WT_rbSPIN1_100_488_ms_h3K4me3_100_568_ratHP1B_300_647.czi	WT	8	No	SPIN1	HP1B	-0.1		Yes
Spocd1_K464A_11-5-WT_rbSPIN1_100_488_ms_h3K4me3_100_568_ratHP1B_300_647.czi	WT	9	No	SPIN1	HP1B	0.2		Yes
Spocd1_K464A_11-5-WT_rbSPIN1_100_488_ms_h3K4me3_100_568_ratHP1B_300_647.czi	WT	10	No	SPIN1	HP1B	-0.35
Spocd1_K464A_11-5-WT_rbSPIN1_100_488_ms_h3K4me3_100_568_ratHP1B_300_647.czi	WT	11	No	SPIN1	HP1B	-0.38
Spocd1_K464A_11-5-WT_rbSPIN1_100_488_ms_h3K4me3_100_568_ratHP1B_300_647.czi	WT	12	No	SPIN1	HP1B	-0.53
Spocd1_K464A_11-5-WT_rbSPIN1_100_488_ms_h3K4me3_100_568_ratHP1B_300_647.czi	WT	13	No	SPIN1	HP1B	-0.42		Yes
Spocd1_K464A_11-5-WT_rbSPIN1_100_488_ms_h3K4me3_100_568_ratHP1B_300_647.czi	WT	14	No	SPIN1	HP1B	0.29
Spocd1_K464A_11-5-WT_rbSPIN1_100_488_ms_h3K4me3_100_568_ratHP1B_300_647.czi	WT	15	No	SPIN1	HP1B	-0.09
Spocd1_K464A_11-5-WT_rbSPIN1_100_488_ms_h3K4me3_100_568_ratHP1B_300_647.czi	WT	16	No	SPIN1	HP1B	-0.26		Yes
Spocd1_K464A_11-5-WT_rbSPIN1_100_488_ms_h3K4me3_100_568_ratHP1B_300_647.czi	WT	17	No	SPIN1	HP1B	0.01
Spocd1_K464A_11-5-WT_rbSPIN1_100_488_ms_h3K4me3_100_568_ratHP1B_300_647.czi	WT	18	No	SPIN1	HP1B	-0.41
Spocd1_K464A_11-5-WT_rbSPIN1_100_488_ms_h3K4me3_100_568_ratHP1B_300_647.czi	WT	19	No	SPIN1	HP1B	-0.07		Yes
Spocd1_K464A_11-5-WT_rbSPIN1_100_488_ms_h3K4me3_100_568_ratHP1B_300_647.czi	WT	20	No	SPIN1	HP1B	-0.3
Spocd1_K464A_11-5-WT_rbSPIN1_100_488_ms_h3K4me3_100_568_ratHP1B_300_647.czi	WT	21	No	SPIN1	HP1B	-0.37
Spocd1_K464A_11-5-WT_rbSPIN1_100_488_ms_h3K4me3_100_568_ratHP1B_300_647.czi	WT	22	No	SPIN1	HP1B	0.44
Spocd1_K464A_11-5-WT_rbSPIN1_100_488_ms_h3K4me3_100_568_ratHP1B_300_647.czi	WT	23	No	SPIN1	HP1B	-0.15		Yes
Spocd1_K464A_11-5-WT_rbSPIN1_100_488_ms_h3K4me3_100_568_ratHP1B_300_647.czi	WT	24	No	SPIN1	HP1B	-0.1		Yes
Spocd1_K464A_11-5-WT_rbSPIN1_100_488_ms_h3K4me3_100_568_ratHP1B_300_647.czi	WT	25	No	SPIN1	HP1B	-0.03
Spocd1_K464A_11-5-WT_rbSPIN1_100_488_ms_h3K4me3_100_568_ratHP1B_300_647.czi	WT	26	No	SPIN1	HP1B	-0.13		Yes
Spocd1_K464A_11-5-WT_rbSPIN1_100_488_ms_h3K4me3_100_568_ratHP1B_300_647.czi	WT	27	No	SPIN1	HP1B	-0.26
Spocd1_K464A_11-5-WT_rbSPIN1_100_488_ms_h3K4me3_100_568_ratHP1B_300_647.czi	WT	28	No	SPIN1	HP1B	-0.16	Yes
Spocd1-K464A_Dnmt3c-HA_575-6_1_KAKA_HAWT_DAPI_405_rbSPIN1_500_488_msH3K9me3_200_568_rtHP1B_300_647_2.czi	K464A/K464A	1	Yes	SPIN1	HP1B	0.12
Spocd1-K464A_Dnmt3c-HA_575-6_1_KAKA_HAWT_DAPI_405_rbSPIN1_500_488_msH3K9me3_200_568_rtHP1B_300_647_2.czi	K464A/K464A	2	No	SPIN1	HP1B	-0.28
Spocd1-K464A_Dnmt3c-HA_575-6_1_KAKA_HAWT_DAPI_405_rbSPIN1_500_488_msH3K9me3_200_568_rtHP1B_300_647_2.czi	K464A/K464A	3	No	SPIN1	HP1B	-0.05
Spocd1-K464A_Dnmt3c-HA_575-6_1_KAKA_HAWT_DAPI_405_rbSPIN1_500_488_msH3K9me3_200_568_rtHP1B_300_647_2.czi	K464A/K464A	4	Yes	SPIN1	HP1B	-0.02
Spocd1-K464A_Dnmt3c-HA_575-6_1_KAKA_HAWT_DAPI_405_rbSPIN1_500_488_msH3K9me3_200_568_rtHP1B_300_647_2.czi	K464A/K464A	5	Yes	SPIN1	HP1B	0.11
Spocd1-K464A_Dnmt3c-HA_575-6_1_KAKA_HAWT_DAPI_405_rbSPIN1_500_488_msH3K9me3_200_568_rtHP1B_300_647_2.czi	K464A/K464A	6	No	SPIN1	HP1B	-0.17
Spocd1-K464A_Dnmt3c-HA_575-6_1_KAKA_HAWT_DAPI_405_rbSPIN1_500_488_msH3K9me3_200_568_rtHP1B_300_647_2.czi	K464A/K464A	7	No	SPIN1	HP1B	-0.22
Spocd1-K464A_Dnmt3c-HA_575-6_1_KAKA_HAWT_DAPI_405_rbSPIN1_500_488_msH3K9me3_200_568_rtHP1B_300_647_2.czi	K464A/K464A	8	No	SPIN1	HP1B	-0.14
Spocd1-K464A_Dnmt3c-HA_575-6_1_KAKA_HAWT_DAPI_405_rbSPIN1_500_488_msH3K9me3_200_568_rtHP1B_300_647_2.czi	K464A/K464A	9	No	SPIN1	HP1B	-0.17
Spocd1-K464A_Dnmt3c-HA_575-6_1_KAKA_HAWT_DAPI_405_rbSPIN1_500_488_msH3K9me3_200_568_rtHP1B_300_647_2.czi	K464A/K464A	10	No	SPIN1	HP1B	-0.22
Spocd1-K464A_Dnmt3c-HA_575-6_1_KAKA_HAWT_DAPI_405_rbSPIN1_500_488_msH3K9me3_200_568_rtHP1B_300_647_2.czi	K464A/K464A	11	No	SPIN1	HP1B	-0.17		Yes
Spocd1-K464A_Dnmt3c-HA_575-6_1_KAKA_HAWT_DAPI_405_rbSPIN1_500_488_msH3K9me3_200_568_rtHP1B_300_647_2.czi	K464A/K464A	12	No	SPIN1	HP1B	-0.1
Spocd1-K464A_Dnmt3c-HA_575-6_1_KAKA_HAWT_DAPI_405_rbSPIN1_500_488_msH3K9me3_200_568_rtHP1B_300_647_2.czi	K464A/K464A	13	No	SPIN1	HP1B	-0.25
Spocd1-K464A_Dnmt3c-HA_575-6_1_KAKA_HAWT_DAPI_405_rbSPIN1_500_488_msH3K9me3_200_568_rtHP1B_300_647_2.czi	K464A/K464A	14	No	SPIN1	HP1B	-0.13		Yes
Spocd1-K464A_Dnmt3c-HA_575-6_1_KAKA_HAWT_DAPI_405_rbSPIN1_500_488_msH3K9me3_200_568_rtHP1B_300_647_2.czi	K464A/K464A	15	No	SPIN1	HP1B	-0.03		Yes
Spocd1-K464A_Dnmt3c-HA_575-6_1_KAKA_HAWT_DAPI_405_rbSPIN1_500_488_msH3K9me3_200_568_rtHP1B_300_647_2.czi	K464A/K464A	16	No	SPIN1	HP1B	-0.1
Spocd1-K464A_Dnmt3c-HA_47-3_1_KAKA_HAHA_DAPI_405_rbSPIN1_hiconc_1000_488_msH3K9me3_200_568_rtHP1B_300_647.czi	K464A/K464A	1	No	SPIN1	HP1B	-0.03
Spocd1-K464A_Dnmt3c-HA_47-3_1_KAKA_HAHA_DAPI_405_rbSPIN1_hiconc_1000_488_msH3K9me3_200_568_rtHP1B_300_647.czi	K464A/K464A	2	Yes	SPIN1	HP1B	0.33
Spocd1-K464A_Dnmt3c-HA_47-3_1_KAKA_HAHA_DAPI_405_rbSPIN1_hiconc_1000_488_msH3K9me3_200_568_rtHP1B_300_647.czi	K464A/K464A	3	No	SPIN1	HP1B	0.01		Yes
Spocd1-K464A_Dnmt3c-HA_47-3_1_KAKA_HAHA_DAPI_405_rbSPIN1_hiconc_1000_488_msH3K9me3_200_568_rtHP1B_300_647.czi	K464A/K464A	4	Yes	SPIN1	HP1B	-0.08
Spocd1-K464A_Dnmt3c-HA_47-3_1_KAKA_HAHA_DAPI_405_rbSPIN1_hiconc_1000_488_msH3K9me3_200_568_rtHP1B_300_647.czi	K464A/K464A	5	No	SPIN1	HP1B	-0.19		Yes
Spocd1-K464A_Dnmt3c-HA_47-3_1_KAKA_HAHA_DAPI_405_rbSPIN1_hiconc_1000_488_msH3K9me3_200_568_rtHP1B_300_647.czi	K464A/K464A	6	No	SPIN1	HP1B	0.41		Yes
Spocd1-K464A_Dnmt3c-HA_47-3_1_KAKA_HAHA_DAPI_405_rbSPIN1_hiconc_1000_488_msH3K9me3_200_568_rtHP1B_300_647.czi	K464A/K464A	7	No	SPIN1	HP1B	-0.3
Spocd1-K464A_Dnmt3c-HA_47-3_1_KAKA_HAHA_DAPI_405_rbSPIN1_hiconc_1000_488_msH3K9me3_200_568_rtHP1B_300_647.czi	K464A/K464A	8	No	SPIN1	HP1B	-0.14
Spocd1-K464A_Dnmt3c-HA_47-3_1_KAKA_HAHA_DAPI_405_rbSPIN1_hiconc_1000_488_msH3K9me3_200_568_rtHP1B_300_647.czi	K464A/K464A	9	No	SPIN1	HP1B	-0.09
Spocd1-K464A_Dnmt3c-HA_47-3_1_KAKA_HAHA_DAPI_405_rbSPIN1_hiconc_1000_488_msH3K9me3_200_568_rtHP1B_300_647.czi	K464A/K464A	10	No	SPIN1	HP1B	-0.22
Spocd1-K464A_Dnmt3c-HA_47-3_1_KAKA_HAHA_DAPI_405_rbSPIN1_hiconc_1000_488_msH3K9me3_200_568_rtHP1B_300_647.czi	K464A/K464A	11	No	SPIN1	HP1B	-0.29
Spocd1-K464A_Dnmt3c-HA_47-3_1_KAKA_HAHA_DAPI_405_rbSPIN1_hiconc_1000_488_msH3K9me3_200_568_rtHP1B_300_647.czi	K464A/K464A	12	No	SPIN1	HP1B	-0.32
Spocd1-K464A_Dnmt3c-HA_47-3_1_KAKA_HAHA_DAPI_405_rbSPIN1_hiconc_1000_488_msH3K9me3_200_568_rtHP1B_300_647.czi	K464A/K464A	13	No	SPIN1	HP1B	-0.37		Yes
Spocd1-K464A_Dnmt3c-HA_47-3_1_KAKA_HAHA_DAPI_405_rbSPIN1_hiconc_1000_488_msH3K9me3_200_568_rtHP1B_300_647.czi	K464A/K464A	14	No	SPIN1	HP1B	-0.21		Yes
Spocd1-K464A_Dnmt3c-HA_47-3_1_KAKA_HAHA_DAPI_405_rbSPIN1_hiconc_1000_488_msH3K9me3_200_568_rtHP1B_300_647.czi	K464A/K464A	15	Yes	SPIN1	HP1B	0
Spocd1-K464A_Dnmt3c-HA_47-3_1_KAKA_HAHA_DAPI_405_rbSPIN1_hiconc_1000_488_msH3K9me3_200_568_rtHP1B_300_647.czi	K464A/K464A	16	Yes	SPIN1	HP1B	0.31
Spocd1-K464A_Dnmt3c-HA_47-3_1_KAKA_HAHA_DAPI_405_rbSPIN1_hiconc_1000_488_msH3K9me3_200_568_rtHP1B_300_647.czi	K464A/K464A	17	Yes	SPIN1	HP1B	0.4
Spocd1-K464A_Dnmt3c-HA_47-3_1_KAKA_HAHA_DAPI_405_rbSPIN1_hiconc_1000_488_msH3K9me3_200_568_rtHP1B_300_647.czi	K464A/K464A	18	No	SPIN1	HP1B	-0.09	Yes	Yes
Spocd1-K464A_Dnmt3c-HA_47-3_1_KAKA_HAHA_DAPI_405_rbSPIN1_hiconc_1000_488_msH3K9me3_200_568_rtHP1B_300_647.czi	K464A/K464A	19	No	SPIN1	HP1B	0.07
Spocd1-K464A_Dnmt3c-HA_47-3_1_KAKA_HAHA_DAPI_405_rbSPIN1_hiconc_1000_488_msH3K9me3_200_568_rtHP1B_300_647.czi	K464A/K464A	20	No	SPIN1	HP1B	0.06		Yes
Spocd1-K464A_Dnmt3c-HA_47-3_1_KAKA_HAHA_DAPI_405_rbSPIN1_hiconc_1000_488_msH3K9me3_200_568_rtHP1B_300_647.czi	K464A/K464A	21	No	SPIN1	HP1B	0.41		Yes
Spocd1-K464A_Dnmt3c-HA_47-3_1_KAKA_HAHA_DAPI_405_rbSPIN1_hiconc_1000_488_msH3K9me3_200_568_rtHP1B_300_647.czi	K464A/K464A	22	No	SPIN1	HP1B	-0.21		Yes
Spocd1-K464A_Dnmt3c-HA_47-3_1_KAKA_HAHA_DAPI_405_rbSPIN1_hiconc_1000_488_msH3K9me3_200_568_rtHP1B_300_647.czi	K464A/K464A	23	No	SPIN1	HP1B	-0.09		Yes
Spocd1-K464A_Dnmt3c-HA_47-3_1_KAKA_HAHA_DAPI_405_rbSPIN1_hiconc_1000_488_msH3K9me3_200_568_rtHP1B_300_647.czi	K464A/K464A	24	No	SPIN1	HP1B	-0.12		Yes
Spocd1-K464A_Dnmt3c-HA_47-3_1_KAKA_HAHA_DAPI_405_rbSPIN1_hiconc_1000_488_msH3K9me3_200_568_rtHP1B_300_647.czi	K464A/K464A	25	No	SPIN1	HP1B	-0.08		Yes
Spocd1-K464A_Dnmt3c-HA_47-3_1_KAKA_HAHA_DAPI_405_rbSPIN1_hiconc_1000_488_msH3K9me3_200_568_rtHP1B_300_647.czi	K464A/K464A	26	No	SPIN1	HP1B	-0.26		Yes
Spocd1-K464A_Dnmt3c-HA_47-3_1_KAKA_HAHA_DAPI_405_rbSPIN1_hiconc_1000_488_msH3K9me3_200_568_rtHP1B_300_647.czi	K464A/K464A	27	Yes	SPIN1	HP1B	0.26
Spocd1-K464A_Dnmt3c-HA_47-3_1_KAKA_HAHA_DAPI_405_rbSPIN1_hiconc_1000_488_msH3K9me3_200_568_rtHP1B_300_647.czi	K464A/K464A	28	No	SPIN1	HP1B	-0.08		Yes
Spocd1-K464A_Dnmt3c-HA_47-3_1_KAKA_HAHA_DAPI_405_rbSPIN1_hiconc_1000_488_msH3K9me3_200_568_rtHP1B_300_647.czi	K464A/K464A	29	No	SPIN1	HP1B	0.34		Yes
Spocd1-K464A_Dnmt3c-HA_47-3_1_KAKA_HAHA_DAPI_405_rbSPIN1_hiconc_1000_488_msH3K9me3_200_568_rtHP1B_300_647.czi	K464A/K464A	30	No	SPIN1	HP1B	-0.07
Spocd1-K464A_Dnmt3c-HA_47-3_1_KAKA_HAHA_DAPI_405_rbSPIN1_hiconc_1000_488_msH3K9me3_200_568_rtHP1B_300_647.czi	K464A/K464A	31	No	SPIN1	HP1B	0.03		Yes
Spocd1-K464A_Dnmt3c-HA_47-3_1_KAKA_HAHA_DAPI_405_rbSPIN1_hiconc_1000_488_msH3K9me3_200_568_rtHP1B_300_647.czi	K464A/K464A	32	No	SPIN1	HP1B	-0.25		Yes
Spocd1-K464A_Dnmt3c-HA_47-3_1_KAKA_HAHA_DAPI_405_rbSPIN1_hiconc_1000_488_msH3K9me3_200_568_rtHP1B_300_647.czi	K464A/K464A	33	No	SPIN1	HP1B	-0.11		Yes
Spocd1-K464A_Dnmt3c-HA_47-3_1_KAKA_HAHA_DAPI_405_rbSPIN1_hiconc_1000_488_msH3K9me3_200_568_rtHP1B_300_647.czi	K464A/K464A	34	No	SPIN1	HP1B	-0.08		Yes
Spocd1-K464A_Dnmt3c-HA_47-3_1_KAKA_HAHA_DAPI_405_rbSPIN1_hiconc_1000_488_msH3K9me3_200_568_rtHP1B_300_647.czi	K464A/K464A	35	No	SPIN1	HP1B	-0.36		Yes
Spocd1-K464A_Dnmt3c-HA_47-3_1_KAKA_HAHA_DAPI_405_rbSPIN1_hiconc_1000_488_msH3K9me3_200_568_rtHP1B_300_647.czi	K464A/K464A	36	No	SPIN1	HP1B	-0.21		Yes
Spocd1-K464A_Dnmt3c-HA_47-3_1_KAKA_HAHA_DAPI_405_rbSPIN1_hiconc_1000_488_msH3K9me3_200_568_rtHP1B_300_647.czi	K464A/K464A	37	Yes	SPIN1	HP1B	0.24
Spocd1-K464A_Dnmt3c-HA_47-3_1_KAKA_HAHA_DAPI_405_rbSPIN1_hiconc_1000_488_msH3K9me3_200_568_rtHP1B_300_647.czi	K464A/K464A	38	No	SPIN1	HP1B	-0.19		Yes
Spocd1-K464A_Dnmt3c-HA_47-3_1_KAKA_HAHA_DAPI_405_rbSPIN1_hiconc_1000_488_msH3K9me3_200_568_rtHP1B_300_647_2.czi	K464A/K464A	1	No	SPIN1	HP1B	-0.3		Yes
Spocd1-K464A_Dnmt3c-HA_47-3_1_KAKA_HAHA_DAPI_405_rbSPIN1_hiconc_1000_488_msH3K9me3_200_568_rtHP1B_300_647_2.czi	K464A/K464A	2	No	SPIN1	HP1B	0.5		Yes
Spocd1-K464A_Dnmt3c-HA_47-3_1_KAKA_HAHA_DAPI_405_rbSPIN1_hiconc_1000_488_msH3K9me3_200_568_rtHP1B_300_647_2.czi	K464A/K464A	3	Yes	SPIN1	HP1B	-0.03
Spocd1-K464A_Dnmt3c-HA_47-3_1_KAKA_HAHA_DAPI_405_rbSPIN1_hiconc_1000_488_msH3K9me3_200_568_rtHP1B_300_647_2.czi	K464A/K464A	4	No	SPIN1	HP1B	-0.07
Spocd1-K464A_Dnmt3c-HA_47-3_1_KAKA_HAHA_DAPI_405_rbSPIN1_hiconc_1000_488_msH3K9me3_200_568_rtHP1B_300_647_2.czi	K464A/K464A	5	No	SPIN1	HP1B	0.18		Yes
Spocd1-K464A_Dnmt3c-HA_47-3_1_KAKA_HAHA_DAPI_405_rbSPIN1_hiconc_1000_488_msH3K9me3_200_568_rtHP1B_300_647_2.czi	K464A/K464A	6	No	SPIN1	HP1B	-0.37		Yes
Spocd1-K464A_Dnmt3c-HA_47-3_1_KAKA_HAHA_DAPI_405_rbSPIN1_hiconc_1000_488_msH3K9me3_200_568_rtHP1B_300_647_2.czi	K464A/K464A	7	No	SPIN1	HP1B	-0.09
Spocd1-K464A_Dnmt3c-HA_47-3_1_KAKA_HAHA_DAPI_405_rbSPIN1_hiconc_1000_488_msH3K9me3_200_568_rtHP1B_300_647_2.czi	K464A/K464A	8	No	SPIN1	HP1B	-0.13
Spocd1-K464A_Dnmt3c-HA_47-3_1_KAKA_HAHA_DAPI_405_rbSPIN1_hiconc_1000_488_msH3K9me3_200_568_rtHP1B_300_647_2.czi	K464A/K464A	9	No	SPIN1	HP1B	-0.06		Yes
Spocd1-K464A_Dnmt3c-HA_47-3_1_KAKA_HAHA_DAPI_405_rbSPIN1_hiconc_1000_488_msH3K9me3_200_568_rtHP1B_300_647_2.czi	K464A/K464A	10	No	SPIN1	HP1B	0.05		Yes
Spocd1-K464A_Dnmt3c-HA_47-3_1_KAKA_HAHA_DAPI_405_rbSPIN1_hiconc_1000_488_msH3K9me3_200_568_rtHP1B_300_647_2.czi	K464A/K464A	11	No	SPIN1	HP1B	-0.41		Yes
Spocd1-K464A_Dnmt3c-HA_47-3_1_KAKA_HAHA_DAPI_405_rbSPIN1_hiconc_1000_488_msH3K9me3_200_568_rtHP1B_300_647_2.czi	K464A/K464A	12	Yes	SPIN1	HP1B	-0.12
Spocd1-K464A_Dnmt3c-HA_47-3_1_KAKA_HAHA_DAPI_405_rbSPIN1_hiconc_1000_488_msH3K9me3_200_568_rtHP1B_300_647_2.czi	K464A/K464A	13	No	SPIN1	HP1B	-0.03		Yes
Spocd1-K464A_Dnmt3c-HA_47-3_1_KAKA_HAHA_DAPI_405_rbSPIN1_hiconc_1000_488_msH3K9me3_200_568_rtHP1B_300_647_2.czi	K464A/K464A	14	Yes	SPIN1	HP1B	0.29
Spocd1-K464A_Dnmt3c-HA_47-3_1_KAKA_HAHA_DAPI_405_rbSPIN1_hiconc_1000_488_msH3K9me3_200_568_rtHP1B_300_647_2.czi	K464A/K464A	15	No	SPIN1	HP1B	-0.13		Yes
Spocd1-K464A_Dnmt3c-HA_47-3_1_KAKA_HAHA_DAPI_405_rbSPIN1_hiconc_1000_488_msH3K9me3_200_568_rtHP1B_300_647_2.czi	K464A/K464A	16	No	SPIN1	HP1B	0.51		Yes
Spocd1-K464A_Dnmt3c-HA_47-3_1_KAKA_HAHA_DAPI_405_rbSPIN1_hiconc_1000_488_msH3K9me3_200_568_rtHP1B_300_647_2.czi	K464A/K464A	17	No	SPIN1	HP1B	-0.24		Yes
Spocd1-K464A_Dnmt3c-HA_47-3_1_KAKA_HAHA_DAPI_405_rbSPIN1_hiconc_1000_488_msH3K9me3_200_568_rtHP1B_300_647_2.czi	K464A/K464A	18	Yes	SPIN1	HP1B	-0.17
Spocd1-K464A_Dnmt3c-HA_11-1_1_KAKA_HAWT_DAPI_405_rbSPIN1_500_488_msH3K9me3_200_568_rtHP1B_300_647_1.czi	K464A/K464A	1	No	SPIN1	HP1B	-0.26
Spocd1-K464A_Dnmt3c-HA_11-1_1_KAKA_HAWT_DAPI_405_rbSPIN1_500_488_msH3K9me3_200_568_rtHP1B_300_647_1.czi	K464A/K464A	2	No	SPIN1	HP1B	-0.32
Spocd1-K464A_Dnmt3c-HA_11-1_1_KAKA_HAWT_DAPI_405_rbSPIN1_500_488_msH3K9me3_200_568_rtHP1B_300_647_1.czi	K464A/K464A	3	No	SPIN1	HP1B	-0.31		Yes
Spocd1-K464A_Dnmt3c-HA_11-1_1_KAKA_HAWT_DAPI_405_rbSPIN1_500_488_msH3K9me3_200_568_rtHP1B_300_647_1.czi	K464A/K464A	4	No	SPIN1	HP1B	-0.28
Spocd1-K464A_Dnmt3c-HA_11-1_1_KAKA_HAWT_DAPI_405_rbSPIN1_500_488_msH3K9me3_200_568_rtHP1B_300_647_1.czi	K464A/K464A	5	No	SPIN1	HP1B	-0.24
Spocd1-K464A_Dnmt3c-HA_11-1_1_KAKA_HAWT_DAPI_405_rbSPIN1_500_488_msH3K9me3_200_568_rtHP1B_300_647_1.czi	K464A/K464A	6	Yes	SPIN1	HP1B	-0.15
Spocd1-K464A_Dnmt3c-HA_11-1_1_KAKA_HAWT_DAPI_405_rbSPIN1_500_488_msH3K9me3_200_568_rtHP1B_300_647_1.czi	K464A/K464A	7	Yes	SPIN1	HP1B	0.14
Spocd1-K464A_Dnmt3c-HA_11-1_1_KAKA_HAWT_DAPI_405_rbSPIN1_500_488_msH3K9me3_200_568_rtHP1B_300_647_1.czi	K464A/K464A	8	No	SPIN1	HP1B	0.04
Spocd1-K464A_Dnmt3c-HA_11-1_1_KAKA_HAWT_DAPI_405_rbSPIN1_500_488_msH3K9me3_200_568_rtHP1B_300_647_1.czi	K464A/K464A	9	No	SPIN1	HP1B	-0.27
Spocd1-K464A_Dnmt3c-HA_11-1_1_KAKA_HAWT_DAPI_405_rbSPIN1_500_488_msH3K9me3_200_568_rtHP1B_300_647_4.czi	K464A/K464A	1	No	SPIN1	HP1B	-0.22
Spocd1-K464A_Dnmt3c-HA_11-1_1_KAKA_HAWT_DAPI_405_rbSPIN1_500_488_msH3K9me3_200_568_rtHP1B_300_647_4.czi	K464A/K464A	2	Yes	SPIN1	HP1B	-0.14
Spocd1-K464A_Dnmt3c-HA_11-1_1_KAKA_HAWT_DAPI_405_rbSPIN1_500_488_msH3K9me3_200_568_rtHP1B_300_647_4.czi	K464A/K464A	3	No	SPIN1	HP1B	-0.24
Spocd1-K464A_Dnmt3c-HA_11-1_1_KAKA_HAWT_DAPI_405_rbSPIN1_500_488_msH3K9me3_200_568_rtHP1B_300_647_4.czi	K464A/K464A	4	Yes	SPIN1	HP1B	-0.3	Yes
Spocd1-K464A_Dnmt3c-HA_11-1_1_KAKA_HAWT_DAPI_405_rbSPIN1_500_488_msH3K9me3_200_568_rtHP1B_300_647_4.czi	K464A/K464A	5	No	SPIN1	HP1B	0.17	Yes	Yes
Spocd1-K464A_Dnmt3c-HA_11-1_1_KAKA_HAWT_DAPI_405_rbSPIN1_500_488_msH3K9me3_200_568_rtHP1B_300_647_4.czi	K464A/K464A	6	No	SPIN1	HP1B	-0.22
Spocd1-K464A_Dnmt3c-HA_11-1_1_KAKA_HAWT_DAPI_405_rbSPIN1_500_488_msH3K9me3_200_568_rtHP1B_300_647_4.czi	K464A/K464A	7	No	SPIN1	HP1B	-0.05	Yes
Spocd1-K464A_Dnmt3c-HA_11-1_1_KAKA_HAWT_DAPI_405_rbSPIN1_500_488_msH3K9me3_200_568_rtHP1B_300_647_4.czi	K464A/K464A	8	Yes	SPIN1	HP1B	-0.25
Spocd1-K464A_Dnmt3c-HA_11-1_1_KAKA_HAWT_DAPI_405_rbSPIN1_500_488_msH3K9me3_200_568_rtHP1B_300_647_4.czi	K464A/K464A	9	Yes	SPIN1	HP1B	-0.35
Spocd1-K464A_Dnmt3c-HA_11-1_1_KAKA_HAWT_DAPI_405_rbSPIN1_500_488_msH3K9me3_200_568_rtHP1B_300_647_4.czi	K464A/K464A	10	Yes	SPIN1	HP1B	0.16
Spocd1-K464A_Dnmt3c-HA_11-1_1_KAKA_HAWT_DAPI_405_rbSPIN1_500_488_msH3K9me3_200_568_rtHP1B_300_647_4.czi	K464A/K464A	11	Yes	SPIN1	HP1B	0.24
Spocd1-K464A_Dnmt3c-HA_11-1_1_KAKA_HAWT_DAPI_405_rbSPIN1_500_488_msH3K9me3_200_568_rtHP1B_300_647_4.czi	K464A/K464A	12	No	SPIN1	HP1B	0.02
Spocd1-K464A_Dnmt3c-HA_11-1_1_KAKA_HAWT_DAPI_405_rbSPIN1_500_488_msH3K9me3_200_568_rtHP1B_300_647_4.czi	K464A/K464A	13	No	SPIN1	HP1B	0.06
Spocd1-K464A_Dnmt3c-HA_11-1_1_KAKA_HAWT_DAPI_405_rbSPIN1_500_488_msH3K9me3_200_568_rtHP1B_300_647_4.czi	K464A/K464A	14	No	SPIN1	HP1B	0.11
Spocd1-K464A_Dnmt3c-HA_11-1_1_KAKA_HAWT_DAPI_405_rbSPIN1_500_488_msH3K9me3_200_568_rtHP1B_300_647_4.czi	K464A/K464A	15	No	SPIN1	HP1B	-0.12		Yes
Spocd1-K464A_Dnmt3c-HA_11-1_1_KAKA_HAWT_DAPI_405_rbSPIN1_500_488_msH3K9me3_200_568_rtHP1B_300_647_4.czi	K464A/K464A	16	No	SPIN1	HP1B	-0.36
Spocd1_K464A_11-2KA_rbSPIN1_200_488_msH3K4me3_100_568_ratHP1B_300_647_1.czi	K464A/K464A	1	No	SPIN1	HP1B	0.22		Yes
Spocd1_K464A_11-2KA_rbSPIN1_200_488_msH3K4me3_100_568_ratHP1B_300_647_1.czi	K464A/K464A	2	No	SPIN1	HP1B	-0.34
Spocd1_K464A_11-2KA_rbSPIN1_200_488_msH3K4me3_100_568_ratHP1B_300_647_1.czi	K464A/K464A	3	No	SPIN1	HP1B	-0.08		Yes
Spocd1_K464A_11-2KA_rbSPIN1_200_488_msH3K4me3_100_568_ratHP1B_300_647_1.czi	K464A/K464A	4	No	SPIN1	HP1B	0.01		Yes
Spocd1_K464A_11-2KA_rbSPIN1_200_488_msH3K4me3_100_568_ratHP1B_300_647_1.czi	K464A/K464A	5	No	SPIN1	HP1B	-0.5		Yes
Spocd1_K464A_11-2KA_rbSPIN1_200_488_msH3K4me3_100_568_ratHP1B_300_647_1.czi	K464A/K464A	6	No	SPIN1	HP1B	-0.09		Yes
Spocd1_K464A_11-2KA_rbSPIN1_200_488_msH3K4me3_100_568_ratHP1B_300_647_1.czi	K464A/K464A	7	No	SPIN1	HP1B	-0.35		Yes
Spocd1_K464A_11-2KA_rbSPIN1_200_488_msH3K4me3_100_568_ratHP1B_300_647_1.czi	K464A/K464A	8	Yes	SPIN1	HP1B	-0.07		Yes
Spocd1_K464A_11-2KA_rbSPIN1_200_488_msH3K4me3_100_568_ratHP1B_300_647_1.czi	K464A/K464A	9	No	SPIN1	HP1B	-0.28		Yes
Spocd1_K464A_11-2KA_rbSPIN1_200_488_msH3K4me3_100_568_ratHP1B_300_647_1.czi	K464A/K464A	10	No	SPIN1	HP1B	-0.1		Yes
Spocd1_K464A_11-2KA_rbSPIN1_200_488_msH3K4me3_100_568_ratHP1B_300_647_1.czi	K464A/K464A	11	No	SPIN1	HP1B	-0.18		Yes
Spocd1_K464A_11-2KA_rbSPIN1_200_488_msH3K4me3_100_568_ratHP1B_300_647_1.czi	K464A/K464A	12	Yes	SPIN1	HP1B	-0.05
Spocd1_K464A_11-2KA_rbSPIN1_200_488_msH3K4me3_100_568_ratHP1B_300_647_1.czi	K464A/K464A	13	Yes	SPIN1	HP1B	-0.11
Spocd1_K464A_11-2KA_rbSPIN1_200_488_msH3K4me3_100_568_ratHP1B_300_647_1.czi	K464A/K464A	14	Yes	SPIN1	HP1B	0.34
Spocd1_K464A_11-2KA_rbSPIN1_200_488_msH3K4me3_100_568_ratHP1B_300_647_1.czi	K464A/K464A	15	No	SPIN1	HP1B	0.32	Yes
Spocd1_K464A_11-2KA_rbSPIN1_200_488_msH3K4me3_100_568_ratHP1B_300_647_1.czi	K464A/K464A	16	No	SPIN1	HP1B	0.51		Yes
Spocd1_K464A_11-2KA_rbSPIN1_200_488_msH3K4me3_100_568_ratHP1B_300_647_1.czi	K464A/K464A	17	Yes	SPIN1	HP1B	-0.23
Spocd1_K464A_11-2KA_rbSPIN1_200_488_msH3K4me3_100_568_ratHP1B_300_647_1.czi	K464A/K464A	18	Yes	SPIN1	HP1B	-0.23
Spocd1_K464A_11-2KA_rbSPIN1_200_488_msH3K4me3_100_568_ratHP1B_300_647_1.czi	K464A/K464A	19	No	SPIN1	HP1B	0.49		Yes
Spocd1_K464A_11-2KA_rbSPIN1_200_488_msH3K4me3_100_568_ratHP1B_300_647_1.czi	K464A/K464A	20	Yes	SPIN1	HP1B	-0.33		Yes
Spocd1_K464A_11-2KA_rbSPIN1_200_488_msH3K4me3_100_568_ratHP1B_300_647_1.czi	K464A/K464A	21	No	SPIN1	HP1B	-0.1		Yes
Spocd1_K464A_11-2KA_rbSPIN1_200_488_msH3K4me3_100_568_ratHP1B_300_647_1.czi	K464A/K464A	22	No	SPIN1	HP1B	0.47		Yes
Spocd1_K464A_11-2KA_rbSPIN1_200_488_msH3K4me3_100_568_ratHP1B_300_647_1.czi	K464A/K464A	23	No	SPIN1	HP1B	-0.15		Yes
Spocd1_K464A_11-2KA_rbSPIN1_200_488_msH3K4me3_100_568_ratHP1B_300_647_1.czi	K464A/K464A	24	Yes	SPIN1	HP1B	-0.16
Spocd1_K464A_11-2KA_rbSPIN1_200_488_msH3K4me3_100_568_ratHP1B_300_647_1.czi	K464A/K464A	25	No	SPIN1	HP1B	0.2		Yes
Spocd1_K464A_11-2KA_rbSPIN1_200_488_msH3K4me3_100_568_ratHP1B_300_647_1.czi	K464A/K464A	26	No	SPIN1	HP1B	0.24		Yes
Spocd1_K464A_496-4WT_rbC19632_500_488_msH3K4me3_100_568_ratHP1B_300_647.czi	WT	1	No	C19	HP1B	-0.06
Spocd1_K464A_496-4WT_rbC19632_500_488_msH3K4me3_100_568_ratHP1B_300_647.czi	WT	2	No	C19	HP1B	-0.27
Spocd1_K464A_496-4WT_rbC19632_500_488_msH3K4me3_100_568_ratHP1B_300_647.czi	WT	3	No	C19	HP1B	0		Yes
Spocd1_K464A_496-4WT_rbC19632_500_488_msH3K4me3_100_568_ratHP1B_300_647.czi	WT	4	No	C19	HP1B	-0.23
Spocd1_K464A_496-4WT_rbC19632_500_488_msH3K4me3_100_568_ratHP1B_300_647.czi	WT	5	No	C19	HP1B	-0.26
Spocd1_K464A_496-4WT_rbC19632_500_488_msH3K4me3_100_568_ratHP1B_300_647.czi	WT	6	No	C19	HP1B	-0.07
Spocd1_K464A_496-4WT_rbC19632_500_488_msH3K4me3_100_568_ratHP1B_300_647.czi	WT	7	No	C19	HP1B	-0.03
Spocd1_K464A_496-4WT_rbC19632_500_488_msH3K4me3_100_568_ratHP1B_300_647.czi	WT	8	No	C19	HP1B	-0.04
Spocd1_K464A_496-4WT_rbC19632_500_488_msH3K4me3_100_568_ratHP1B_300_647.czi	WT	9	No	C19	HP1B	-0.07
Spocd1_K464A_496-4WT_rbC19632_500_488_msH3K4me3_100_568_ratHP1B_300_647.czi	WT	10	No	C19	HP1B	-0.05
Spocd1_K464A_496-4WT_rbC19632_500_488_msH3K4me3_100_568_ratHP1B_300_647.czi	WT	11	No	C19	HP1B	-0.11
Spocd1_K464A_496-4WT_rbC19632_500_488_msH3K4me3_100_568_ratHP1B_300_647.czi	WT	12	No	C19	HP1B	-0.1
Spocd1_K464A_496-4WT_rbC19632_500_488_msH3K4me3_100_568_ratHP1B_300_647.czi	WT	13	No	C19	HP1B	0.02
Spocd1_K464A_496-4WT_rbC19632_500_488_msH3K4me3_100_568_ratHP1B_300_647.czi	WT	14	No	C19	HP1B	0.06
Spocd1_K464A_496-4WT_rbC19632_500_488_msH3K4me3_100_568_ratHP1B_300_647.czi	WT	15	No	C19	HP1B	-0.03
Spocd1_K464A_496-4WT_rbC19632_500_488_msH3K4me3_100_568_ratHP1B_300_647.czi	WT	16	No	C19	HP1B	0.03
Spocd1_K464A_496-4WT_rbC19632_500_488_msH3K4me3_100_568_ratHP1B_300_647.czi	WT	17	No	C19	HP1B	-0.1
Spocd1-K464A_Dnmt3c-HA_4-6_2_WTWT_WTWT_DAPI_405_rbC19-632_500_488_msH3K9me3_200_568_rtHP1B_300_647.czi	WT	1	No	C19	HP1B	-0.28
Spocd1-K464A_Dnmt3c-HA_4-6_2_WTWT_WTWT_DAPI_405_rbC19-632_500_488_msH3K9me3_200_568_rtHP1B_300_647.czi	WT	2	No	C19	HP1B	-0.17
Spocd1-K464A_Dnmt3c-HA_4-6_2_WTWT_WTWT_DAPI_405_rbC19-632_500_488_msH3K9me3_200_568_rtHP1B_300_647.czi	WT	3	No	C19	HP1B	-0.11
Spocd1-K464A_Dnmt3c-HA_4-6_2_WTWT_WTWT_DAPI_405_rbC19-632_500_488_msH3K9me3_200_568_rtHP1B_300_647.czi	WT	4	No	C19	HP1B	0.14		Yes
Spocd1-K464A_Dnmt3c-HA_4-6_2_WTWT_WTWT_DAPI_405_rbC19-632_500_488_msH3K9me3_200_568_rtHP1B_300_647.czi	WT	5	No	C19	HP1B	-0.03
Spocd1-K464A_Dnmt3c-HA_4-6_2_WTWT_WTWT_DAPI_405_rbC19-632_500_488_msH3K9me3_200_568_rtHP1B_300_647.czi	WT	6	No	C19	HP1B	-0.11
Spocd1-K464A_Dnmt3c-HA_4-6_2_WTWT_WTWT_DAPI_405_rbC19-632_500_488_msH3K9me3_200_568_rtHP1B_300_647.czi	WT	7	No	C19	HP1B	-0.16
Spocd1-K464A_Dnmt3c-HA_4-6_2_WTWT_WTWT_DAPI_405_rbC19-632_500_488_msH3K9me3_200_568_rtHP1B_300_647.czi	WT	8	No	C19	HP1B	-0.38
Spocd1-K464A_Dnmt3c-HA_4-6_2_WTWT_WTWT_DAPI_405_rbC19-632_500_488_msH3K9me3_200_568_rtHP1B_300_647.czi	WT	9	No	C19	HP1B	-0.23
Spocd1-K464A_Dnmt3c-HA_4-6_2_WTWT_WTWT_DAPI_405_rbC19-632_500_488_msH3K9me3_200_568_rtHP1B_300_647.czi	WT	10	No	C19	HP1B	0
Spocd1-K464A_Dnmt3c-HA_4-6_2_WTWT_WTWT_DAPI_405_rbC19-632_500_488_msH3K9me3_200_568_rtHP1B_300_647.czi	WT	11	No	C19	HP1B	-0.2
Spocd1-K464A_Dnmt3c-HA_4-6_2_WTWT_WTWT_DAPI_405_rbC19-632_500_488_msH3K9me3_200_568_rtHP1B_300_647.czi	WT	12	No	C19	HP1B	-0.07	Yes
Spocd1-K464A_Dnmt3c-HA_4-6_2_WTWT_WTWT_DAPI_405_rbC19-632_500_488_msH3K9me3_200_568_rtHP1B_300_647.czi	WT	13	No	C19	HP1B	-0.2
Spocd1_K464A_11-2KA_rbC19632_500_488_msH3K4me3_100_568_ratHP1B_300_647_1.czi	K464A/K464A	1	Yes	C19	HP1B	0.23
Spocd1_K464A_11-2KA_rbC19632_500_488_msH3K4me3_100_568_ratHP1B_300_647_1.czi	K464A/K464A	2	No	C19	HP1B	-0.31
Spocd1_K464A_11-2KA_rbC19632_500_488_msH3K4me3_100_568_ratHP1B_300_647_1.czi	K464A/K464A	3	Yes	C19	HP1B	0.5
Spocd1_K464A_11-2KA_rbC19632_500_488_msH3K4me3_100_568_ratHP1B_300_647_1.czi	K464A/K464A	4	Yes	C19	HP1B	0.5
Spocd1_K464A_11-2KA_rbC19632_500_488_msH3K4me3_100_568_ratHP1B_300_647_1.czi	K464A/K464A	5	No	C19	HP1B	-0.14
Spocd1_K464A_11-2KA_rbC19632_500_488_msH3K4me3_100_568_ratHP1B_300_647_1.czi	K464A/K464A	6	No	C19	HP1B	0.13
Spocd1_K464A_11-2KA_rbC19632_500_488_msH3K4me3_100_568_ratHP1B_300_647_1.czi	K464A/K464A	7	Yes	C19	HP1B	-0.16	Yes
Spocd1_K464A_11-2KA_rbC19632_500_488_msH3K4me3_100_568_ratHP1B_300_647_1.czi	K464A/K464A	8	No	C19	HP1B	-0.27
Spocd1_K464A_11-2KA_rbC19632_500_488_msH3K4me3_100_568_ratHP1B_300_647_1.czi	K464A/K464A	9	No	C19	HP1B	0.41
Spocd1_K464A_11-2KA_rbC19632_500_488_msH3K4me3_100_568_ratHP1B_300_647_1.czi	K464A/K464A	10	No	C19	HP1B	-0.43
Spocd1_K464A_11-2KA_rbC19632_500_488_msH3K4me3_100_568_ratHP1B_300_647_1.czi	K464A/K464A	11	No	C19	HP1B	-0.04
Spocd1_K464A_11-2KA_rbC19632_500_488_msH3K4me3_100_568_ratHP1B_300_647_1.czi	K464A/K464A	12	No	C19	HP1B	-0.12	Yes
Spocd1_K464A_11-2KA_rbC19632_500_488_msH3K4me3_100_568_ratHP1B_300_647_1.czi	K464A/K464A	13	Yes	C19	HP1B	-0.24		Yes
Spocd1_K464A_11-2KA_rbC19632_500_488_msH3K4me3_100_568_ratHP1B_300_647_1.czi	K464A/K464A	14	No	C19	HP1B	-0.15
Spocd1_K464A_11-2KA_rbC19632_500_488_msH3K4me3_100_568_ratHP1B_300_647_1.czi	K464A/K464A	15	No	C19	HP1B	0.19
Spocd1_K464A_11-2KA_rbC19632_500_488_msH3K4me3_100_568_ratHP1B_300_647_1.czi	K464A/K464A	16	No	C19	HP1B	-0.02
Spocd1-K464A_Dnmt3c-HA_4-5_1_KAKA_WTWT_DAPI_405_rbC19-632_500_488_msH3K9me3_200_568_rtHP1B_300_647.czi	K464A/K464A	1	No	C19	HP1B	-0.15
Spocd1-K464A_Dnmt3c-HA_4-5_1_KAKA_WTWT_DAPI_405_rbC19-632_500_488_msH3K9me3_200_568_rtHP1B_300_647.czi	K464A/K464A	2	Yes	C19	HP1B	0.03
Spocd1-K464A_Dnmt3c-HA_4-5_1_KAKA_WTWT_DAPI_405_rbC19-632_500_488_msH3K9me3_200_568_rtHP1B_300_647.czi	K464A/K464A	3	No	C19	HP1B	-0.06
Spocd1-K464A_Dnmt3c-HA_4-5_1_KAKA_WTWT_DAPI_405_rbC19-632_500_488_msH3K9me3_200_568_rtHP1B_300_647.czi	K464A/K464A	4	Yes	C19	HP1B	-0.52
Spocd1-K464A_Dnmt3c-HA_4-5_1_KAKA_WTWT_DAPI_405_rbC19-632_500_488_msH3K9me3_200_568_rtHP1B_300_647.czi	K464A/K464A	5	No	C19	HP1B	0.06
Spocd1-K464A_Dnmt3c-HA_4-5_1_KAKA_WTWT_DAPI_405_rbC19-632_500_488_msH3K9me3_200_568_rtHP1B_300_647.czi	K464A/K464A	6	No	C19	HP1B	-0.06
Spocd1-K464A_Dnmt3c-HA_4-5_1_KAKA_WTWT_DAPI_405_rbC19-632_500_488_msH3K9me3_200_568_rtHP1B_300_647.czi	K464A/K464A	7	No	C19	HP1B	-0.36
Spocd1-K464A_Dnmt3c-HA_4-5_1_KAKA_WTWT_DAPI_405_rbC19-632_500_488_msH3K9me3_200_568_rtHP1B_300_647.czi	K464A/K464A	8	No	C19	HP1B	-0.01
Spocd1-K464A_Dnmt3c-HA_4-5_1_KAKA_WTWT_DAPI_405_rbC19-632_500_488_msH3K9me3_200_568_rtHP1B_300_647.czi	K464A/K464A	9	No	C19	HP1B	-0.14
Spocd1-K464A_Dnmt3c-HA_4-5_1_KAKA_WTWT_DAPI_405_rbC19-632_500_488_msH3K9me3_200_568_rtHP1B_300_647.czi	K464A/K464A	10	No	C19	HP1B	-0.28
Spocd1-K464A_Dnmt3c-HA_10-2_1_KAKA_WTWT_DAPI_405_rbC19-632_500_488_msH3K9me3_200_568_rtHP1B_300_647.czi	K464A/K464A	1	No	C19	HP1B	-0.18
Spocd1-K464A_Dnmt3c-HA_10-2_1_KAKA_WTWT_DAPI_405_rbC19-632_500_488_msH3K9me3_200_568_rtHP1B_300_647.czi	K464A/K464A	2	Yes	C19	HP1B	0.05
Spocd1-K464A_Dnmt3c-HA_10-2_1_KAKA_WTWT_DAPI_405_rbC19-632_500_488_msH3K9me3_200_568_rtHP1B_300_647.czi	K464A/K464A	3	Yes	C19	HP1B	0.17
Spocd1-K464A_Dnmt3c-HA_10-2_1_KAKA_WTWT_DAPI_405_rbC19-632_500_488_msH3K9me3_200_568_rtHP1B_300_647.czi	K464A/K464A	4	Yes	C19	HP1B	0.14
Spocd1-K464A_Dnmt3c-HA_10-2_1_KAKA_WTWT_DAPI_405_rbC19-632_500_488_msH3K9me3_200_568_rtHP1B_300_647.czi	K464A/K464A	5	Yes	C19	HP1B	0.32
Spocd1-K464A_Dnmt3c-HA_10-2_1_KAKA_WTWT_DAPI_405_rbC19-632_500_488_msH3K9me3_200_568_rtHP1B_300_647.czi	K464A/K464A	6	Yes	C19	HP1B	0.11
Spocd1-K464A_Dnmt3c-HA_10-2_1_KAKA_WTWT_DAPI_405_rbC19-632_500_488_msH3K9me3_200_568_rtHP1B_300_647.czi	K464A/K464A	7	Yes	C19	HP1B	0.29
Spocd1-K464A_Dnmt3c-HA_10-2_1_KAKA_WTWT_DAPI_405_rbC19-632_500_488_msH3K9me3_200_568_rtHP1B_300_647.czi	K464A/K464A	8	No	C19	HP1B	-0.28
Spocd1-K464A_Dnmt3c-HA_10-2_1_KAKA_WTWT_DAPI_405_rbC19-632_500_488_msH3K9me3_200_568_rtHP1B_300_647.czi	K464A/K464A	9	Yes	C19	HP1B	-0.17
Spocd1-K464A_Dnmt3c-HA_10-2_1_KAKA_WTWT_DAPI_405_rbC19-632_500_488_msH3K9me3_200_568_rtHP1B_300_647.czi	K464A/K464A	10	Yes	C19	HP1B	0.19
Spocd1-K464A_Dnmt3c-HA_10-2_1_KAKA_WTWT_DAPI_405_rbC19-632_500_488_msH3K9me3_200_568_rtHP1B_300_647.czi	K464A/K464A	11	No	C19	HP1B	-0.07
Spocd1-K464A_Dnmt3c-HA_10-2_1_KAKA_WTWT_DAPI_405_rbC19-632_500_488_msH3K9me3_200_568_rtHP1B_300_647.czi	K464A/K464A	12	Yes	C19	HP1B	0.24
Spocd1-K464A_Dnmt3c-HA_4-6_2_WTWT_WTWT_DAPI_405_rbMIWI2_500_488_msH3K9me3_200_568_rtHP1B_300_647.czi	WT	1	No	MIWI2	HP1B	-0.44
Spocd1-K464A_Dnmt3c-HA_4-6_2_WTWT_WTWT_DAPI_405_rbMIWI2_500_488_msH3K9me3_200_568_rtHP1B_300_647.czi	WT	2	No	MIWI2	HP1B	-0.39
Spocd1-K464A_Dnmt3c-HA_4-6_2_WTWT_WTWT_DAPI_405_rbMIWI2_500_488_msH3K9me3_200_568_rtHP1B_300_647.czi	WT	3	No	MIWI2	HP1B	-0.14
Spocd1-K464A_Dnmt3c-HA_4-6_2_WTWT_WTWT_DAPI_405_rbMIWI2_500_488_msH3K9me3_200_568_rtHP1B_300_647.czi	WT	4	No	MIWI2	HP1B	-0.3
Spocd1-K464A_Dnmt3c-HA_4-6_2_WTWT_WTWT_DAPI_405_rbMIWI2_500_488_msH3K9me3_200_568_rtHP1B_300_647.czi	WT	5	No	MIWI2	HP1B	-0.18
Spocd1-K464A_Dnmt3c-HA_4-6_2_WTWT_WTWT_DAPI_405_rbMIWI2_500_488_msH3K9me3_200_568_rtHP1B_300_647.czi	WT	6	No	MIWI2	HP1B	-0.42
Spocd1-K464A_Dnmt3c-HA_4-6_2_WTWT_WTWT_DAPI_405_rbMIWI2_500_488_msH3K9me3_200_568_rtHP1B_300_647.czi	WT	7	No	MIWI2	HP1B	-0.38
Spocd1-K464A_Dnmt3c-HA_4-6_2_WTWT_WTWT_DAPI_405_rbMIWI2_500_488_msH3K9me3_200_568_rtHP1B_300_647.czi	WT	8	No	MIWI2	HP1B	-0.47
Spocd1-K464A_Dnmt3c-HA_4-6_2_WTWT_WTWT_DAPI_405_rbMIWI2_500_488_msH3K9me3_200_568_rtHP1B_300_647.czi	WT	9	No	MIWI2	HP1B	-0.07
Spocd1-K464A_Dnmt3c-HA_4-6_2_WTWT_WTWT_DAPI_405_rbMIWI2_500_488_msH3K9me3_200_568_rtHP1B_300_647.czi	WT	10	No	MIWI2	HP1B	-0.2
Spocd1-K464A_Dnmt3c-HA_4-6_2_WTWT_WTWT_DAPI_405_rbMIWI2_500_488_msH3K9me3_200_568_rtHP1B_300_647.czi	WT	11	No	MIWI2	HP1B	-0.33
Spocd1-K464A_Dnmt3c-HA_4-6_2_WTWT_WTWT_DAPI_405_rbMIWI2_500_488_msH3K9me3_200_568_rtHP1B_300_647_2.czi	WT	1	No	MIWI2	HP1B	-0.4
Spocd1-K464A_Dnmt3c-HA_4-6_2_WTWT_WTWT_DAPI_405_rbMIWI2_500_488_msH3K9me3_200_568_rtHP1B_300_647_2.czi	WT	2	No	MIWI2	HP1B	0.38
Spocd1-K464A_Dnmt3c-HA_4-6_2_WTWT_WTWT_DAPI_405_rbMIWI2_500_488_msH3K9me3_200_568_rtHP1B_300_647_2.czi	WT	3	No	MIWI2	HP1B	-0.43
Spocd1-K464A_Dnmt3c-HA_4-6_2_WTWT_WTWT_DAPI_405_rbMIWI2_500_488_msH3K9me3_200_568_rtHP1B_300_647_2.czi	WT	4	No	MIWI2	HP1B	-0.43
Spocd1-K464A_Dnmt3c-HA_4-6_2_WTWT_WTWT_DAPI_405_rbMIWI2_500_488_msH3K9me3_200_568_rtHP1B_300_647_2.czi	WT	5	No	MIWI2	HP1B	-0.45
Spocd1-K464A_Dnmt3c-HA_4-6_2_WTWT_WTWT_DAPI_405_rbMIWI2_500_488_msH3K9me3_200_568_rtHP1B_300_647_2.czi	WT	6	No	MIWI2	HP1B	-0.22
Spocd1-K464A_Dnmt3c-HA_4-6_2_WTWT_WTWT_DAPI_405_rbMIWI2_500_488_msH3K9me3_200_568_rtHP1B_300_647_2.czi	WT	7	No	MIWI2	HP1B	0.23
Spocd1-K464A_Dnmt3c-HA_4-6_2_WTWT_WTWT_DAPI_405_rbMIWI2_500_488_msH3K9me3_200_568_rtHP1B_300_647_2.czi	WT	8	No	MIWI2	HP1B	0.28
Spocd1-K464A_Dnmt3c-HA_4-6_2_WTWT_WTWT_DAPI_405_rbMIWI2_500_488_msH3K9me3_200_568_rtHP1B_300_647_2.czi	WT	9	No	MIWI2	HP1B	-0.13
Spocd1-K464A_Dnmt3c-HA_4-6_2_WTWT_WTWT_DAPI_405_rbMIWI2_500_488_msH3K9me3_200_568_rtHP1B_300_647_2.czi	WT	10	No	MIWI2	HP1B	-0.4
Spocd1-K464A_Dnmt3c-HA_4-6_2_WTWT_WTWT_DAPI_405_rbMIWI2_500_488_msH3K9me3_200_568_rtHP1B_300_647_2.czi	WT	11	No	MIWI2	HP1B	-0.38
Spocd1-K464A_Dnmt3c-HA_4-6_2_WTWT_WTWT_DAPI_405_rbMIWI2_500_488_msH3K9me3_200_568_rtHP1B_300_647_2.czi	WT	12	No	MIWI2	HP1B	-0.13
Spocd1-K464A_Dnmt3c-HA_4-6_2_WTWT_WTWT_DAPI_405_rbMIWI2_500_488_msH3K9me3_200_568_rtHP1B_300_647_2.czi	WT	13	No	MIWI2	HP1B	-0.38
Spocd1-K464A_Dnmt3c-HA_4-6_2_WTWT_WTWT_DAPI_405_rbMIWI2_500_488_msH3K9me3_200_568_rtHP1B_300_647_2.czi	WT	14	No	MIWI2	HP1B	-0.4
Spocd1-K464A_Dnmt3c-HA_4-6_2_WTWT_WTWT_DAPI_405_rbMIWI2_500_488_msH3K9me3_200_568_rtHP1B_300_647_2.czi	WT	15	No	MIWI2	HP1B	-0.5
Spocd1-K464A_Dnmt3c-HA_4-6_2_WTWT_WTWT_DAPI_405_rbMIWI2_500_488_msH3K9me3_200_568_rtHP1B_300_647_2.czi	WT	16	No	MIWI2	HP1B	-0.11
Spocd1-K464A_Dnmt3c-HA_4-6_2_WTWT_WTWT_DAPI_405_rbMIWI2_500_488_msH3K9me3_200_568_rtHP1B_300_647_2.czi	WT	17	No	MIWI2	HP1B	-0.25
Spocd1-K464A_Dnmt3c-HA_4-5_1_KAKA_WTWT_DAPI_405_rbMIWI2_500_488_msH3K9me3_200_568_rtHP1B_300_647_2.czi	K464A/K464A	1	No	MIWI2	HP1B	-0.37
Spocd1-K464A_Dnmt3c-HA_4-5_1_KAKA_WTWT_DAPI_405_rbMIWI2_500_488_msH3K9me3_200_568_rtHP1B_300_647_2.czi	K464A/K464A	2	No	MIWI2	HP1B	-0.42
Spocd1-K464A_Dnmt3c-HA_4-5_1_KAKA_WTWT_DAPI_405_rbMIWI2_500_488_msH3K9me3_200_568_rtHP1B_300_647_2.czi	K464A/K464A	3	No	MIWI2	HP1B	-0.4
Spocd1-K464A_Dnmt3c-HA_4-5_1_KAKA_WTWT_DAPI_405_rbMIWI2_500_488_msH3K9me3_200_568_rtHP1B_300_647_2.czi	K464A/K464A	4	No	MIWI2	HP1B	-0.11
Spocd1-K464A_Dnmt3c-HA_4-5_1_KAKA_WTWT_DAPI_405_rbMIWI2_500_488_msH3K9me3_200_568_rtHP1B_300_647_2.czi	K464A/K464A	5	No	MIWI2	HP1B	-0.34
Spocd1-K464A_Dnmt3c-HA_4-5_1_KAKA_WTWT_DAPI_405_rbMIWI2_500_488_msH3K9me3_200_568_rtHP1B_300_647_2.czi	K464A/K464A	6	No	MIWI2	HP1B	-0.35
Spocd1-K464A_Dnmt3c-HA_4-5_1_KAKA_WTWT_DAPI_405_rbMIWI2_500_488_msH3K9me3_200_568_rtHP1B_300_647_2.czi	K464A/K464A	7	No	MIWI2	HP1B	-0.4
Spocd1-K464A_Dnmt3c-HA_4-5_1_KAKA_WTWT_DAPI_405_rbMIWI2_500_488_msH3K9me3_200_568_rtHP1B_300_647_2.czi	K464A/K464A	8	No	MIWI2	HP1B	-0.41
Spocd1-K464A_Dnmt3c-HA_4-5_1_KAKA_WTWT_DAPI_405_rbMIWI2_500_488_msH3K9me3_200_568_rtHP1B_300_647_2.czi	K464A/K464A	9	No	MIWI2	HP1B	-0.44
Spocd1-K464A_Dnmt3c-HA_4-5_1_KAKA_WTWT_DAPI_405_rbMIWI2_500_488_msH3K9me3_200_568_rtHP1B_300_647_2.czi	K464A/K464A	10	No	MIWI2	HP1B	-0.06
Spocd1-K464A_Dnmt3c-HA_4-5_1_KAKA_WTWT_DAPI_405_rbMIWI2_500_488_msH3K9me3_200_568_rtHP1B_300_647_2.czi	K464A/K464A	11	No	MIWI2	HP1B	-0.11
Spocd1-K464A_Dnmt3c-HA_4-5_1_KAKA_WTWT_DAPI_405_rbMIWI2_500_488_msH3K9me3_200_568_rtHP1B_300_647_2.czi	K464A/K464A	12	No	MIWI2	HP1B	-0.23
Spocd1-K464A_Dnmt3c-HA_10-2_1_KAKA_WTWT_DAPI_405_rbMIWI2_500_488_msH3K9me3_200_568_rtHP1B_300_647.czi	K464A/K464A	1	No	MIWI2	HP1B	-0.3
Spocd1-K464A_Dnmt3c-HA_10-2_1_KAKA_WTWT_DAPI_405_rbMIWI2_500_488_msH3K9me3_200_568_rtHP1B_300_647.czi	K464A/K464A	2	No	MIWI2	HP1B	-0.32
Spocd1-K464A_Dnmt3c-HA_10-2_1_KAKA_WTWT_DAPI_405_rbMIWI2_500_488_msH3K9me3_200_568_rtHP1B_300_647.czi	K464A/K464A	3	No	MIWI2	HP1B	-0.14
Spocd1-K464A_Dnmt3c-HA_10-2_1_KAKA_WTWT_DAPI_405_rbMIWI2_500_488_msH3K9me3_200_568_rtHP1B_300_647.czi	K464A/K464A	4	No	MIWI2	HP1B	-0.12
Spocd1-K464A_Dnmt3c-HA_10-2_1_KAKA_WTWT_DAPI_405_rbMIWI2_500_488_msH3K9me3_200_568_rtHP1B_300_647.czi	K464A/K464A	5	No	MIWI2	HP1B	-0.17
Spocd1-K464A_Dnmt3c-HA_10-2_1_KAKA_WTWT_DAPI_405_rbMIWI2_500_488_msH3K9me3_200_568_rtHP1B_300_647.czi	K464A/K464A	6	No	MIWI2	HP1B	-0.37
Spocd1-K464A_Dnmt3c-HA_10-2_1_KAKA_WTWT_DAPI_405_rbMIWI2_500_488_msH3K9me3_200_568_rtHP1B_300_647.czi	K464A/K464A	7	No	MIWI2	HP1B	-0.09
Spocd1-K464A_Dnmt3c-HA_10-2_1_KAKA_WTWT_DAPI_405_rbMIWI2_500_488_msH3K9me3_200_568_rtHP1B_300_647.czi	K464A/K464A	8	No	MIWI2	HP1B	-0.21
Spocd1-K464A_Dnmt3c-HA_10-2_1_KAKA_WTWT_DAPI_405_rbMIWI2_500_488_msH3K9me3_200_568_rtHP1B_300_647.czi	K464A/K464A	9	No	MIWI2	HP1B	-0.1
Spocd1-K464A_Dnmt3c-HA_10-2_1_KAKA_WTWT_DAPI_405_rbMIWI2_500_488_msH3K9me3_200_568_rtHP1B_300_647.czi	K464A/K464A	10	No	MIWI2	HP1B	-0.14
Spocd1-K464A_Dnmt3c-HA_10-2_1_KAKA_WTWT_DAPI_405_rbMIWI2_500_488_msH3K9me3_200_568_rtHP1B_300_647.czi	K464A/K464A	11	No	MIWI2	HP1B	-0.14
Spocd1-K464A_Dnmt3c-HA_10-2_1_KAKA_WTWT_DAPI_405_rbMIWI2_500_488_msH3K9me3_200_568_rtHP1B_300_647.czi	K464A/K464A	12	No	MIWI2	HP1B	-0.3
Spocd1-K464A_Dnmt3c-HA_10-2_1_KAKA_WTWT_DAPI_405_rbMIWI2_500_488_msH3K9me3_200_568_rtHP1B_300_647.czi	K464A/K464A	13	No	MIWI2	HP1B	-0.06
Spocd1-K464A_Dnmt3c-HA_10-2_1_KAKA_WTWT_DAPI_405_rbMIWI2_500_488_msH3K9me3_200_568_rtHP1B_300_647.czi	K464A/K464A	14	No	MIWI2	HP1B	-0.43
Spocd1-K464A_Dnmt3c-HA_10-2_1_KAKA_WTWT_DAPI_405_rbMIWI2_500_488_msH3K9me3_200_568_rtHP1B_300_647.czi	K464A/K464A	15	No	MIWI2	HP1B	-0.31
Spocd1-K464A_Dnmt3c-HA_10-2_1_KAKA_WTWT_DAPI_405_rbMIWI2_500_488_msH3K9me3_200_568_rtHP1B_300_647.czi	K464A/K464A	16	No	MIWI2	HP1B	0.04		Yes
Spocd1-K464A_Dnmt3c-HA_10-2_1_KAKA_WTWT_DAPI_405_rbMIWI2_500_488_msH3K9me3_200_568_rtHP1B_300_647.czi	K464A/K464A	17	No	MIWI2	HP1B	-0.13
Spocd1-K464A_Dnmt3c-HA_10-2_1_KAKA_WTWT_DAPI_405_rbMIWI2_500_488_msH3K9me3_200_568_rtHP1B_300_647.czi	K464A/K464A	18	No	MIWI2	HP1B	-0.12
Spocd1-K464A_Dnmt3c-HA_10-2_1_KAKA_WTWT_DAPI_405_rbMIWI2_500_488_msH3K9me3_200_568_rtHP1B_300_647.czi	K464A/K464A	19	No	MIWI2	HP1B	-0.17
Spocd1-K464A_Dnmt3c-HA_10-2_1_KAKA_WTWT_DAPI_405_rbMIWI2_500_488_msH3K9me3_200_568_rtHP1B_300_647.czi	K464A/K464A	20	No	MIWI2	HP1B	-0.17
Spocd1-K464A_Dnmt3c-HA_4-6_2_WTWT_WTWT_DAPI_405_rbDNMT3L_500_488_msH3K9me3_200_568_rtHP1B_300_647_2.czi	WT	1	No	DNMT3L	HP1B	-0.04
Spocd1-K464A_Dnmt3c-HA_4-6_2_WTWT_WTWT_DAPI_405_rbDNMT3L_500_488_msH3K9me3_200_568_rtHP1B_300_647_2.czi	WT	2	No	DNMT3L	HP1B	-0.3
Spocd1-K464A_Dnmt3c-HA_4-6_2_WTWT_WTWT_DAPI_405_rbDNMT3L_500_488_msH3K9me3_200_568_rtHP1B_300_647_2.czi	WT	3	No	DNMT3L	HP1B	-0.05
Spocd1-K464A_Dnmt3c-HA_4-6_2_WTWT_WTWT_DAPI_405_rbDNMT3L_500_488_msH3K9me3_200_568_rtHP1B_300_647_2.czi	WT	4	No	DNMT3L	HP1B	-0.17
Spocd1-K464A_Dnmt3c-HA_4-6_2_WTWT_WTWT_DAPI_405_rbDNMT3L_500_488_msH3K9me3_200_568_rtHP1B_300_647_2.czi	WT	5	No	DNMT3L	HP1B	-0.28
Spocd1-K464A_Dnmt3c-HA_4-6_2_WTWT_WTWT_DAPI_405_rbDNMT3L_500_488_msH3K9me3_200_568_rtHP1B_300_647_2.czi	WT	6	No	DNMT3L	HP1B	-0.35
Spocd1-K464A_Dnmt3c-HA_4-6_2_WTWT_WTWT_DAPI_405_rbDNMT3L_500_488_msH3K9me3_200_568_rtHP1B_300_647_2.czi	WT	7	No	DNMT3L	HP1B	-0.39
Spocd1-K464A_Dnmt3c-HA_4-6_2_WTWT_WTWT_DAPI_405_rbDNMT3L_500_488_msH3K9me3_200_568_rtHP1B_300_647_2.czi	WT	8	No	DNMT3L	HP1B	-0.08
Spocd1-K464A_Dnmt3c-HA_4-6_2_WTWT_WTWT_DAPI_405_rbDNMT3L_500_488_msH3K9me3_200_568_rtHP1B_300_647_2.czi	WT	9	No	DNMT3L	HP1B	-0.25
Spocd1-K464A_Dnmt3c-HA_4-6_2_WTWT_WTWT_DAPI_405_rbDNMT3L_500_488_msH3K9me3_200_568_rtHP1B_300_647_2.czi	WT	10	No	DNMT3L	HP1B	-0.21
Spocd1-K464A_Dnmt3c-HA_4-6_2_WTWT_WTWT_DAPI_405_rbDNMT3L_500_488_msH3K9me3_200_568_rtHP1B_300_647.czi	WT	1	No	DNMT3L	HP1B	-0.12
Spocd1-K464A_Dnmt3c-HA_4-6_2_WTWT_WTWT_DAPI_405_rbDNMT3L_500_488_msH3K9me3_200_568_rtHP1B_300_647.czi	WT	2	No	DNMT3L	HP1B	-0.18	Yes
Spocd1-K464A_Dnmt3c-HA_4-6_2_WTWT_WTWT_DAPI_405_rbDNMT3L_500_488_msH3K9me3_200_568_rtHP1B_300_647.czi	WT	3	No	DNMT3L	HP1B	-0.4		Yes
Spocd1-K464A_Dnmt3c-HA_4-6_2_WTWT_WTWT_DAPI_405_rbDNMT3L_500_488_msH3K9me3_200_568_rtHP1B_300_647.czi	WT	4	No	DNMT3L	HP1B	0.01	Yes
Spocd1-K464A_Dnmt3c-HA_4-6_2_WTWT_WTWT_DAPI_405_rbDNMT3L_500_488_msH3K9me3_200_568_rtHP1B_300_647.czi	WT	5	No	DNMT3L	HP1B	-0.16	Yes
Spocd1-K464A_Dnmt3c-HA_4-6_2_WTWT_WTWT_DAPI_405_rbDNMT3L_500_488_msH3K9me3_200_568_rtHP1B_300_647.czi	WT	6	No	DNMT3L	HP1B	-0.04	Yes
Spocd1-K464A_Dnmt3c-HA_4-6_2_WTWT_WTWT_DAPI_405_rbDNMT3L_500_488_msH3K9me3_200_568_rtHP1B_300_647.czi	WT	7	No	DNMT3L	HP1B	-0.32
Spocd1-K464A_Dnmt3c-HA_4-6_2_WTWT_WTWT_DAPI_405_rbDNMT3L_500_488_msH3K9me3_200_568_rtHP1B_300_647.czi	WT	8	No	DNMT3L	HP1B	-0.01	Yes
Spocd1-K464A_Dnmt3c-HA_4-6_2_WTWT_WTWT_DAPI_405_rbDNMT3L_500_488_msH3K9me3_200_568_rtHP1B_300_647.czi	WT	9	No	DNMT3L	HP1B	-0.21
Spocd1-K464A_Dnmt3c-HA_4-6_2_WTWT_WTWT_DAPI_405_rbDNMT3L_500_488_msH3K9me3_200_568_rtHP1B_300_647.czi	WT	10	No	DNMT3L	HP1B	-0.22
Spocd1-K464A_Dnmt3c-HA_4-6_2_WTWT_WTWT_DAPI_405_rbDNMT3L_500_488_msH3K9me3_200_568_rtHP1B_300_647.czi	WT	11	No	DNMT3L	HP1B	-0.16
Spocd1-K464A_Dnmt3c-HA_4-6_2_WTWT_WTWT_DAPI_405_rbDNMT3L_500_488_msH3K9me3_200_568_rtHP1B_300_647.czi	WT	12	No	DNMT3L	HP1B	-0.19
Spocd1-K464A_Dnmt3c-HA_4-6_2_WTWT_WTWT_DAPI_405_rbDNMT3L_500_488_msH3K9me3_200_568_rtHP1B_300_647.czi	WT	13	No	DNMT3L	HP1B	-0.17
Spocd1-K464A_Dnmt3c-HA_4-6_2_WTWT_WTWT_DAPI_405_rbDNMT3L_500_488_msH3K9me3_200_568_rtHP1B_300_647.czi	WT	14	No	DNMT3L	HP1B	-0.21
Spocd1-K464A_Dnmt3c-HA_4-6_2_WTWT_WTWT_DAPI_405_rbDNMT3L_500_488_msH3K9me3_200_568_rtHP1B_300_647.czi	WT	15	No	DNMT3L	HP1B	-0.21
Spocd1-K464A_Dnmt3c-HA_4-6_2_WTWT_WTWT_DAPI_405_rbDNMT3L_500_488_msH3K9me3_200_568_rtHP1B_300_647.czi	WT	16	No	DNMT3L	HP1B	-0.14
Spocd1-K464A_Dnmt3c-HA_4-5_1_KAKA_WTWT_DAPI_405_rbDNMT3L_500_488_msH3K9me3_200_568_rtHP1B_300_647_2.czi	K464A/K464A	1	No	DNMT3L	HP1B	-0.3
Spocd1-K464A_Dnmt3c-HA_4-5_1_KAKA_WTWT_DAPI_405_rbDNMT3L_500_488_msH3K9me3_200_568_rtHP1B_300_647_2.czi	K464A/K464A	2	No	DNMT3L	HP1B	-0.17
Spocd1-K464A_Dnmt3c-HA_4-5_1_KAKA_WTWT_DAPI_405_rbDNMT3L_500_488_msH3K9me3_200_568_rtHP1B_300_647_2.czi	K464A/K464A	3	No	DNMT3L	HP1B	-0.13
Spocd1-K464A_Dnmt3c-HA_4-5_1_KAKA_WTWT_DAPI_405_rbDNMT3L_500_488_msH3K9me3_200_568_rtHP1B_300_647_2.czi	K464A/K464A	4	No	DNMT3L	HP1B	0
Spocd1-K464A_Dnmt3c-HA_4-5_1_KAKA_WTWT_DAPI_405_rbDNMT3L_500_488_msH3K9me3_200_568_rtHP1B_300_647_2.czi	K464A/K464A	5	No	DNMT3L	HP1B	-0.25
Spocd1-K464A_Dnmt3c-HA_4-5_1_KAKA_WTWT_DAPI_405_rbDNMT3L_500_488_msH3K9me3_200_568_rtHP1B_300_647_2.czi	K464A/K464A	6	No	DNMT3L	HP1B	-0.18
Spocd1-K464A_Dnmt3c-HA_4-5_1_KAKA_WTWT_DAPI_405_rbDNMT3L_500_488_msH3K9me3_200_568_rtHP1B_300_647_2.czi	K464A/K464A	7	No	DNMT3L	HP1B	-0.19
Spocd1-K464A_Dnmt3c-HA_4-5_1_KAKA_WTWT_DAPI_405_rbDNMT3L_500_488_msH3K9me3_200_568_rtHP1B_300_647_2.czi	K464A/K464A	8	No	DNMT3L	HP1B	-0.17
Spocd1-K464A_Dnmt3c-HA_4-5_1_KAKA_WTWT_DAPI_405_rbDNMT3L_500_488_msH3K9me3_200_568_rtHP1B_300_647_2.czi	K464A/K464A	9	No	DNMT3L	HP1B	-0.1
Spocd1-K464A_Dnmt3c-HA_4-5_1_KAKA_WTWT_DAPI_405_rbDNMT3L_500_488_msH3K9me3_200_568_rtHP1B_300_647_2.czi	K464A/K464A	10	No	DNMT3L	HP1B	-0.24
Spocd1-K464A_Dnmt3c-HA_4-5_1_KAKA_WTWT_DAPI_405_rbDNMT3L_500_488_msH3K9me3_200_568_rtHP1B_300_647_2.czi	K464A/K464A	11	No	DNMT3L	HP1B	-0.12
Spocd1-K464A_Dnmt3c-HA_4-5_1_KAKA_WTWT_DAPI_405_rbDNMT3L_500_488_msH3K9me3_200_568_rtHP1B_300_647_2.czi	K464A/K464A	12	No	DNMT3L	HP1B	-0.23
Spocd1-K464A_Dnmt3c-HA_4-5_1_KAKA_WTWT_DAPI_405_rbDNMT3L_500_488_msH3K9me3_200_568_rtHP1B_300_647_2.czi	K464A/K464A	13	No	DNMT3L	HP1B	-0.26
Spocd1-K464A_Dnmt3c-HA_4-5_1_KAKA_WTWT_DAPI_405_rbDNMT3L_500_488_msH3K9me3_200_568_rtHP1B_300_647_2.czi	K464A/K464A	14	No	DNMT3L	HP1B	-0.29
Spocd1-K464A_Dnmt3c-HA_4-5_1_KAKA_WTWT_DAPI_405_rbDNMT3L_500_488_msH3K9me3_200_568_rtHP1B_300_647_2.czi	K464A/K464A	15	No	DNMT3L	HP1B	-0.35
Spocd1-K464A_Dnmt3c-HA_4-5_1_KAKA_WTWT_DAPI_405_rbDNMT3L_500_488_msH3K9me3_200_568_rtHP1B_300_647_2.czi	K464A/K464A	16	No	DNMT3L	HP1B	-0.13
Spocd1-K464A_Dnmt3c-HA_10-2_1_KAKA_WTWT_DAPI_405_rbDNMT3L_500_488_msH3K9me3_200_568_rtHP1B_300_647.czi	K464A/K464A	1	No	DNMT3L	HP1B	-0.29
Spocd1-K464A_Dnmt3c-HA_10-2_1_KAKA_WTWT_DAPI_405_rbDNMT3L_500_488_msH3K9me3_200_568_rtHP1B_300_647.czi	K464A/K464A	2	No	DNMT3L	HP1B	-0.17
Spocd1-K464A_Dnmt3c-HA_10-2_1_KAKA_WTWT_DAPI_405_rbDNMT3L_500_488_msH3K9me3_200_568_rtHP1B_300_647.czi	K464A/K464A	3	No	DNMT3L	HP1B	-0.25
Spocd1-K464A_Dnmt3c-HA_10-2_1_KAKA_WTWT_DAPI_405_rbDNMT3L_500_488_msH3K9me3_200_568_rtHP1B_300_647.czi	K464A/K464A	4	No	DNMT3L	HP1B	-0.24
Spocd1-K464A_Dnmt3c-HA_10-2_1_KAKA_WTWT_DAPI_405_rbDNMT3L_500_488_msH3K9me3_200_568_rtHP1B_300_647.czi	K464A/K464A	5	No	DNMT3L	HP1B	-0.17
Spocd1-K464A_Dnmt3c-HA_10-2_1_KAKA_WTWT_DAPI_405_rbDNMT3L_500_488_msH3K9me3_200_568_rtHP1B_300_647.czi	K464A/K464A	6	No	DNMT3L	HP1B	-0.15
Spocd1-K464A_Dnmt3c-HA_10-2_1_KAKA_WTWT_DAPI_405_rbDNMT3L_500_488_msH3K9me3_200_568_rtHP1B_300_647.czi	K464A/K464A	7	No	DNMT3L	HP1B	-0.38
Spocd1-K464A_Dnmt3c-HA_10-2_1_KAKA_WTWT_DAPI_405_rbDNMT3L_500_488_msH3K9me3_200_568_rtHP1B_300_647.czi	K464A/K464A	8	No	DNMT3L	HP1B	-0.12	Yes
Spocd1-K464A_Dnmt3c-HA_10-2_1_KAKA_WTWT_DAPI_405_rbDNMT3L_500_488_msH3K9me3_200_568_rtHP1B_300_647.czi	K464A/K464A	9	No	DNMT3L	HP1B	-0.26
Spocd1-K464A_Dnmt3c-HA_10-2_1_KAKA_WTWT_DAPI_405_rbDNMT3L_500_488_msH3K9me3_200_568_rtHP1B_300_647.czi	K464A/K464A	10	No	DNMT3L	HP1B	-0.12
Spocd1-K464A_Dnmt3c-HA_10-2_1_KAKA_WTWT_DAPI_405_rbDNMT3L_500_488_msH3K9me3_200_568_rtHP1B_300_647.czi	K464A/K464A	11	No	DNMT3L	HP1B	-0.18
Spocd1-K464A_Dnmt3c-HA_10-2_1_KAKA_WTWT_DAPI_405_rbDNMT3L_500_488_msH3K9me3_200_568_rtHP1B_300_647.czi	K464A/K464A	12	No	DNMT3L	HP1B	-0.25	Yes
Spocd1-K464A_Dnmt3c-HA_10-2_1_KAKA_WTWT_DAPI_405_rbDNMT3L_500_488_msH3K9me3_200_568_rtHP1B_300_647.czi	K464A/K464A	13	No	DNMT3L	HP1B	-0.11
Spocd1-K464A_Dnmt3c-HA_10-2_1_KAKA_WTWT_DAPI_405_rbDNMT3L_500_488_msH3K9me3_200_568_rtHP1B_300_647.czi	K464A/K464A	14	No	DNMT3L	HP1B	0	Yes
Spocd1-K464A_Dnmt3c-HA_10-2_1_KAKA_WTWT_DAPI_405_rbDNMT3L_500_488_msH3K9me3_200_568_rtHP1B_300_647.czi	K464A/K464A	15	No	DNMT3L	HP1B	-0.11
Spocd1-K464A_Dnmt3c-HA_10-2_1_KAKA_WTWT_DAPI_405_rbDNMT3L_500_488_msH3K9me3_200_568_rtHP1B_300_647.czi	K464A/K464A	16	No	DNMT3L	HP1B	0.02	Yes
Spocd1-K464A_Dnmt3c-HA_47-2_1_WTWT_HAHA_DAPI_405_rbTFIISM175_500_488_msHA_100_568_rtHP1B_300_647.czi	WT	1	No	DNMT3C	HP1B	-0.09
Spocd1-K464A_Dnmt3c-HA_47-2_1_WTWT_HAHA_DAPI_405_rbTFIISM175_500_488_msHA_100_568_rtHP1B_300_647.czi	WT	2	No	DNMT3C	HP1B	-0.27
Spocd1-K464A_Dnmt3c-HA_47-2_1_WTWT_HAHA_DAPI_405_rbTFIISM175_500_488_msHA_100_568_rtHP1B_300_647.czi	WT	3	No	DNMT3C	HP1B	-0.12
Spocd1-K464A_Dnmt3c-HA_47-2_1_WTWT_HAHA_DAPI_405_rbTFIISM175_500_488_msHA_100_568_rtHP1B_300_647.czi	WT	4	No	DNMT3C	HP1B	0.1
Spocd1-K464A_Dnmt3c-HA_47-2_1_WTWT_HAHA_DAPI_405_rbTFIISM175_500_488_msHA_100_568_rtHP1B_300_647.czi	WT	5	No	DNMT3C	HP1B	-0.18
Spocd1-K464A_Dnmt3c-HA_47-2_1_WTWT_HAHA_DAPI_405_rbTFIISM175_500_488_msHA_100_568_rtHP1B_300_647.czi	WT	6	No	DNMT3C	HP1B	-0.13
Spocd1-K464A_Dnmt3c-HA_47-2_1_WTWT_HAHA_DAPI_405_rbTFIISM175_500_488_msHA_100_568_rtHP1B_300_647.czi	WT	7	No	DNMT3C	HP1B	0.24
Spocd1-K464A_Dnmt3c-HA_47-2_1_WTWT_HAHA_DAPI_405_rbTFIISM175_500_488_msHA_100_568_rtHP1B_300_647.czi	WT	8	No	DNMT3C	HP1B	-0.1
Spocd1-K464A_Dnmt3c-HA_47-2_1_WTWT_HAHA_DAPI_405_rbTFIISM175_500_488_msHA_100_568_rtHP1B_300_647.czi	WT	9	No	DNMT3C	HP1B	-0.06	Yes
Spocd1-K464A_Dnmt3c-HA_47-2_1_WTWT_HAHA_DAPI_405_rbTFIISM175_500_488_msHA_100_568_rtHP1B_300_647.czi	WT	10	No	DNMT3C	HP1B	-0.01
Spocd1-K464A_Dnmt3c-HA_47-2_1_WTWT_HAHA_DAPI_405_rbTFIISM175_500_488_msHA_100_568_rtHP1B_300_647.czi	WT	11	No	DNMT3C	HP1B	0.24
Spocd1-K464A_Dnmt3c-HA_587-1_1_WTWT_HAWT_DAPI_405_rbTFIISM175_500_488_msHA_100_568_rtHP1B_300_647_2.czi	WT	1	No	DNMT3C	HP1B	-0.33
Spocd1-K464A_Dnmt3c-HA_587-1_1_WTWT_HAWT_DAPI_405_rbTFIISM175_500_488_msHA_100_568_rtHP1B_300_647_2.czi	WT	2	No	DNMT3C	HP1B	-0.12
Spocd1-K464A_Dnmt3c-HA_587-1_1_WTWT_HAWT_DAPI_405_rbTFIISM175_500_488_msHA_100_568_rtHP1B_300_647_2.czi	WT	3	No	DNMT3C	HP1B	-0.1
Spocd1-K464A_Dnmt3c-HA_587-1_1_WTWT_HAWT_DAPI_405_rbTFIISM175_500_488_msHA_100_568_rtHP1B_300_647_2.czi	WT	4	No	DNMT3C	HP1B	0.29
Spocd1-K464A_Dnmt3c-HA_587-1_1_WTWT_HAWT_DAPI_405_rbTFIISM175_500_488_msHA_100_568_rtHP1B_300_647_2.czi	WT	5	No	DNMT3C	HP1B	-0.1
Spocd1-K464A_Dnmt3c-HA_587-1_1_WTWT_HAWT_DAPI_405_rbTFIISM175_500_488_msHA_100_568_rtHP1B_300_647_2.czi	WT	6	No	DNMT3C	HP1B	-0.06
Spocd1-K464A_Dnmt3c-HA_587-1_1_WTWT_HAWT_DAPI_405_rbTFIISM175_500_488_msHA_100_568_rtHP1B_300_647_2.czi	WT	7	No	DNMT3C	HP1B	-0.24
Spocd1-K464A_Dnmt3c-HA_587-1_1_WTWT_HAWT_DAPI_405_rbTFIISM175_500_488_msHA_100_568_rtHP1B_300_647_2.czi	WT	8	No	DNMT3C	HP1B	0.34
Spocd1-K464A_Dnmt3c-HA_587-1_1_WTWT_HAWT_DAPI_405_rbTFIISM175_500_488_msHA_100_568_rtHP1B_300_647_2.czi	WT	9	No	DNMT3C	HP1B	0.36
Spocd1-K464A_Dnmt3c-HA_587-1_1_WTWT_HAWT_DAPI_405_rbTFIISM175_500_488_msHA_100_568_rtHP1B_300_647_2.czi	WT	10	No	DNMT3C	HP1B	-0.03
Spocd1-K464A_Dnmt3c-HA_587-2_1_WTWT_HAWT_DAPI_405_rbTFIISM175_500_488_msHA_100_568_rtHP1B_300_647_2.czi	WT	1	No	DNMT3C	HP1B	0.38
Spocd1-K464A_Dnmt3c-HA_587-2_1_WTWT_HAWT_DAPI_405_rbTFIISM175_500_488_msHA_100_568_rtHP1B_300_647_2.czi	WT	2	No	DNMT3C	HP1B	-0.18
Spocd1-K464A_Dnmt3c-HA_587-2_1_WTWT_HAWT_DAPI_405_rbTFIISM175_500_488_msHA_100_568_rtHP1B_300_647_2.czi	WT	3	No	DNMT3C	HP1B	-0.42
Spocd1-K464A_Dnmt3c-HA_587-2_1_WTWT_HAWT_DAPI_405_rbTFIISM175_500_488_msHA_100_568_rtHP1B_300_647_2.czi	WT	4	No	DNMT3C	HP1B	0.29
Spocd1-K464A_Dnmt3c-HA_587-2_1_WTWT_HAWT_DAPI_405_rbTFIISM175_500_488_msHA_100_568_rtHP1B_300_647_2.czi	WT	5	No	DNMT3C	HP1B	0.26
Spocd1-K464A_Dnmt3c-HA_587-2_1_WTWT_HAWT_DAPI_405_rbTFIISM175_500_488_msHA_100_568_rtHP1B_300_647_2.czi	WT	6	No	DNMT3C	HP1B	-0.23		Yes
Spocd1-K464A_Dnmt3c-HA_587-2_1_WTWT_HAWT_DAPI_405_rbTFIISM175_500_488_msHA_100_568_rtHP1B_300_647_2.czi	WT	7	No	DNMT3C	HP1B	0.21
Spocd1-K464A_Dnmt3c-HA_587-2_1_WTWT_HAWT_DAPI_405_rbTFIISM175_500_488_msHA_100_568_rtHP1B_300_647_2.czi	WT	8	No	DNMT3C	HP1B	0.18
Spocd1-K464A_Dnmt3c-HA_587-2_1_WTWT_HAWT_DAPI_405_rbTFIISM175_500_488_msHA_100_568_rtHP1B_300_647_2.czi	WT	9	No	DNMT3C	HP1B	0.29
Spocd1-K464A_Dnmt3c-HA_587-2_1_WTWT_HAWT_DAPI_405_rbTFIISM175_500_488_msHA_100_568_rtHP1B_300_647_2.czi	WT	10	No	DNMT3C	HP1B	-0.39
Spocd1-K464A_Dnmt3c-HA_11-1_1_KAKA_HAWT_DAPI_405_rbTFIISM175_500_488_msHA_100_568_rtHP1B_300_647_1.czi	K464A/K464A	1	No	DNMT3C	HP1B	-0.07
Spocd1-K464A_Dnmt3c-HA_11-1_1_KAKA_HAWT_DAPI_405_rbTFIISM175_500_488_msHA_100_568_rtHP1B_300_647_1.czi	K464A/K464A	2	No	DNMT3C	HP1B	-0.35
Spocd1-K464A_Dnmt3c-HA_11-1_1_KAKA_HAWT_DAPI_405_rbTFIISM175_500_488_msHA_100_568_rtHP1B_300_647_1.czi	K464A/K464A	3	No	DNMT3C	HP1B	-0.4
Spocd1-K464A_Dnmt3c-HA_11-1_1_KAKA_HAWT_DAPI_405_rbTFIISM175_500_488_msHA_100_568_rtHP1B_300_647_1.czi	K464A/K464A	4	No	DNMT3C	HP1B	-0.4
Spocd1-K464A_Dnmt3c-HA_11-1_1_KAKA_HAWT_DAPI_405_rbTFIISM175_500_488_msHA_100_568_rtHP1B_300_647_1.czi	K464A/K464A	5	No	DNMT3C	HP1B	-0.08
Spocd1-K464A_Dnmt3c-HA_11-1_1_KAKA_HAWT_DAPI_405_rbTFIISM175_500_488_msHA_100_568_rtHP1B_300_647_1.czi	K464A/K464A	6	No	DNMT3C	HP1B	-0.31
Spocd1-K464A_Dnmt3c-HA_11-1_1_KAKA_HAWT_DAPI_405_rbTFIISM175_500_488_msHA_100_568_rtHP1B_300_647_1.czi	K464A/K464A	7	No	DNMT3C	HP1B	-0.11
Spocd1-K464A_Dnmt3c-HA_11-1_1_KAKA_HAWT_DAPI_405_rbTFIISM175_500_488_msHA_100_568_rtHP1B_300_647_1.czi	K464A/K464A	8	No	DNMT3C	HP1B	-0.21
Spocd1-K464A_Dnmt3c-HA_11-1_1_KAKA_HAWT_DAPI_405_rbTFIISM175_500_488_msHA_100_568_rtHP1B_300_647_1.czi	K464A/K464A	9	No	DNMT3C	HP1B	-0.39
Spocd1-K464A_Dnmt3c-HA_11-1_1_KAKA_HAWT_DAPI_405_rbTFIISM175_500_488_msHA_100_568_rtHP1B_300_647_1.czi	K464A/K464A	10	No	DNMT3C	HP1B	-0.01
Spocd1-K464A_Dnmt3c-HA_11-1_1_KAKA_HAWT_DAPI_405_rbTFIISM175_500_488_msHA_100_568_rtHP1B_300_647_1.czi	K464A/K464A	11	No	DNMT3C	HP1B	-0.12
Spocd1-K464A_Dnmt3c-HA_11-1_1_KAKA_HAWT_DAPI_405_rbTFIISM175_500_488_msHA_100_568_rtHP1B_300_647_1.czi	K464A/K464A	12	No	DNMT3C	HP1B	-0.03
Spocd1-K464A_Dnmt3c-HA_11-1_1_KAKA_HAWT_DAPI_405_rbTFIISM175_500_488_msHA_100_568_rtHP1B_300_647_1.czi	K464A/K464A	13	No	DNMT3C	HP1B	-0.13
Spocd1-K464A_Dnmt3c-HA_11-1_1_KAKA_HAWT_DAPI_405_rbTFIISM175_500_488_msHA_100_568_rtHP1B_300_647_1.czi	K464A/K464A	14	No	DNMT3C	HP1B	-0.01
Spocd1-K464A_Dnmt3c-HA_11-1_1_KAKA_HAWT_DAPI_405_rbTFIISM175_500_488_msHA_100_568_rtHP1B_300_647_1.czi	K464A/K464A	15	No	DNMT3C	HP1B	-0.12		Yes
Spocd1-K464A_Dnmt3c-HA_11-1_1_KAKA_HAWT_DAPI_405_rbTFIISM175_500_488_msHA_100_568_rtHP1B_300_647_1.czi	K464A/K464A	16	No	DNMT3C	HP1B	-0.35
Spocd1-K464A_Dnmt3c-HA_11-1_1_KAKA_HAWT_DAPI_405_rbTFIISM175_500_488_msHA_100_568_rtHP1B_300_647_1.czi	K464A/K464A	17	No	DNMT3C	HP1B	-0.28
Spocd1-K464A_Dnmt3c-HA_47-3_1_KAKA_HAHA_DAPI_405_rbTFIISM175_500_488_msHA_100_568_rtHP1B_300_647.czi	K464A/K464A	1	No	DNMT3C	HP1B	0.19
Spocd1-K464A_Dnmt3c-HA_47-3_1_KAKA_HAHA_DAPI_405_rbTFIISM175_500_488_msHA_100_568_rtHP1B_300_647.czi	K464A/K464A	2	No	DNMT3C	HP1B	-0.32
Spocd1-K464A_Dnmt3c-HA_47-3_1_KAKA_HAHA_DAPI_405_rbTFIISM175_500_488_msHA_100_568_rtHP1B_300_647.czi	K464A/K464A	3	No	DNMT3C	HP1B	-0.42
Spocd1-K464A_Dnmt3c-HA_47-3_1_KAKA_HAHA_DAPI_405_rbTFIISM175_500_488_msHA_100_568_rtHP1B_300_647.czi	K464A/K464A	4	No	DNMT3C	HP1B	-0.16
Spocd1-K464A_Dnmt3c-HA_47-3_1_KAKA_HAHA_DAPI_405_rbTFIISM175_500_488_msHA_100_568_rtHP1B_300_647.czi	K464A/K464A	5	No	DNMT3C	HP1B	-0.34
Spocd1-K464A_Dnmt3c-HA_47-3_1_KAKA_HAHA_DAPI_405_rbTFIISM175_500_488_msHA_100_568_rtHP1B_300_647.czi	K464A/K464A	6	No	DNMT3C	HP1B	-0.26
Spocd1-K464A_Dnmt3c-HA_47-3_1_KAKA_HAHA_DAPI_405_rbTFIISM175_500_488_msHA_100_568_rtHP1B_300_647.czi	K464A/K464A	7	No	DNMT3C	HP1B	-0.21
Spocd1-K464A_Dnmt3c-HA_47-3_1_KAKA_HAHA_DAPI_405_rbTFIISM175_500_488_msHA_100_568_rtHP1B_300_647.czi	K464A/K464A	8	No	DNMT3C	HP1B	-0.19
Spocd1-K464A_Dnmt3c-HA_47-3_1_KAKA_HAHA_DAPI_405_rbTFIISM175_500_488_msHA_100_568_rtHP1B_300_647.czi	K464A/K464A	9	No	DNMT3C	HP1B	-0.3
Spocd1-K464A_Dnmt3c-HA_47-3_1_KAKA_HAHA_DAPI_405_rbTFIISM175_500_488_msHA_100_568_rtHP1B_300_647.czi	K464A/K464A	10	No	DNMT3C	HP1B	-0.25
Spocd1-K464A_Dnmt3c-HA_47-3_1_KAKA_HAHA_DAPI_405_rbTFIISM175_500_488_msHA_100_568_rtHP1B_300_647.czi	K464A/K464A	11	No	DNMT3C	HP1B	-0.23
Spocd1-K464A_Dnmt3c-HA_47-3_1_KAKA_HAHA_DAPI_405_rbTFIISM175_500_488_msHA_100_568_rtHP1B_300_647.czi	K464A/K464A	12	No	DNMT3C	HP1B	-0.25
Spocd1-K464A_Dnmt3c-HA_47-3_1_KAKA_HAHA_DAPI_405_rbTFIISM175_500_488_msHA_100_568_rtHP1B_300_647.czi	K464A/K464A	13	No	DNMT3C	HP1B	-0.27
Spocd1-K464A_Dnmt3c-HA_554-2_2_KAKA_HAWT_DAPI_405_rbTFIISM175_500_488_msHA_100_568_rtHP1B_300_647-1.czi	K464A/K464A	1	No	DNMT3C	HP1B	-0.03
Spocd1-K464A_Dnmt3c-HA_554-2_2_KAKA_HAWT_DAPI_405_rbTFIISM175_500_488_msHA_100_568_rtHP1B_300_647-1.czi	K464A/K464A	2	No	DNMT3C	HP1B	-0.46
Spocd1-K464A_Dnmt3c-HA_554-2_2_KAKA_HAWT_DAPI_405_rbTFIISM175_500_488_msHA_100_568_rtHP1B_300_647-1.czi	K464A/K464A	3	No	DNMT3C	HP1B	-0.3
Spocd1-K464A_Dnmt3c-HA_554-2_2_KAKA_HAWT_DAPI_405_rbTFIISM175_500_488_msHA_100_568_rtHP1B_300_647-1.czi	K464A/K464A	4	No	DNMT3C	HP1B	-0.16
Spocd1-K464A_Dnmt3c-HA_554-2_2_KAKA_HAWT_DAPI_405_rbTFIISM175_500_488_msHA_100_568_rtHP1B_300_647-1.czi	K464A/K464A	5	No	DNMT3C	HP1B	0.15
Spocd1-K464A_Dnmt3c-HA_554-2_2_KAKA_HAWT_DAPI_405_rbTFIISM175_500_488_msHA_100_568_rtHP1B_300_647-1.czi	K464A/K464A	6	No	DNMT3C	HP1B	-0.25

## Sheet: 4 g. LINE1 FISH SPOCD1 Foci
Loci	Sample ID	Germ Cell	SPOCD1-K464A foci overlapping LINE1	Total foci	Fraction of SPOCD1-K464A foci overlapping LINE1
pan-LINE1	1	1	5	5	1
		2	3	3	1
		3	1	1	1
		4	7	7	1
		5	4	4	1
		6	2	2	1
		7	7	7	1
		8	4	4	1
		9	3	3	1
		10	2	3	0.666667
		11	1	1	1
		12	5	5	1
		13	1	1	1
		14	2	2	1
		SUM	47	48	0.97619	Mean overlapping fraction
		MEAN	3.35714	3.42857	0.0890871	StDev overlapping fraction
		FRACTION	0.979167
	2	1	1	1	1
		2	1	1	1
		3	4	4	1
		4	1	1	1
		5	1	1	1
		6	3	4	0.75
		7	1	1	1
		SUM	12	13	0.964286	Mean overlapping fraction
		MEAN	1.71429	1.85714	0.0944911	StDev overlapping fraction
		FRACTION	0.923077
	3	1	1	1	1
		2	1	1	1
		3	1	1	1
		4	1	1	1
		5	1	1	1
		SUM	5	5	1	Mean overlapping fraction
		MEAN	1	1	0	StDev overlapping fraction
		FRACTION	1
	4	1	2	2	1
		2	4	4	1
		3	3	3	1
		4	6	6	1
		5	3	3	1
		6	2	2	1
		7	3	3	1
		8	4	4	1
		9	2	2	1
		10	1	1	1
		11	2	2	1
		12	1	1	1
		13	3	3	1
		14	6	6	1
		15	3	3	1
		16	3	3	1
		17	2	2	1
		18	2	2	1
		19	3	3	1
		20	3	3	1
		21	1	1	1
		SUM	59	59	1	Mean overlapping fraction
		MEAN	2.80952	2.80952	0	StDev overlapping fraction
		FRACTION	1
	5	1	2	2	1
		2	5	5	1
		3	1	1	1
		4	1	1	1
		5	1	1	1
		6	2	2	1
		7	3	4	0.75
		8	5	5	1
		9	2	2	1
		SUM	22	23	0.972222	Mean overlapping fraction
		MEAN	2.44444	2.55556	0.0833333	StDev overlapping fraction
		FRACTION	0.956522
	6	1	5	5	1
		2	2	2	1
		3	3	3	1
		4	1	1	1
		5	2	2	1
		6	1	1	1
		7	2	2	1
		SUM	16	16	1	Mean overlapping fraction
		MEAN	2.28571	2.28571	0	StDev overlapping fraction
		FRACTION	1
		SUM	161	164	0.986772	Mean overlapping fraction
		MEAN	2.55556	2.60317	0.0602533	StDev overlapping fraction
		FRACTION	0.981707

## Sheet: 4 g. Coloc coeffs LINE1 SPOCD1
Pearson's R of SPOCD1 with LINE1 DNA - WT vs. Spocd1-K464A/K464A E16.5
Image name	Genotype	cell	foci?	channel 1	channel 2	Pearson's R (above threshold)	Cell too small/damaged	Cell overlapping with somatic cell
WT_1_2.czi	WT	12	No	SPOCD1	LINE1	0.39
WT_1_2.czi	WT	19	No	SPOCD1	LINE1	0.18
WT_1_2.czi	WT	22	No	SPOCD1	LINE1	0.14
WT_1_2.czi	WT	27	No	SPOCD1	LINE1	-0.03
WT_1_2.czi	WT	29	No	SPOCD1	LINE1	0.02
WT_1_2.czi	WT	11	No	SPOCD1	LINE1	0.05
WT_1_2.czi	WT	14	No	SPOCD1	LINE1	0.36
WT_1_2.czi	WT	6	No	SPOCD1	LINE1	0.21
WT_1_2.czi	WT	9	No	SPOCD1	LINE1	0.08
WT_1_2.czi	WT	2	No	SPOCD1	LINE1	-0.02		Yes
WT_1_2.czi	WT	1	No	SPOCD1	LINE1	0.36
WT_1_2.czi	WT	4	No	SPOCD1	LINE1	0.56
WT_1_2.czi	WT	5	No	SPOCD1	LINE1	0.42
WT_1.czi	WT	1	No	SPOCD1	LINE1	0.15
WT_1.czi	WT	3	No	SPOCD1	LINE1	-0.02		Yes
WT_1.czi	WT	6	No	SPOCD1	LINE1	0.11
WT_1.czi	WT	7	No	SPOCD1	LINE1	0.06
WT_1.czi	WT	8	No	SPOCD1	LINE1	0.48
WT_1.czi	WT	9	No	SPOCD1	LINE1	0.06
WT_1.czi	WT	11	No	SPOCD1	LINE1	0.5
WT_1.czi	WT	13	No	SPOCD1	LINE1	0.35
WT_1.czi	WT	18	No	SPOCD1	LINE1	0.27
SPOCD1-K464A_WTWT_flL1MdT_594_HP1B_200_488_SPOCD1_200_647.czi	WT	13	No	SPOCD1	LINE1	0.88
SPOCD1-K464A_WTWT_flL1MdT_594_HP1B_200_488_SPOCD1_200_647.czi	WT	18	No	SPOCD1	LINE1	0.87
SPOCD1-K464A_WTWT_flL1MdT_594_HP1B_200_488_SPOCD1_200_647.czi	WT	20	No	SPOCD1	LINE1	0.88
SPOCD1-K464A_WTWT_flL1MdT_594_HP1B_200_488_SPOCD1_200_647.czi	WT	24	No	SPOCD1	LINE1	0.93
SPOCD1-K464A_WTWT_flL1MdT_594_HP1B_200_488_SPOCD1_200_647.czi	WT	28	No	SPOCD1	LINE1	0.75
SPOCD1-K464A_WTWT_flL1MdT_594_HP1B_200_488_SPOCD1_200_647.czi	WT	34	No	SPOCD1	LINE1	0.68
SPOCD1-K464A_WTWT_flL1MdT_594_HP1B_200_488_SPOCD1_200_647.czi	WT	39	No	SPOCD1	LINE1	0.82
SPOCD1-K464A_WTWT_flL1MdT_594_HP1B_200_488_SPOCD1_200_647.czi	WT	51	No	SPOCD1	LINE1	0.7
SPOCD1-K464A_WTWT_flL1MdT_594_HP1B_200_488_SPOCD1_200_647.czi	WT	49	No	SPOCD1	LINE1	0.75
SPOCD1-K464A_WTWT_flL1MdT_594_HP1B_200_488_SPOCD1_200_647.czi	WT	42	No	SPOCD1	LINE1	0.84
SPOCD1-K464A_WTWT_flL1MdT_594_HP1B_200_488_SPOCD1_200_647.czi	WT	36	No	SPOCD1	LINE1	0.84
SPOCD1-K464A_WTWT_flL1MdT_594_HP1B_200_488_SPOCD1_200_647.czi	WT	29	No	SPOCD1	LINE1	0.86
SPOCD1-K464A_WTWT_flL1MdT_594_HP1B_200_488_SPOCD1_200_647.czi	WT	20	No	SPOCD1	LINE1	0.88
SPOCD1-K464A_WTWT_flL1MdT_594_HP1B_200_488_SPOCD1_200_647.czi	WT	21	No	SPOCD1	LINE1	0.96
SPOCD1-K464A_KAKA_654-4_flL1MdT_594_HP1B_200_488_SPOCD1_200_647.czi	K464A/K464A	24	No	SPOCD1	LINE1	0.63
SPOCD1-K464A_KAKA_654-4_flL1MdT_594_HP1B_200_488_SPOCD1_200_647.czi	K464A/K464A	16	No	SPOCD1	LINE1	0.73
SPOCD1-K464A_KAKA_654-4_flL1MdT_594_HP1B_200_488_SPOCD1_200_647.czi	K464A/K464A	14	No	SPOCD1	LINE1	0.35
SPOCD1-K464A_KAKA_654-4_flL1MdT_594_HP1B_200_488_SPOCD1_200_647.czi	K464A/K464A	15	Yes	SPOCD1	LINE1	0.01
SPOCD1-K464A_KAKA_654-4_flL1MdT_594_HP1B_200_488_SPOCD1_200_647.czi	K464A/K464A	18	No	SPOCD1	LINE1	0.49
SPOCD1-K464A_KAKA_654-4_flL1MdT_594_HP1B_200_488_SPOCD1_200_647.czi	K464A/K464A	22	No	SPOCD1	LINE1	0.58
SPOCD1-K464A_KAKA_654-4_flL1MdT_594_HP1B_200_488_SPOCD1_200_647.czi	K464A/K464A	29	No	SPOCD1	LINE1	0.76
SPOCD1-K464A_KAKA_654-4_flL1MdT_594_HP1B_200_488_SPOCD1_200_647.czi	K464A/K464A	32	Yes	SPOCD1	LINE1	0.54
SPOCD1-K464A_KAKA_654-4_flL1MdT_594_HP1B_200_488_SPOCD1_200_647.czi	K464A/K464A	33	Yes	SPOCD1	LINE1	0.56
KA_1_3.czi	K464A/K464A	30	No	SPOCD1	LINE1	0.61
KA_1_3.czi	K464A/K464A	33	Yes	SPOCD1	LINE1	0.65
KA_1_3.czi	K464A/K464A	23	No	SPOCD1	LINE1	0.56
KA_1_3.czi	K464A/K464A	54	Yes	SPOCD1	LINE1	0.52
KA_1_3.czi	K464A/K464A	52	Yes	SPOCD1	LINE1	0.4
KA_1_3.czi	K464A/K464A	42	No	SPOCD1	LINE1	0.4
KA_1_2_compareto880_100x.czi	K464A/K464A	1	No	SPOCD1	LINE1	0.91
KA_1_2_compareto880_100x.czi	K464A/K464A	2	No	SPOCD1	LINE1	0.9
KA_1_2_compareto880_100x.czi	K464A/K464A	3	No	SPOCD1	LINE1	0.85
KA_1_2_compareto880_100x.czi	K464A/K464A	4	Yes	SPOCD1	LINE1	0.92
KA_1_2_compareto880_100x.czi	K464A/K464A	5	Yes	SPOCD1	LINE1	0.9
KA_1_2_compareto880_100x.czi	K464A/K464A	6	Yes	SPOCD1	LINE1	0.86

## Sheet: 4 h-i. Rasgrf1 loci counts
Locus	Sample ID	Genotype	Germ cells	FISH spots in germ cells	Heterochromatic FISH spots	Percent	Student's t-test p-value K464A vs. WT
Rasgrf1 - Chr. 9	E16_1	+/+	152	267	36	0.134831	0.0158374
	E16_2	+/+	97	149	14	0.0939597
	E16_3	+/+	138	197	17	0.0862944
	406-3	K464A/K464A	161	242	46	0.190083
	412-4	K464A/K464A	103	162	36	0.222222
	398-1	K464A/K464A	102	184	27	0.146739
	398-4	K464A/K464A	224	327	59	0.180428
Ctrl. - Chr. 9	E16_3	+/+	155	225	55	0.244444	0.877449
	47-2	+/+	149	217	32	0.147465
	E16_2	+/+	152	224	30	0.133929
	45-4	K464A/K464A	103	134	27	0.201493
	412-4	K464A/K464A	103	132	31	0.234848
	406-3	K464A/K464A	180	254	29	0.114173

## Sheet: 4 j. Median EM-Seq
L1Md_Gf - Median
Spocd1+/+	Spocd1K464A	Spocd1–/–
80.6381	53.1073	52.2904
79.2283	52.468	53.502
78.6883	60.543	53.0839
L1Md_T - Median
Spocd1+/+	Spocd1K464A	Spocd1–/–
82.4187	63.1279	63.8379
80.9896	64.8856	63.6549
80.8269	66.2098	60.4296
L1Md_A - Median
Spocd1+/+	Spocd1K464A	Spocd1–/–
81.8736	55.9524	55.143
80.7842	59.4522	77.9202
81.0616	57.8825	74.8666
L1Md_F - Median
Spocd1+/+	Spocd1K464A	Spocd1–/–
79.5244	70.3125	73.7929
79.1045	74.2482	75.7971
78.255	74.9817	77.0369

## Sheet: 4 k. Variance EM-Seq
	Total Variance
	L1Md_Gf	L1Md_T	L1Md_A	L1Md_F
Spocd1-WT	70.465	52.7378	55.4147	48.0319
Miwi2-null	70.4459	54.4683	49.2306	23.3359
C19orf84-null	130.341	108.184	52.6204	34.9295
Spocd1-null	103.168	145.127	381.626	62.499
Spocd1-K464A	281.114	220.589	261.743	107.26
