# Supplementary material for: A nowhere-to-hide mechanism ensures complete piRNA-directed DNA methylation
Source: Nature. Author manuscript; Available in PMC 2026 Feb 19. (PMC7618654; doi:10.1038/s41586-025-09940-w)
Supplement: Supplementary Table 3 [file EMS212078-supplement-Supplementary_Table_3.xlsx]

## Sheet: Supplementary Table 3
Protein1	SeqPos1	PepPos1	PepSeq1	LinkPos1	Protein2	SeqPos2	PepPos2	PepSeq2	LinkPos2	Score	Charge	ExpMz	ExpMass	CalcMz	CalcMass	MassError	Missing Peaks	AutoValidated	Search	RawFileName	ScanNumber	ScanIndex	FragmentTolerance	LinkType	Retention Time
sp|GST-SPOCD1-TFIISM_WT|GST-SPOCD1-TFIISM	111	111	KGLDIIEQQQK	1	TPR-M-cHis	65	60	SETETKQR	6	16.82	3	805.763	2414.27	805.762	2414.27	0.700237	0	TRUE	17873	E221121_25_Lumos_JZ_CO_160_DC_Tamo_TPRM_BS3_GTW_T2	14997	6170	5 ppm	Between	3797.94
sp|GST-SPOCD1-TFIISM_WT|GST-SPOCD1-TFIISM	111	111	KGLDIIEQQQK	1	TPR-M-cHis	65	60	SETETKQR	6	14.69	3	805.762	2414.26	805.762	2414.27	-0.55608	0	TRUE	17873	E221121_27_Lumos_JZ_CO_160_DC_Tamo_TPRM_BS3_GTW_T4	15179	6307	5 ppm	Between	3806.28
TPR-M-cHis	65	60	SETETKQR	6	sp|GST-SPOCD1-TFIISM_WT|GST-SPOCD1-TFIISM	111	111	KGLDIIEQQQK	1	11.46	4	604.574	2414.27	604.574	2414.27	0.0945642	0	TRUE	17873	E221121_27_Lumos_JZ_CO_160_DC_Tamo_TPRM_BS3_GTW_T4	15164	6297	5 ppm	Between	3803.82
TPR-M-cHis	65	60	SETETKQR	6	sp|GST-SPOCD1-TFIISM_WT|GST-SPOCD1-TFIISM	111	111	KGLDIIEQQQK	1	9.44	4	604.573	2414.26	604.574	2414.27	-1.14831	0	TRUE	17873	E221121_25_Lumos_JZ_CO_160_DC_Tamo_TPRM_BS3_GTW_T2	14971	6151	5 ppm	Between	3793.9
sp|GST-SPOCD1-TFIISM_WT|GST-SPOCD1-TFIISM	99	78	VAHCcmDVTPNNLVQMSSIQLAPKELSR	22	TPR-M-cHis	23	20	EMLKLSEVR	4	13.64	5	831.037	4150.15	830.636	4148.14	-0.25322	2	TRUE	17873	E221121_27_Lumos_JZ_CO_160_DC_Tamo_TPRM_BS3_GTW_T4	28871	16191	5 ppm	Between	5901.95
TPR-M-cHis	23	20	EMLKLSEVR	4	sp|GST-SPOCD1-TFIISM_WT|GST-SPOCD1-TFIISM	99	78	VAHCcmDVTPNNLVQMSSIQLAPKELSR	22	11.39	5	830.836	4149.14	830.636	4148.14	-0.593584	1	TRUE	17873	E221121_25_Lumos_JZ_CO_160_DC_Tamo_TPRM_BS3_GTW_T2	28721	16048	5 ppm	Between	5909.16
sp|GST-SPOCD1-TFIISM_WT|GST-SPOCD1-TFIISM	121	111	KGLDIIEQQQKELYR	11	TPR-M-cHis	65	60	SETETKQR	6	12.58	4	744.897	2975.56	744.896	2975.56	0.402563	0	TRUE	17873	E221121_27_Lumos_JZ_CO_160_DC_Tamo_TPRM_BS3_GTW_T4	16583	7202	5 ppm	Between	4057.52
TPR-M-cHis	65	60	SETETKQR	6	sp|GST-SPOCD1-TFIISM_WT|GST-SPOCD1-TFIISM	121	112	GLDIIEQQQKELYRLPASK	10	12.33	4	836.948	3343.76	836.948	3343.76	-0.207762	0	TRUE	17873	E221121_27_Lumos_JZ_CO_160_DC_Tamo_TPRM_BS3_GTW_T4	20176	9518	5 ppm	Between	4682.81
TPR-M-cHis	65	60	SETETKQR	6	sp|GST-SPOCD1-TFIISM_WT|GST-SPOCD1-TFIISM	121	112	GLDIIEQQQKELYRLPASK	10	11.69	4	837.198	3344.76	836.948	3343.76	-0.585156	1	TRUE	17873	E221121_25_Lumos_JZ_CO_160_DC_Tamo_TPRM_BS3_GTW_T2	20069	9419	5 ppm	Between	4694.54
TPR-M-cHis	65	60	SETETKQR	6	sp|GST-SPOCD1-TFIISM_WT|GST-SPOCD1-TFIISM	121	112	GLDIIEQQQKELYR	10	11.26	3	950.495	2848.46	950.161	2847.46	-0.688307	1	TRUE	17873	E221121_25_Lumos_JZ_CO_160_DC_Tamo_TPRM_BS3_GTW_T2	18872	8632	5 ppm	Between	4490.98
sp|GST-SPOCD1-TFIISM_WT|GST-SPOCD1-TFIISM	121	112	GLDIIEQQQKELYRLPASK	10	TPR-M-cHis	65	60	SETETKQR	6	11.23	4	836.948	3343.76	836.948	3343.76	0.0525375	0	TRUE	17873	E221121_25_Lumos_JZ_CO_160_DC_Tamo_TPRM_BS3_GTW_T2	20054	9409	5 ppm	Between	4692.29
sp|GST-SPOCD1-TFIISM_WT|GST-SPOCD1-TFIISM	121	112	GLDIIEQQQKELYR	10	TPR-M-cHis	65	60	SETETKQR	6	10.42	3	950.162	2847.46	950.161	2847.46	0.895717	0	TRUE	17873	E221121_25_Lumos_JZ_CO_160_DC_Tamo_TPRM_BS3_GTW_T2	18878	8635	5 ppm	Between	4492.29
sp|GST-SPOCD1-TFIISM_WT|GST-SPOCD1-TFIISM	121	112	GLDIIEQQQKELYRLPASK	10	TPR-M-cHis	65	60	SETETKQR	6	10.4	4	837.199	3344.77	836.948	3343.76	-0.116188	1	TRUE	17873	E221121_27_Lumos_JZ_CO_160_DC_Tamo_TPRM_BS3_GTW_T4	20171	9515	5 ppm	Between	4682.08
sp|GST-SPOCD1-TFIISM_WT|GST-SPOCD1-TFIISM	121	111	KGLDIIEQQQKELYR	11	TPR-M-cHis	65	60	SETETKQR	6	9.7	4	744.897	2975.56	744.896	2975.56	0.535034	0	TRUE	17873	E221121_25_Lumos_JZ_CO_160_DC_Tamo_TPRM_BS3_GTW_T2	16396	7057	5 ppm	Between	4050.54
sp|GST-SPOCD1-TFIISM_WT|GST-SPOCD1-TFIISM	99	78	VAHCcmDVTPNNLVQMSSIQLAPKELSR	22	TPR-M-cHis	19	18	EKEMLK	2	12.57	5	765.399	3821.96	765.198	3820.95	0.276989	1	TRUE	17873	E221121_27_Lumos_JZ_CO_160_DC_Tamo_TPRM_BS3_GTW_T4	26022	13905	5 ppm	Between	5526.24
sp|GST-SPOCD1-TFIISM_WT|GST-SPOCD1-TFIISM	99	78	VAHCcmDVTPNNLVQMSSIQLAPKELSR	22	TPR-M-cHis	19	18	EKEMLK	2	12.24	5	765.398	3821.96	765.198	3820.95	0.00628544	1	TRUE	17873	E221121_25_Lumos_JZ_CO_160_DC_Tamo_TPRM_BS3_GTW_T2	25895	13828	5 ppm	Between	5527.11
TPR-M-cHis	65	60	SETETKQR	6	sp|GST-SPOCD1-TFIISM_WT|GST-SPOCD1-TFIISM	134	131	LTHKGEVEIPR	4	12.14	4	599.321	2393.25	599.321	2393.26	-0.855269	0	TRUE	17873	E221121_25_Lumos_JZ_CO_160_DC_Tamo_TPRM_BS3_GTW_T2	11327	3930	5 ppm	Between	3112.79
sp|GST-SPOCD1-TFIISM_WT|GST-SPOCD1-TFIISM	134	131	LTHKGEVEIPR	4	TPR-M-cHis	65	60	SETETKQR	6	9.28	5	479.659	2393.26	479.658	2393.26	0.84434	0	TRUE	17873	E221121_25_Lumos_JZ_CO_160_DC_Tamo_TPRM_BS3_GTW_T2	11323	3927	5 ppm	Between	3112.25
TPR-M-cHis	65	60	SETETKQR	6	sp|GST-SPOCD1-TFIISM_WT|GST-SPOCD1-TFIISM	134	131	LTHKGEVEIPR	4	8.86	5	479.859	2394.26	479.658	2393.26	0.679488	1	TRUE	17873	E221121_25_Lumos_JZ_CO_160_DC_Tamo_TPRM_BS3_GTW_T2	11367	3951	5 ppm	Between	3121.46
sp|GST-SPOCD1-TFIISM_WT|GST-SPOCD1-TFIISM	134	131	LTHKGEVEIPR	4	TPR-M-cHis	65	60	SETETKQR	6	8.48	5	479.658	2393.25	479.658	2393.26	-1.4147	0	TRUE	17873	E221121_27_Lumos_JZ_CO_160_DC_Tamo_TPRM_BS3_GTW_T4	11714	4216	5 ppm	Between	3154.89
TPR-M-cHis	19	18	EKEMLK	2	sp|GST-SPOCD1-TFIISM_WT|GST-SPOCD1-TFIISM	121	112	GLDIIEQQQKELYR	10	11.61	4	662.606	2646.4	662.606	2646.39	0.516079	0	TRUE	17873	E221121_27_Lumos_JZ_CO_160_DC_Tamo_TPRM_BS3_GTW_T4	23125	11725	5 ppm	Between	5111.93
sp|GST-SPOCD1-TFIISM_WT|GST-SPOCD1-TFIISM	121	112	GLDIIEQQQKELYR	10	TPR-M-cHis	19	18	EKEMLK	2	10.99	4	662.606	2646.4	662.606	2646.39	0.945243	0	TRUE	17873	E221121_25_Lumos_JZ_CO_160_DC_Tamo_TPRM_BS3_GTW_T2	22906	11558	5 ppm	Between	5102.83
sp|GST-SPOCD1-TFIISM_WT|GST-SPOCD1-TFIISM	111	111	KGLDIIEQQQK	1	TPR-M-cHis	85	85	KLENEVEQR	1	11.47	4	646.101	2580.37	646.101	2580.38	-0.752989	0	TRUE	17873	E221121_25_Lumos_JZ_CO_160_DC_Tamo_TPRM_BS3_GTW_T2	18148	8225	5 ppm	Between	4348.88
sp|GST-SPOCD1-TFIISM_WT|GST-SPOCD1-TFIISM	111	111	KGLDIIEQQQK	1	TPR-M-cHis	85	85	KLENEVEQR	1	11.39	4	646.101	2580.38	646.101	2580.38	-0.249251	0	TRUE	17873	E221121_27_Lumos_JZ_CO_160_DC_Tamo_TPRM_BS3_GTW_T4	18315	8369	5 ppm	Between	4345.73
sp|GST-SPOCD1-TFIISM_WT|GST-SPOCD1-TFIISM	111	111	KGLDIIEQQQK	1	TPR-M-cHis	85	85	KLENEVEQR	1	9.18	3	861.131	2580.37	861.133	2580.38	-1.30709	0	TRUE	17873	E221121_27_Lumos_JZ_CO_160_DC_Tamo_TPRM_BS3_GTW_T4	18326	8378	5 ppm	Between	4347.1
sp|GST-SPOCD1-TFIISM_WT|GST-SPOCD1-TFIISM	111	111	KGLDIIEQQQK	1	TPR-M-cHis	85	85	KLENEVEQR	1	8.6	3	861.131	2580.37	861.133	2580.38	-1.33849	0	TRUE	17873	E221121_25_Lumos_JZ_CO_160_DC_Tamo_TPRM_BS3_GTW_T2	18155	8230	5 ppm	Between	4349.89
TPR-M-cHis	65	60	SETETKQR	6	sp|GST-SPOCD1-TFIISM_WT|GST-SPOCD1-TFIISM	130	126	LPASKLTHK	5	11.19	3	704.389	2110.14	704.055	2109.14	-1.087	1	TRUE	17873	E221121_25_Lumos_JZ_CO_160_DC_Tamo_TPRM_BS3_GTW_T2	9286	2656	5 ppm	Between	2738.89
TPR-M-cHis	65	60	SETETKQR	6	sp|GST-SPOCD1-TFIISM_WT|GST-SPOCD1-TFIISM	130	126	LPASKLTHK	5	10.77	3	704.056	2109.15	704.055	2109.14	1.05073	0	TRUE	17873	E221121_25_Lumos_JZ_CO_160_DC_Tamo_TPRM_BS3_GTW_T2	9275	2648	5 ppm	Between	2737.22
TPR-M-cHis	65	60	SETETKQR	6	sp|GST-SPOCD1-TFIISM_WT|GST-SPOCD1-TFIISM	130	126	LPASKLTHK	5	9.95	3	704.054	2109.14	704.055	2109.14	-0.738374	0	TRUE	17873	E221121_27_Lumos_JZ_CO_160_DC_Tamo_TPRM_BS3_GTW_T4	9503	2863	5 ppm	Between	2746.33
TPR-M-cHis	65	60	SETETKQR	6	sp|GST-SPOCD1-TFIISM_WT|GST-SPOCD1-TFIISM	130	126	LPASKLTHK	5	8.61	3	704.389	2110.15	704.055	2109.14	-0.10198	1	TRUE	17873	E221121_27_Lumos_JZ_CO_160_DC_Tamo_TPRM_BS3_GTW_T4	9529	2882	5 ppm	Between	2750.35
sp|GST-SPOCD1-TFIISM_WT|GST-SPOCD1-TFIISM	111	111	KGLDIIEQQQK	1	TPR-M-cHis	23	20	EMLKLSEVR	4	11.1	4	636.104	2540.39	636.104	2540.39	-1.02016	0	TRUE	17873	E221121_27_Lumos_JZ_CO_160_DC_Tamo_TPRM_BS3_GTW_T4	23887	12309	5 ppm	Between	5217.13
TPR-M-cHis	23	20	EMLKLSEVR	4	sp|GST-SPOCD1-TFIISM_WT|GST-SPOCD1-TFIISM	111	111	KGLDIIEQQQK	1	8.57	4	636.354	2541.39	636.104	2540.39	-1.21894	1	TRUE	17873	E221121_25_Lumos_JZ_CO_160_DC_Tamo_TPRM_BS3_GTW_T2	23781	12218	5 ppm	Between	5228.56
sp|GST-SPOCD1-TFIISM_WT|GST-SPOCD1-TFIISM	121	112	GLDIIEQQQKELYR	10	TPR-M-cHis	23	20	EMLKLSEVR	4	10.68	4	744.404	2973.59	744.403	2973.58	1.25575	0	TRUE	17873	E221121_25_Lumos_JZ_CO_160_DC_Tamo_TPRM_BS3_GTW_T2	26689	14472	5 ppm	Between	5629.01
sp|GST-SPOCD1-TFIISM_WT|GST-SPOCD1-TFIISM	61	61	SLLFNLR	1	TPR-M-cHis	65	60	SETETKQR	6	10.08	3	660.026	1977.06	660.025	1977.05	1.34339	0	TRUE	17873	E221121_25_Lumos_JZ_CO_160_DC_Tamo_TPRM_BS3_GTW_T2	24166	12526	5 ppm	Between	5279.25
sp|GST-SPOCD1-TFIISM_WT|GST-SPOCD1-TFIISM	61	61	SLLFNLR	1	TPR-M-cHis	65	60	SETETKQR	6	8.58	3	660.025	1977.05	660.025	1977.05	-0.289741	0	TRUE	17873	E221121_27_Lumos_JZ_CO_160_DC_Tamo_TPRM_BS3_GTW_T4	24349	12665	5 ppm	Between	5282
TPR-M-cHis	65	60	SETETKQR	6	sp|GST-SPOCD1-TFIISM_WT|GST-SPOCD1-TFIISM	58	55	YKbs3ohNKYR	4	9.81	3	715.04	2142.1	715.039	2142.1	1.07402	0	TRUE	17873	E221121_27_Lumos_JZ_CO_160_DC_Tamo_TPRM_BS3_GTW_T4	12266	4602	5 ppm	Between	3244.35
sp|GST-SPOCD1-TFIISM_WT|GST-SPOCD1-TFIISM	58	55	YKbs3ohNKYR	4	TPR-M-cHis	65	60	SETETKQR	6	9.47	3	715.039	2142.1	715.039	2142.1	0.189023	0	TRUE	17873	E221121_25_Lumos_JZ_CO_160_DC_Tamo_TPRM_BS3_GTW_T2	11975	4377	5 ppm	Between	3220.57
TPR-M-cHis	65	60	SETETKQR	6	sp|GST-SPOCD1-TFIISM_WT|GST-SPOCD1-TFIISM	58	55	YKbs3nh2NKYR	4	9.01	3	714.712	2141.11	714.711	2141.11	0.480235	0	TRUE	17873	E221121_27_Lumos_JZ_CO_160_DC_Tamo_TPRM_BS3_GTW_T4	10970	3763	5 ppm	Between	3016.79
TPR-M-cHis	108	99	NLDVQLLDTKR	10	sp|GST-SPOCD1-TFIISM_WT|GST-SPOCD1-TFIISM	134	131	LTHKGEVEIPR	4	8.65	5	546.909	2729.51	546.909	2729.51	0.391745	0	TRUE	17873	E221121_25_Lumos_JZ_CO_160_DC_Tamo_TPRM_BS3_GTW_T2	21196	10273	5 ppm	Between	4854.26
sp|GST-SPOCD1-TFIISM_WT|GST-SPOCD1-TFIISM	130	126	LPASKLTHK	5	TPR-M-cHis	19	18	EKEMLK	2	8.21	4	478.026	1908.07	478.026	1908.08	-0.715784	0	TRUE	17873	E221121_25_Lumos_JZ_CO_160_DC_Tamo_TPRM_BS3_GTW_T2	12761	4815	5 ppm	Between	3381.34
TPR-M-cHis	16	12	AENLKK	5	sp|GST-SPOCD1-TFIISM_WT|GST-SPOCD1-TFIISM	121	112	GLDIIEQQQKELYR	10	8.17	4	643.855	2571.39	643.855	2571.39	0.278395	0	TRUE	17873	E221121_25_Lumos_JZ_CO_160_DC_Tamo_TPRM_BS3_GTW_T2	19987	9356	5 ppm	Between	4683.2
sp|GST-SPOCD1-TFIISM_WT|GST-SPOCD1-TFIISM	121	112	GLDIIEQQQKELYR	10	TPR-M-cHis	16	12	AENLKK	5	8.08	4	643.855	2571.39	643.855	2571.39	0.120206	0	TRUE	17873	E221121_27_Lumos_JZ_CO_160_DC_Tamo_TPRM_BS3_GTW_T4	20144	9495	5 ppm	Between	4677.95
TPR-M-cHis	156	154	TGKGQPSNKEDVDDLVSQLR	3	TPR-M-cHis	156	154	TGKGQPSNKEDVDDLVSQLR	3	20.27	4	1128.07	4508.26	1128.07	4508.26	-0.153236	0	TRUE	17873	E221121_25_Lumos_JZ_CO_160_DC_Tamo_TPRM_BS3_GTW_T2	23088	11700	5 ppm	Self	5128.29
TPR-M-cHis	156	154	TGKGQPSNKEDVDDLVSQLR	3	TPR-M-cHis	156	154	TGKGQPSNKEDVDDLVSQLR	3	18.82	4	1128.33	4509.27	1128.07	4508.26	1.19054	1	TRUE	17873	E221121_27_Lumos_JZ_CO_160_DC_Tamo_TPRM_BS3_GTW_T4	23189	11772	5 ppm	Self	5121.19
TPR-M-cHis	156	154	TGKGQPSNKEDVDDLVSQLR	3	TPR-M-cHis	156	154	TGKGQPSNK	3	17.23	3	1080.55	3238.64	1080.55	3238.64	0.0279664	0	TRUE	17873	E221121_25_Lumos_JZ_CO_160_DC_Tamo_TPRM_BS3_GTW_T2	16009	6785	5 ppm	Self	3988.77
TPR-M-cHis	156	154	TGKGQPSNK	3	TPR-M-cHis	156	154	TGKGQPSNKEDVDDLVSQLR	3	17.05	4	810.668	3238.64	810.668	3238.64	0.262074	0	TRUE	17873	E221121_27_Lumos_JZ_CO_160_DC_Tamo_TPRM_BS3_GTW_T4	16253	6979	5 ppm	Self	4002.45
TPR-M-cHis	156	154	TGKGQPSNKEDVDDLVSQLR	3	TPR-M-cHis	156	154	TGKGQPSNKEDVDDLVSQLR	3	16.39	6	752.385	4508.27	752.384	4508.26	1.30517	0	TRUE	17873	E221121_27_Lumos_JZ_CO_160_DC_Tamo_TPRM_BS3_GTW_T4	23205	11784	5 ppm	Self	5123.19
TPR-M-cHis	156	154	TGKGQPSNKEDVDDLVSQLR	3	TPR-M-cHis	156	154	TGKGQPSNKEDVDDLVSQLR	3	15.91	5	902.661	4508.27	902.66	4508.26	0.848772	0	TRUE	17873	E221121_27_Lumos_JZ_CO_160_DC_Tamo_TPRM_BS3_GTW_T4	23232	11807	5 ppm	Self	5126.33
TPR-M-cHis	156	154	TGKGQPSNK	3	TPR-M-cHis	156	154	TGKGQPSNKEDVDDLVSQLR	3	15.83	4	810.918	3239.64	810.668	3238.64	-0.848021	1	TRUE	17873	E221121_27_Lumos_JZ_CO_160_DC_Tamo_TPRM_BS3_GTW_T4	16236	6966	5 ppm	Self	4000.09
TPR-M-cHis	156	154	TGKGQPSNKEDVDDLVSQLR	3	TPR-M-cHis	156	154	TGKGQPSNKEDVDDLVSQLR	3	15.47	6	752.386	4508.27	752.384	4508.26	1.43601	0	TRUE	17873	E221121_25_Lumos_JZ_CO_160_DC_Tamo_TPRM_BS3_GTW_T2	23035	11659	5 ppm	Self	5120.79
TPR-M-cHis	156	154	TGKGQPSNKEDVDDLVSQLR	3	TPR-M-cHis	156	154	TGKGQPSNKEDVDDLVSQLR	3	14.71	5	902.861	4509.27	902.66	4508.26	0.930222	1	TRUE	17873	E221121_27_Lumos_JZ_CO_160_DC_Tamo_TPRM_BS3_GTW_T4	23335	11891	5 ppm	Self	5139.46
TPR-M-cHis	156	154	TGKGQPSNKEDVDDLVSQLR	3	TPR-M-cHis	156	154	TGKGQPSNK	3	14.19	3	1080.55	3238.64	1080.55	3238.64	-1.52221	0	TRUE	17873	E221121_27_Lumos_JZ_CO_160_DC_Tamo_TPRM_BS3_GTW_T4	16268	6988	5 ppm	Self	4005.13
TPR-M-cHis	156	154	TGKGQPSNKEDVDDLVSQLR	3	TPR-M-cHis	156	154	TGKGQPSNKEDVDDLVSQLR	3	14.16	5	902.66	4508.26	902.66	4508.26	0.0735816	0	TRUE	17873	E221121_25_Lumos_JZ_CO_160_DC_Tamo_TPRM_BS3_GTW_T2	23019	11646	5 ppm	Self	5118.74
TPR-M-cHis	156	154	TGKGQPSNKEDVDDLVSQLR	3	TPR-M-cHis	156	154	TGKGQPSNKEDVDDLVSQLR	3	14.15	5	902.861	4509.27	902.66	4508.26	1.03404	1	TRUE	17873	E221121_25_Lumos_JZ_CO_160_DC_Tamo_TPRM_BS3_GTW_T2	23172	11764	5 ppm	Self	5140.31
TPR-M-cHis	156	154	TGKGQPSNKEDVDDLVSQLRQTEEQVNDLK	3	TPR-M-cHis	156	154	TGKGQPSNKEDVDDLVSQLR	3	13.91	6	949.98	5693.84	949.812	5692.83	0.858257	1	TRUE	17873	E221121_27_Lumos_JZ_CO_160_DC_Tamo_TPRM_BS3_GTW_T4	27887	15462	5 ppm	Self	5756.2
TPR-M-cHis	156	154	Tbs3nh2GKGQPSNKEDVDDLVSQLR	3	TPR-M-cHis	156	154	TGKGQPSNKEDVDDLVSQLR	3	13.78	5	933.878	4664.36	933.679	4663.36	-1.25357	1	TRUE	17873	E221121_25_Lumos_JZ_CO_160_DC_Tamo_TPRM_BS3_GTW_T2	27860	15418	5 ppm	Self	5780.28
TPR-M-cHis	156	154	TGKGQPSbs3ohNKEDVDDLVSQLR	3	TPR-M-cHis	156	154	TGKGQPSNKEDVDDLVSQLR	3	13.31	5	934.076	4665.34	933.876	4664.34	-0.661442	1	TRUE	17873	E221121_27_Lumos_JZ_CO_160_DC_Tamo_TPRM_BS3_GTW_T4	29241	16443	5 ppm	Self	5963
TPR-M-cHis	156	154	TGKGQPSNKEDVDDLVSQLR	3	TPR-M-cHis	156	154	TGKGQPSNKEDVDDLVSQLR	3	13.02	6	752.551	4509.26	752.384	4508.26	-0.578224	1	TRUE	17873	E221121_25_Lumos_JZ_CO_160_DC_Tamo_TPRM_BS3_GTW_T2	23154	11752	5 ppm	Self	5137.29
TPR-M-cHis	156	154	TGKGQPSNKbs3ohEDVDDLVSQLR	3	TPR-M-cHis	156	154	TGKGQPSNKEDVDDLVSQLR	3	12.36	5	933.875	4664.34	933.876	4664.34	-0.444789	0	TRUE	17873	E221121_25_Lumos_JZ_CO_160_DC_Tamo_TPRM_BS3_GTW_T2	29098	16314	5 ppm	Self	5968.97
TPR-M-cHis	156	154	TGKGQPSNKEDVDDLVSQLR	3	TPR-M-cHis	156	154	TGKGQPSNKbs3nh2EDVDDLVSQLR	3	12.22	5	933.878	4664.35	933.679	4663.36	-1.67975	1	TRUE	17873	E221121_27_Lumos_JZ_CO_160_DC_Tamo_TPRM_BS3_GTW_T4	28306	15815	5 ppm	Self	5806.87
TPR-M-cHis	156	154	TGKGQPSNKbs3nh2EDVDDLVSQLR	3	TPR-M-cHis	156	154	TGKGQPSNKEDVDDLVSQLR	3	12.18	4	1167.35	4665.36	1166.85	4663.36	-0.199114	2	TRUE	17873	E221121_27_Lumos_JZ_CO_160_DC_Tamo_TPRM_BS3_GTW_T4	28254	15772	5 ppm	Self	5800.46
TPR-M-cHis	156	154	TGKGQPSNKEDVDDLVSQLR	3	TPR-M-cHis	156	154	TGKGQPSNK	3	11.05	5	648.736	3238.65	648.736	3238.64	0.696681	0	TRUE	17873	E221121_25_Lumos_JZ_CO_160_DC_Tamo_TPRM_BS3_GTW_T2	15962	6752	5 ppm	Self	3981.31
TPR-M-cHis	156	154	TGKGQPSNKEDVDDLVSQLR	3	TPR-M-cHis	156	154	TGKGQPSNKEDVDDLVSQLR	3	11.02	4	1128.58	4510.27	1128.07	4508.26	0.307267	2	TRUE	17873	E221121_25_Lumos_JZ_CO_160_DC_Tamo_TPRM_BS3_GTW_T2	23148	11747	5 ppm	Self	5136.57
TPR-M-cHis	156	154	TGKGQPSNKEDVDDLVSQLR	3	TPR-M-cHis	156	154	TGKGQPSNKEDVDDLVSQLRQTEEQVNDLK	3	10.14	6	950.146	5694.83	949.812	5692.83	-0.608772	2	TRUE	17873	E221121_27_Lumos_JZ_CO_160_DC_Tamo_TPRM_BS3_GTW_T4	27736	15334	5 ppm	Self	5738.24
TPR-M-cHis	156	154	TGKGQPSNKEDVDDLVSQLR	3	TPR-M-cHis	156	154	TGKGQPSNK	3	9.98	5	648.736	3238.64	648.736	3238.64	0.163586	0	TRUE	17873	E221121_27_Lumos_JZ_CO_160_DC_Tamo_TPRM_BS3_GTW_T4	16215	6951	5 ppm	Self	3996.84
TPR-M-cHis	156	154	TGKGQPSNKEDVDDLVSQLR	3	TPR-M-cHis	156	154	TGKGQPSNK	3	9.68	4	810.667	3238.64	810.668	3238.64	-1.72687	0	TRUE	17873	E221121_25_Lumos_JZ_CO_160_DC_Tamo_TPRM_BS3_GTW_T2	15965	6755	5 ppm	Self	3981.58
TPR-M-cHis	156	154	TGKGQPSNKEDVDDLVSQLR	3	TPR-M-cHis	156	154	TGKGQPSNKEDVDDLVSQLRQTEEQVNDLK	3	8.98	5	1139.57	5692.83	1139.57	5692.83	-0.403382	0	TRUE	17873	E221121_27_Lumos_JZ_CO_160_DC_Tamo_TPRM_BS3_GTW_T4	27805	15392	5 ppm	Self	5746.56
TPR-M-cHis	156	154	TGKGQPSNKEDVDDLVSQLR	3	TPR-M-cHis	156	154	TGKGQPSNKEDVDDLVSQLRQTEEQVNDLK	3	8.68	5	1139.78	5693.84	1139.57	5692.83	1.00013	1	TRUE	17873	E221121_27_Lumos_JZ_CO_160_DC_Tamo_TPRM_BS3_GTW_T4	27781	15372	5 ppm	Self	5743.66
sp|GST-SPOCD1-TFIISM_WT|GST-SPOCD1-TFIISM	121	112	GLDIIEQQQKELYR	10	sp|GST-SPOCD1-TFIISM_WT|GST-SPOCD1-TFIISM	111	111	KGLDIIEQQQK	1	20.21	4	793.183	3168.7	793.183	3168.7	-0.49376	0	TRUE	17873	E221121_27_Lumos_JZ_CO_160_DC_Tamo_TPRM_BS3_GTW_T4	26585	14375	5 ppm	Self	5596.86
sp|GST-SPOCD1-TFIISM_WT|GST-SPOCD1-TFIISM	121	112	GLDIIEQQQKELYR	10	sp|GST-SPOCD1-TFIISM_WT|GST-SPOCD1-TFIISM	111	111	KGLDIIEQQQK	1	17.13	4	793.182	3168.7	793.183	3168.7	-1.37161	0	TRUE	17873	E221121_25_Lumos_JZ_CO_160_DC_Tamo_TPRM_BS3_GTW_T2	26431	14263	5 ppm	Self	5596.21
sp|GST-SPOCD1-TFIISM_WT|GST-SPOCD1-TFIISM	121	112	GLDIIEQQQKELYR	10	sp|GST-SPOCD1-TFIISM_WT|GST-SPOCD1-TFIISM	111	111	KGLDIIEQQQK	1	15.9	4	793.434	3169.71	793.183	3168.7	0.571798	1	TRUE	17873	E221121_25_Lumos_JZ_CO_160_DC_Tamo_TPRM_BS3_GTW_T2	26448	14276	5 ppm	Self	5598.45
sp|GST-SPOCD1-TFIISM_WT|GST-SPOCD1-TFIISM	121	112	GLDIIEQQQKELYR	10	sp|GST-SPOCD1-TFIISM_WT|GST-SPOCD1-TFIISM	111	111	KGLDIIEQQQK	1	12.83	3	1057.24	3168.7	1057.24	3168.7	-1.23999	0	TRUE	17873	E221121_27_Lumos_JZ_CO_160_DC_Tamo_TPRM_BS3_GTW_T4	26602	14390	5 ppm	Self	5598.72
TPR-M-cHis	183	174	QTEEQVNDLKER	10	TPR-M-cHis	156	154	TGKGQPSNKEDVDDLVSQLR	3	19.04	4	953.728	3810.88	953.729	3810.89	-1.18459	0	TRUE	17873	E221121_27_Lumos_JZ_CO_160_DC_Tamo_TPRM_BS3_GTW_T4	20170	9514	5 ppm	Self	4681.82
TPR-M-cHis	183	174	QTEEQVNDLKER	10	TPR-M-cHis	156	154	TGKGQPSNKEDVDDLVSQLR	3	12.72	5	763.184	3810.88	763.185	3810.89	-1.15596	0	TRUE	17873	E221121_27_Lumos_JZ_CO_160_DC_Tamo_TPRM_BS3_GTW_T4	20136	9489	5 ppm	Self	4676.86
TPR-M-cHis	183	174	QTEEQVNDLKER	10	TPR-M-cHis	156	154	TGKGQPSNKEDVDDLVSQLR	3	12.24	4	953.729	3810.89	953.729	3810.89	-0.384038	0	TRUE	17873	E221121_25_Lumos_JZ_CO_160_DC_Tamo_TPRM_BS3_GTW_T2	20029	9388	5 ppm	Self	4689.29
TPR-M-cHis	156	154	TGKGQPSNKEDVDDLVSQLR	3	TPR-M-cHis	183	174	QTEEQVNDLKER	10	12.16	5	763.185	3810.89	763.185	3810.89	-0.0677235	0	TRUE	17873	E221121_25_Lumos_JZ_CO_160_DC_Tamo_TPRM_BS3_GTW_T2	20028	9387	5 ppm	Self	4689.02
TPR-M-cHis	156	154	TGKGQPSNKEDVDDLVSQLR	3	TPR-M-cHis	183	174	QTEEQVNDLKER	10	9.96	3	1271.3	3810.88	1271.3	3810.89	-1.16462	0	TRUE	17873	E221121_25_Lumos_JZ_CO_160_DC_Tamo_TPRM_BS3_GTW_T2	20084	9431	5 ppm	Self	4696.47
TPR-M-cHis	156	154	TGKGQPSNK	3	TPR-M-cHis	183	174	QTEEQVNDLKER	10	9.64	4	636.325	2541.27	636.324	2541.27	0.853191	0	TRUE	17873	E221121_25_Lumos_JZ_CO_160_DC_Tamo_TPRM_BS3_GTW_T2	11179	3842	5 ppm	Self	3085.16
TPR-M-cHis	183	174	QTEEQVNDLKER	10	TPR-M-cHis	156	154	TGKGQPSNK	3	8.9	4	636.323	2541.26	636.324	2541.27	-1.32153	0	TRUE	17873	E221121_27_Lumos_JZ_CO_160_DC_Tamo_TPRM_BS3_GTW_T4	11523	4100	5 ppm	Self	3119.94
sp|GST-SPOCD1-TFIISM_WT|GST-SPOCD1-TFIISM	77	71	NVDLFLKVAHCcmDVTPNNLVQMSSIQLAPK	7	sp|GST-SPOCD1-TFIISM_WT|GST-SPOCD1-TFIISM	111	111	KGLDIIEQQQK	1	18.18	4	1173.13	4688.47	1172.88	4687.47	-0.587467	1	TRUE	17873	E221121_27_Lumos_JZ_CO_160_DC_Tamo_TPRM_BS3_GTW_T4	34987	21111	5 ppm	Self	6708.97
sp|GST-SPOCD1-TFIISM_WT|GST-SPOCD1-TFIISM	111	111	KGLDIIEQQQK	1	sp|GST-SPOCD1-TFIISM_WT|GST-SPOCD1-TFIISM	111	111	KGLDIIEQQQK	1	17.82	4	684.884	2735.51	684.884	2735.51	0.347593	0	TRUE	17873	E221121_25_Lumos_JZ_CO_160_DC_Tamo_TPRM_BS3_GTW_T2	23443	11939	5 ppm	Self	5186.75
sp|GST-SPOCD1-TFIISM_WT|GST-SPOCD1-TFIISM	111	111	KGLDIIEQQQK	1	sp|GST-SPOCD1-TFIISM_WT|GST-SPOCD1-TFIISM	111	111	KGLDIIEQQQK	1	16.79	4	684.885	2735.51	684.884	2735.51	1.71576	0	TRUE	17873	E221121_27_Lumos_JZ_CO_160_DC_Tamo_TPRM_BS3_GTW_T4	23617	12089	5 ppm	Self	5182.64
TPR-M-cHis	162	154	TGKbs3nh2GQPSNKEDVDDLVSQLR	9	TPR-M-cHis	156	154	TGKGQPSNKEDVDDLVSQLR	3	16.55	5	933.679	4663.36	933.679	4663.36	0.563443	0	TRUE	17873	E221121_25_Lumos_JZ_CO_160_DC_Tamo_TPRM_BS3_GTW_T2	27897	15450	5 ppm	Self	5784.5
TPR-M-cHis	156	154	TGKGQPSNKEDVDDLVSQLR	3	TPR-M-cHis	162	154	TGKbs3nh2GQPSNKEDVDDLVSQLR	9	15.99	5	933.679	4663.36	933.679	4663.36	0.464106	0	TRUE	17873	E221121_27_Lumos_JZ_CO_160_DC_Tamo_TPRM_BS3_GTW_T4	28110	15644	5 ppm	Self	5784.53
TPR-M-cHis	156	154	TGKGQPSNKEDVDDLVSQLR	3	TPR-M-cHis	162	157	GQPSNKEDVDDLVSQLR	6	15.88	4	1056.53	4222.1	1056.53	4222.1	0.822665	0	TRUE	17873	E221121_25_Lumos_JZ_CO_160_DC_Tamo_TPRM_BS3_GTW_T2	26778	14549	5 ppm	Self	5639.08
TPR-M-cHis	162	157	GQPSNKEDVDDLVSQLR	6	TPR-M-cHis	156	154	TGKGQPSNKEDVDDLVSQLR	3	15.62	5	845.427	4222.1	845.427	4222.1	0.417381	0	TRUE	17873	E221121_27_Lumos_JZ_CO_160_DC_Tamo_TPRM_BS3_GTW_T4	26995	14712	5 ppm	Self	5648.39
TPR-M-cHis	162	157	GQPSNKEDVDDLVSQLR	6	TPR-M-cHis	156	154	TGKGQPSNKEDVDDLVSQLR	3	14.79	4	1056.78	4223.1	1056.53	4222.1	0.144198	1	TRUE	17873	E221121_25_Lumos_JZ_CO_160_DC_Tamo_TPRM_BS3_GTW_T2	26907	14653	5 ppm	Self	5655.46
TPR-M-cHis	156	154	TGKGQPSNKEDVDDLVSQLR	3	TPR-M-cHis	162	157	GQPSNKEDVDDLVSQLR	6	14.47	5	845.428	4222.11	845.427	4222.1	1.46889	0	TRUE	17873	E221121_25_Lumos_JZ_CO_160_DC_Tamo_TPRM_BS3_GTW_T2	26757	14531	5 ppm	Self	5636.65
TPR-M-cHis	162	157	GQPSNKEDVDDLVSQLR	6	TPR-M-cHis	156	154	TGKGQPSNKEDVDDLVSQLR	3	14.29	5	845.828	4224.1	845.427	4222.1	-0.667416	2	TRUE	17873	E221121_25_Lumos_JZ_CO_160_DC_Tamo_TPRM_BS3_GTW_T2	26942	14678	5 ppm	Self	5660.71
TPR-M-cHis	162	157	GQPSNKEDVDDLVSQLR	6	TPR-M-cHis	156	154	TGKGQPSNKEDVDDLVSQLR	3	14.08	4	1057.03	4224.11	1056.53	4222.1	0.390041	2	TRUE	17873	E221121_25_Lumos_JZ_CO_160_DC_Tamo_TPRM_BS3_GTW_T2	26744	14520	5 ppm	Self	5635.27
TPR-M-cHis	156	154	TGKGQPSNKEDVDDLVSQLR	3	TPR-M-cHis	162	154	Tbs3nh2GKGQPSNKEDVDDLVSQLR	9	13.62	4	1166.85	4663.36	1166.85	4663.36	0.715673	0	TRUE	17873	E221121_27_Lumos_JZ_CO_160_DC_Tamo_TPRM_BS3_GTW_T4	28113	15647	5 ppm	Self	5784.99
TPR-M-cHis	162	157	GQPSNKEDVDDLVSQLR	6	TPR-M-cHis	156	154	TGKGQPSNKEDVDDLVSQLR	3	12.6	4	1057.03	4224.1	1056.53	4222.1	-0.502849	2	TRUE	17873	E221121_27_Lumos_JZ_CO_160_DC_Tamo_TPRM_BS3_GTW_T4	26985	14703	5 ppm	Self	5647.34
TPR-M-cHis	162	157	GQPSNKEDVDDLVSQLR	6	TPR-M-cHis	156	154	TGKGQPSNKbs3ohEDVDDLVSQLR	3	11.99	4	1096.05	4380.18	1095.55	4378.18	-0.661048	2	TRUE	17873	E221121_25_Lumos_JZ_CO_160_DC_Tamo_TPRM_BS3_GTW_T2	33379	19791	5 ppm	Self	6526.54
TPR-M-cHis	156	154	TGKGQPSNKEDVDDLVSQLR	3	TPR-M-cHis	162	154	TGKbs3ohGQPSNKEDVDDLVSQLR	9	11.31	4	1167.09	4664.35	1167.09	4664.34	1.73369	0	TRUE	17873	E221121_27_Lumos_JZ_CO_160_DC_Tamo_TPRM_BS3_GTW_T4	28089	15626	5 ppm	Self	5782.31
TPR-M-cHis	156	154	TGKGQPSNK	3	TPR-M-cHis	162	157	GQPSNKEDVDDLVSQLR	6	11.09	4	739.127	2952.48	739.127	2952.48	0.0426711	0	TRUE	17873	E221121_27_Lumos_JZ_CO_160_DC_Tamo_TPRM_BS3_GTW_T4	20030	9420	5 ppm	Self	4658.74
TPR-M-cHis	156	154	TGKGQPSNKbs3nh2EDVDDLVSQLR	3	TPR-M-cHis	162	157	GQPSNKEDVDDLVSQLR	6	10.73	4	1095.3	4377.19	1095.31	4377.19	-0.851587	0	TRUE	17873	E221121_27_Lumos_JZ_CO_160_DC_Tamo_TPRM_BS3_GTW_T4	32320	18902	5 ppm	Self	6373.78
TPR-M-cHis	162	157	GQPSNKEDVDDLVSQLR	6	TPR-M-cHis	156	154	TGKGQPSNKEDVDDLVSQLR	3	10.65	3	1408.37	4222.1	1408.37	4222.1	-0.341407	0	TRUE	17873	E221121_27_Lumos_JZ_CO_160_DC_Tamo_TPRM_BS3_GTW_T4	27040	14752	5 ppm	Self	5653.49
TPR-M-cHis	162	157	GQPSNKEDVDDLVSQLR	6	TPR-M-cHis	156	154	TGKGQPSNK	3	9.82	3	985.168	2952.48	985.167	2952.48	0.976742	0	TRUE	17873	E221121_27_Lumos_JZ_CO_160_DC_Tamo_TPRM_BS3_GTW_T4	20078	9459	5 ppm	Self	4664.53
TPR-M-cHis	162	157	GQPSNKEDVDDLVSQLR	6	TPR-M-cHis	156	154	TGKGQPSNKEDVDDLVSQLR	3	9.7	3	1408.71	4223.1	1408.37	4222.1	-0.933353	1	TRUE	17873	E221121_27_Lumos_JZ_CO_160_DC_Tamo_TPRM_BS3_GTW_T4	27058	14766	5 ppm	Self	5656.01
TPR-M-cHis	162	157	GQPSNKEDVDDLVSQLR	6	TPR-M-cHis	156	154	TGKGQPSNK	3	9.48	3	985.167	2952.48	985.167	2952.48	0.139935	0	TRUE	17873	E221121_25_Lumos_JZ_CO_160_DC_Tamo_TPRM_BS3_GTW_T2	19963	9343	5 ppm	Self	4678.41
TPR-M-cHis	162	157	GQPSNKEDVDDLVSQLR	6	TPR-M-cHis	156	154	TGKGQPSNK	3	9.43	4	739.378	2953.48	739.127	2952.48	-0.101367	1	TRUE	17873	E221121_27_Lumos_JZ_CO_160_DC_Tamo_TPRM_BS3_GTW_T4	20103	9471	5 ppm	Self	4670.15
TPR-M-cHis	162	157	GQPSNKEDVDDLVSQLR	6	TPR-M-cHis	156	154	TGKGQPSNK	3	9.07	4	739.128	2952.48	739.127	2952.48	1.16735	0	TRUE	17873	E221121_25_Lumos_JZ_CO_160_DC_Tamo_TPRM_BS3_GTW_T2	19900	9303	5 ppm	Self	4667.33
sp|GST-SPOCD1-TFIISM_WT|GST-SPOCD1-TFIISM	99	78	VAHCcmDVTPNNLVQMSSIQLAPKELSR	22	sp|GST-SPOCD1-TFIISM_WT|GST-SPOCD1-TFIISM	111	111	KGLDIIEQQQK	1	15.87	5	869.66	4343.26	869.66	4343.26	0.547787	0	TRUE	17873	E221121_25_Lumos_JZ_CO_160_DC_Tamo_TPRM_BS3_GTW_T2	28545	15921	5 ppm	Self	5883.34
sp|GST-SPOCD1-TFIISM_WT|GST-SPOCD1-TFIISM	99	78	VAHCcmDVTPNNLVQMSSIQLAPKELSR	22	sp|GST-SPOCD1-TFIISM_WT|GST-SPOCD1-TFIISM	111	111	KGLDIIEQQQK	1	15.62	4	1086.82	4343.26	1086.82	4343.26	-0.358116	0	TRUE	17873	E221121_27_Lumos_JZ_CO_160_DC_Tamo_TPRM_BS3_GTW_T4	28705	16076	5 ppm	Self	5875.84
sp|GST-SPOCD1-TFIISM_WT|GST-SPOCD1-TFIISM	99	78	VAHCcmDVTPNNLVQMSSIQLAPKELSR	22	sp|GST-SPOCD1-TFIISM_WT|GST-SPOCD1-TFIISM	111	111	KGLDIIEQQQK	1	15.53	4	1087.07	4344.27	1086.82	4343.26	-0.00679933	1	TRUE	17873	E221121_27_Lumos_JZ_CO_160_DC_Tamo_TPRM_BS3_GTW_T4	28726	16091	5 ppm	Self	5879.16
sp|GST-SPOCD1-TFIISM_WT|GST-SPOCD1-TFIISM	111	111	KGLDIIEQQQK	1	sp|GST-SPOCD1-TFIISM_WT|GST-SPOCD1-TFIISM	99	78	VAHCcmDVTPNNLVQMoxSSIQLAPKELSR	22	15.04	4	1091.07	4360.26	1090.82	4359.26	-0.969146	1	TRUE	17873	E221121_27_Lumos_JZ_CO_160_DC_Tamo_TPRM_BS3_GTW_T4	26149	14002	5 ppm	Self	5544.27
sp|GST-SPOCD1-TFIISM_WT|GST-SPOCD1-TFIISM	99	78	VAHCcmDVTPNNLVQMoxSSIQLAPKELSR	22	sp|GST-SPOCD1-TFIISM_WT|GST-SPOCD1-TFIISM	111	111	KGLDIIEQQQK	1	14.83	4	1091.32	4361.26	1090.82	4359.26	0.16423	2	TRUE	17873	E221121_27_Lumos_JZ_CO_160_DC_Tamo_TPRM_BS3_GTW_T4	26103	13965	5 ppm	Self	5538.42
sp|GST-SPOCD1-TFIISM_WT|GST-SPOCD1-TFIISM	111	111	KGLDIIEQQQK	1	sp|GST-SPOCD1-TFIISM_WT|GST-SPOCD1-TFIISM	99	78	VAHCcmDVTPNNLVQMSSIQLAPKELSR	22	14.66	4	1086.82	4343.26	1086.82	4343.26	0.0597542	0	TRUE	17873	E221121_25_Lumos_JZ_CO_160_DC_Tamo_TPRM_BS3_GTW_T2	28567	15939	5 ppm	Self	5886.19
sp|GST-SPOCD1-TFIISM_WT|GST-SPOCD1-TFIISM	99	78	VAHCcmDVTPNNLVQMSSIQLAPKELSR	22	sp|GST-SPOCD1-TFIISM_WT|GST-SPOCD1-TFIISM	111	111	KGLDIIEQQQK	1	14.48	4	1087.33	4345.27	1086.82	4343.26	0.793791	2	TRUE	17873	E221121_27_Lumos_JZ_CO_160_DC_Tamo_TPRM_BS3_GTW_T4	28690	16064	5 ppm	Self	5873.88
sp|GST-SPOCD1-TFIISM_WT|GST-SPOCD1-TFIISM	99	78	VAHCcmDVTPNNLVQMSSIQLAPKELSR	22	sp|GST-SPOCD1-TFIISM_WT|GST-SPOCD1-TFIISM	111	111	KGLDIIEQQQK	1	14.32	5	869.86	4344.26	869.66	4343.26	-0.420421	1	TRUE	17873	E221121_25_Lumos_JZ_CO_160_DC_Tamo_TPRM_BS3_GTW_T2	28618	15977	5 ppm	Self	5893.11
sp|GST-SPOCD1-TFIISM_WT|GST-SPOCD1-TFIISM	111	111	KGLDIIEQQQK	1	sp|GST-SPOCD1-TFIISM_WT|GST-SPOCD1-TFIISM	99	78	VAHCcmDVTPNNLVQMSSIQLAPKELSR	22	14.09	4	1087.07	4344.26	1086.82	4343.26	-0.936758	1	TRUE	17873	E221121_25_Lumos_JZ_CO_160_DC_Tamo_TPRM_BS3_GTW_T2	28627	15982	5 ppm	Self	5894.92
sp|GST-SPOCD1-TFIISM_WT|GST-SPOCD1-TFIISM	99	78	VAHCcmDVTPNNLVQMSSIQLAPKELSR	22	sp|GST-SPOCD1-TFIISM_WT|GST-SPOCD1-TFIISM	111	111	KGLDIIEQQQK	1	13.48	3	1448.76	4343.27	1448.76	4343.26	1.03197	0	TRUE	17873	E221121_25_Lumos_JZ_CO_160_DC_Tamo_TPRM_BS3_GTW_T2	28570	15942	5 ppm	Self	5886.45
sp|GST-SPOCD1-TFIISM_WT|GST-SPOCD1-TFIISM	99	78	VAHCcmDVTPNNLVQMSSIQLAPKELSR	22	sp|GST-SPOCD1-TFIISM_WT|GST-SPOCD1-TFIISM	111	111	KGLDIIEQQQK	1	12.93	3	1449.43	4345.26	1448.76	4343.26	-0.961513	2	TRUE	17873	E221121_25_Lumos_JZ_CO_160_DC_Tamo_TPRM_BS3_GTW_T2	28541	15918	5 ppm	Self	5882.99
sp|GST-SPOCD1-TFIISM_WT|GST-SPOCD1-TFIISM	111	111	KGLDIIEQQQK	1	sp|GST-SPOCD1-TFIISM_WT|GST-SPOCD1-TFIISM	99	78	VAHCcmDVTPNNLVQMSSIQLAPKELSR	22	12.9	3	1449.1	4344.26	1448.76	4343.26	-0.0490286	1	TRUE	17873	E221121_25_Lumos_JZ_CO_160_DC_Tamo_TPRM_BS3_GTW_T2	28589	15957	5 ppm	Self	5888.88
sp|GST-SPOCD1-TFIISM_WT|GST-SPOCD1-TFIISM	99	78	VAHCcmDVTPNNLVQMSSIQLAPKELSR	22	sp|GST-SPOCD1-TFIISM_WT|GST-SPOCD1-TFIISM	111	111	KGLDIIEQQQK	1	12.02	5	869.66	4343.27	869.66	4343.26	0.859922	0	TRUE	17873	E221121_27_Lumos_JZ_CO_160_DC_Tamo_TPRM_BS3_GTW_T4	28688	16062	5 ppm	Self	5873.52
sp|GST-SPOCD1-TFIISM_WT|GST-SPOCD1-TFIISM	99	78	VAHCcmDVTPNNLVQMoxSSIQLAPKELSR	22	sp|GST-SPOCD1-TFIISM_WT|GST-SPOCD1-TFIISM	111	111	KGLDIIEQQQK	1	11.81	4	1090.82	4359.26	1090.82	4359.26	-0.231511	0	TRUE	17873	E221121_25_Lumos_JZ_CO_160_DC_Tamo_TPRM_BS3_GTW_T2	25944	13868	5 ppm	Self	5533.35
sp|GST-SPOCD1-TFIISM_WT|GST-SPOCD1-TFIISM	99	78	VAHCcmDVTPNNLVQMSSIQLAPKELSR	22	sp|GST-SPOCD1-TFIISM_WT|GST-SPOCD1-TFIISM	111	104	WRDQEERKGLDIIEQQQK	8	11.79	5	1069.75	5343.72	1069.55	5342.71	0.510326	1	TRUE	17873	E221121_27_Lumos_JZ_CO_160_DC_Tamo_TPRM_BS3_GTW_T4	26186	14033	5 ppm	Self	5548.73
sp|GST-SPOCD1-TFIISM_WT|GST-SPOCD1-TFIISM	99	78	VAHCcmDVTPNNLVQMSSIQLAPKELSR	22	sp|GST-SPOCD1-TFIISM_WT|GST-SPOCD1-TFIISM	111	104	WRDQEERKGLDIIEQQQK	8	11.13	5	1069.95	5344.71	1069.55	5342.71	-1.33553	2	TRUE	17873	E221121_25_Lumos_JZ_CO_160_DC_Tamo_TPRM_BS3_GTW_T2	25959	13880	5 ppm	Self	5535.09
sp|GST-SPOCD1-TFIISM_WT|GST-SPOCD1-TFIISM	99	78	VAHCcmDVTPNNLVQMSSIQLAPKELSR	22	sp|GST-SPOCD1-TFIISM_WT|GST-SPOCD1-TFIISM	111	104	WRDQEERKGLDIIEQQQK	8	11.13	5	1069.55	5342.71	1069.55	5342.71	0.156254	0	TRUE	17873	E221121_27_Lumos_JZ_CO_160_DC_Tamo_TPRM_BS3_GTW_T4	26253	14093	5 ppm	Self	5556.08
sp|GST-SPOCD1-TFIISM_WT|GST-SPOCD1-TFIISM	99	78	VAHCcmDVTPNNLVQMSSIQLAPKELSR	22	sp|GST-SPOCD1-TFIISM_WT|GST-SPOCD1-TFIISM	111	111	KGLDIIEQQQKbs3nh2ELYR	1	10.92	5	1013.34	5061.65	1012.94	5059.65	0.0716926	2	TRUE	17873	E221121_27_Lumos_JZ_CO_160_DC_Tamo_TPRM_BS3_GTW_T4	31967	18610	5 ppm	Self	6329.2
sp|GST-SPOCD1-TFIISM_WT|GST-SPOCD1-TFIISM	99	78	VAHCcmDVTPNNLVQMSSIQLAPKELSR	22	sp|GST-SPOCD1-TFIISM_WT|GST-SPOCD1-TFIISM	111	104	WRDQEERKGLDIIEQQQK	8	10.2	6	891.626	5343.71	891.46	5342.71	-1.24688	1	TRUE	17873	E221121_25_Lumos_JZ_CO_160_DC_Tamo_TPRM_BS3_GTW_T2	25928	13854	5 ppm	Self	5531.33
sp|GST-SPOCD1-TFIISM_WT|GST-SPOCD1-TFIISM	99	78	VAHCcmDVTPNNLVQMSSIQLAPKELSR	22	sp|GST-SPOCD1-TFIISM_WT|GST-SPOCD1-TFIISM	111	111	KGLDIIEQQQKbs3ohELYR	1	8.94	5	1013.34	5061.64	1013.13	5060.63	1.41938	1	TRUE	17873	E221121_27_Lumos_JZ_CO_160_DC_Tamo_TPRM_BS3_GTW_T4	32817	19305	5 ppm	Self	6438.06
sp|GST-SPOCD1-TFIISM_WT|GST-SPOCD1-TFIISM	99	78	VAHCcmDVTPNNLVQMSSIQLAPKELSR	22	sp|GST-SPOCD1-TFIISM_WT|GST-SPOCD1-TFIISM	111	111	KGLDIIEQQQKbs3nh2ELYR	1	8.68	5	1012.94	5059.65	1012.94	5059.65	1.25215	0	TRUE	17873	E221121_27_Lumos_JZ_CO_160_DC_Tamo_TPRM_BS3_GTW_T4	31987	18627	5 ppm	Self	6331.61
TPR-M-cHis	485	480	VQVTAKTMAQHEELMK	6	TPR-M-cHis	496	496	KTETMNVVMETNK	1	15.82	4	877.19	3504.73	877.191	3504.73	-1.33317	0	TRUE	17873	E221121_25_Lumos_JZ_CO_160_DC_Tamo_TPRM_BS3_GTW_T2	18509	8405	5 ppm	Self	4425.93
TPR-M-cHis	485	480	VQVTAKTMAQHEELMK	6	TPR-M-cHis	496	496	KTETMNVVMETNK	1	15.27	4	877.19	3504.73	877.191	3504.73	-0.466806	0	TRUE	17873	E221121_27_Lumos_JZ_CO_160_DC_Tamo_TPRM_BS3_GTW_T4	18691	8542	5 ppm	Self	4429.19
TPR-M-cHis	496	496	KTETMNVVMETNK	1	TPR-M-cHis	485	480	VQVTAKTMAQHEELMK	6	14.7	4	877.442	3505.74	877.191	3504.73	0.733851	1	TRUE	17873	E221121_27_Lumos_JZ_CO_160_DC_Tamo_TPRM_BS3_GTW_T4	18705	8550	5 ppm	Self	4431.74
TPR-M-cHis	496	496	KTETMNVVMETNK	1	TPR-M-cHis	485	480	VQVTAKTMAQHEELMK	6	14.47	4	877.441	3505.74	877.191	3504.73	-0.132525	1	TRUE	17873	E221121_25_Lumos_JZ_CO_160_DC_Tamo_TPRM_BS3_GTW_T2	18541	8418	5 ppm	Self	4433.14
TPR-M-cHis	496	496	KTETMNVVMETNK	1	TPR-M-cHis	485	480	VQVTAKTMAQHEELMK	6	14.21	5	701.954	3504.73	701.954	3504.73	-0.536851	0	TRUE	17873	E221121_25_Lumos_JZ_CO_160_DC_Tamo_TPRM_BS3_GTW_T2	18493	8392	5 ppm	Self	4423.8
TPR-M-cHis	496	496	KTETMNVVMETNK	1	TPR-M-cHis	485	480	VQVTAKTMAQHEELMK	6	14	5	701.954	3504.73	701.954	3504.73	0.190155	0	TRUE	17873	E221121_27_Lumos_JZ_CO_160_DC_Tamo_TPRM_BS3_GTW_T4	18715	8558	5 ppm	Self	4432.95
TPR-M-cHis	496	496	KTETMNVVMETNK	1	TPR-M-cHis	485	480	VQVTAKTMoxAQHEELMK	6	13.65	4	881.19	3520.73	881.189	3520.73	1.2217	0	TRUE	17873	E221121_25_Lumos_JZ_CO_160_DC_Tamo_TPRM_BS3_GTW_T2	16791	7329	5 ppm	Self	4116.12
TPR-M-cHis	485	480	VQVTAKTMAQHEELMK	6	TPR-M-cHis	496	496	KTETMoxNVVMETNK	1	13.49	4	881.19	3520.73	881.189	3520.73	0.768253	0	TRUE	17873	E221121_27_Lumos_JZ_CO_160_DC_Tamo_TPRM_BS3_GTW_T4	16797	7353	5 ppm	Self	4090.88
TPR-M-cHis	496	496	KTETMNVVMETNK	1	TPR-M-cHis	485	480	VQVTAKTMAQHEELMK	6	13.24	5	702.154	3505.73	701.954	3504.73	-0.866874	1	TRUE	17873	E221121_25_Lumos_JZ_CO_160_DC_Tamo_TPRM_BS3_GTW_T2	18503	8400	5 ppm	Self	4425.02
TPR-M-cHis	485	480	VQVTAKTMAQHEELMK	6	TPR-M-cHis	496	496	KTETMNVVMETNK	1	13.16	5	702.154	3505.74	701.954	3504.73	-0.313759	1	TRUE	17873	E221121_27_Lumos_JZ_CO_160_DC_Tamo_TPRM_BS3_GTW_T4	18708	8552	5 ppm	Self	4432.17
TPR-M-cHis	485	480	VQVTAKTMAQHEELMK	6	TPR-M-cHis	496	496	KTETMoxNVVMETNK	1	13.02	4	881.441	3521.73	881.189	3520.73	0.7167	1	TRUE	17873	E221121_27_Lumos_JZ_CO_160_DC_Tamo_TPRM_BS3_GTW_T4	16773	7336	5 ppm	Self	4086.92
TPR-M-cHis	496	496	KTETMNVVMETNK	1	TPR-M-cHis	485	480	VQVTAKTMAQHEELMoxK	6	12.47	4	881.189	3520.73	881.189	3520.73	-0.20145	0	TRUE	17873	E221121_27_Lumos_JZ_CO_160_DC_Tamo_TPRM_BS3_GTW_T4	17415	7774	5 ppm	Self	4192.27
TPR-M-cHis	485	480	VQVTAKTMAQHEELMK	6	TPR-M-cHis	496	496	KTETMNVVMoxETNK	1	11.32	5	705.354	3521.74	705.153	3520.73	0.972186	1	TRUE	17873	E221121_27_Lumos_JZ_CO_160_DC_Tamo_TPRM_BS3_GTW_T4	17333	7713	5 ppm	Self	4180.38
TPR-M-cHis	485	480	VQVTAKTMAQHEELMK	6	TPR-M-cHis	496	496	KTETMNVVMETNK	1	11.18	5	702.355	3506.74	701.954	3504.73	-0.991574	2	TRUE	17873	E221121_27_Lumos_JZ_CO_160_DC_Tamo_TPRM_BS3_GTW_T4	18703	8549	5 ppm	Self	4431.37
TPR-M-cHis	496	496	KTETMNVVMoxETNK	1	TPR-M-cHis	485	480	VQVTAKTMAQHEELMK	6	10.22	4	881.44	3521.73	881.189	3520.73	-0.21515	1	TRUE	17873	E221121_25_Lumos_JZ_CO_160_DC_Tamo_TPRM_BS3_GTW_T2	17172	7585	5 ppm	Self	4180.89
TPR-M-cHis	485	480	VQVTAKTMAQHEELMK	6	TPR-M-cHis	496	496	KTETMNVVMoxETNK	1	9.46	5	705.153	3520.73	705.153	3520.73	0.608255	0	TRUE	17873	E221121_27_Lumos_JZ_CO_160_DC_Tamo_TPRM_BS3_GTW_T4	17347	7724	5 ppm	Self	4182.39
TPR-M-cHis	485	480	VQVTAKTMAQHEELMK	6	TPR-M-cHis	496	496	KTETMoxNVVMETNK	1	9.43	5	705.153	3520.73	705.153	3520.73	-0.115595	0	TRUE	17873	E221121_25_Lumos_JZ_CO_160_DC_Tamo_TPRM_BS3_GTW_T2	16582	7187	5 ppm	Self	4081.41
TPR-M-cHis	485	480	VQVTAKTMAQHEELMK	6	TPR-M-cHis	496	496	KTETMNVVMoxETNK	1	9.27	5	705.153	3520.73	705.153	3520.73	0.230628	0	TRUE	17873	E221121_25_Lumos_JZ_CO_160_DC_Tamo_TPRM_BS3_GTW_T2	17185	7595	5 ppm	Self	4182.53
TPR-M-cHis	496	496	KTETMNVVMETNK	1	TPR-M-cHis	485	480	VQVTAKTMAQHEELMK	6	8.81	5	702.355	3506.74	701.954	3504.73	-0.675194	2	TRUE	17873	E221121_25_Lumos_JZ_CO_160_DC_Tamo_TPRM_BS3_GTW_T2	18601	8455	5 ppm	Self	4443.55
TPR-M-cHis	496	496	KTETMNVVMoxETNK	1	TPR-M-cHis	485	480	VQVTAKTMAQHEELMK	6	8.58	4	881.439	3521.73	881.189	3520.73	-1.49976	1	TRUE	17873	E221121_27_Lumos_JZ_CO_160_DC_Tamo_TPRM_BS3_GTW_T4	17319	7702	5 ppm	Self	4178.75
TPR-M-cHis	496	496	KTETMoxNVVMETNK	1	TPR-M-cHis	485	480	VQVTAKTMAQHEELMK	6	7.69	5	705.352	3521.73	705.153	3520.73	-1.71105	1	TRUE	17873	E221121_27_Lumos_JZ_CO_160_DC_Tamo_TPRM_BS3_GTW_T4	16812	7363	5 ppm	Self	4093.32
TPR-M-cHis	496	496	KTETMNVVMoxETNK	1	TPR-M-cHis	485	480	VQVTAKTMAQHEELMK	6	7.67	4	881.188	3520.72	881.189	3520.73	-1.61814	0	TRUE	17873	E221121_25_Lumos_JZ_CO_160_DC_Tamo_TPRM_BS3_GTW_T2	17166	7581	5 ppm	Self	4179.79
sp|GST-SPOCD1-TFIISM_WT|GST-SPOCD1-TFIISM	130	126	LPASKLTHK	5	sp|GST-SPOCD1-TFIISM_WT|GST-SPOCD1-TFIISM	111	111	KGLDIIEQQQK	1	15.8	3	811.137	2430.39	811.135	2430.38	1.54788	0	TRUE	17873	E221121_27_Lumos_JZ_CO_160_DC_Tamo_TPRM_BS3_GTW_T4	17118	7555	5 ppm	Self	4147.55
sp|GST-SPOCD1-TFIISM_WT|GST-SPOCD1-TFIISM	111	111	KGLDIIEQQQK	1	sp|GST-SPOCD1-TFIISM_WT|GST-SPOCD1-TFIISM	130	126	LPASKLTHK	5	15.5	3	811.469	2431.39	811.135	2430.38	-0.564782	1	TRUE	17873	E221121_25_Lumos_JZ_CO_160_DC_Tamo_TPRM_BS3_GTW_T2	16911	7396	5 ppm	Self	4140.18
sp|GST-SPOCD1-TFIISM_WT|GST-SPOCD1-TFIISM	111	111	KGLDIIEQQQK	1	sp|GST-SPOCD1-TFIISM_WT|GST-SPOCD1-TFIISM	130	126	LPASKLTHK	5	14.49	3	811.469	2431.39	811.135	2430.38	-0.984845	1	TRUE	17873	E221121_27_Lumos_JZ_CO_160_DC_Tamo_TPRM_BS3_GTW_T4	17112	7552	5 ppm	Self	4146.36
sp|GST-SPOCD1-TFIISM_WT|GST-SPOCD1-TFIISM	111	111	KGLDIIEQQQK	1	sp|GST-SPOCD1-TFIISM_WT|GST-SPOCD1-TFIISM	130	122	ELYRLPASKLTHKGEVEIPR	9	12.6	5	755.626	3773.09	755.425	3772.09	-0.223076	1	TRUE	17873	E221121_25_Lumos_JZ_CO_160_DC_Tamo_TPRM_BS3_GTW_T2	20760	9921	5 ppm	Self	4798.14
sp|GST-SPOCD1-TFIISM_WT|GST-SPOCD1-TFIISM	111	111	KGLDIIEQQQK	1	sp|GST-SPOCD1-TFIISM_WT|GST-SPOCD1-TFIISM	130	126	LPASKLTHK	5	12.25	3	811.136	2430.39	811.135	2430.38	0.989751	0	TRUE	17873	E221121_25_Lumos_JZ_CO_160_DC_Tamo_TPRM_BS3_GTW_T2	16916	7400	5 ppm	Self	4140.94
sp|GST-SPOCD1-TFIISM_WT|GST-SPOCD1-TFIISM	130	122	ELYRLPASKLTHK	9	sp|GST-SPOCD1-TFIISM_WT|GST-SPOCD1-TFIISM	111	111	KGLDIIEQQQK	1	10.61	4	748.927	2991.68	748.926	2991.68	1.11746	0	TRUE	17873	E221121_25_Lumos_JZ_CO_160_DC_Tamo_TPRM_BS3_GTW_T2	19800	9223	5 ppm	Self	4653.89
sp|GST-SPOCD1-TFIISM_WT|GST-SPOCD1-TFIISM	111	111	KGLDIIEQQQK	1	sp|GST-SPOCD1-TFIISM_WT|GST-SPOCD1-TFIISM	130	122	ELYRLPASKLTHKGEVEIPR	9	10.53	5	755.426	3772.09	755.425	3772.09	1.29552	0	TRUE	17873	E221121_25_Lumos_JZ_CO_160_DC_Tamo_TPRM_BS3_GTW_T2	20763	9923	5 ppm	Self	4798.71
sp|GST-SPOCD1-TFIISM_WT|GST-SPOCD1-TFIISM	111	111	KGLDIIEQQQK	1	sp|GST-SPOCD1-TFIISM_WT|GST-SPOCD1-TFIISM	130	122	ELYRLPASKLTHKGEVEIPR	9	10.5	5	755.426	3772.09	755.425	3772.09	0.761357	0	TRUE	17873	E221121_27_Lumos_JZ_CO_160_DC_Tamo_TPRM_BS3_GTW_T4	21048	10143	5 ppm	Self	4816.76
sp|GST-SPOCD1-TFIISM_WT|GST-SPOCD1-TFIISM	111	111	KGLDIIEQQQK	1	sp|GST-SPOCD1-TFIISM_WT|GST-SPOCD1-TFIISM	130	122	ELYRLPASKLTHKGEVEIPR	9	10.46	5	755.625	3773.09	755.425	3772.09	-0.43405	1	TRUE	17873	E221121_27_Lumos_JZ_CO_160_DC_Tamo_TPRM_BS3_GTW_T4	21044	10140	5 ppm	Self	4815.93
sp|GST-SPOCD1-TFIISM_WT|GST-SPOCD1-TFIISM	130	122	ELYRLPASKLTHK	9	sp|GST-SPOCD1-TFIISM_WT|GST-SPOCD1-TFIISM	111	111	KGLDIIEQQQK	1	10.13	4	749.177	2992.68	748.926	2991.68	-0.134248	1	TRUE	17873	E221121_27_Lumos_JZ_CO_160_DC_Tamo_TPRM_BS3_GTW_T4	19933	9348	5 ppm	Self	4644.48
sp|GST-SPOCD1-TFIISM_WT|GST-SPOCD1-TFIISM	130	126	LPASKLTHKGEVEIPRDLDQMLTLEDLMEPIVPR	5	sp|GST-SPOCD1-TFIISM_WT|GST-SPOCD1-TFIISM	111	111	KGLDIIEQQQK	1	9.29	5	1065.38	5321.85	1064.98	5319.85	0.0155762	2	TRUE	17873	E221121_27_Lumos_JZ_CO_160_DC_Tamo_TPRM_BS3_GTW_T4	34686	20857	5 ppm	Self	6672.75
sp|GST-SPOCD1-TFIISM_WT|GST-SPOCD1-TFIISM	130	122	ELYRLPASKLTHKGEVEIPR	9	sp|GST-SPOCD1-TFIISM_WT|GST-SPOCD1-TFIISM	111	111	KGLDIIEQQQK	1	9.08	6	629.689	3772.09	629.689	3772.09	0.871431	0	TRUE	17873	E221121_25_Lumos_JZ_CO_160_DC_Tamo_TPRM_BS3_GTW_T2	20793	9946	5 ppm	Self	4802.96
sp|GST-SPOCD1-TFIISM_WT|GST-SPOCD1-TFIISM	111	111	KGLDIIEQQQK	1	sp|GST-SPOCD1-TFIISM_WT|GST-SPOCD1-TFIISM	130	126	LPASKLTHK	5	8.68	4	608.604	2430.39	608.603	2430.38	0.682707	0	TRUE	17873	E221121_25_Lumos_JZ_CO_160_DC_Tamo_TPRM_BS3_GTW_T2	16891	7384	5 ppm	Self	4136.3
TPR-M-cHis	156	154	TGKGQPSNKEDVDDLVSQLR	3	TPR-M-cHis	237	227	ESAEFQTQLEKK	11	15.8	4	940.979	3759.89	940.977	3759.88	1.34965	0	TRUE	17873	E221121_27_Lumos_JZ_CO_160_DC_Tamo_TPRM_BS3_GTW_T4	21732	10692	5 ppm	Self	4905.85
TPR-M-cHis	156	154	TGKGQPSNKEDVDDLVSQLR	3	TPR-M-cHis	237	227	ESAEFQTQLEKK	11	11.46	4	941.227	3760.88	940.977	3759.88	-1.29317	1	TRUE	17873	E221121_27_Lumos_JZ_CO_160_DC_Tamo_TPRM_BS3_GTW_T4	21725	10687	5 ppm	Self	4904.71
sp|GST-SPOCD1-TFIISM_WT|GST-SPOCD1-TFIISM	130	126	LPASKLTHKGEVEIPR	5	sp|GST-SPOCD1-TFIISM_WT|GST-SPOCD1-TFIISM	121	112	GLDIIEQQQKELYR	10	15.36	4	912.256	3644.99	912.006	3643.99	-0.587123	1	TRUE	17873	E221121_25_Lumos_JZ_CO_160_DC_Tamo_TPRM_BS3_GTW_T2	20717	9891	5 ppm	Self	4791.4
sp|GST-SPOCD1-TFIISM_WT|GST-SPOCD1-TFIISM	121	112	GLDIIEQQQKELYR	10	sp|GST-SPOCD1-TFIISM_WT|GST-SPOCD1-TFIISM	130	126	LPASKLTHKGEVEIPRDLDQMLTLEDLMEPIVPR	5	15.22	5	1151.82	5754.04	1151.62	5753.04	-0.671026	1	TRUE	17873	E221121_25_Lumos_JZ_CO_160_DC_Tamo_TPRM_BS3_GTW_T2	35876	21879	5 ppm	Self	6833.2
sp|GST-SPOCD1-TFIISM_WT|GST-SPOCD1-TFIISM	121	112	GLDIIEQQQKELYR	10	sp|GST-SPOCD1-TFIISM_WT|GST-SPOCD1-TFIISM	130	126	LPASKLTHK	5	14.29	3	955.534	2863.58	955.534	2863.58	-0.0093751	0	TRUE	17873	E221121_25_Lumos_JZ_CO_160_DC_Tamo_TPRM_BS3_GTW_T2	19830	9246	5 ppm	Self	4658.36
sp|GST-SPOCD1-TFIISM_WT|GST-SPOCD1-TFIISM	130	126	LPASKLTHKGEVEIPR	5	sp|GST-SPOCD1-TFIISM_WT|GST-SPOCD1-TFIISM	121	112	GLDIIEQQQKELYR	10	13.63	4	912.005	3643.99	912.006	3643.99	-0.238203	0	TRUE	17873	E221121_27_Lumos_JZ_CO_160_DC_Tamo_TPRM_BS3_GTW_T4	20949	10071	5 ppm	Self	4801.62
sp|GST-SPOCD1-TFIISM_WT|GST-SPOCD1-TFIISM	121	112	GLDIIEQQQKELYR	10	sp|GST-SPOCD1-TFIISM_WT|GST-SPOCD1-TFIISM	130	126	LPASKLTHK	5	13.14	3	955.534	2863.58	955.534	2863.58	0.14978	0	TRUE	17873	E221121_27_Lumos_JZ_CO_160_DC_Tamo_TPRM_BS3_GTW_T4	19980	9379	5 ppm	Self	4652.52
sp|GST-SPOCD1-TFIISM_WT|GST-SPOCD1-TFIISM	130	126	LPASKLTHKGEVEIPR	5	sp|GST-SPOCD1-TFIISM_WT|GST-SPOCD1-TFIISM	121	112	GLDIIEQQQKELYR	10	13.02	4	912.005	3643.99	912.006	3643.99	-1.00577	0	TRUE	17873	E221121_25_Lumos_JZ_CO_160_DC_Tamo_TPRM_BS3_GTW_T2	20682	9862	5 ppm	Self	4787.13
sp|GST-SPOCD1-TFIISM_WT|GST-SPOCD1-TFIISM	130	126	LPASKLTHK	5	sp|GST-SPOCD1-TFIISM_WT|GST-SPOCD1-TFIISM	121	112	GLDIIEQQQKELYR	10	12.95	3	955.867	2864.58	955.534	2863.58	-1.77612	1	TRUE	17873	E221121_25_Lumos_JZ_CO_160_DC_Tamo_TPRM_BS3_GTW_T2	19828	9245	5 ppm	Self	4658
sp|GST-SPOCD1-TFIISM_WT|GST-SPOCD1-TFIISM	130	126	LPASKLTHKGEVEIPRDLDQMLTLEDLMEPIVPR	5	sp|GST-SPOCD1-TFIISM_WT|GST-SPOCD1-TFIISM	121	112	GLDIIEQQQKELYR	10	12.94	5	1152.02	5755.05	1151.62	5753.04	0.929797	2	TRUE	17873	E221121_25_Lumos_JZ_CO_160_DC_Tamo_TPRM_BS3_GTW_T2	35846	21862	5 ppm	Self	6827.83
sp|GST-SPOCD1-TFIISM_WT|GST-SPOCD1-TFIISM	130	126	LPASKLTHKbs3nh2GEVEIPR	5	sp|GST-SPOCD1-TFIISM_WT|GST-SPOCD1-TFIISM	121	112	GLDIIEQQQKELYR	10	12.66	4	951.281	3801.1	950.779	3799.09	0.185256	2	TRUE	17873	E221121_27_Lumos_JZ_CO_160_DC_Tamo_TPRM_BS3_GTW_T4	25882	13820	5 ppm	Self	5501.09
sp|GST-SPOCD1-TFIISM_WT|GST-SPOCD1-TFIISM	121	112	GLDIIEQQQKELYR	10	sp|GST-SPOCD1-TFIISM_WT|GST-SPOCD1-TFIISM	130	126	LPASKLTHKbs3nh2GEVEIPR	5	12.01	4	950.778	3799.08	950.779	3799.09	-1.64503	0	TRUE	17873	E221121_27_Lumos_JZ_CO_160_DC_Tamo_TPRM_BS3_GTW_T4	25868	13808	5 ppm	Self	5499.3
sp|GST-SPOCD1-TFIISM_WT|GST-SPOCD1-TFIISM	130	126	LPASKLTHKGEVEIPR	5	sp|GST-SPOCD1-TFIISM_WT|GST-SPOCD1-TFIISM	121	112	GLDIIEQQQKELYR	10	11.33	5	729.806	3643.99	729.806	3643.99	-0.141622	0	TRUE	17873	E221121_27_Lumos_JZ_CO_160_DC_Tamo_TPRM_BS3_GTW_T4	20964	10082	5 ppm	Self	4803.59
sp|GST-SPOCD1-TFIISM_WT|GST-SPOCD1-TFIISM	130	126	LPASKLTHKGEVEIPR	5	sp|GST-SPOCD1-TFIISM_WT|GST-SPOCD1-TFIISM	121	112	GLDIIEQQQKELYR	10	11.3	4	912.256	3644.99	912.006	3643.99	-1.0911	1	TRUE	17873	E221121_27_Lumos_JZ_CO_160_DC_Tamo_TPRM_BS3_GTW_T4	21003	10110	5 ppm	Self	4809.71
sp|GST-SPOCD1-TFIISM_WT|GST-SPOCD1-TFIISM	130	126	LPASKLTHKbs3nh2GEVEIPRDLDQMLTLEDLMEPIVPR	5	sp|GST-SPOCD1-TFIISM_WT|GST-SPOCD1-TFIISM	121	112	GLDIIEQQQKELYR	10	11.29	5	1183.03	5910.14	1182.63	5908.14	-1.25498	2	TRUE	17873	E221121_27_Lumos_JZ_CO_160_DC_Tamo_TPRM_BS3_GTW_T4	39135	24149	5 ppm	Self	7342.43
sp|GST-SPOCD1-TFIISM_WT|GST-SPOCD1-TFIISM	130	126	LPASKLTHK	5	sp|GST-SPOCD1-TFIISM_WT|GST-SPOCD1-TFIISM	121	111	Kbs3ohGLDIIEQQQKELYR	11	11.05	4	787.945	3147.75	787.946	3147.75	-1.38698	0	TRUE	17873	E221121_25_Lumos_JZ_CO_160_DC_Tamo_TPRM_BS3_GTW_T2	23860	12280	5 ppm	Self	5239.13
sp|GST-SPOCD1-TFIISM_WT|GST-SPOCD1-TFIISM	130	126	LPASKLTHK	5	sp|GST-SPOCD1-TFIISM_WT|GST-SPOCD1-TFIISM	121	112	GLDIIEQQQKELYR	10	10.73	4	716.903	2863.58	716.902	2863.58	0.293827	0	TRUE	17873	E221121_27_Lumos_JZ_CO_160_DC_Tamo_TPRM_BS3_GTW_T4	19954	9362	5 ppm	Self	4648.07
sp|GST-SPOCD1-TFIISM_WT|GST-SPOCD1-TFIISM	130	126	LPASKLTHKGEVEIPR	5	sp|GST-SPOCD1-TFIISM_WT|GST-SPOCD1-TFIISM	121	112	GLDIIEQQQKELYR	10	10.67	6	608.34	3644	608.34	3643.99	1.39502	0	TRUE	17873	E221121_25_Lumos_JZ_CO_160_DC_Tamo_TPRM_BS3_GTW_T2	20708	9883	5 ppm	Self	4790.4
sp|GST-SPOCD1-TFIISM_WT|GST-SPOCD1-TFIISM	121	111	Kbs3nh2GLDIIEQQQKELYR	11	sp|GST-SPOCD1-TFIISM_WT|GST-SPOCD1-TFIISM	130	126	LPASKLTHK	5	10.35	4	787.7	3146.77	787.7	3146.77	0.234836	0	TRUE	17873	E221121_27_Lumos_JZ_CO_160_DC_Tamo_TPRM_BS3_GTW_T4	22632	11348	5 ppm	Self	5042.66
sp|GST-SPOCD1-TFIISM_WT|GST-SPOCD1-TFIISM	130	126	LPASKLTHK	5	sp|GST-SPOCD1-TFIISM_WT|GST-SPOCD1-TFIISM	121	111	Kbs3nh2GLDIIEQQQKELYR	11	9.79	4	787.7	3146.77	787.7	3146.77	0.745828	0	TRUE	17873	E221121_25_Lumos_JZ_CO_160_DC_Tamo_TPRM_BS3_GTW_T2	22431	11191	5 ppm	Self	5037.06
sp|GST-SPOCD1-TFIISM_WT|GST-SPOCD1-TFIISM	121	112	GLDIIEQQQKELYR	10	sp|GST-SPOCD1-TFIISM_WT|GST-SPOCD1-TFIISM	130	126	LPASKLTHK	5	9.68	4	717.152	2864.58	716.902	2863.58	-1.92939	1	TRUE	17873	E221121_25_Lumos_JZ_CO_160_DC_Tamo_TPRM_BS3_GTW_T2	19934	9325	5 ppm	Self	4673.13
sp|GST-SPOCD1-TFIISM_WT|GST-SPOCD1-TFIISM	121	111	Kbs3ohGLDIIEQQQKELYR	11	sp|GST-SPOCD1-TFIISM_WT|GST-SPOCD1-TFIISM	130	126	LPASKLTHK	5	9.66	4	787.945	3147.75	787.946	3147.75	-0.658429	0	TRUE	17873	E221121_27_Lumos_JZ_CO_160_DC_Tamo_TPRM_BS3_GTW_T4	23990	12390	5 ppm	Self	5230.93
sp|GST-SPOCD1-TFIISM_WT|GST-SPOCD1-TFIISM	130	126	LPASKLTHK	5	sp|GST-SPOCD1-TFIISM_WT|GST-SPOCD1-TFIISM	121	112	GLDIIEQQQKELYR	10	9.53	4	716.903	2863.58	716.902	2863.58	0.262423	0	TRUE	17873	E221121_25_Lumos_JZ_CO_160_DC_Tamo_TPRM_BS3_GTW_T2	19801	9224	5 ppm	Self	4654.16
sp|GST-SPOCD1-TFIISM_WT|GST-SPOCD1-TFIISM	130	126	LPASKLTHK	5	sp|GST-SPOCD1-TFIISM_WT|GST-SPOCD1-TFIISM	121	112	GLDIIEQQQKELYR	10	8.46	4	717.153	2864.58	716.902	2863.58	-0.876324	1	TRUE	17873	E221121_27_Lumos_JZ_CO_160_DC_Tamo_TPRM_BS3_GTW_T4	20092	9466	5 ppm	Self	4667.51
sp|GST-SPOCD1-TFIISM_WT|GST-SPOCD1-TFIISM	121	112	GLDIIEQQQKELYR	10	sp|GST-SPOCD1-TFIISM_WT|GST-SPOCD1-TFIISM	130	126	LPASKLTbs3ohHKGEVEIPRDLDQMLTLEDLMEPIVPR	5	8.37	5	1183.03	5910.14	1182.83	5909.12	1.88061	1	TRUE	17873	E221121_25_Lumos_JZ_CO_160_DC_Tamo_TPRM_BS3_GTW_T2	39726	24968	5 ppm	Self	7344.3
sp|GST-SPOCD1-TFIISM_WT|GST-SPOCD1-TFIISM	121	111	KGLDIIEQQQKELYR	11	sp|GST-SPOCD1-TFIISM_WT|GST-SPOCD1-TFIISM	130	126	LPASKLTHK	5	8.33	5	599.342	2991.68	599.342	2991.68	0.134758	0	TRUE	17873	E221121_25_Lumos_JZ_CO_160_DC_Tamo_TPRM_BS3_GTW_T2	17871	8085	5 ppm	Self	4289.83
sp|GST-SPOCD1-TFIISM_WT|GST-SPOCD1-TFIISM	121	112	GLDIIEQQQKELYR	10	sp|GST-SPOCD1-TFIISM_WT|GST-SPOCD1-TFIISM	130	126	LPASKLTHKbs3ohGEVEIPR	5	8.09	5	761.022	3800.07	761.022	3800.07	0.404002	0	TRUE	17873	E221121_25_Lumos_JZ_CO_160_DC_Tamo_TPRM_BS3_GTW_T2	26652	14441	5 ppm	Self	5624.63
sp|GST-SPOCD1-TFIISM_WT|GST-SPOCD1-TFIISM	130	126	LPASKLTHKGEVEIPRDLDQMLTLEDLMEPIVPR	5	sp|GST-SPOCD1-TFIISM_WT|GST-SPOCD1-TFIISM	121	112	GLDIIEQQQKELYbs3nh2R	10	7.76	5	1183.03	5910.14	1182.63	5908.14	-1.04854	2	TRUE	17873	E221121_27_Lumos_JZ_CO_160_DC_Tamo_TPRM_BS3_GTW_T4	41095	25709	5 ppm	Self	7606.76
sp|GST-SPOCD1-TFIISM_WT|GST-SPOCD1-TFIISM	121	112	GLDIIEQQQKELYR	10	sp|GST-SPOCD1-TFIISM_WT|GST-SPOCD1-TFIISM	130	126	LPASKLTHK	5	7.39	5	573.923	2864.58	573.723	2863.58	-1.65701	1	TRUE	17873	E221121_25_Lumos_JZ_CO_160_DC_Tamo_TPRM_BS3_GTW_T2	19927	9321	5 ppm	Self	4671.78
sp|GST-SPOCD1-TFIISM_WT|GST-SPOCD1-TFIISM	121	111	Kbs3ohGLDIIEQQQKELYR	11	sp|GST-SPOCD1-TFIISM_WT|GST-SPOCD1-TFIISM	130	126	LPASKLTHK	5	7.38	4	788.197	3148.76	787.946	3147.75	-0.127807	1	TRUE	17873	E221121_25_Lumos_JZ_CO_160_DC_Tamo_TPRM_BS3_GTW_T2	23824	12253	5 ppm	Self	5233.77
sp|GST-SPOCD1-TFIISM_WT|GST-SPOCD1-TFIISM	121	111	KGLDIIEQQQKELYR	11	sp|GST-SPOCD1-TFIISM_WT|GST-SPOCD1-TFIISM	130	126	LPASKLTHK	5	7.17	4	749.176	2992.67	748.926	2991.68	-1.7141	1	TRUE	17873	E221121_25_Lumos_JZ_CO_160_DC_Tamo_TPRM_BS3_GTW_T2	17862	8078	5 ppm	Self	4288.83
sp|GST-SPOCD1-TFIISM_WT|GST-SPOCD1-TFIISM	121	112	GLDIIEQQQKELYR	10	sp|GST-SPOCD1-TFIISM_WT|GST-SPOCD1-TFIISM	130	126	LPASKLTHK	5	6.94	5	573.723	2863.58	573.723	2863.58	-1.04046	0	TRUE	17873	E221121_25_Lumos_JZ_CO_160_DC_Tamo_TPRM_BS3_GTW_T2	19805	9227	5 ppm	Self	4654.52
sp|GST-SPOCD1-TFIISM_WT|GST-SPOCD1-TFIISM	121	112	GLDIIEQQQKELYRLPASK	10	sp|GST-SPOCD1-TFIISM_WT|GST-SPOCD1-TFIISM	134	131	LTHKGEVEIPR	4	15.3	4	912.507	3646	912.006	3643.99	-0.806293	2	TRUE	17873	E221121_27_Lumos_JZ_CO_160_DC_Tamo_TPRM_BS3_GTW_T4	22186	11007	5 ppm	Self	4978.74
sp|GST-SPOCD1-TFIISM_WT|GST-SPOCD1-TFIISM	121	112	GLDIIEQQQKELYR	10	sp|GST-SPOCD1-TFIISM_WT|GST-SPOCD1-TFIISM	134	131	LTHKGEVEIPR	4	14.15	4	787.93	3147.69	787.93	3147.69	-0.298117	0	TRUE	17873	E221121_25_Lumos_JZ_CO_160_DC_Tamo_TPRM_BS3_GTW_T2	21315	10369	5 ppm	Self	4869.44
sp|GST-SPOCD1-TFIISM_WT|GST-SPOCD1-TFIISM	121	112	GLDIIEQQQKELYRLPASK	10	sp|GST-SPOCD1-TFIISM_WT|GST-SPOCD1-TFIISM	134	131	LTHKGEVEIPR	4	13.81	5	729.806	3644	729.806	3643.99	0.412397	0	TRUE	17873	E221121_25_Lumos_JZ_CO_160_DC_Tamo_TPRM_BS3_GTW_T2	21926	10807	5 ppm	Self	4964.24
sp|GST-SPOCD1-TFIISM_WT|GST-SPOCD1-TFIISM	121	112	GLDIIEQQQKELYRLPASK	10	sp|GST-SPOCD1-TFIISM_WT|GST-SPOCD1-TFIISM	134	131	LTHKGEVEIPR	4	13.28	4	912.256	3644.99	912.006	3643.99	-1.12251	1	TRUE	17873	E221121_25_Lumos_JZ_CO_160_DC_Tamo_TPRM_BS3_GTW_T2	21940	10814	5 ppm	Self	4967.34
sp|GST-SPOCD1-TFIISM_WT|GST-SPOCD1-TFIISM	134	131	LTHKGEVEIPR	4	sp|GST-SPOCD1-TFIISM_WT|GST-SPOCD1-TFIISM	121	112	GLDIIEQQQKELYR	10	13.15	4	787.931	3147.7	787.93	3147.69	1.12761	0	TRUE	17873	E221121_27_Lumos_JZ_CO_160_DC_Tamo_TPRM_BS3_GTW_T4	21595	10583	5 ppm	Self	4887.76
sp|GST-SPOCD1-TFIISM_WT|GST-SPOCD1-TFIISM	134	131	LTHKGEVEIPR	4	sp|GST-SPOCD1-TFIISM_WT|GST-SPOCD1-TFIISM	121	112	GLDIIEQQQKELYRLPASK	10	12.98	5	730.207	3646	729.806	3643.99	-0.191037	2	TRUE	17873	E221121_27_Lumos_JZ_CO_160_DC_Tamo_TPRM_BS3_GTW_T4	22181	11005	5 ppm	Self	4977.36
sp|GST-SPOCD1-TFIISM_WT|GST-SPOCD1-TFIISM	121	112	GLDIIEQQQKELYR	10	sp|GST-SPOCD1-TFIISM_WT|GST-SPOCD1-TFIISM	134	131	LTHKGEVEIPR	4	12.77	5	630.546	3147.69	630.546	3147.69	-0.476715	0	TRUE	17873	E221121_25_Lumos_JZ_CO_160_DC_Tamo_TPRM_BS3_GTW_T2	21296	10353	5 ppm	Self	4867.17
sp|GST-SPOCD1-TFIISM_WT|GST-SPOCD1-TFIISM	134	131	LTHKGEVEIPRDLDQMLTLEDLMEPIVPR	4	sp|GST-SPOCD1-TFIISM_WT|GST-SPOCD1-TFIISM	121	112	GLDIIEQQQKELYR	10	12.64	6	877.299	5257.75	877.131	5256.74	0.582019	1	TRUE	17873	E221121_25_Lumos_JZ_CO_160_DC_Tamo_TPRM_BS3_GTW_T2	38157	23762	5 ppm	Self	7121.05
sp|GST-SPOCD1-TFIISM_WT|GST-SPOCD1-TFIISM	121	112	GLDIIEQQQKELYRLPASK	10	sp|GST-SPOCD1-TFIISM_WT|GST-SPOCD1-TFIISM	134	131	LTHKGEVEIPR	4	12.25	5	730.007	3645	729.806	3643.99	0.46091	1	TRUE	17873	E221121_27_Lumos_JZ_CO_160_DC_Tamo_TPRM_BS3_GTW_T4	22157	10989	5 ppm	Self	4973.48
sp|GST-SPOCD1-TFIISM_WT|GST-SPOCD1-TFIISM	121	112	GLDIIEQQQKELYRLPASK	10	sp|GST-SPOCD1-TFIISM_WT|GST-SPOCD1-TFIISM	134	131	LTHKGEVEIPR	4	12.17	5	729.807	3644	729.806	3643.99	0.778329	0	TRUE	17873	E221121_27_Lumos_JZ_CO_160_DC_Tamo_TPRM_BS3_GTW_T4	22152	10985	5 ppm	Self	4972.57
sp|GST-SPOCD1-TFIISM_WT|GST-SPOCD1-TFIISM	134	126	LPASbs3ohKLTHKGEVEIPRDLDQMLTLEDLMEPIVPR	9	sp|GST-SPOCD1-TFIISM_WT|GST-SPOCD1-TFIISM	121	112	GLDIIEQQQKELYR	10	11.65	5	1183.23	5911.13	1182.83	5909.12	-0.172877	2	TRUE	17873	E221121_25_Lumos_JZ_CO_160_DC_Tamo_TPRM_BS3_GTW_T2	40327	25483	5 ppm	Self	7415.11
sp|GST-SPOCD1-TFIISM_WT|GST-SPOCD1-TFIISM	134	126	LPASKbs3ohLTHKGEVEIPRDLDQMLTLEDLMEPIVPR	9	sp|GST-SPOCD1-TFIISM_WT|GST-SPOCD1-TFIISM	121	112	GLDIIEQQQKELYR	10	11.57	5	1183.03	5910.13	1182.83	5909.12	0.642186	1	TRUE	17873	E221121_25_Lumos_JZ_CO_160_DC_Tamo_TPRM_BS3_GTW_T2	40352	25501	5 ppm	Self	7418.94
sp|GST-SPOCD1-TFIISM_WT|GST-SPOCD1-TFIISM	121	112	GLDIIEQQQKELYRLPASK	10	sp|GST-SPOCD1-TFIISM_WT|GST-SPOCD1-TFIISM	134	131	LTHKGEVEIPR	4	11.44	6	608.339	3643.99	608.34	3643.99	-0.611596	0	TRUE	17873	E221121_25_Lumos_JZ_CO_160_DC_Tamo_TPRM_BS3_GTW_T2	21934	10811	5 ppm	Self	4965.95
sp|GST-SPOCD1-TFIISM_WT|GST-SPOCD1-TFIISM	134	131	LTHKGEVEIPR	4	sp|GST-SPOCD1-TFIISM_WT|GST-SPOCD1-TFIISM	121	112	GLDIIEQQQKELYRLPASK	10	11.33	6	608.674	3646	608.34	3643.99	0.0560007	2	TRUE	17873	E221121_27_Lumos_JZ_CO_160_DC_Tamo_TPRM_BS3_GTW_T4	22193	11011	5 ppm	Self	4980.1
sp|GST-SPOCD1-TFIISM_WT|GST-SPOCD1-TFIISM	134	131	LTHKGEVEIPR	4	sp|GST-SPOCD1-TFIISM_WT|GST-SPOCD1-TFIISM	121	112	GLDIIEQQQKELYR	10	11.17	5	630.546	3147.7	630.546	3147.69	0.813054	0	TRUE	17873	E221121_27_Lumos_JZ_CO_160_DC_Tamo_TPRM_BS3_GTW_T4	21573	10565	5 ppm	Self	4884.79
sp|GST-SPOCD1-TFIISM_WT|GST-SPOCD1-TFIISM	134	126	LPASKLTHKGEVEIPRDLDQMLTLEDLMEPIVPR	9	sp|GST-SPOCD1-TFIISM_WT|GST-SPOCD1-TFIISM	121	112	GLDIIEQQQKELYR	10	11.16	6	960.181	5755.04	959.848	5753.04	-1.10801	2	TRUE	17873	E221121_27_Lumos_JZ_CO_160_DC_Tamo_TPRM_BS3_GTW_T4	36039	21975	5 ppm	Self	6840.96
sp|GST-SPOCD1-TFIISM_WT|GST-SPOCD1-TFIISM	134	131	LTHKGEVEIPRDLDQMLTLEDLMEPIVPR	4	sp|GST-SPOCD1-TFIISM_WT|GST-SPOCD1-TFIISM	121	112	GLDIIEQQQKELYR	10	11.09	6	877.131	5256.74	877.131	5256.74	0.639747	0	TRUE	17873	E221121_25_Lumos_JZ_CO_160_DC_Tamo_TPRM_BS3_GTW_T2	38226	23821	5 ppm	Self	7128.92
sp|GST-SPOCD1-TFIISM_WT|GST-SPOCD1-TFIISM	134	126	LPASKLTHKGEVEIPRDLDQMLTLEDLMEPIVPR	9	sp|GST-SPOCD1-TFIISM_WT|GST-SPOCD1-TFIISM	121	112	GLDIIEQQQKELYR	10	11.07	6	959.848	5753.05	959.848	5753.04	0.460015	0	TRUE	17873	E221121_27_Lumos_JZ_CO_160_DC_Tamo_TPRM_BS3_GTW_T4	36050	21983	5 ppm	Self	6842.45
sp|GST-SPOCD1-TFIISM_WT|GST-SPOCD1-TFIISM	134	131	LTHKGEVEIPR	4	sp|GST-SPOCD1-TFIISM_WT|GST-SPOCD1-TFIISM	121	112	GLDIIEQQQKELYR	10	10.91	5	630.746	3148.69	630.546	3147.69	-0.425509	1	TRUE	17873	E221121_27_Lumos_JZ_CO_160_DC_Tamo_TPRM_BS3_GTW_T4	21667	10641	5 ppm	Self	4897.16
sp|GST-SPOCD1-TFIISM_WT|GST-SPOCD1-TFIISM	134	131	LTHKGEVEIPRDLDQMoxLTLEDLMEPIVPR	4	sp|GST-SPOCD1-TFIISM_WT|GST-SPOCD1-TFIISM	121	112	GLDIIEQQQKELYR	10	10.75	5	1055.75	5273.74	1055.55	5272.74	-0.501799	1	TRUE	17873	E221121_25_Lumos_JZ_CO_160_DC_Tamo_TPRM_BS3_GTW_T2	34971	21137	5 ppm	Self	6719.63
sp|GST-SPOCD1-TFIISM_WT|GST-SPOCD1-TFIISM	121	112	GLDIIEQQQKELYR	10	sp|GST-SPOCD1-TFIISM_WT|GST-SPOCD1-TFIISM	134	126	LPASKbs3ohLTHKGEVEIPR	9	10.69	4	951.026	3800.07	951.025	3800.07	0.664516	0	TRUE	17873	E221121_25_Lumos_JZ_CO_160_DC_Tamo_TPRM_BS3_GTW_T2	26664	14452	5 ppm	Self	5625.69
sp|GST-SPOCD1-TFIISM_WT|GST-SPOCD1-TFIISM	134	126	LPASKLTHKGEVEIPRDLDQMLTLEDLMEPIVPR	9	sp|GST-SPOCD1-TFIISM_WT|GST-SPOCD1-TFIISM	121	112	GLDIIEQQQKELYR	10	10.4	6	960.014	5754.04	959.848	5753.04	-0.577967	1	TRUE	17873	E221121_25_Lumos_JZ_CO_160_DC_Tamo_TPRM_BS3_GTW_T2	35865	21873	5 ppm	Self	6831.35
sp|GST-SPOCD1-TFIISM_WT|GST-SPOCD1-TFIISM	121	112	GLDIIEQQQKELYR	10	sp|GST-SPOCD1-TFIISM_WT|GST-SPOCD1-TFIISM	134	126	LPASKbs3ohLTHKGEVEIPR	9	10.24	5	761.222	3801.07	761.022	3800.07	-0.301413	1	TRUE	17873	E221121_25_Lumos_JZ_CO_160_DC_Tamo_TPRM_BS3_GTW_T2	26608	14404	5 ppm	Self	5619.42
sp|GST-SPOCD1-TFIISM_WT|GST-SPOCD1-TFIISM	121	112	GLDIIEQQQKELYR	10	sp|GST-SPOCD1-TFIISM_WT|GST-SPOCD1-TFIISM	134	126	LPASKLTHKGEVEIPRDLDQMLTLEDLMEPIVPR	9	10.14	6	960.182	5755.05	959.848	5753.04	-0.439955	2	TRUE	17873	E221121_25_Lumos_JZ_CO_160_DC_Tamo_TPRM_BS3_GTW_T2	35870	21876	5 ppm	Self	6832.07
sp|GST-SPOCD1-TFIISM_WT|GST-SPOCD1-TFIISM	121	112	GLDIIEQQQKELYR	10	sp|GST-SPOCD1-TFIISM_WT|GST-SPOCD1-TFIISM	134	126	LPASKbs3ohLTHKGEVEIPR	9	10.03	5	761.022	3800.07	761.022	3800.07	0.67601	0	TRUE	17873	E221121_27_Lumos_JZ_CO_160_DC_Tamo_TPRM_BS3_GTW_T4	26868	14602	5 ppm	Self	5633.73
sp|GST-SPOCD1-TFIISM_WT|GST-SPOCD1-TFIISM	121	112	GLDIIEQQQKELYR	10	sp|GST-SPOCD1-TFIISM_WT|GST-SPOCD1-TFIISM	134	126	LPASKbs3ohLTHKGEVEIPR	9	9.68	5	761.222	3801.08	761.022	3800.07	-0.0293963	1	TRUE	17873	E221121_27_Lumos_JZ_CO_160_DC_Tamo_TPRM_BS3_GTW_T4	26828	14567	5 ppm	Self	5629.05
sp|GST-SPOCD1-TFIISM_WT|GST-SPOCD1-TFIISM	134	131	LTHKGEVEIPR	4	sp|GST-SPOCD1-TFIISM_WT|GST-SPOCD1-TFIISM	121	112	GLDIIEQQQKELYR	10	9.65	4	788.181	3148.7	787.93	3147.69	0.186457	1	TRUE	17873	E221121_25_Lumos_JZ_CO_160_DC_Tamo_TPRM_BS3_GTW_T2	21459	10478	5 ppm	Self	4890.5
sp|GST-SPOCD1-TFIISM_WT|GST-SPOCD1-TFIISM	134	126	LPASKLTbs3ohHKGEVEIPRDLDQMLTLEDLMEPIVPR	9	sp|GST-SPOCD1-TFIISM_WT|GST-SPOCD1-TFIISM	121	112	GLDIIEQQQKELYR	10	9.56	6	986.028	5910.12	985.861	5909.12	-0.196091	1	TRUE	17873	E221121_25_Lumos_JZ_CO_160_DC_Tamo_TPRM_BS3_GTW_T2	40367	25513	5 ppm	Self	7421
sp|GST-SPOCD1-TFIISM_WT|GST-SPOCD1-TFIISM	121	112	GLDIIEQQQKELYRLPASK	10	sp|GST-SPOCD1-TFIISM_WT|GST-SPOCD1-TFIISM	134	131	LTHKGEVEIPR	4	9.44	6	608.508	3645	608.34	3643.99	1.64419	1	TRUE	17873	E221121_27_Lumos_JZ_CO_160_DC_Tamo_TPRM_BS3_GTW_T4	22164	10994	5 ppm	Self	4974.37
sp|GST-SPOCD1-TFIISM_WT|GST-SPOCD1-TFIISM	121	112	GLDIIEQQQKELYR	10	sp|GST-SPOCD1-TFIISM_WT|GST-SPOCD1-TFIISM	134	131	LTHKGEVEIPR	4	9.18	3	1050.24	3147.69	1050.24	3147.69	-0.468097	0	TRUE	17873	E221121_25_Lumos_JZ_CO_160_DC_Tamo_TPRM_BS3_GTW_T2	21356	10400	5 ppm	Self	4875.53
sp|GST-SPOCD1-TFIISM_WT|GST-SPOCD1-TFIISM	134	131	LTHKGEVEIPR	4	sp|GST-SPOCD1-TFIISM_WT|GST-SPOCD1-TFIISM	121	112	GLDIIEQQQKELYR	10	8.9	5	630.746	3148.69	630.546	3147.69	-0.844112	1	TRUE	17873	E221121_25_Lumos_JZ_CO_160_DC_Tamo_TPRM_BS3_GTW_T2	21471	10488	5 ppm	Self	4891.79
sp|GST-SPOCD1-TFIISM_WT|GST-SPOCD1-TFIISM	134	131	LTHKGEVEIPRDLDQMLTLEDLMoxEPIVPR	4	sp|GST-SPOCD1-TFIISM_WT|GST-SPOCD1-TFIISM	121	112	GLDIIEQQQKELYR	10	8.88	5	1055.95	5274.74	1055.55	5272.74	-1.0682	2	TRUE	17873	E221121_25_Lumos_JZ_CO_160_DC_Tamo_TPRM_BS3_GTW_T2	34810	21007	5 ppm	Self	6698.8
sp|GST-SPOCD1-TFIISM_WT|GST-SPOCD1-TFIISM	121	112	GLDIIEQQQKELYR	10	sp|GST-SPOCD1-TFIISM_WT|GST-SPOCD1-TFIISM	134	131	LTHKGEVEIPR	4	7.81	4	788.181	3148.69	787.93	3147.69	-1.02153	1	TRUE	17873	E221121_27_Lumos_JZ_CO_160_DC_Tamo_TPRM_BS3_GTW_T4	21661	10636	5 ppm	Self	4896.44
sp|GST-SPOCD1-TFIISM_WT|GST-SPOCD1-TFIISM	121	112	GLDIIEQQQKELYR	10	sp|GST-SPOCD1-TFIISM_WT|GST-SPOCD1-TFIISM	134	126	LPASKbs3ohLTHKGEVEIPR	9	7.61	4	951.277	3801.08	951.025	3800.07	1.16158	1	TRUE	17873	E221121_27_Lumos_JZ_CO_160_DC_Tamo_TPRM_BS3_GTW_T4	26821	14561	5 ppm	Self	5628.41
TPR-M-cHis	564	558	LLEEDVKR	7	TPR-M-cHis	556	549	SGMLQAEKK	8	15.29	3	710.721	2129.14	710.721	2129.14	-0.00936803	0	TRUE	17873	E221121_27_Lumos_JZ_CO_160_DC_Tamo_TPRM_BS3_GTW_T4	16394	7080	5 ppm	Self	4024.08
TPR-M-cHis	556	549	SGMLQAEKK	8	TPR-M-cHis	564	558	LLEEDVKR	7	14.8	3	710.721	2129.14	710.721	2129.14	0.903884	0	TRUE	17873	E221121_25_Lumos_JZ_CO_160_DC_Tamo_TPRM_BS3_GTW_T2	16118	6869	5 ppm	Self	4004.37
TPR-M-cHis	556	549	SGMLQAEKK	8	TPR-M-cHis	564	558	LLEEDVKR	7	10.35	3	711.055	2130.14	710.721	2129.14	-0.0115062	1	TRUE	17873	E221121_25_Lumos_JZ_CO_160_DC_Tamo_TPRM_BS3_GTW_T2	16172	6904	5 ppm	Self	4013.58
TPR-M-cHis	122	109	RQLDTETNLHLNTKELLK	14	TPR-M-cHis	130	127	NAQKEIATLK	4	14.85	4	855.478	3417.88	855.478	3417.88	0.12619	0	TRUE	17873	E221121_25_Lumos_JZ_CO_160_DC_Tamo_TPRM_BS3_GTW_T2	19291	8866	5 ppm	Self	4573.73
TPR-M-cHis	130	127	NAQKEIATLK	4	TPR-M-cHis	122	109	RQLDTETNLHLNTKELLK	14	12.34	4	855.728	3418.88	855.478	3417.88	-0.680316	1	TRUE	17873	E221121_27_Lumos_JZ_CO_160_DC_Tamo_TPRM_BS3_GTW_T4	19509	9036	5 ppm	Self	4581.45
TPR-M-cHis	122	109	RQLDTETNLHLNTKELLK	14	TPR-M-cHis	130	127	NAQKEIATLK	4	10.11	5	684.986	3419.9	684.584	3417.88	1.70983	2	TRUE	17873	E221121_25_Lumos_JZ_CO_160_DC_Tamo_TPRM_BS3_GTW_T2	19303	8876	5 ppm	Self	4575.04
TPR-M-cHis	122	109	RQLDTETNLHLNTKELLK	14	TPR-M-cHis	130	127	NAQKEIATLK	4	8.82	5	684.784	3418.89	684.584	3417.88	-0.23843	1	TRUE	17873	E221121_27_Lumos_JZ_CO_160_DC_Tamo_TPRM_BS3_GTW_T4	19493	9025	5 ppm	Self	4578.85
sp|GST-SPOCD1-TFIISM_WT|GST-SPOCD1-TFIISM	99	78	VAHCcmDVTPNNLVQMSSIQLAPKELSR	22	sp|GST-SPOCD1-TFIISM_WT|GST-SPOCD1-TFIISM	121	112	GLDIIEQQQKELYRLPASK	10	14.5	5	1055.56	5272.76	1055.56	5272.76	1.12644	0	TRUE	17873	E221121_25_Lumos_JZ_CO_160_DC_Tamo_TPRM_BS3_GTW_T2	29430	16588	5 ppm	Self	6011.35
sp|GST-SPOCD1-TFIISM_WT|GST-SPOCD1-TFIISM	99	78	VAHCcmDVTPNNLVQMSSIQLAPKELSR	22	sp|GST-SPOCD1-TFIISM_WT|GST-SPOCD1-TFIISM	121	112	GLDIIEQQQKELYR	10	14.43	5	956.3	4776.46	956.299	4776.46	0.773363	0	TRUE	17873	E221121_27_Lumos_JZ_CO_160_DC_Tamo_TPRM_BS3_GTW_T4	30078	17126	5 ppm	Self	6070.16
sp|GST-SPOCD1-TFIISM_WT|GST-SPOCD1-TFIISM	121	112	GLDIIEQQQKELYRLPASK	10	sp|GST-SPOCD1-TFIISM_WT|GST-SPOCD1-TFIISM	99	78	VAHCcmDVTPNNLVQMSSIQLAPKELSR	22	13.03	6	879.801	5272.76	879.8	5272.76	1.07403	0	TRUE	17873	E221121_27_Lumos_JZ_CO_160_DC_Tamo_TPRM_BS3_GTW_T4	29630	16756	5 ppm	Self	6013.73
sp|GST-SPOCD1-TFIISM_WT|GST-SPOCD1-TFIISM	99	78	VAHCcmDVTPNNLVQMSSIQLAPKELSR	22	sp|GST-SPOCD1-TFIISM_WT|GST-SPOCD1-TFIISM	121	112	GLDIIEQQQKELYRLPASK	10	12.57	6	879.801	5272.76	879.8	5272.76	0.418263	0	TRUE	17873	E221121_25_Lumos_JZ_CO_160_DC_Tamo_TPRM_BS3_GTW_T2	29451	16606	5 ppm	Self	6013.63
sp|GST-SPOCD1-TFIISM_WT|GST-SPOCD1-TFIISM	121	112	GLDIIEQQQKELYR	10	sp|GST-SPOCD1-TFIISM_WT|GST-SPOCD1-TFIISM	99	78	VAHCcmDVTPNNLVQMSSIQLAPKELSR	22	12.23	5	956.3	4776.46	956.299	4776.46	0.869607	0	TRUE	17873	E221121_25_Lumos_JZ_CO_160_DC_Tamo_TPRM_BS3_GTW_T2	29913	16992	5 ppm	Self	6071.42
sp|GST-SPOCD1-TFIISM_WT|GST-SPOCD1-TFIISM	121	112	GLDIIEQQQKELYR	10	sp|GST-SPOCD1-TFIISM_WT|GST-SPOCD1-TFIISM	99	78	VAHCcmDVTPNNLVQMSSIQLAPKELSR	22	11.34	4	1195.37	4777.47	1195.12	4776.46	0.981032	1	TRUE	17873	E221121_27_Lumos_JZ_CO_160_DC_Tamo_TPRM_BS3_GTW_T4	30087	17134	5 ppm	Self	6071.33
sp|GST-SPOCD1-TFIISM_WT|GST-SPOCD1-TFIISM	121	112	GLDIIEQQQKELYRLPASK	10	sp|GST-SPOCD1-TFIISM_WT|GST-SPOCD1-TFIISM	99	78	VAHCcmDVTPNNLVQMSSIQLAPKELSR	22	7.89	4	1319.7	5274.77	1319.2	5272.76	1.419	2	TRUE	17873	E221121_25_Lumos_JZ_CO_160_DC_Tamo_TPRM_BS3_GTW_T2	29431	16589	5 ppm	Self	6011.45
sp|GST-SPOCD1-TFIISM_WT|GST-SPOCD1-TFIISM	99	78	VAHCcmDVTPNNLVQMSSIQLAPKELSR	22	sp|GST-SPOCD1-TFIISM_WT|GST-SPOCD1-TFIISM	134	131	LTHKGEVEIPRDLDQMLTLEDLMEPIVPR	4	14.21	6	1073.06	6432.31	1072.89	6431.3	0.263015	1	TRUE	17873	E221121_25_Lumos_JZ_CO_160_DC_Tamo_TPRM_BS3_GTW_T2	37733	23408	5 ppm	Self	7067.71
sp|GST-SPOCD1-TFIISM_WT|GST-SPOCD1-TFIISM	134	131	LTHKGEVEIPR	4	sp|GST-SPOCD1-TFIISM_WT|GST-SPOCD1-TFIISM	99	78	VAHCcmDVTPNNLVQMSSIQLAPKELSR	22	11.93	6	721.382	4322.25	721.383	4322.25	-0.540078	0	TRUE	17873	E221121_25_Lumos_JZ_CO_160_DC_Tamo_TPRM_BS3_GTW_T2	24437	12737	5 ppm	Self	5315.99
sp|GST-SPOCD1-TFIISM_WT|GST-SPOCD1-TFIISM	134	131	LTHKGEVEIPR	4	sp|GST-SPOCD1-TFIISM_WT|GST-SPOCD1-TFIISM	99	78	VAHCcmDVTPNNLVQMSSIQLAPKELSR	22	11.07	5	865.658	4323.25	865.458	4322.25	-0.293658	1	TRUE	17873	E221121_27_Lumos_JZ_CO_160_DC_Tamo_TPRM_BS3_GTW_T4	24505	12778	5 ppm	Self	5305.59
TPR-M-cHis	557	557	KLLEEDVK	1	TPR-M-cHis	548	530	KLELDILPLQEANAELSEKSGMLQAEK	19	14.19	5	822.445	4107.19	822.446	4107.19	-0.058678	0	TRUE	17873	E221121_25_Lumos_JZ_CO_160_DC_Tamo_TPRM_BS3_GTW_T2	33987	20321	5 ppm	Self	6597.48
TPR-M-cHis	548	530	KLELDILPLQEANAELSEKSGMLQAEK	19	TPR-M-cHis	557	557	KLLEEDVK	1	13.43	4	1027.8	4107.18	1027.81	4107.19	-1.71631	0	TRUE	17873	E221121_27_Lumos_JZ_CO_160_DC_Tamo_TPRM_BS3_GTW_T4	34286	20522	5 ppm	Self	6622.57
TPR-M-cHis	548	530	KLELDILPLQEANAELSEKSGMLQAEK	19	TPR-M-cHis	557	557	KLLEEDVK	1	13.24	4	1028.06	4108.19	1027.81	4107.19	-0.157144	1	TRUE	17873	E221121_27_Lumos_JZ_CO_160_DC_Tamo_TPRM_BS3_GTW_T4	34356	20585	5 ppm	Self	6630.14
TPR-M-cHis	548	530	KLELDILPLQEANAELSEKSGMLQAEK	19	TPR-M-cHis	557	557	KLLEEDVK	1	12.54	5	822.447	4107.2	822.446	4107.19	1.23433	0	TRUE	17873	E221121_27_Lumos_JZ_CO_160_DC_Tamo_TPRM_BS3_GTW_T4	34303	20537	5 ppm	Self	6624.3
TPR-M-cHis	548	530	KLELDILPLQEANAELSEKSGMLQAEK	19	TPR-M-cHis	557	557	KLLEEDVK	1	12.41	5	822.847	4109.2	822.446	4107.19	0.44836	2	TRUE	17873	E221121_27_Lumos_JZ_CO_160_DC_Tamo_TPRM_BS3_GTW_T4	34275	20512	5 ppm	Self	6621.4
TPR-M-cHis	557	557	KLLEEDVK	1	TPR-M-cHis	548	530	KLELDILPLQEANAELSEKSGMLQAEK	19	11.41	4	1028.05	4108.19	1027.81	4107.19	-0.901163	1	TRUE	17873	E221121_25_Lumos_JZ_CO_160_DC_Tamo_TPRM_BS3_GTW_T2	33947	20288	5 ppm	Self	6592.4
TPR-M-cHis	162	157	GQPSNKEDVDDLVSQLR	6	TPR-M-cHis	162	157	GQPSNKEDVDDLVSQLR	6	13.94	4	985.24	3936.93	984.991	3935.93	-1.35854	1	TRUE	17873	E221121_27_Lumos_JZ_CO_160_DC_Tamo_TPRM_BS3_GTW_T4	31861	18525	5 ppm	Self	6314.9
TPR-M-cHis	162	154	TGKbs3nh2GQPSNKEDVDDLVSQLR	9	TPR-M-cHis	162	154	TGKbs3ohGQPSNKEDVDDLVSQLR	9	11.83	4	1206.12	4820.44	1205.87	4819.44	0.169083	1	TRUE	17873	E221121_27_Lumos_JZ_CO_160_DC_Tamo_TPRM_BS3_GTW_T4	34077	20350	5 ppm	Self	6596.69
TPR-M-cHis	162	157	GQPSNKEDVDDLVSQLR	6	TPR-M-cHis	162	157	GQPSNKEDVDDLVSQLR	6	11.47	3	1313.65	3937.93	1312.99	3935.93	-1.69587	2	TRUE	17873	E221121_27_Lumos_JZ_CO_160_DC_Tamo_TPRM_BS3_GTW_T4	31854	18520	5 ppm	Self	6313.81
TPR-M-cHis	162	157	GQPSNKEDVDDLVSQLR	6	TPR-M-cHis	162	157	GQPSNKEDVDDLVSQLR	6	11.18	4	984.993	3935.94	984.991	3935.93	1.75443	0	TRUE	17873	E221121_25_Lumos_JZ_CO_160_DC_Tamo_TPRM_BS3_GTW_T2	31572	18303	5 ppm	Self	6297.14
TPR-M-cHis	162	154	Tbs3nh2GKGQPSNKEDVDDLVSQLR	9	TPR-M-cHis	162	157	GQPSNKEDVDDLVSQLR	6	9.41	4	1095.81	4379.21	1095.31	4377.19	1.51733	2	TRUE	17873	E221121_27_Lumos_JZ_CO_160_DC_Tamo_TPRM_BS3_GTW_T4	32722	19227	5 ppm	Self	6426.22
TPR-M-cHis	422	407	EGVQGPLNVSLSEEGKSQEQILEILR	16	TPR-M-cHis	385	380	CcmEDLEKQNR	6	13.45	4	1046.28	4181.09	1046.03	4180.1	-1.50853	1	TRUE	17873	E221121_27_Lumos_JZ_CO_160_DC_Tamo_TPRM_BS3_GTW_T4	31682	18378	5 ppm	Self	6291.81
TPR-M-cHis	396	389	LLHDQIEKLSDK	8	TPR-M-cHis	400	397	LSDKVVASVK	4	13.31	4	656.125	2620.47	656.124	2620.47	0.742748	0	TRUE	17873	E221121_27_Lumos_JZ_CO_160_DC_Tamo_TPRM_BS3_GTW_T4	18739	8576	5 ppm	Self	4437.52
TPR-M-cHis	396	389	LLHDQIEKLSDK	8	TPR-M-cHis	400	397	LSDKVVASVK	4	13.25	4	656.124	2620.47	656.124	2620.47	-0.0328456	0	TRUE	17873	E221121_25_Lumos_JZ_CO_160_DC_Tamo_TPRM_BS3_GTW_T2	18586	8445	5 ppm	Self	4441.29
sp|GST-SPOCD1-TFIISM_WT|GST-SPOCD1-TFIISM	134	131	LTHKGEVEIPR	4	sp|GST-SPOCD1-TFIISM_WT|GST-SPOCD1-TFIISM	111	111	KGLDIIEQQQK	1	13.18	4	679.631	2714.5	679.631	2714.5	-0.190691	0	TRUE	17873	E221121_25_Lumos_JZ_CO_160_DC_Tamo_TPRM_BS3_GTW_T2	18527	8413	5 ppm	Self	4429.84
sp|GST-SPOCD1-TFIISM_WT|GST-SPOCD1-TFIISM	111	111	KGLDIIEQQQK	1	sp|GST-SPOCD1-TFIISM_WT|GST-SPOCD1-TFIISM	134	131	LTHKGEVEIPRDLDQMLTLEDLMEPIVPR	4	12.21	4	1207.14	4824.55	1206.89	4823.55	0.221836	1	TRUE	17873	E221121_25_Lumos_JZ_CO_160_DC_Tamo_TPRM_BS3_GTW_T2	36959	22768	5 ppm	Self	6971.14
sp|GST-SPOCD1-TFIISM_WT|GST-SPOCD1-TFIISM	111	111	KGLDIIEQQQK	1	sp|GST-SPOCD1-TFIISM_WT|GST-SPOCD1-TFIISM	134	131	LTHKGEVEIPR	4	11.57	4	679.631	2714.49	679.631	2714.5	-0.967542	0	TRUE	17873	E221121_27_Lumos_JZ_CO_160_DC_Tamo_TPRM_BS3_GTW_T4	18726	8567	5 ppm	Self	4435.33
sp|GST-SPOCD1-TFIISM_WT|GST-SPOCD1-TFIISM	111	111	KGLDIIEQQQK	1	sp|GST-SPOCD1-TFIISM_WT|GST-SPOCD1-TFIISM	134	131	LTHKGEVEIPR	4	11.42	5	544.107	2715.5	543.907	2714.5	0.163805	1	TRUE	17873	E221121_25_Lumos_JZ_CO_160_DC_Tamo_TPRM_BS3_GTW_T2	18554	8424	5 ppm	Self	4435.86
sp|GST-SPOCD1-TFIISM_WT|GST-SPOCD1-TFIISM	134	131	LTHKGEVEIPRDLDQMLTLEDLMEPIVPR	4	sp|GST-SPOCD1-TFIISM_WT|GST-SPOCD1-TFIISM	111	111	KGLDIIEQQQK	1	10.3	4	1207.39	4825.55	1206.89	4823.55	-0.776679	2	TRUE	17873	E221121_25_Lumos_JZ_CO_160_DC_Tamo_TPRM_BS3_GTW_T2	36963	22771	5 ppm	Self	6971.68
sp|GST-SPOCD1-TFIISM_WT|GST-SPOCD1-TFIISM	134	131	LTHKGEVEIPR	4	sp|GST-SPOCD1-TFIISM_WT|GST-SPOCD1-TFIISM	111	111	KGLDIIEQQQK	1	9.42	5	543.906	2714.49	543.907	2714.5	-0.756869	0	TRUE	17873	E221121_25_Lumos_JZ_CO_160_DC_Tamo_TPRM_BS3_GTW_T2	18563	8430	5 ppm	Self	4437.36
sp|GST-SPOCD1-TFIISM_WT|GST-SPOCD1-TFIISM	111	111	KGLDIIEQQQK	1	sp|GST-SPOCD1-TFIISM_WT|GST-SPOCD1-TFIISM	134	131	LTHKGEVEIPR	4	8.9	5	543.907	2714.5	543.907	2714.5	-0.0521683	0	TRUE	17873	E221121_27_Lumos_JZ_CO_160_DC_Tamo_TPRM_BS3_GTW_T4	18724	8565	5 ppm	Self	4434.63
sp|GST-SPOCD1-TFIISM_WT|GST-SPOCD1-TFIISM	134	126	LPASKLTHKGEVEIPRDLDQMLTLEDLMEPIVPR	9	sp|GST-SPOCD1-TFIISM_WT|GST-SPOCD1-TFIISM	111	111	KGLDIIEQQQK	1	8.18	5	1065.18	5320.86	1064.98	5319.85	1.11867	1	TRUE	17873	E221121_25_Lumos_JZ_CO_160_DC_Tamo_TPRM_BS3_GTW_T2	34638	20864	5 ppm	Self	6677.59
sp|GST-SPOCD1-TFIISM_WT|GST-SPOCD1-TFIISM	111	111	KGLDIIEQQQK	1	sp|GST-SPOCD1-TFIISM_WT|GST-SPOCD1-TFIISM	134	126	LPASKLTHKGEVEIPRDLDQMLTLEDLMEPIVPR	9	8.15	5	1065.18	5320.85	1064.98	5319.85	0.462342	1	TRUE	17873	E221121_27_Lumos_JZ_CO_160_DC_Tamo_TPRM_BS3_GTW_T4	34715	20882	5 ppm	Self	6676.16
TPR-M-cHis	673	672	YKTQYEELK	2	TPR-M-cHis	666	661	TITQVKK	6	13.11	3	719.401	2155.18	719.4	2155.18	1.63968	0	TRUE	17873	E221121_25_Lumos_JZ_CO_160_DC_Tamo_TPRM_BS3_GTW_T2	13820	5511	5 ppm	Self	3564.19
TPR-M-cHis	666	661	TITQVKK	6	TPR-M-cHis	673	672	YKTQYEELK	2	12.28	3	719.4	2155.18	719.4	2155.18	0.82267	0	TRUE	17873	E221121_27_Lumos_JZ_CO_160_DC_Tamo_TPRM_BS3_GTW_T4	14062	5710	5 ppm	Self	3577.18
TPR-M-cHis	666	661	TITQVKKbs3ohIGR	6	TPR-M-cHis	673	671	RYKTQYEELK	3	8.03	4	699.649	2794.57	699.398	2793.56	-0.0543626	1	TRUE	17873	E221121_27_Lumos_JZ_CO_160_DC_Tamo_TPRM_BS3_GTW_T4	18041	8226	5 ppm	Self	4288.03
TPR-M-cHis	666	661	TITQVKKbs3ohIGR	6	TPR-M-cHis	673	672	YKTQYEELK	2	7.87	4	660.624	2638.47	660.373	2637.46	0.153233	1	TRUE	17873	E221121_25_Lumos_JZ_CO_160_DC_Tamo_TPRM_BS3_GTW_T2	19870	9278	5 ppm	Self	4663.66
TPR-M-cHis	673	671	RYKTQYEELK	3	TPR-M-cHis	666	661	TITQVKKbs3ohIGR	6	7.73	4	699.397	2793.56	699.398	2793.56	-1.6475	0	TRUE	17873	E221121_27_Lumos_JZ_CO_160_DC_Tamo_TPRM_BS3_GTW_T4	17943	8156	5 ppm	Self	4273.13
TPR-M-cHis	673	671	RYKTQYEELK	3	TPR-M-cHis	666	661	TITQVKKbs3ohIGR	6	6.85	5	559.72	2793.56	559.72	2793.56	0.017789	0	TRUE	17873	E221121_25_Lumos_JZ_CO_160_DC_Tamo_TPRM_BS3_GTW_T2	17769	8017	5 ppm	Self	4272.53
TPR-M-cHis	631	616	SNASLTNNQNLIQSLKEDLNK	16	TPR-M-cHis	610	609	LKAEIAR	2	12.83	3	1094.6	3280.76	1094.59	3280.76	0.696638	0	TRUE	17873	E221121_25_Lumos_JZ_CO_160_DC_Tamo_TPRM_BS3_GTW_T2	29212	16412	5 ppm	Self	5982.71
TPR-M-cHis	610	609	LKAEIAR	2	TPR-M-cHis	631	616	SNASLTNNQNLIQSLKEDLNK	16	11.9	4	821.199	3280.77	821.198	3280.76	1.03943	0	TRUE	17873	E221121_27_Lumos_JZ_CO_160_DC_Tamo_TPRM_BS3_GTW_T4	29354	16533	5 ppm	Self	5977.92
TPR-M-cHis	631	616	SNASLTNNQNLIQSLKEDLNK	16	TPR-M-cHis	610	609	LKAEIAR	2	11.4	4	821.198	3280.76	821.198	3280.76	-0.106843	0	TRUE	17873	E221121_25_Lumos_JZ_CO_160_DC_Tamo_TPRM_BS3_GTW_T2	29169	16373	5 ppm	Self	5978.07
TPR-M-cHis	631	616	SNASLTNNQNLIQSLKEDLNK	16	TPR-M-cHis	610	609	LKAEIAR	2	10.71	3	1094.6	3280.77	1094.59	3280.76	1.62021	0	TRUE	17873	E221121_27_Lumos_JZ_CO_160_DC_Tamo_TPRM_BS3_GTW_T4	29365	16543	5 ppm	Self	5979.11
TPR-M-cHis	370	368	MLKDEVSK	3	TPR-M-cHis	359	351	AESQLLECcmKASWEERER	9	12.81	4	802.898	3207.56	802.647	3206.56	0.0535431	1	TRUE	17873	E221121_27_Lumos_JZ_CO_160_DC_Tamo_TPRM_BS3_GTW_T4	20942	10066	5 ppm	Self	4800.29
TPR-M-cHis	359	351	AESQLLECcmKASWEERER	9	TPR-M-cHis	370	368	MLKDEVSK	3	11.1	4	802.646	3206.56	802.647	3206.56	-1.10654	0	TRUE	17873	E221121_27_Lumos_JZ_CO_160_DC_Tamo_TPRM_BS3_GTW_T4	20926	10055	5 ppm	Self	4797.92
TPR-M-cHis	359	351	AESQLLECcmKASWEERER	9	TPR-M-cHis	370	368	MLKDEVSK	3	11.02	4	802.646	3206.56	802.647	3206.56	-0.757729	0	TRUE	17873	E221121_25_Lumos_JZ_CO_160_DC_Tamo_TPRM_BS3_GTW_T2	20737	9905	5 ppm	Self	4794.81
TPR-M-cHis	359	351	AESQLLECcmKASWEERER	9	TPR-M-cHis	370	368	MLKDEVSK	3	10.95	4	802.897	3207.56	802.647	3206.56	-0.890378	1	TRUE	17873	E221121_25_Lumos_JZ_CO_160_DC_Tamo_TPRM_BS3_GTW_T2	20705	9881	5 ppm	Self	4789.94
TPR-M-cHis	359	351	AESQLLECcmKASWEER	9	TPR-M-cHis	370	368	MLKDEVSK	3	10.8	4	731.36	2921.41	731.361	2921.42	-1.70727	0	TRUE	17873	E221121_25_Lumos_JZ_CO_160_DC_Tamo_TPRM_BS3_GTW_T2	22856	11519	5 ppm	Self	5096.16
TPR-M-cHis	359	351	AESQLLECcmKASWEER	9	TPR-M-cHis	370	368	MLKDEVSK	3	9.15	4	731.863	2923.42	731.361	2921.42	0.536622	2	TRUE	17873	E221121_27_Lumos_JZ_CO_160_DC_Tamo_TPRM_BS3_GTW_T4	23030	11649	5 ppm	Self	5099.55
TPR-M-cHis	359	351	AESQLLECcmKASWEERER	9	TPR-M-cHis	370	368	MLKDEVSK	3	8.18	5	642.519	3207.56	642.319	3206.56	-0.616002	1	TRUE	17873	E221121_27_Lumos_JZ_CO_160_DC_Tamo_TPRM_BS3_GTW_T4	20936	10062	5 ppm	Self	4799.3
TPR-M-cHis	211	210	EKQVTEEVRK	2	TPR-M-cHis	209	188	TSTSNVEQYQAMVTSLEESLNKEK	22	12.8	5	820.614	4098.03	820.614	4098.03	0.673741	0	TRUE	17873	E221121_25_Lumos_JZ_CO_160_DC_Tamo_TPRM_BS3_GTW_T2	27767	15350	5 ppm	Self	5766.2
TPR-M-cHis	209	188	TSTSNVEQYQAMVTSLEESLNKEK	22	TPR-M-cHis	211	210	EKQVTEEVRK	2	12.67	4	1026.02	4100.04	1025.52	4098.03	0.129132	2	TRUE	17873	E221121_27_Lumos_JZ_CO_160_DC_Tamo_TPRM_BS3_GTW_T4	28033	15582	5 ppm	Self	5774.68
TPR-M-cHis	209	188	TSTSNVEQYQAMVTSLEESLNKEK	22	TPR-M-cHis	211	210	EKQVTEEVRK	2	12.53	5	820.813	4099.03	820.614	4098.03	-1.21345	1	TRUE	17873	E221121_27_Lumos_JZ_CO_160_DC_Tamo_TPRM_BS3_GTW_T4	28010	15567	5 ppm	Self	5770.68
TPR-M-cHis	209	188	TSTSNVEQYQAMVTSLEESLNKEK	22	TPR-M-cHis	211	210	EKQVTEEVRK	2	11.66	4	1025.76	4099.03	1025.52	4098.03	-1.58396	1	TRUE	17873	E221121_25_Lumos_JZ_CO_160_DC_Tamo_TPRM_BS3_GTW_T2	27818	15388	5 ppm	Self	5773.7
TPR-M-cHis	209	188	TSTSNVEQYQAMVTSLEESLNKEK	22	TPR-M-cHis	211	210	EKQVTEEVRK	2	11.57	5	820.612	4098.03	820.614	4098.03	-1.30304	0	TRUE	17873	E221121_27_Lumos_JZ_CO_160_DC_Tamo_TPRM_BS3_GTW_T4	28006	15564	5 ppm	Self	5770.06
TPR-M-cHis	209	188	TSTSNVEQYQAMVTSLEESLNKEK	22	TPR-M-cHis	211	210	EKQVTEEVRK	2	11.56	4	1025.52	4098.04	1025.52	4098.03	0.931924	0	TRUE	17873	E221121_27_Lumos_JZ_CO_160_DC_Tamo_TPRM_BS3_GTW_T4	28042	15588	5 ppm	Self	5776.09
TPR-M-cHis	209	188	TSTSNVEQYQAMoxVTSLEESLNKEK	22	TPR-M-cHis	211	210	EKQVTEEVRK	2	9.68	5	823.811	4114.02	823.813	4114.03	-1.68025	0	TRUE	17873	E221121_27_Lumos_JZ_CO_160_DC_Tamo_TPRM_BS3_GTW_T4	23170	11757	5 ppm	Self	5118.62
TPR-M-cHis	209	188	TSTSNVEQYQAMVTSLEESLNKEK	22	TPR-M-cHis	211	210	EKQVTEEVR	2	9.6	4	993.743	3970.94	993.491	3969.94	1.06087	1	TRUE	17873	E221121_27_Lumos_JZ_CO_160_DC_Tamo_TPRM_BS3_GTW_T4	31010	17829	5 ppm	Self	6205.85
TPR-M-cHis	211	210	EKQVTEEVRK	2	TPR-M-cHis	209	188	TSTSNVEQYQAMoxVTSLEESLNKEK	22	8.99	5	824.013	4115.03	823.813	4114.03	-0.733357	1	TRUE	17873	E221121_25_Lumos_JZ_CO_160_DC_Tamo_TPRM_BS3_GTW_T2	22967	11603	5 ppm	Self	5112.21
TPR-M-cHis	211	210	EKQVTEEVRK	2	TPR-M-cHis	209	188	TSTSNVEQYQAMVTSLEESLNKEK	22	7.77	5	820.815	4099.04	820.614	4098.03	0.688949	1	TRUE	17873	E221121_25_Lumos_JZ_CO_160_DC_Tamo_TPRM_BS3_GTW_T2	27920	15470	5 ppm	Self	5787.3
TPR-M-cHis	209	188	TSTSNVEQYQAMoxVTSLEESLNKEK	22	TPR-M-cHis	211	210	EKQVTEEVRK	2	7.73	5	824.014	4115.03	823.813	4114.03	1.22436	1	TRUE	17873	E221121_27_Lumos_JZ_CO_160_DC_Tamo_TPRM_BS3_GTW_T4	23124	11724	5 ppm	Self	5111.67
TPR-M-cHis	422	407	EGVQGPLNVSLSEEGKSQEQILEILR	16	TPR-M-cHis	438	437	EKEIAETR	2	12.75	4	992.274	3965.07	992.023	3964.06	0.0112622	1	TRUE	17873	E221121_25_Lumos_JZ_CO_160_DC_Tamo_TPRM_BS3_GTW_T2	31777	18473	5 ppm	Self	6322.69
TPR-M-cHis	422	407	EGVQGPLNVSLSEEGKSQEQILEILR	16	TPR-M-cHis	438	437	EKEIAETR	2	12.18	4	992.023	3964.06	992.023	3964.06	-0.189041	0	TRUE	17873	E221121_25_Lumos_JZ_CO_160_DC_Tamo_TPRM_BS3_GTW_T2	31806	18496	5 ppm	Self	6326.61
TPR-M-cHis	422	407	EGVQGPLNVSLSEEGKSQEQILEILR	16	TPR-M-cHis	438	437	EKEIAETRFEVAQVESLR	2	9.78	5	1025.74	5123.68	1025.54	5122.67	0.929686	1	TRUE	17873	E221121_25_Lumos_JZ_CO_160_DC_Tamo_TPRM_BS3_GTW_T2	33905	20251	5 ppm	Self	6587.65
TPR-M-cHis	156	154	TGKGQPSNKEDVDDLVSQLR	3	TPR-M-cHis	136	131	EIATLKQHLSNMEVQVASQSSQR	6	12.69	5	982.504	4907.48	982.302	4906.47	1.19529	1	TRUE	17873	E221121_27_Lumos_JZ_CO_160_DC_Tamo_TPRM_BS3_GTW_T4	26254	14094	5 ppm	Self	5556.34
TPR-M-cHis	136	131	EIATLKQHLSNMEVQVASQSSQR	6	TPR-M-cHis	156	154	TGKGQPSNKEDVDDLVSQLR	3	12.61	5	982.702	4908.47	982.302	4906.47	-1.18454	2	TRUE	17873	E221121_25_Lumos_JZ_CO_160_DC_Tamo_TPRM_BS3_GTW_T2	25922	13849	5 ppm	Self	5530.78
TPR-M-cHis	136	131	EIATLKQHLSNMEVQVASQSSQR	6	TPR-M-cHis	156	154	TGKGQPSNKEDVDDLVSQLR	3	10.89	5	982.501	4907.47	982.302	4906.47	-1.50791	1	TRUE	17873	E221121_25_Lumos_JZ_CO_160_DC_Tamo_TPRM_BS3_GTW_T2	25940	13864	5 ppm	Self	5532.96
TPR-M-cHis	156	154	TGKGQPSNKEDVDDLVSQLR	3	TPR-M-cHis	130	127	NAQKEIATLK	4	12.6	5	688.567	3437.8	688.567	3437.8	-0.576461	0	TRUE	17873	E221121_25_Lumos_JZ_CO_160_DC_Tamo_TPRM_BS3_GTW_T2	20249	9547	5 ppm	Self	4721.97
TPR-M-cHis	156	154	TGKGQPSNKEDVDDLVSQLR	3	TPR-M-cHis	130	127	NAQKEIATLK	4	12.07	5	688.567	3437.8	688.567	3437.8	-0.367776	0	TRUE	17873	E221121_27_Lumos_JZ_CO_160_DC_Tamo_TPRM_BS3_GTW_T4	20413	9678	5 ppm	Self	4720.77
TPR-M-cHis	156	154	TGKGQPSNKEDVDDLVSQLR	3	TPR-M-cHis	130	127	NAQKEIATLK	4	12.04	5	688.768	3438.8	688.567	3437.8	-0.261001	1	TRUE	17873	E221121_27_Lumos_JZ_CO_160_DC_Tamo_TPRM_BS3_GTW_T4	20389	9664	5 ppm	Self	4716.37
TPR-M-cHis	156	154	TGKGQPSNK	3	TPR-M-cHis	130	127	NAQKEIATLK	4	8.61	3	723.734	2168.18	723.734	2168.18	0.211609	0	TRUE	17873	E221121_25_Lumos_JZ_CO_160_DC_Tamo_TPRM_BS3_GTW_T2	11059	3768	5 ppm	Self	3063.07
TPR-M-cHis	400	397	LSDKVVASVK	4	TPR-M-cHis	422	407	EGVQGPLNVSLSEEGKSQEQILEILR	16	12.59	4	1009.8	4035.18	1009.55	4034.18	-0.579558	1	TRUE	17873	E221121_25_Lumos_JZ_CO_160_DC_Tamo_TPRM_BS3_GTW_T2	32511	19069	5 ppm	Self	6418.83
TPR-M-cHis	834	830	ITALKSQYEGR	5	TPR-M-cHis	823	816	NGALDQQKDELDVR	8	12.57	4	751.64	3002.53	751.64	3002.53	0.230268	0	TRUE	17873	E221121_25_Lumos_JZ_CO_160_DC_Tamo_TPRM_BS3_GTW_T2	20112	9452	5 ppm	Self	4700.41
TPR-M-cHis	823	814	QRNGALDQQKDELDVR	10	TPR-M-cHis	834	830	ITALKSQYEGR	5	11.66	5	658.345	3286.69	658.345	3286.69	-0.261582	0	TRUE	17873	E221121_27_Lumos_JZ_CO_160_DC_Tamo_TPRM_BS3_GTW_T4	17801	8053	5 ppm	Self	4251.29
TPR-M-cHis	823	814	QRNGALDQQKDELDVR	10	TPR-M-cHis	834	830	ITALKSQYEGR	5	10.15	5	658.546	3287.69	658.345	3286.69	0.0355141	1	TRUE	17873	E221121_27_Lumos_JZ_CO_160_DC_Tamo_TPRM_BS3_GTW_T4	17792	8046	5 ppm	Self	4250.09
TPR-M-cHis	834	830	ITALKSQYEGR	5	TPR-M-cHis	823	816	NGALDQQKDELDVR	8	9.6	4	751.64	3002.53	751.64	3002.53	0.586482	0	TRUE	17873	E221121_27_Lumos_JZ_CO_160_DC_Tamo_TPRM_BS3_GTW_T4	20237	9564	5 ppm	Self	4691.28
TPR-M-cHis	823	814	QRNGALDQQKDELDVR	10	TPR-M-cHis	834	830	ITALKSQYEGR	5	9.39	5	658.546	3287.69	658.345	3286.69	-0.181319	1	TRUE	17873	E221121_25_Lumos_JZ_CO_160_DC_Tamo_TPRM_BS3_GTW_T2	17578	7880	5 ppm	Self	4242.22
TPR-M-cHis	868	855	HLEQRDEPQEPSNKVPEQQR	14	TPR-M-cHis	879	875	QITLKTTPASGER	5	12.41	5	797.411	3982.02	797.41	3982.01	0.941851	0	TRUE	17873	E221121_27_Lumos_JZ_CO_160_DC_Tamo_TPRM_BS3_GTW_T4	14169	5786	5 ppm	Self	3594.05
TPR-M-cHis	868	855	HLEQRDEPQEPSNKVPEQQR	14	TPR-M-cHis	879	875	QITLKTTPASGER	5	11.9	5	797.611	3983.02	797.41	3982.01	0.115551	1	TRUE	17873	E221121_27_Lumos_JZ_CO_160_DC_Tamo_TPRM_BS3_GTW_T4	14164	5783	5 ppm	Self	3593.11
TPR-M-cHis	868	855	HLEQRDEPQEPSNKVPEQQR	14	TPR-M-cHis	879	875	QITLKTTPASGER	5	11.22	5	797.411	3982.02	797.41	3982.01	0.60428	0	TRUE	17873	E221121_25_Lumos_JZ_CO_160_DC_Tamo_TPRM_BS3_GTW_T2	14015	5637	5 ppm	Self	3598.04
TPR-M-cHis	879	875	QITLKTTPASGER	5	TPR-M-cHis	868	860	DEPQEPSNKVPEQQR	9	10.43	4	830.674	3318.67	830.675	3318.67	-0.923172	0	TRUE	17873	E221121_25_Lumos_JZ_CO_160_DC_Tamo_TPRM_BS3_GTW_T2	17362	7721	5 ppm	Self	4209.85
TPR-M-cHis	868	860	DEPQEPSNKVPEQQR	9	TPR-M-cHis	879	875	QITLKTTPASGER	5	9.95	4	830.925	3319.67	830.675	3318.67	-0.505596	1	TRUE	17873	E221121_27_Lumos_JZ_CO_160_DC_Tamo_TPRM_BS3_GTW_T4	17562	7873	5 ppm	Self	4217.18
TPR-M-cHis	868	860	DEPQEPSNKVPEQQR	9	TPR-M-cHis	879	875	QITLKTTPASGER	5	9.74	4	830.676	3318.67	830.675	3318.67	1.67991	0	TRUE	17873	E221121_27_Lumos_JZ_CO_160_DC_Tamo_TPRM_BS3_GTW_T4	17584	7891	5 ppm	Self	4219.77
TPR-M-cHis	148	137	QHLSNMEVQVASQSSQR	12	TPR-M-cHis	130	127	NAQKEIATLK	4	12.3	4	796.412	3181.62	796.162	3180.62	-1.48108	1	TRUE	17873	E221121_25_Lumos_JZ_CO_160_DC_Tamo_TPRM_BS3_GTW_T2	16030	6800	5 ppm	Self	3992.05
TPR-M-cHis	148	137	QHLSNMEVQVASQSSQR	12	TPR-M-cHis	130	127	NAQKEIATLK	4	10.54	5	637.332	3181.62	637.131	3180.62	0.220159	1	TRUE	17873	E221121_25_Lumos_JZ_CO_160_DC_Tamo_TPRM_BS3_GTW_T2	16521	7142	5 ppm	Self	4072.31
TPR-M-cHis	238	238	KLMEVEK	1	TPR-M-cHis	183	174	QTEEQVNDLKER	10	12.11	4	626.325	2501.27	626.324	2501.27	0.60801	0	TRUE	17873	E221121_27_Lumos_JZ_CO_160_DC_Tamo_TPRM_BS3_GTW_T4	16438	7105	5 ppm	Self	4032.56
TPR-M-cHis	183	174	QTEEQVNDLKER	10	TPR-M-cHis	238	238	KLMEVEK	1	11.58	3	835.099	2502.27	834.763	2501.27	0.924207	1	TRUE	17873	E221121_25_Lumos_JZ_CO_160_DC_Tamo_TPRM_BS3_GTW_T2	16213	6935	5 ppm	Self	4019.61
TPR-M-cHis	238	238	KLMEVEK	1	TPR-M-cHis	183	174	QTEEQVNDLKER	10	11.43	3	834.765	2501.27	834.763	2501.27	1.80809	0	TRUE	17873	E221121_27_Lumos_JZ_CO_160_DC_Tamo_TPRM_BS3_GTW_T4	16453	7113	5 ppm	Self	4035.77
TPR-M-cHis	183	174	QTEEQVNDLKER	10	TPR-M-cHis	238	238	KLMEVEK	1	11.35	4	626.325	2501.27	626.324	2501.27	1.5511	0	TRUE	17873	E221121_25_Lumos_JZ_CO_160_DC_Tamo_TPRM_BS3_GTW_T2	16167	6900	5 ppm	Self	4012.95
TPR-M-cHis	183	174	QTEEQVNDLKER	10	TPR-M-cHis	238	238	KLMEVEK	1	10.68	3	834.763	2501.27	834.763	2501.27	-0.489927	0	TRUE	17873	E221121_25_Lumos_JZ_CO_160_DC_Tamo_TPRM_BS3_GTW_T2	16203	6928	5 ppm	Self	4018.28
TPR-M-cHis	162	157	GQPSNKEDVDDLVSQLR	6	TPR-M-cHis	183	174	QTEEQVNDLKER	10	12.04	4	882.188	3524.72	882.188	3524.72	0.451483	0	TRUE	17873	E221121_27_Lumos_JZ_CO_160_DC_Tamo_TPRM_BS3_GTW_T4	24798	13021	5 ppm	Self	5342.17
TPR-M-cHis	183	174	QTEEQVNDLKER	10	TPR-M-cHis	162	157	GQPSNKEDVDDLVSQLR	6	9.36	4	882.19	3524.73	882.188	3524.72	1.94217	0	TRUE	17873	E221121_25_Lumos_JZ_CO_160_DC_Tamo_TPRM_BS3_GTW_T2	24667	12929	5 ppm	Self	5344.48
TPR-M-cHis	183	174	QTEEQVNDLKER	10	TPR-M-cHis	211	210	EKQVTEEVRK	2	12.01	5	575.3	2871.47	575.1	2870.46	0.18411	1	TRUE	17873	E221121_27_Lumos_JZ_CO_160_DC_Tamo_TPRM_BS3_GTW_T4	13196	5135	5 ppm	Self	3429.42
TPR-M-cHis	183	174	QTEEQVNDLKER	10	TPR-M-cHis	211	210	EKQVTEEVRK	2	11.33	5	575.1	2870.46	575.1	2870.46	0.268529	0	TRUE	17873	E221121_27_Lumos_JZ_CO_160_DC_Tamo_TPRM_BS3_GTW_T4	13167	5115	5 ppm	Self	3424.9
TPR-M-cHis	211	210	EKQVTEEVRK	2	TPR-M-cHis	183	174	QTEEQVNDLKER	10	11.28	4	718.622	2870.46	718.623	2870.46	-0.4909	0	TRUE	17873	E221121_27_Lumos_JZ_CO_160_DC_Tamo_TPRM_BS3_GTW_T4	13155	5107	5 ppm	Self	3422.8
TPR-M-cHis	183	174	QTEEQVNDLKER	10	TPR-M-cHis	211	210	EKQVTEEVRK	2	11.16	4	718.874	2871.47	718.623	2870.46	0.85834	1	TRUE	17873	E221121_25_Lumos_JZ_CO_160_DC_Tamo_TPRM_BS3_GTW_T2	12925	4921	5 ppm	Self	3410.16
TPR-M-cHis	211	210	EKQVTEEVRK	2	TPR-M-cHis	183	174	QTEEQVNDLKER	10	10.95	5	575.1	2870.46	575.1	2870.46	0.449384	0	TRUE	17873	E221121_25_Lumos_JZ_CO_160_DC_Tamo_TPRM_BS3_GTW_T2	12873	4884	5 ppm	Self	3402
TPR-M-cHis	183	174	QTEEQVNDLKER	10	TPR-M-cHis	211	210	EKQVTEEVRK	2	10.27	4	718.623	2870.46	718.623	2870.46	0.411964	0	TRUE	17873	E221121_25_Lumos_JZ_CO_160_DC_Tamo_TPRM_BS3_GTW_T2	12859	4873	5 ppm	Self	3400.21
TPR-M-cHis	183	174	QTEEQVNDLKER	10	TPR-M-cHis	211	210	EKQVTEEVRK	2	9.12	3	958.162	2871.46	957.828	2870.46	-0.315779	1	TRUE	17873	E221121_27_Lumos_JZ_CO_160_DC_Tamo_TPRM_BS3_GTW_T4	13184	5127	5 ppm	Self	3427.69
TPR-M-cHis	336	332	EQVSKMASVR	5	TPR-M-cHis	331	316	ELMLHAADVEALQAAKEQVSK	16	11.93	4	888.967	3551.84	888.965	3551.83	1.93215	0	TRUE	17873	E221121_27_Lumos_JZ_CO_160_DC_Tamo_TPRM_BS3_GTW_T4	26910	14638	5 ppm	Self	5638.64
TPR-M-cHis	336	332	EQVSKMASVR	5	TPR-M-cHis	331	316	ELMLHAADVEALQAAKEQVSK	16	11.59	4	889.216	3552.83	888.965	3551.83	-0.384681	1	TRUE	17873	E221121_27_Lumos_JZ_CO_160_DC_Tamo_TPRM_BS3_GTW_T4	26900	14629	5 ppm	Self	5637.55
TPR-M-cHis	336	332	EQVSKMASVR	5	TPR-M-cHis	331	316	ELMLHAADVEALQAAKEQVSK	16	11.25	4	888.967	3551.84	888.965	3551.83	1.83209	0	TRUE	17873	E221121_25_Lumos_JZ_CO_160_DC_Tamo_TPRM_BS3_GTW_T2	26690	14473	5 ppm	Self	5629.11
TPR-M-cHis	336	332	EQVSKMASVR	5	TPR-M-cHis	331	316	ELMLHAADVEALQAAKEQVSK	16	10.92	4	889.215	3552.83	888.965	3551.83	-1.37731	1	TRUE	17873	E221121_25_Lumos_JZ_CO_160_DC_Tamo_TPRM_BS3_GTW_T2	26681	14466	5 ppm	Self	5627.95
TPR-M-cHis	336	332	EQVSKMASVR	5	TPR-M-cHis	331	316	ELMLHAADVEALQAAKEQVSK	16	9.85	5	711.374	3551.83	711.374	3551.83	0.626435	0	TRUE	17873	E221121_25_Lumos_JZ_CO_160_DC_Tamo_TPRM_BS3_GTW_T2	26802	14569	5 ppm	Self	5641.99
TPR-M-cHis	331	316	ELMLHAADVEALQAAKEQVSK	16	TPR-M-cHis	336	332	EQVSKMASVR	5	8.51	5	711.374	3551.84	711.374	3551.83	0.829437	0	TRUE	17873	E221121_27_Lumos_JZ_CO_160_DC_Tamo_TPRM_BS3_GTW_T4	26994	14711	5 ppm	Self	5648.13
TPR-M-cHis	130	127	NAQKEIATLK	4	TPR-M-cHis	150	137	QHLSNMEVQVASQSSQR	14	11.87	5	637.131	3180.62	637.131	3180.62	-0.278413	0	TRUE	17873	E221121_25_Lumos_JZ_CO_160_DC_Tamo_TPRM_BS3_GTW_T2	16544	7158	5 ppm	Self	4075.95
TPR-M-cHis	150	137	QHLSNMEVQVASQSSQR	14	TPR-M-cHis	130	127	NAQKEIATLK	4	8.57	5	637.331	3181.62	637.131	3180.62	-0.706395	1	TRUE	17873	E221121_27_Lumos_JZ_CO_160_DC_Tamo_TPRM_BS3_GTW_T4	16760	7326	5 ppm	Self	4085.12
TPR-M-cHis	396	389	LLHDQIEKLSDK	8	TPR-M-cHis	406	401	VVASVKEGVQGPLNVSLSEEGK	6	11.86	4	951.518	3802.04	951.268	3801.04	0.0369114	1	TRUE	17873	E221121_25_Lumos_JZ_CO_160_DC_Tamo_TPRM_BS3_GTW_T2	24020	12410	5 ppm	Self	5259.66
TPR-M-cHis	406	401	VVASVKEGVQGPLNVSLSEEGK	6	TPR-M-cHis	396	389	LLHDQIEKLSDK	8	8.8	4	951.268	3801.04	951.268	3801.04	0.0519163	0	TRUE	17873	E221121_27_Lumos_JZ_CO_160_DC_Tamo_TPRM_BS3_GTW_T4	24169	12533	5 ppm	Self	5254.96
TPR-M-cHis	406	401	VVASVKEGVQGPLNVSLSEEGK	6	TPR-M-cHis	396	389	LLHDQIEKLSDK	8	8.36	4	951.269	3801.05	951.268	3801.04	1.17543	0	TRUE	17873	E221121_25_Lumos_JZ_CO_160_DC_Tamo_TPRM_BS3_GTW_T2	24035	12423	5 ppm	Self	5261.37
TPR-M-cHis	226	225	LKESAEFQTQLEK	2	TPR-M-cHis	219	219	KNIEVR	1	11.8	4	612.335	2445.31	612.335	2445.31	0.351057	0	TRUE	17873	E221121_27_Lumos_JZ_CO_160_DC_Tamo_TPRM_BS3_GTW_T4	17649	7940	5 ppm	Self	4229.37
TPR-M-cHis	226	225	LKESAEFQTQLEK	2	TPR-M-cHis	219	219	KNIEVR	1	11.37	3	816.111	2445.31	816.111	2445.31	-0.690099	0	TRUE	17873	E221121_27_Lumos_JZ_CO_160_DC_Tamo_TPRM_BS3_GTW_T4	17658	7947	5 ppm	Self	4230.63
TPR-M-cHis	226	225	LKESAEFQTQLEK	2	TPR-M-cHis	219	219	KNIEVR	1	10.86	3	816.111	2445.31	816.111	2445.31	0.250737	0	TRUE	17873	E221121_25_Lumos_JZ_CO_160_DC_Tamo_TPRM_BS3_GTW_T2	17453	7795	5 ppm	Self	4221.47
TPR-M-cHis	219	219	KNIEVR	1	TPR-M-cHis	226	225	LKESAEFQTQLEK	2	10.37	4	612.335	2445.31	612.335	2445.31	0.219977	0	TRUE	17873	E221121_25_Lumos_JZ_CO_160_DC_Tamo_TPRM_BS3_GTW_T2	17795	8038	5 ppm	Self	4275.99
TPR-M-cHis	226	225	LKESAEFQTQLEKbs3ohK	2	TPR-M-cHis	219	219	KNIEVR	1	9.43	4	683.379	2729.49	683.379	2729.49	0.108876	0	TRUE	17873	E221121_25_Lumos_JZ_CO_160_DC_Tamo_TPRM_BS3_GTW_T2	21062	10163	5 ppm	Self	4837.86
TPR-M-cHis	226	225	LKESAEFQTQLEKbs3ohK	2	TPR-M-cHis	219	219	KNIEVR	1	9.43	4	683.378	2729.48	683.379	2729.49	-1.11011	0	TRUE	17873	E221121_27_Lumos_JZ_CO_160_DC_Tamo_TPRM_BS3_GTW_T4	21264	10316	5 ppm	Self	4844.99
TPR-M-cHis	219	219	KNIEVR	1	TPR-M-cHis	226	225	LKESAEFQTQLEKbs3nh2K	2	9.07	4	683.132	2728.5	683.133	2728.5	-1.15243	0	TRUE	17873	E221121_27_Lumos_JZ_CO_160_DC_Tamo_TPRM_BS3_GTW_T4	19794	9243	5 ppm	Self	4624.33
TPR-M-cHis	219	219	KNIEVR	1	TPR-M-cHis	226	225	LKESAEFQTQLEK	2	8.64	4	612.586	2446.31	612.335	2445.31	-0.252927	1	TRUE	17873	E221121_25_Lumos_JZ_CO_160_DC_Tamo_TPRM_BS3_GTW_T2	17780	8026	5 ppm	Self	4274.11
TPR-M-cHis	610	609	LKAEIAR	2	TPR-M-cHis	557	557	KLLEEDVK	1	11.73	3	637.71	1910.11	637.71	1910.11	-0.975996	0	TRUE	17873	E221121_25_Lumos_JZ_CO_160_DC_Tamo_TPRM_BS3_GTW_T2	16368	7040	5 ppm	Self	4045.46
TPR-M-cHis	557	557	KLLEEDVK	1	TPR-M-cHis	610	609	LKAEIAR	2	9.98	3	637.711	1910.11	637.71	1910.11	0.969604	0	TRUE	17873	E221121_27_Lumos_JZ_CO_160_DC_Tamo_TPRM_BS3_GTW_T4	16604	7217	5 ppm	Self	4060.76
TPR-M-cHis	610	609	LKAEIAR	2	TPR-M-cHis	557	557	KLLEEDVK	1	9.27	4	478.534	1910.11	478.534	1910.11	-0.887166	0	TRUE	17873	E221121_25_Lumos_JZ_CO_160_DC_Tamo_TPRM_BS3_GTW_T2	16377	7045	5 ppm	Self	4047.45
TPR-M-cHis	557	557	KLLEEDVK	1	TPR-M-cHis	610	609	LKAEIAR	2	9.1	4	478.534	1910.11	478.534	1910.11	-0.15426	0	TRUE	17873	E221121_27_Lumos_JZ_CO_160_DC_Tamo_TPRM_BS3_GTW_T4	16611	7222	5 ppm	Self	4061.57
TPR-M-cHis	527	515	ERLEQDLQQMQAKVR	13	TPR-M-cHis	792	787	AIVAAKSK	6	11.65	4	699.89	2795.53	699.89	2795.53	-0.533395	0	TRUE	17873	E221121_25_Lumos_JZ_CO_160_DC_Tamo_TPRM_BS3_GTW_T2	19731	9176	5 ppm	Self	4642.44
TPR-M-cHis	792	787	AIVAAKSK	6	TPR-M-cHis	527	515	ERLEQDLQQMQAKVR	13	8.04	4	699.891	2795.53	699.89	2795.53	0.195662	0	TRUE	17873	E221121_27_Lumos_JZ_CO_160_DC_Tamo_TPRM_BS3_GTW_T4	19820	9262	5 ppm	Self	4628.63
TPR-M-cHis	130	127	NAQKEIATLK	4	TPR-M-cHis	151	137	QHLSNMEVQVASQSSQR	15	11.65	4	796.413	3181.62	796.162	3180.62	0.00690561	1	TRUE	17873	E221121_27_Lumos_JZ_CO_160_DC_Tamo_TPRM_BS3_GTW_T4	16115	6875	5 ppm	Self	3982.83
TPR-M-cHis	130	127	NAQKEIATLK	4	TPR-M-cHis	151	137	QHLSNMEVQVASQSSQR	15	10.43	4	796.163	3180.62	796.162	3180.62	0.447272	0	TRUE	17873	E221121_27_Lumos_JZ_CO_160_DC_Tamo_TPRM_BS3_GTW_T4	16149	6901	5 ppm	Self	3987.52
TPR-M-cHis	130	127	NAQKEIATLK	4	TPR-M-cHis	151	137	QHLSNMEVQVASQSSQR	15	9.45	4	796.162	3180.62	796.162	3180.62	-0.657395	0	TRUE	17873	E221121_25_Lumos_JZ_CO_160_DC_Tamo_TPRM_BS3_GTW_T2	15854	6674	5 ppm	Self	3964.27
TPR-M-cHis	578	570	NQHLVSQQKDPDTEEYRK	9	TPR-M-cHis	578	570	NQHLVSQQKDPDTEEYRK	9	11.61	5	914.449	4567.21	914.248	4566.2	0.544084	1	TRUE	17873	E221121_27_Lumos_JZ_CO_160_DC_Tamo_TPRM_BS3_GTW_T4	11618	4160	5 ppm	Self	3136.66
TPR-M-cHis	578	570	NQHLVSQQKDPDTEEYRK	9	TPR-M-cHis	578	570	NQHLVSQQKDPDTEEYRK	9	9.06	6	762.207	4567.2	762.041	4566.2	-1.47481	1	TRUE	17873	E221121_27_Lumos_JZ_CO_160_DC_Tamo_TPRM_BS3_GTW_T4	11625	4165	5 ppm	Self	3137.68
TPR-M-cHis	592	588	LLSEKEVHTK	5	TPR-M-cHis	794	793	SKIAHLAGVK	2	11.6	4	586.845	2343.35	586.845	2343.35	-0.179337	0	TRUE	17873	E221121_25_Lumos_JZ_CO_160_DC_Tamo_TPRM_BS3_GTW_T2	13528	5308	5 ppm	Self	3517.2
TPR-M-cHis	592	588	LLSEKEVHTK	5	TPR-M-cHis	794	793	SKIAHLAGVK	2	9.73	4	586.846	2343.35	586.845	2343.35	0.268088	0	TRUE	17873	E221121_27_Lumos_JZ_CO_160_DC_Tamo_TPRM_BS3_GTW_T4	13808	5531	5 ppm	Self	3536.92
TPR-M-cHis	794	793	SKIAHLAGVK	2	TPR-M-cHis	592	588	LLSEKEVHTK	5	9.72	5	469.678	2343.35	469.678	2343.35	0.05408	0	TRUE	17873	E221121_27_Lumos_JZ_CO_160_DC_Tamo_TPRM_BS3_GTW_T4	13837	5552	5 ppm	Self	3541.24
TPR-M-cHis	794	793	SKIAHLAGVK	2	TPR-M-cHis	592	588	LLSEKEVHTK	5	9.49	5	469.677	2343.35	469.678	2343.35	-0.627079	0	TRUE	17873	E221121_25_Lumos_JZ_CO_160_DC_Tamo_TPRM_BS3_GTW_T2	13564	5338	5 ppm	Self	3521.57
sp|GST-SPOCD1-TFIISM_WT|GST-SPOCD1-TFIISM	134	131	LTHKGEVEIPR	4	sp|GST-SPOCD1-TFIISM_WT|GST-SPOCD1-TFIISM	129	126	LPASK	4	11.6	4	483.529	1930.09	483.529	1930.09	-0.0408942	0	TRUE	17873	E221121_25_Lumos_JZ_CO_160_DC_Tamo_TPRM_BS3_GTW_T2	15150	6265	5 ppm	Self	3826.43
sp|GST-SPOCD1-TFIISM_WT|GST-SPOCD1-TFIISM	134	131	LTHKGEVEIPR	4	sp|GST-SPOCD1-TFIISM_WT|GST-SPOCD1-TFIISM	129	126	LPASK	4	10.19	3	644.37	1930.09	644.37	1930.09	-0.317806	0	TRUE	17873	E221121_25_Lumos_JZ_CO_160_DC_Tamo_TPRM_BS3_GTW_T2	15175	6284	5 ppm	Self	3830.56
sp|GST-SPOCD1-TFIISM_WT|GST-SPOCD1-TFIISM	134	131	LTHKGEVEIPR	4	sp|GST-SPOCD1-TFIISM_WT|GST-SPOCD1-TFIISM	129	126	LPASK	4	9.65	4	483.529	1930.09	483.529	1930.09	-0.73515	0	TRUE	17873	E221121_25_Lumos_JZ_CO_160_DC_Tamo_TPRM_BS3_GTW_T2	13005	4964	5 ppm	Self	3426.76
TPR-M-cHis	183	174	QTEEQVNDLKER	10	TPR-M-cHis	136	131	EIATLKQHLSNMEVQVASQSSQR	6	11.54	4	1053.28	4209.1	1053.28	4209.1	0.584667	0	TRUE	17873	E221121_27_Lumos_JZ_CO_160_DC_Tamo_TPRM_BS3_GTW_T4	24302	12626	5 ppm	Self	5276.27
TPR-M-cHis	183	174	QTEEQVNDLKER	10	TPR-M-cHis	136	131	EIATLKQHLSNMEVQVASQSSQR	6	9.46	4	1053.28	4209.09	1053.28	4209.1	-1.30106	0	TRUE	17873	E221121_25_Lumos_JZ_CO_160_DC_Tamo_TPRM_BS3_GTW_T2	24217	12566	5 ppm	Self	5286.35
TPR-M-cHis	187	186	LKTSTSNVEQYQAMVTSLEESLNK	2	TPR-M-cHis	183	174	QTEEQVNDLKER	10	11.49	4	1082.29	4325.13	1082.29	4325.12	0.862572	0	TRUE	17873	E221121_25_Lumos_JZ_CO_160_DC_Tamo_TPRM_BS3_GTW_T2	31044	17863	5 ppm	Self	6231.02
TPR-M-cHis	183	174	QTEEQVNDLKER	10	TPR-M-cHis	187	186	LKTSTSNVEQYQAMVTSLEESLNK	2	11	4	1082.29	4325.13	1082.29	4325.12	0.781187	0	TRUE	17873	E221121_27_Lumos_JZ_CO_160_DC_Tamo_TPRM_BS3_GTW_T4	31331	18084	5 ppm	Self	6249.05
TPR-M-cHis	187	186	LKTSTSNVEQYQAMoxVTSLEESLNK	2	TPR-M-cHis	183	174	QTEEQVNDLKER	10	9.89	4	1086.54	4342.12	1086.29	4341.12	-0.0613358	1	TRUE	17873	E221121_27_Lumos_JZ_CO_160_DC_Tamo_TPRM_BS3_GTW_T4	26440	14249	5 ppm	Self	5580.07
TPR-M-cHis	187	186	LKTSTSNVEQYQAMoxVTSLEESLNK	2	TPR-M-cHis	183	174	QTEEQVNDLKER	10	9.81	4	1086.29	4341.11	1086.29	4341.12	-0.893725	0	TRUE	17873	E221121_25_Lumos_JZ_CO_160_DC_Tamo_TPRM_BS3_GTW_T2	26260	14123	5 ppm	Self	5574.82
TPR-M-cHis	187	186	LKTSTSNVEQYQAMoxVTSLEESLNK	2	TPR-M-cHis	183	174	QTEEQVNDLKER	10	9.42	4	1086.29	4341.11	1086.29	4341.12	-1.08707	0	TRUE	17873	E221121_27_Lumos_JZ_CO_160_DC_Tamo_TPRM_BS3_GTW_T4	26481	14285	5 ppm	Self	5584.74
TPR-M-cHis	244	238	KLMEVEKEK	7	TPR-M-cHis	238	238	KLMEVEK	1	11.46	4	537.548	2146.16	537.548	2146.16	-0.789875	0	TRUE	17873	E221121_27_Lumos_JZ_CO_160_DC_Tamo_TPRM_BS3_GTW_T4	14187	5797	5 ppm	Self	3597.35
TPR-M-cHis	238	238	KLMEVEK	1	TPR-M-cHis	244	238	KLMEVEKEK	7	9.7	4	537.548	2146.16	537.548	2146.16	-0.367105	0	TRUE	17873	E221121_25_Lumos_JZ_CO_160_DC_Tamo_TPRM_BS3_GTW_T2	13956	5607	5 ppm	Self	3585.45
TPR-M-cHis	244	239	LMEVEKEK	6	TPR-M-cHis	238	238	KLMEVEK	1	8.63	4	505.525	2018.07	505.524	2018.07	0.832793	0	TRUE	17873	E221121_27_Lumos_JZ_CO_160_DC_Tamo_TPRM_BS3_GTW_T4	16316	7023	5 ppm	Self	4012.45
TPR-M-cHis	385	380	CcmEDLEKQNR	6	TPR-M-cHis	438	437	EKEIAETRFEVAQVESLR	2	11.41	5	693.349	3461.71	693.349	3461.71	-0.0672994	0	TRUE	17873	E221121_27_Lumos_JZ_CO_160_DC_Tamo_TPRM_BS3_GTW_T4	21348	10385	5 ppm	Self	4855.61
TPR-M-cHis	162	157	GQPSNKEDVDDLVSQLR	6	TPR-M-cHis	130	127	NAQKEIATLK	4	11.27	4	788.916	3151.64	788.916	3151.64	-0.270697	0	TRUE	17873	E221121_25_Lumos_JZ_CO_160_DC_Tamo_TPRM_BS3_GTW_T2	25006	13194	5 ppm	Self	5390.54
TPR-M-cHis	130	127	NAQKEIATLK	4	TPR-M-cHis	162	157	GQPSNKEDVDDLVSQLR	6	10.72	4	789.166	3152.64	788.916	3151.64	-1.33404	1	TRUE	17873	E221121_25_Lumos_JZ_CO_160_DC_Tamo_TPRM_BS3_GTW_T2	25021	13205	5 ppm	Self	5392.62
TPR-M-cHis	592	588	LLSEKEVHTK	5	TPR-M-cHis	578	570	NQHLVSQQKDPDTEEYRK	9	11.27	5	708.368	3536.8	707.966	3534.8	-0.0866874	2	TRUE	17873	E221121_27_Lumos_JZ_CO_160_DC_Tamo_TPRM_BS3_GTW_T4	12047	4447	5 ppm	Self	3209.47
TPR-M-cHis	592	588	LLSEKEVHTK	5	TPR-M-cHis	578	570	NQHLVSQQKDPDTEEYRK	9	10.96	5	707.967	3534.8	707.966	3534.8	1.34364	0	TRUE	17873	E221121_27_Lumos_JZ_CO_160_DC_Tamo_TPRM_BS3_GTW_T4	12061	4456	5 ppm	Self	3212.05
TPR-M-cHis	578	570	NQHLVSQQKDPDTEEYRK	9	TPR-M-cHis	592	588	LLSEKEVHTK	5	10.07	5	708.166	3535.8	707.966	3534.8	-0.825432	1	TRUE	17873	E221121_25_Lumos_JZ_CO_160_DC_Tamo_TPRM_BS3_GTW_T2	11688	4173	5 ppm	Self	3174.73
TPR-M-cHis	592	588	LLSEKEVHTK	5	TPR-M-cHis	578	570	NQHLVSQQKDPDTEEYRK	9	9.52	5	708.167	3535.8	707.966	3534.8	0.154312	1	TRUE	17873	E221121_27_Lumos_JZ_CO_160_DC_Tamo_TPRM_BS3_GTW_T4	12049	4448	5 ppm	Self	3209.68
TPR-M-cHis	592	588	LLSEKEVHTK	5	TPR-M-cHis	578	570	NQHLVSQQKDPDTEEYRK	9	9.48	4	884.956	3535.8	884.706	3534.8	-0.600562	1	TRUE	17873	E221121_27_Lumos_JZ_CO_160_DC_Tamo_TPRM_BS3_GTW_T4	12088	4478	5 ppm	Self	3215.59
TPR-M-cHis	578	570	NQHLVSQQKDPDTEEYR	9	TPR-M-cHis	592	588	LLSEKEVHTK	5	9.06	5	682.348	3406.7	682.347	3406.7	0.726111	0	TRUE	17873	E221121_25_Lumos_JZ_CO_160_DC_Tamo_TPRM_BS3_GTW_T2	13205	5097	5 ppm	Self	3460.97
TPR-M-cHis	592	588	LLSEKEVHTK	5	TPR-M-cHis	578	570	NQHLVSQQKDPDTEEYRK	9	9.02	6	590.14	3534.8	590.14	3534.8	0.477425	0	TRUE	17873	E221121_27_Lumos_JZ_CO_160_DC_Tamo_TPRM_BS3_GTW_T4	12060	4455	5 ppm	Self	3211.78
TPR-M-cHis	592	588	LLSEKEVHTK	5	TPR-M-cHis	578	570	NQHLVSQQKDPDTEEYRK	9	8.89	4	884.707	3534.8	884.706	3534.8	1.38248	0	TRUE	17873	E221121_27_Lumos_JZ_CO_160_DC_Tamo_TPRM_BS3_GTW_T4	12110	4494	5 ppm	Self	3219.02
TPR-M-cHis	592	588	LLSEKEVHTK	5	TPR-M-cHis	578	570	NQHLVSQQKDPDTEEYRK	9	8.58	6	590.14	3534.8	590.14	3534.8	-0.0711034	0	TRUE	17873	E221121_25_Lumos_JZ_CO_160_DC_Tamo_TPRM_BS3_GTW_T2	11699	4181	5 ppm	Self	3176.32
TPR-M-cHis	578	570	NQHLVSQQKDPDTEEYRK	9	TPR-M-cHis	592	588	LLSEKEVHTK	5	8.33	4	884.707	3534.8	884.706	3534.8	0.730175	0	TRUE	17873	E221121_25_Lumos_JZ_CO_160_DC_Tamo_TPRM_BS3_GTW_T2	11717	4194	5 ppm	Self	3179.3
TPR-M-cHis	720	712	ETLNQAETKSK	9	TPR-M-cHis	722	721	SKSLESQVENLQK	2	11.21	4	719.878	2875.48	719.628	2874.48	-0.347133	1	TRUE	17873	E221121_25_Lumos_JZ_CO_160_DC_Tamo_TPRM_BS3_GTW_T2	16873	7378	5 ppm	Self	4131.63
TPR-M-cHis	722	721	SKSLESQVENLQK	2	TPR-M-cHis	720	712	ETLNQAETKSK	9	9.22	4	719.627	2874.48	719.628	2874.48	-1.13214	0	TRUE	17873	E221121_25_Lumos_JZ_CO_160_DC_Tamo_TPRM_BS3_GTW_T2	16875	7379	5 ppm	Self	4132
TPR-M-cHis	720	712	ETLNQAETKSK	9	TPR-M-cHis	722	721	SKSLESQVENLQK	2	8.33	4	719.627	2874.48	719.628	2874.48	-0.591852	0	TRUE	17873	E221121_27_Lumos_JZ_CO_160_DC_Tamo_TPRM_BS3_GTW_T4	17066	7528	5 ppm	Self	4136.9
sp|GST-SPOCD1-TFIISM_WT|GST-SPOCD1-TFIISM	111	111	KGLDIIEQQQK	1	sp|GST-SPOCD1-TFIISM_WT|GST-SPOCD1-TFIISM	58	55	YKbs3nh2NKYR	4	11.21	3	821.791	2462.35	821.792	2462.35	-0.764128	0	TRUE	17873	E221121_27_Lumos_JZ_CO_160_DC_Tamo_TPRM_BS3_GTW_T4	18856	8659	5 ppm	Self	4455.46
sp|GST-SPOCD1-TFIISM_WT|GST-SPOCD1-TFIISM	111	111	KGLDIIEQQQK	1	sp|GST-SPOCD1-TFIISM_WT|GST-SPOCD1-TFIISM	58	55	Ybs3nh2KNKYR	4	10.74	3	822.127	2463.36	821.792	2462.35	0.67234	1	TRUE	17873	E221121_27_Lumos_JZ_CO_160_DC_Tamo_TPRM_BS3_GTW_T4	18872	8668	5 ppm	Self	4458.23
sp|GST-SPOCD1-TFIISM_WT|GST-SPOCD1-TFIISM	58	55	YKbs3ohNKYR	4	sp|GST-SPOCD1-TFIISM_WT|GST-SPOCD1-TFIISM	111	104	WRDQEERKGLDIIEQQQK	8	9.69	5	693.765	3463.79	693.565	3462.79	-0.545571	1	TRUE	17873	E221121_27_Lumos_JZ_CO_160_DC_Tamo_TPRM_BS3_GTW_T4	19185	8814	5 ppm	Self	4528.32
sp|GST-SPOCD1-TFIISM_WT|GST-SPOCD1-TFIISM	58	55	YKbs3nh2NKYR	4	sp|GST-SPOCD1-TFIISM_WT|GST-SPOCD1-TFIISM	111	111	KGLDIIEQQQK	1	9.52	3	821.791	2462.35	821.792	2462.35	-0.275636	0	TRUE	17873	E221121_25_Lumos_JZ_CO_160_DC_Tamo_TPRM_BS3_GTW_T2	18739	8548	5 ppm	Self	4466.44
sp|GST-SPOCD1-TFIISM_WT|GST-SPOCD1-TFIISM	111	111	KGLDIIEQQQK	1	sp|GST-SPOCD1-TFIISM_WT|GST-SPOCD1-TFIISM	58	55	Ybs3ohKNKYR	4	7.71	3	822.119	2463.33	822.12	2463.34	-1.3608	0	TRUE	17873	E221121_27_Lumos_JZ_CO_160_DC_Tamo_TPRM_BS3_GTW_T4	20264	9586	5 ppm	Self	4694.89
TPR-M-cHis	879	875	QITLKTTPASGER	5	TPR-M-cHis	834	830	ITALKSQYEGR	5	11	4	701.884	2803.51	701.884	2803.51	-0.404429	0	TRUE	17873	E221121_25_Lumos_JZ_CO_160_DC_Tamo_TPRM_BS3_GTW_T2	18174	8244	5 ppm	Self	4352.63
TPR-M-cHis	879	875	QITLKTTPASGER	5	TPR-M-cHis	834	830	ITALKSQYEGR	5	10.92	3	935.51	2803.51	935.51	2803.51	0.0667887	0	TRUE	17873	E221121_27_Lumos_JZ_CO_160_DC_Tamo_TPRM_BS3_GTW_T4	18370	8411	5 ppm	Self	4353.51
TPR-M-cHis	438	437	EKEIAETRFEVAQVESLR	2	TPR-M-cHis	400	397	LSDKVVASVK	4	10.99	4	830.207	3316.8	829.955	3315.79	0.824914	1	TRUE	17873	E221121_25_Lumos_JZ_CO_160_DC_Tamo_TPRM_BS3_GTW_T2	23000	11631	5 ppm	Self	5116.36
TPR-M-cHis	438	437	EKEIAETRFEVAQVESLR	2	TPR-M-cHis	400	397	LSDKVVASVK	4	10.84	4	829.954	3315.79	829.955	3315.79	-1.25301	0	TRUE	17873	E221121_25_Lumos_JZ_CO_160_DC_Tamo_TPRM_BS3_GTW_T2	22983	11616	5 ppm	Self	5114.46
TPR-M-cHis	438	437	EKEIAETRFEVAQVESLR	2	TPR-M-cHis	400	397	LSDKVVASVK	4	10.6	4	830.205	3316.79	829.955	3315.79	-1.12926	1	TRUE	17873	E221121_27_Lumos_JZ_CO_160_DC_Tamo_TPRM_BS3_GTW_T4	23183	11767	5 ppm	Self	5120.46
TPR-M-cHis	136	131	EIATLKQHLSNMEVQVASQSSQR	6	TPR-M-cHis	130	127	NAQKEIATLK	4	10.83	5	768.21	3836.01	768.209	3836.01	0.264636	0	TRUE	17873	E221121_27_Lumos_JZ_CO_160_DC_Tamo_TPRM_BS3_GTW_T4	24441	12737	5 ppm	Self	5294.09
TPR-M-cHis	130	127	NAQKEIATLK	4	TPR-M-cHis	136	131	EIATLKQHLSNMEVQVASQSSQR	6	9.58	5	768.409	3837.01	768.209	3836.01	-1.10119	1	TRUE	17873	E221121_25_Lumos_JZ_CO_160_DC_Tamo_TPRM_BS3_GTW_T2	24256	12597	5 ppm	Self	5291.54
TPR-M-cHis	130	127	NAQKEIATLK	4	TPR-M-cHis	136	131	EIATLKQHLSNMEVQVASQSSQR	6	7.95	5	768.209	3836.01	768.209	3836.01	-0.402377	0	TRUE	17873	E221121_25_Lumos_JZ_CO_160_DC_Tamo_TPRM_BS3_GTW_T2	24281	12616	5 ppm	Self	5294.93
TPR-M-cHis	108	99	NLDVQLLDTKR	10	TPR-M-cHis	219	219	KNIEVR	1	10.82	4	553.319	2209.25	553.318	2209.24	1.18056	0	TRUE	17873	E221121_27_Lumos_JZ_CO_160_DC_Tamo_TPRM_BS3_GTW_T4	21785	10732	5 ppm	Self	4913.39
TPR-M-cHis	219	219	KNIEVR	1	TPR-M-cHis	108	99	NLDVQLLDTKR	10	9.64	4	553.318	2209.24	553.318	2209.24	0.0460769	0	TRUE	17873	E221121_25_Lumos_JZ_CO_160_DC_Tamo_TPRM_BS3_GTW_T2	21528	10530	5 ppm	Self	4900.5
TPR-M-cHis	385	380	CcmEDLEKQNR	6	TPR-M-cHis	375	371	DEVSKCcmVCcmR	5	10.81	3	827.71	2480.11	827.71	2480.11	-0.830319	0	TRUE	17873	E221121_27_Lumos_JZ_CO_160_DC_Tamo_TPRM_BS3_GTW_T4	13831	5548	5 ppm	Self	3540.5
TPR-M-cHis	375	371	DEVSKCcmVCcmR	5	TPR-M-cHis	385	380	CcmEDLEKQNR	6	10.53	3	827.709	2480.11	827.71	2480.11	-1.7466	0	TRUE	17873	E221121_25_Lumos_JZ_CO_160_DC_Tamo_TPRM_BS3_GTW_T2	13567	5341	5 ppm	Self	3522.03
TPR-M-cHis	375	371	DEVSKCcmVCcmR	5	TPR-M-cHis	385	380	CcmEDLEKQNR	6	9.41	4	621.035	2480.11	621.035	2480.11	-0.17224	0	TRUE	17873	E221121_27_Lumos_JZ_CO_160_DC_Tamo_TPRM_BS3_GTW_T4	13838	5553	5 ppm	Self	3541.51
TPR-M-cHis	156	154	TGKGQPSNKEDVDDLVSQLR	3	TPR-M-cHis	187	186	LKTSTSNVEQYQAMVTSLEESLNK	2	10.74	5	1005.71	5023.51	1005.51	5022.5	0.828394	1	TRUE	17873	E221121_27_Lumos_JZ_CO_160_DC_Tamo_TPRM_BS3_GTW_T4	32283	18871	5 ppm	Self	6369.13
TPR-M-cHis	19	18	EKEMLK	2	TPR-M-cHis	19	18	EKEMLK	2	10.72	3	564.637	1690.89	564.637	1690.89	-0.233358	0	TRUE	17873	E221121_25_Lumos_JZ_CO_160_DC_Tamo_TPRM_BS3_GTW_T2	14725	6036	5 ppm	Self	3739.09
TPR-M-cHis	19	18	EKEMLK	2	TPR-M-cHis	19	18	EKEMLK	2	9.43	3	564.637	1690.89	564.637	1690.89	-0.0938575	0	TRUE	17873	E221121_27_Lumos_JZ_CO_160_DC_Tamo_TPRM_BS3_GTW_T4	14913	6198	5 ppm	Self	3742.66
TPR-M-cHis	19	18	EKEMLK	2	TPR-M-cHis	19	18	EKEMLK	2	7.02	3	564.972	1691.89	564.637	1690.89	1.34825	1	TRUE	17873	E221121_27_Lumos_JZ_CO_160_DC_Tamo_TPRM_BS3_GTW_T4	14921	6201	5 ppm	Self	3744.44
TPR-M-cHis	19	18	EKEMLK	2	TPR-M-cHis	19	18	EKEMLK	2	5.44	4	423.729	1690.89	423.729	1690.89	-1.42986	0	TRUE	17873	E221121_25_Lumos_JZ_CO_160_DC_Tamo_TPRM_BS3_GTW_T2	14720	6034	5 ppm	Self	3737.96
sp|GST-SPOCD1-TFIISM_WT|GST-SPOCD1-TFIISM	129	126	LPASK	4	sp|GST-SPOCD1-TFIISM_WT|GST-SPOCD1-TFIISM	121	112	GLDIIEQQQKELYR	10	10.71	3	795.773	2384.3	795.772	2384.3	0.443758	0	TRUE	17873	E221121_27_Lumos_JZ_CO_160_DC_Tamo_TPRM_BS3_GTW_T4	20818	9976	5 ppm	Self	4781.05
TPR-M-cHis	556	549	SGMLQAEKK	8	TPR-M-cHis	548	530	KLELDILPLQEANAELSEKSGMLQAEK	19	10.71	4	1032.55	4126.17	1032.3	4125.16	0.696781	1	TRUE	17873	E221121_27_Lumos_JZ_CO_160_DC_Tamo_TPRM_BS3_GTW_T4	32442	18998	5 ppm	Self	6390.11
TPR-M-cHis	211	210	EKQVTEEVRK	2	TPR-M-cHis	226	225	LKESAEFQTQLEK	2	10.66	4	734.142	2932.54	734.142	2932.54	-0.042113	0	TRUE	17873	E221121_25_Lumos_JZ_CO_160_DC_Tamo_TPRM_BS3_GTW_T2	15016	6183	5 ppm	Self	3801.45
TPR-M-cHis	226	225	LKESAEFQTQLEK	2	TPR-M-cHis	211	210	EKQVTEEVRK	2	10.64	4	734.142	2932.54	734.142	2932.54	-0.093847	0	TRUE	17873	E221121_27_Lumos_JZ_CO_160_DC_Tamo_TPRM_BS3_GTW_T4	15253	6352	5 ppm	Self	3820.07
TPR-M-cHis	17	17	KEKbs3ohEMLK	1	TPR-M-cHis	19	18	EKEMLK	2	10.62	4	494.772	1975.06	494.773	1975.06	-0.667939	0	TRUE	17873	E221121_25_Lumos_JZ_CO_160_DC_Tamo_TPRM_BS3_GTW_T2	18628	8472	5 ppm	Self	4448.31
TPR-M-cHis	17	17	KEKbs3ohEMLK	1	TPR-M-cHis	19	18	EKEMLK	2	10.37	4	494.772	1975.06	494.773	1975.06	-1.62341	0	TRUE	17873	E221121_27_Lumos_JZ_CO_160_DC_Tamo_TPRM_BS3_GTW_T4	18791	8610	5 ppm	Self	4446.11
TPR-M-cHis	370	368	MLKDEVSK	3	TPR-M-cHis	375	368	MLKbs3nh2DEVSKCcmVCcmR	8	10.61	4	692.354	2765.39	692.353	2765.38	0.826992	0	TRUE	17873	E221121_27_Lumos_JZ_CO_160_DC_Tamo_TPRM_BS3_GTW_T4	20869	10016	5 ppm	Self	4788.28
TPR-M-cHis	375	371	DEVSKCcmVCcmR	5	TPR-M-cHis	370	368	MLKDEVSK	3	10.55	3	747.364	2239.07	747.03	2238.07	-0.816759	1	TRUE	17873	E221121_27_Lumos_JZ_CO_160_DC_Tamo_TPRM_BS3_GTW_T4	15823	6734	5 ppm	Self	3918.54
TPR-M-cHis	375	371	DEVSKCcmVCcmR	5	TPR-M-cHis	370	368	MLKDEVSK	3	9.77	4	560.776	2239.07	560.525	2238.07	0.974026	1	TRUE	17873	E221121_27_Lumos_JZ_CO_160_DC_Tamo_TPRM_BS3_GTW_T4	15828	6736	5 ppm	Self	3919.65
TPR-M-cHis	375	371	DEVSKCcmVCcmR	5	TPR-M-cHis	370	368	MLKDEVSK	3	9.58	4	560.524	2238.07	560.525	2238.07	-0.36049	0	TRUE	17873	E221121_27_Lumos_JZ_CO_160_DC_Tamo_TPRM_BS3_GTW_T4	15759	6699	5 ppm	Self	3905.31
TPR-M-cHis	375	371	DEVSKCcmVCcmR	5	TPR-M-cHis	370	368	MoxLKDEVSK	3	9.33	4	564.523	2254.06	564.523	2254.06	-0.379509	0	TRUE	17873	E221121_27_Lumos_JZ_CO_160_DC_Tamo_TPRM_BS3_GTW_T4	14699	6106	5 ppm	Self	3692.7
TPR-M-cHis	375	371	DEVSKCcmVCcmR	5	TPR-M-cHis	370	368	MLKDEVSK	3	9.16	4	560.525	2238.07	560.525	2238.07	0.0436631	0	TRUE	17873	E221121_25_Lumos_JZ_CO_160_DC_Tamo_TPRM_BS3_GTW_T2	15535	6515	5 ppm	Self	3895.24
TPR-M-cHis	375	371	DEVSKCcmVCcmR	5	TPR-M-cHis	370	368	MLKDEVSK	3	8.19	3	747.031	2238.07	747.03	2238.07	0.544346	0	TRUE	17873	E221121_27_Lumos_JZ_CO_160_DC_Tamo_TPRM_BS3_GTW_T4	15763	6702	5 ppm	Self	3905.85
TPR-M-cHis	564	558	LLEEDVKR	7	TPR-M-cHis	610	609	LKAEIAR	2	10.6	4	485.536	1938.11	485.536	1938.11	-0.342653	0	TRUE	17873	E221121_25_Lumos_JZ_CO_160_DC_Tamo_TPRM_BS3_GTW_T2	16345	7026	5 ppm	Self	4041.05
TPR-M-cHis	564	558	LLEEDVKR	7	TPR-M-cHis	610	609	LKAEIAR	2	10.13	4	485.535	1938.11	485.536	1938.11	-1.1912	0	TRUE	17873	E221121_27_Lumos_JZ_CO_160_DC_Tamo_TPRM_BS3_GTW_T4	16582	7201	5 ppm	Self	4057.26
TPR-M-cHis	438	437	EKEIAETR	2	TPR-M-cHis	406	401	VVASVKEGVQGPLNVSLSEEGK	6	10.58	4	835.448	3337.76	835.448	3337.76	0.505074	0	TRUE	17873	E221121_27_Lumos_JZ_CO_160_DC_Tamo_TPRM_BS3_GTW_T4	22737	11431	5 ppm	Self	5056.98
TPR-M-cHis	438	437	EKEIAETR	2	TPR-M-cHis	406	401	VVASVKEGVQGPLNVSLSEEGK	6	9.83	4	835.698	3338.76	835.448	3337.76	-0.133755	1	TRUE	17873	E221121_27_Lumos_JZ_CO_160_DC_Tamo_TPRM_BS3_GTW_T4	22718	11417	5 ppm	Self	5054.33
TPR-M-cHis	406	401	VVASVKEGVQGPLNVSLSEEGK	6	TPR-M-cHis	438	437	EKEIAETRFEVAQVESLR	2	8.93	5	900.48	4497.36	900.28	4496.36	-1.40139	1	TRUE	17873	E221121_27_Lumos_JZ_CO_160_DC_Tamo_TPRM_BS3_GTW_T4	27689	15295	5 ppm	Self	5732.73
TPR-M-cHis	406	401	VVASVKEGVQGPLNVSLSEEGK	6	TPR-M-cHis	438	437	EKEIAETR	2	8.91	4	835.447	3337.76	835.448	3337.76	-1.06052	0	TRUE	17873	E221121_25_Lumos_JZ_CO_160_DC_Tamo_TPRM_BS3_GTW_T2	22457	11213	5 ppm	Self	5039.99
TPR-M-cHis	786	786	KAIVAAK	1	TPR-M-cHis	780	775	QQITEKEEK	6	10.48	3	657.377	1969.11	657.377	1969.11	-0.472817	0	TRUE	17873	E221121_25_Lumos_JZ_CO_160_DC_Tamo_TPRM_BS3_GTW_T2	11311	3918	5 ppm	Self	3110.51
TPR-M-cHis	350	342	QHLEETTQKAESQLLECcmK	9	TPR-M-cHis	359	351	AESQLLECcmKASWEERER	9	10.48	5	887.031	4430.12	886.831	4429.12	-0.476859	1	TRUE	17873	E221121_27_Lumos_JZ_CO_160_DC_Tamo_TPRM_BS3_GTW_T4	21752	10707	5 ppm	Self	4908.81
TPR-M-cHis	350	342	QHLEETTQKAESQLLECcmK	9	TPR-M-cHis	359	351	AESQLLECcmKASWEERER	9	10.43	5	886.83	4429.11	886.831	4429.12	-0.453519	0	TRUE	17873	E221121_25_Lumos_JZ_CO_160_DC_Tamo_TPRM_BS3_GTW_T2	21606	10589	5 ppm	Self	4911.66
TPR-M-cHis	350	342	QHLEETTQKAESQLLECcmK	9	TPR-M-cHis	359	351	AESQLLECcmKASWEERER	9	8.44	5	886.831	4429.12	886.831	4429.12	0.954363	0	TRUE	17873	E221121_27_Lumos_JZ_CO_160_DC_Tamo_TPRM_BS3_GTW_T4	21743	10700	5 ppm	Self	4907.82
TPR-M-cHis	187	184	ERLKTSTSNVEQYQAMVTSLEESLNK	4	TPR-M-cHis	211	210	EKQVTEEVRK	2	10.39	5	874.651	4368.22	874.451	4367.22	-0.205539	1	TRUE	17873	E221121_27_Lumos_JZ_CO_160_DC_Tamo_TPRM_BS3_GTW_T4	25441	13518	5 ppm	Self	5429.94
TPR-M-cHis	211	210	EKQVTEEVRK	2	TPR-M-cHis	187	184	ERLKTSTSNVEQYQAMVTSLEESLNK	4	9.5	5	874.853	4369.23	874.451	4367.22	1.20471	2	TRUE	17873	E221121_27_Lumos_JZ_CO_160_DC_Tamo_TPRM_BS3_GTW_T4	25456	13529	5 ppm	Self	5432.18
TPR-M-cHis	786	786	KAIVAAK	1	TPR-M-cHis	794	793	SKIAHLAGVK	2	10.37	4	466.297	1861.16	466.046	1860.16	0.0679819	1	TRUE	17873	E221121_25_Lumos_JZ_CO_160_DC_Tamo_TPRM_BS3_GTW_T2	13322	5171	5 ppm	Self	3482.73
TPR-M-cHis	794	793	SKIAHLAGVK	2	TPR-M-cHis	786	786	KAIVAAK	1	9.38	4	466.046	1860.15	466.046	1860.16	-1.04728	0	TRUE	17873	E221121_27_Lumos_JZ_CO_160_DC_Tamo_TPRM_BS3_GTW_T4	13544	5363	5 ppm	Self	3490.03
TPR-M-cHis	794	793	SKIAHLAGVK	2	TPR-M-cHis	786	786	KAIVAAK	1	8.92	4	466.046	1860.15	466.046	1860.16	-1.66802	0	TRUE	17873	E221121_25_Lumos_JZ_CO_160_DC_Tamo_TPRM_BS3_GTW_T2	13295	5151	5 ppm	Self	3478.71
TPR-M-cHis	794	793	SKIAHLAGVK	2	TPR-M-cHis	610	609	LKAEIAR	2	10.33	4	491.052	1960.18	491.053	1960.18	-1.2774	0	TRUE	17873	E221121_25_Lumos_JZ_CO_160_DC_Tamo_TPRM_BS3_GTW_T2	14463	5889	5 ppm	Self	3687.6
TPR-M-cHis	183	174	QTEEQVNDLKER	10	TPR-M-cHis	130	127	NAQKEIATLK	4	10.31	4	686.364	2741.43	686.113	2740.42	-0.100669	1	TRUE	17873	E221121_27_Lumos_JZ_CO_160_DC_Tamo_TPRM_BS3_GTW_T4	17062	7525	5 ppm	Self	4136.29
TPR-M-cHis	183	174	QTEEQVNDLKER	10	TPR-M-cHis	130	127	NAQKEIATLK	4	8.91	4	686.114	2740.43	686.113	2740.42	1.47782	0	TRUE	17873	E221121_27_Lumos_JZ_CO_160_DC_Tamo_TPRM_BS3_GTW_T4	17003	7492	5 ppm	Self	4124.69
TPR-M-cHis	183	174	QTEEQVNDLKER	10	TPR-M-cHis	130	127	NAQKEIATLK	4	8.41	4	686.114	2740.43	686.113	2740.42	1.00163	0	TRUE	17873	E221121_25_Lumos_JZ_CO_160_DC_Tamo_TPRM_BS3_GTW_T2	16786	7326	5 ppm	Self	4115.12
TPR-M-cHis	720	712	ETLNQAETKSK	9	TPR-M-cHis	610	609	LKAEIAR	2	10.23	4	547.306	2185.19	547.306	2185.2	-0.385784	0	TRUE	17873	E221121_25_Lumos_JZ_CO_160_DC_Tamo_TPRM_BS3_GTW_T2	12950	4929	5 ppm	Self	3416.81
TPR-M-cHis	610	609	LKAEIAR	2	TPR-M-cHis	720	712	ETLNQAETKSK	9	9.5	4	547.305	2185.19	547.306	2185.2	-1.24653	0	TRUE	17873	E221121_27_Lumos_JZ_CO_160_DC_Tamo_TPRM_BS3_GTW_T4	13226	5148	5 ppm	Self	3436.35
TPR-M-cHis	720	712	ETLNQAETKSK	9	TPR-M-cHis	610	609	LKAEIAR	2	8.71	4	547.556	2186.19	547.306	2185.2	-1.88713	1	TRUE	17873	E221121_27_Lumos_JZ_CO_160_DC_Tamo_TPRM_BS3_GTW_T4	13288	5189	5 ppm	Self	3447.1
TPR-M-cHis	400	397	LSDKVVASVK	4	TPR-M-cHis	406	401	VVASVKEGVQGPLNVSLSEEGK	6	10.23	3	1136.97	3407.88	1136.97	3407.88	0.355068	0	TRUE	17873	E221121_27_Lumos_JZ_CO_160_DC_Tamo_TPRM_BS3_GTW_T4	24150	12518	5 ppm	Self	5252.45
TPR-M-cHis	400	397	LSDKVVASVK	4	TPR-M-cHis	406	401	VVASVKEGVQGPLNVSLSEEGK	6	9.88	3	1136.97	3407.88	1136.97	3407.88	0.2163	0	TRUE	17873	E221121_25_Lumos_JZ_CO_160_DC_Tamo_TPRM_BS3_GTW_T2	24037	12425	5 ppm	Self	5261.56
TPR-M-cHis	406	401	VVASVKEGVQGPLNVSLSEEGK	6	TPR-M-cHis	400	397	LSDKVVASVK	4	8.23	3	1137.3	3408.87	1136.97	3407.88	-1.77393	1	TRUE	17873	E221121_27_Lumos_JZ_CO_160_DC_Tamo_TPRM_BS3_GTW_T4	24140	12510	5 ppm	Self	5251.2
sp|GST-SPOCD1-TFIISM_WT|GST-SPOCD1-TFIISM	134	131	LTHKGEVEIPR	4	sp|GST-SPOCD1-TFIISM_WT|GST-SPOCD1-TFIISM	56	55	YKNKbs3ohYR	2	10.19	4	611.589	2442.33	611.589	2442.33	-0.363834	0	TRUE	17873	E221121_25_Lumos_JZ_CO_160_DC_Tamo_TPRM_BS3_GTW_T2	15823	6658	5 ppm	Self	3957.75
sp|GST-SPOCD1-TFIISM_WT|GST-SPOCD1-TFIISM	134	131	LTHKGEVEIPR	4	sp|GST-SPOCD1-TFIISM_WT|GST-SPOCD1-TFIISM	56	55	YKNKbs3ohYR	2	6.85	5	489.472	2442.32	489.473	2442.33	-1.09266	0	TRUE	17873	E221121_25_Lumos_JZ_CO_160_DC_Tamo_TPRM_BS3_GTW_T2	15838	6665	5 ppm	Self	3961.1
TPR-M-cHis	83	75	LEHEISHLKK	9	TPR-M-cHis	74	68	LSSQIEKLEHEISHLK	7	10.05	5	653.163	3260.78	653.163	3260.78	0.30613	0	TRUE	17873	E221121_27_Lumos_JZ_CO_160_DC_Tamo_TPRM_BS3_GTW_T4	19542	9063	5 ppm	Self	4585.68
TPR-M-cHis	83	75	LEHEISHLKK	9	TPR-M-cHis	74	68	LSSQIEKLEHEISHLK	7	8.52	6	544.637	3261.78	544.47	3260.78	-0.850244	1	TRUE	17873	E221121_25_Lumos_JZ_CO_160_DC_Tamo_TPRM_BS3_GTW_T2	19492	9008	5 ppm	Self	4604.88
TPR-M-cHis	74	68	LSSQIEKLEHEISHLK	7	TPR-M-cHis	83	75	LEHEISHLKK	9	8.47	5	653.164	3260.78	653.163	3260.78	1.8633	0	TRUE	17873	E221121_25_Lumos_JZ_CO_160_DC_Tamo_TPRM_BS3_GTW_T2	19440	8973	5 ppm	Self	4595.83
TPR-M-cHis	74	68	LSSQIEKLEHEISHLK	7	TPR-M-cHis	83	75	LEHEISHLKK	9	7	6	544.637	3261.78	544.47	3260.78	-0.818831	1	TRUE	17873	E221121_27_Lumos_JZ_CO_160_DC_Tamo_TPRM_BS3_GTW_T4	19585	9097	5 ppm	Self	4591.24
TPR-M-cHis	16	12	AENLKK	5	TPR-M-cHis	23	20	EMLKLSEVR	4	10.04	3	648.699	1943.07	648.699	1943.08	-0.707534	0	TRUE	17873	E221121_27_Lumos_JZ_CO_160_DC_Tamo_TPRM_BS3_GTW_T4	16613	7224	5 ppm	Self	4062.01
TPR-M-cHis	23	20	EMoxLKLSEVR	4	TPR-M-cHis	16	12	AENLKK	5	9.76	3	654.031	1959.07	654.031	1959.07	0.175514	0	TRUE	17873	E221121_27_Lumos_JZ_CO_160_DC_Tamo_TPRM_BS3_GTW_T4	14715	6112	5 ppm	Self	3696.57
TPR-M-cHis	23	18	EKbs3ohEMLKLSEVR	6	TPR-M-cHis	16	12	AENLKK	5	9.43	4	590.08	2356.29	590.08	2356.29	-0.625974	0	TRUE	17873	E221121_25_Lumos_JZ_CO_160_DC_Tamo_TPRM_BS3_GTW_T2	22014	10866	5 ppm	Self	4978.53
TPR-M-cHis	23	20	EMoxLKLSEVR	4	TPR-M-cHis	16	12	AENLKK	5	9.36	3	654.365	1960.07	654.031	1959.07	-0.912525	1	TRUE	17873	E221121_27_Lumos_JZ_CO_160_DC_Tamo_TPRM_BS3_GTW_T4	14718	6113	5 ppm	Self	3697.31
TPR-M-cHis	23	18	EKbs3ohEMLKLSEVR	6	TPR-M-cHis	16	12	AENLKK	5	9.26	4	590.08	2356.29	590.08	2356.29	-0.0773936	0	TRUE	17873	E221121_27_Lumos_JZ_CO_160_DC_Tamo_TPRM_BS3_GTW_T4	22247	11053	5 ppm	Self	4987.54
TPR-M-cHis	16	12	AENLKK	5	TPR-M-cHis	23	20	EMoxLKLSEVR	4	9.14	3	654.031	1959.07	654.031	1959.07	-0.415818	0	TRUE	17873	E221121_25_Lumos_JZ_CO_160_DC_Tamo_TPRM_BS3_GTW_T2	14549	5931	5 ppm	Self	3706.17
TPR-M-cHis	16	12	AENLKK	5	TPR-M-cHis	23	18	EKbs3nh2EMLKLSEVR	6	8.21	3	786.11	2355.31	786.11	2355.31	0.112845	0	TRUE	17873	E221121_27_Lumos_JZ_CO_160_DC_Tamo_TPRM_BS3_GTW_T4	20424	9687	5 ppm	Self	4722.3
TPR-M-cHis	23	20	EMLKLSEVR	4	TPR-M-cHis	16	12	AENLKK	5	6.68	4	486.776	1943.07	486.776	1943.08	-1.12188	0	TRUE	17873	E221121_27_Lumos_JZ_CO_160_DC_Tamo_TPRM_BS3_GTW_T4	16589	7206	5 ppm	Self	4058.43
TPR-M-cHis	497	496	KTETMNVVMETNK	2	TPR-M-cHis	508	496	KTETMNVVMETNKMLREEK	13	10.04	5	795.596	3972.94	795.395	3971.94	0.382463	1	TRUE	17873	E221121_27_Lumos_JZ_CO_160_DC_Tamo_TPRM_BS3_GTW_T4	19985	9383	5 ppm	Self	4652.97
TPR-M-cHis	508	496	KTETMNVVMETNKMLREEK	13	TPR-M-cHis	497	496	KTETMNVVMETNK	2	9.32	5	795.596	3972.94	795.395	3971.94	0.19758	1	TRUE	17873	E221121_25_Lumos_JZ_CO_160_DC_Tamo_TPRM_BS3_GTW_T2	19837	9252	5 ppm	Self	4659.45
TPR-M-cHis	108	99	NLDVQLLDTKR	10	TPR-M-cHis	85	85	KLENEVEQR	1	10.04	4	649.855	2595.39	649.854	2595.39	1.84858	0	TRUE	17873	E221121_27_Lumos_JZ_CO_160_DC_Tamo_TPRM_BS3_GTW_T4	21314	10357	5 ppm	Self	4851.67
TPR-M-cHis	122	109	RQLDTETNLHLNTKELLK	14	TPR-M-cHis	183	174	QTEEQVNDLKER	10	9.98	5	759.402	3791.97	759.201	3790.97	0.162446	1	TRUE	17873	E221121_27_Lumos_JZ_CO_160_DC_Tamo_TPRM_BS3_GTW_T4	19342	8923	5 ppm	Self	4553.46
TPR-M-cHis	211	210	EKQVTEEVR	2	TPR-M-cHis	219	219	KNIEVR	1	9.96	4	504.03	2012.09	504.03	2012.09	0.389208	0	TRUE	17873	E221121_27_Lumos_JZ_CO_160_DC_Tamo_TPRM_BS3_GTW_T4	13777	5508	5 ppm	Self	3532.3
TPR-M-cHis	211	210	EKQVTEEVR	2	TPR-M-cHis	219	219	KNIEVR	1	9.63	4	504.029	2012.09	504.03	2012.09	-0.671497	0	TRUE	17873	E221121_25_Lumos_JZ_CO_160_DC_Tamo_TPRM_BS3_GTW_T2	13506	5290	5 ppm	Self	3514.31
TPR-M-cHis	211	210	EKQVTEEVR	2	TPR-M-cHis	219	219	KNIEVR	1	9.15	3	671.704	2012.09	671.704	2012.09	0.0923596	0	TRUE	17873	E221121_25_Lumos_JZ_CO_160_DC_Tamo_TPRM_BS3_GTW_T2	13511	5294	5 ppm	Self	3514.94
TPR-M-cHis	211	210	EKQVTEEVR	2	TPR-M-cHis	219	219	KNIEVR	1	8.8	3	671.704	2012.09	671.704	2012.09	0.396362	0	TRUE	17873	E221121_27_Lumos_JZ_CO_160_DC_Tamo_TPRM_BS3_GTW_T4	13782	5512	5 ppm	Self	3533.19
TPR-M-cHis	479	478	EKVQVTAK	2	TPR-M-cHis	485	480	VQVTAKTMAQHEELMK	6	9.93	4	721.638	2882.52	721.638	2882.52	-0.290892	0	TRUE	17873	E221121_27_Lumos_JZ_CO_160_DC_Tamo_TPRM_BS3_GTW_T4	16090	6858	5 ppm	Self	3978.74
TPR-M-cHis	479	478	EKVQVTAK	2	TPR-M-cHis	485	480	VQVTAKTMAQHEELMK	6	9.67	4	721.638	2882.52	721.638	2882.52	-0.66061	0	TRUE	17873	E221121_25_Lumos_JZ_CO_160_DC_Tamo_TPRM_BS3_GTW_T2	15804	6648	5 ppm	Self	3953.8
TPR-M-cHis	479	478	EKVQVTAK	2	TPR-M-cHis	485	480	VQVTAKTMAQHEELMK	6	9.29	4	721.889	2883.53	721.638	2882.52	-0.385257	1	TRUE	17873	E221121_25_Lumos_JZ_CO_160_DC_Tamo_TPRM_BS3_GTW_T2	15786	6635	5 ppm	Self	3950.82
TPR-M-cHis	610	609	LKAEIAR	2	TPR-M-cHis	610	609	LKAEIAR	2	9.88	3	580.025	1737.05	580.024	1737.05	0.276182	0	TRUE	17873	E221121_25_Lumos_JZ_CO_160_DC_Tamo_TPRM_BS3_GTW_T2	14260	5798	5 ppm	Self	3640.98
TPR-M-cHis	610	609	LKAEIAR	2	TPR-M-cHis	610	609	LKAEIAR	2	9.67	4	435.27	1737.05	435.27	1737.05	-0.923951	0	TRUE	17873	E221121_25_Lumos_JZ_CO_160_DC_Tamo_TPRM_BS3_GTW_T2	14259	5797	5 ppm	Self	3640.84
TPR-M-cHis	211	210	EKQVTEEVRK	2	TPR-M-cHis	122	109	RQLDTETNLHLNTKELLK	14	9.83	5	710.792	3548.92	710.591	3547.92	-0.686138	1	TRUE	17873	E221121_27_Lumos_JZ_CO_160_DC_Tamo_TPRM_BS3_GTW_T4	16598	7212	5 ppm	Self	4060.03
TPR-M-cHis	211	210	EKQVTEEVRK	2	TPR-M-cHis	122	109	RQLDTETNLHLNTKELLK	14	8.18	5	710.591	3547.92	710.591	3547.92	-0.016562	0	TRUE	17873	E221121_27_Lumos_JZ_CO_160_DC_Tamo_TPRM_BS3_GTW_T4	16575	7196	5 ppm	Self	4056.03
TPR-M-cHis	666	661	TITQVKK	6	TPR-M-cHis	658	652	IIDIQEKVK	7	9.81	3	680.749	2039.23	680.749	2039.22	0.737058	0	TRUE	17873	E221121_25_Lumos_JZ_CO_160_DC_Tamo_TPRM_BS3_GTW_T2	17511	7835	5 ppm	Self	4230.94
TPR-M-cHis	666	661	TITQVKK	6	TPR-M-cHis	658	652	IIDIQEKVK	7	7.6	3	680.749	2039.22	680.749	2039.22	-0.0384674	0	TRUE	17873	E221121_27_Lumos_JZ_CO_160_DC_Tamo_TPRM_BS3_GTW_T4	17722	7995	5 ppm	Self	4239.59
TPR-M-cHis	658	652	IIDIQEKVK	7	TPR-M-cHis	666	661	TITQVKK	6	7.57	4	510.813	2039.22	510.813	2039.22	-0.405303	0	TRUE	17873	E221121_25_Lumos_JZ_CO_160_DC_Tamo_TPRM_BS3_GTW_T2	17447	7790	5 ppm	Self	4220.76
TPR-M-cHis	658	652	IIDIQEKVK	7	TPR-M-cHis	666	661	TITQVKKbs3ohIGR	6	6.36	4	631.385	2521.51	631.385	2521.51	0.231804	0	TRUE	17873	E221121_27_Lumos_JZ_CO_160_DC_Tamo_TPRM_BS3_GTW_T4	23936	12347	5 ppm	Self	5223.9
TPR-M-cHis	666	661	TITQVKKbs3nh2IGR	6	TPR-M-cHis	658	652	IIDIQEKVK	7	6.03	4	631.139	2520.53	631.139	2520.53	-0.103595	0	TRUE	17873	E221121_27_Lumos_JZ_CO_160_DC_Tamo_TPRM_BS3_GTW_T4	22613	11334	5 ppm	Self	5039.83
TPR-M-cHis	658	652	IIDIQEKVK	7	TPR-M-cHis	666	661	TITQVKKbs3nh2IGR	6	5.78	4	631.139	2520.53	631.139	2520.53	0.15512	0	TRUE	17873	E221121_25_Lumos_JZ_CO_160_DC_Tamo_TPRM_BS3_GTW_T2	22387	11155	5 ppm	Self	5031.48
TPR-M-cHis	246	245	EKQELQDDK	2	TPR-M-cHis	238	238	KLMoxEVEK	1	9.8	4	541.277	2161.08	541.278	2161.08	-0.818784	0	TRUE	17873	E221121_27_Lumos_JZ_CO_160_DC_Tamo_TPRM_BS3_GTW_T4	11499	4085	5 ppm	Self	3115.67
TPR-M-cHis	246	245	EKQELQDDK	2	TPR-M-cHis	238	238	KLMoxEVEK	1	9.8	3	721.368	2161.08	721.368	2161.08	-0.784482	0	TRUE	17873	E221121_27_Lumos_JZ_CO_160_DC_Tamo_TPRM_BS3_GTW_T4	11501	4087	5 ppm	Self	3116.06
TPR-M-cHis	246	245	EKQELQDDK	2	TPR-M-cHis	238	238	KLMEVEK	1	9.33	4	537.28	2145.09	537.279	2145.09	0.901794	0	TRUE	17873	E221121_27_Lumos_JZ_CO_160_DC_Tamo_TPRM_BS3_GTW_T4	13820	5539	5 ppm	Self	3539.12
TPR-M-cHis	238	238	KLMEVEK	1	TPR-M-cHis	246	245	EKQELQDDKbs3nh2R	2	8.63	4	615.077	2456.28	615.078	2456.28	-1.26508	0	TRUE	17873	E221121_27_Lumos_JZ_CO_160_DC_Tamo_TPRM_BS3_GTW_T4	17021	7502	5 ppm	Self	4128.13
TPR-M-cHis	246	245	EKQELQDDK	2	TPR-M-cHis	238	238	KLMEVEK	1	8.49	3	716.037	2145.09	716.036	2145.09	0.507967	0	TRUE	17873	E221121_25_Lumos_JZ_CO_160_DC_Tamo_TPRM_BS3_GTW_T2	13570	5343	5 ppm	Self	3522.47
TPR-M-cHis	246	245	EKQELQDDK	2	TPR-M-cHis	238	238	KLMEVEK	1	8.17	3	716.036	2145.09	716.036	2145.09	-0.739232	0	TRUE	17873	E221121_27_Lumos_JZ_CO_160_DC_Tamo_TPRM_BS3_GTW_T4	13830	5547	5 ppm	Self	3540.41
TPR-M-cHis	246	245	EKQELQDDK	2	TPR-M-cHis	238	238	KLMEVEK	1	7.86	4	537.278	2145.08	537.279	2145.09	-1.74242	0	TRUE	17873	E221121_25_Lumos_JZ_CO_160_DC_Tamo_TPRM_BS3_GTW_T2	13552	5328	5 ppm	Self	3520.31
TPR-M-cHis	350	342	QHLEETTQKAESQLLECcmK	9	TPR-M-cHis	361	360	ASWEER	2	9.79	4	772.625	3086.47	772.374	3085.47	-0.10801	1	TRUE	17873	E221121_25_Lumos_JZ_CO_160_DC_Tamo_TPRM_BS3_GTW_T2	18218	8278	5 ppm	Self	4358.71
TPR-M-cHis	396	389	LLHDQIEKLSDK	8	TPR-M-cHis	438	437	EKEIAETR	2	9.6	4	638.847	2551.36	638.596	2550.35	-0.0313753	1	TRUE	17873	E221121_25_Lumos_JZ_CO_160_DC_Tamo_TPRM_BS3_GTW_T2	16749	7299	5 ppm	Self	4109.49
sp|GST-SPOCD1-TFIISM_WT|GST-SPOCD1-TFIISM	134	131	LTHKGEVEIPR	4	sp|GST-SPOCD1-TFIISM_WT|GST-SPOCD1-TFIISM	58	55	YKbs3ohNKYR	4	9.59	4	611.59	2442.33	611.589	2442.33	1.16453	0	TRUE	17873	E221121_27_Lumos_JZ_CO_160_DC_Tamo_TPRM_BS3_GTW_T4	16088	6856	5 ppm	Self	3978.38
TPR-M-cHis	685	681	AQQDKVMETSAQSSGDHQEQHVSVQEMQELK	5	TPR-M-cHis	673	672	YKTQYEELK	2	9.45	5	971.261	4851.27	971.06	4850.27	0.069327	1	TRUE	17873	E221121_25_Lumos_JZ_CO_160_DC_Tamo_TPRM_BS3_GTW_T2	17458	7799	5 ppm	Self	4221.93
TPR-M-cHis	673	672	YKTQYEELK	2	TPR-M-cHis	685	681	AQQDKVMETSAQSSGDHQEQHVSVQEMQELK	5	8.98	5	971.26	4851.26	971.06	4850.27	-1.34491	1	TRUE	17873	E221121_27_Lumos_JZ_CO_160_DC_Tamo_TPRM_BS3_GTW_T4	17680	7963	5 ppm	Self	4233.86
TPR-M-cHis	685	681	AQQDKVMETSAQSSGDHQEQHVSVQEMQELK	5	TPR-M-cHis	673	672	YKTQYEELK	2	8.22	5	971.462	4852.27	971.06	4850.27	0.522157	2	TRUE	17873	E221121_25_Lumos_JZ_CO_160_DC_Tamo_TPRM_BS3_GTW_T2	17452	7794	5 ppm	Self	4221.21
TPR-M-cHis	673	672	YKTQYEELK	2	TPR-M-cHis	685	681	AQQDKVMETSAQSSGDHQEQHVSVQEMQELK	5	7.28	6	809.719	4852.27	809.385	4850.27	-0.442317	2	TRUE	17873	E221121_27_Lumos_JZ_CO_160_DC_Tamo_TPRM_BS3_GTW_T4	17676	7960	5 ppm	Self	4233.26
TPR-M-cHis	834	830	ITALKSQYEGR	5	TPR-M-cHis	834	830	ITALKSQYEGR	5	9.45	4	667.863	2667.42	667.863	2667.42	-0.44959	0	TRUE	17873	E221121_25_Lumos_JZ_CO_160_DC_Tamo_TPRM_BS3_GTW_T2	17994	8119	5 ppm	Self	4323.85
TPR-M-cHis	792	787	AIVAAKSK	6	TPR-M-cHis	780	775	QQITEKEEK	6	9.38	3	686.387	2056.14	686.388	2056.14	-1.18911	0	TRUE	17873	E221121_25_Lumos_JZ_CO_160_DC_Tamo_TPRM_BS3_GTW_T2	11223	3862	5 ppm	Self	3094.89
TPR-M-cHis	237	227	ESAEFQTQLEKK	11	TPR-M-cHis	244	239	LMEVEKEK	6	9.3	3	860.776	2579.3	860.775	2579.3	0.277262	0	TRUE	17873	E221121_25_Lumos_JZ_CO_160_DC_Tamo_TPRM_BS3_GTW_T2	18215	8276	5 ppm	Self	4358.27
TPR-M-cHis	244	239	LMEVEKEK	6	TPR-M-cHis	237	227	ESAEFQTQLEKK	11	7.77	3	861.109	2580.31	860.775	2579.3	-0.801672	1	TRUE	17873	E221121_27_Lumos_JZ_CO_160_DC_Tamo_TPRM_BS3_GTW_T4	18429	8441	5 ppm	Self	4365.87
TPR-M-cHis	237	227	ESAEFQTQLEKK	11	TPR-M-cHis	244	239	LMoxEVEKEK	6	6.81	4	649.832	2595.3	649.832	2595.3	0.0477	0	TRUE	17873	E221121_27_Lumos_JZ_CO_160_DC_Tamo_TPRM_BS3_GTW_T4	16338	7041	5 ppm	Self	4014.97
TPR-M-cHis	237	227	ESAEFQTQLEKK	11	TPR-M-cHis	244	239	LMoxEVEKEK	6	6.59	4	649.832	2595.3	649.832	2595.3	-0.171553	0	TRUE	17873	E221121_25_Lumos_JZ_CO_160_DC_Tamo_TPRM_BS3_GTW_T2	16077	6836	5 ppm	Self	3998.65
TPR-M-cHis	65	60	SETETKQR	6	TPR-M-cHis	65	60	SETETKQR	6	9.27	3	698.682	2093.02	698.682	2093.02	-0.299573	0	TRUE	17873	E221121_27_Lumos_JZ_CO_160_DC_Tamo_TPRM_BS3_GTW_T4	6748	1132	5 ppm	Self	2232.37
TPR-M-cHis	65	60	SETETKQR	6	TPR-M-cHis	65	60	SETETKQR	6	7.98	3	698.682	2093.02	698.682	2093.02	0.0184527	0	TRUE	17873	E221121_25_Lumos_JZ_CO_160_DC_Tamo_TPRM_BS3_GTW_T2	6521	871	5 ppm	Self	2232.4
TPR-M-cHis	237	227	ESAEFQTQLEKK	11	TPR-M-cHis	85	85	KLENEVEQR	1	9.25	4	680.599	2718.37	680.6	2718.37	-1.95782	0	TRUE	17873	E221121_27_Lumos_JZ_CO_160_DC_Tamo_TPRM_BS3_GTW_T4	16913	7432	5 ppm	Self	4109.66
TPR-M-cHis	237	227	ESAEFQTQLEKK	11	TPR-M-cHis	85	85	KLENEVEQR	1	8.31	4	680.599	2718.37	680.6	2718.37	-0.913081	0	TRUE	17873	E221121_25_Lumos_JZ_CO_160_DC_Tamo_TPRM_BS3_GTW_T2	16748	7298	5 ppm	Self	4109.39
TPR-M-cHis	23	20	EMLKLSEVR	4	TPR-M-cHis	19	18	EKEMLK	2	9.19	4	505.527	2018.08	505.527	2018.08	-0.346859	0	TRUE	17873	E221121_25_Lumos_JZ_CO_160_DC_Tamo_TPRM_BS3_GTW_T2	19336	8898	5 ppm	Self	4580.6
TPR-M-cHis	19	18	EKEMLK	2	TPR-M-cHis	23	20	EMLKLSEVR	4	7.11	4	505.527	2018.08	505.527	2018.08	-0.436191	0	TRUE	17873	E221121_27_Lumos_JZ_CO_160_DC_Tamo_TPRM_BS3_GTW_T4	19517	9042	5 ppm	Self	4582.61
TPR-M-cHis	183	174	QTEEQVNDLKER	10	TPR-M-cHis	226	225	LKESAEFQTQLEK	2	9.15	4	794.903	3175.58	794.904	3175.59	-1.39113	0	TRUE	17873	E221121_27_Lumos_JZ_CO_160_DC_Tamo_TPRM_BS3_GTW_T4	18815	8627	5 ppm	Self	4449.88
TPR-M-cHis	370	368	MLKDEVSK	3	TPR-M-cHis	385	380	CcmEDLEKQNR	6	9.14	4	570.533	2278.1	570.282	2277.1	0.690597	1	TRUE	17873	E221121_27_Lumos_JZ_CO_160_DC_Tamo_TPRM_BS3_GTW_T4	14372	5928	5 ppm	Self	3626.32
TPR-M-cHis	126	123	ELLKNAQK	4	TPR-M-cHis	136	131	EIATLKQHLSNMEVQVASQSSQR	6	8.72	4	917.491	3665.93	916.989	3663.93	0.386626	2	TRUE	17873	E221121_27_Lumos_JZ_CO_160_DC_Tamo_TPRM_BS3_GTW_T4	23937	12348	5 ppm	Self	5224.17
TPR-M-cHis	136	131	EIATLKQHLSNMEVQVASQSSQR	6	TPR-M-cHis	126	123	ELLKNAQK	4	8.48	4	916.989	3663.93	916.989	3663.93	0.32118	0	TRUE	17873	E221121_25_Lumos_JZ_CO_160_DC_Tamo_TPRM_BS3_GTW_T2	23753	12195	5 ppm	Self	5225.09
TPR-M-cHis	385	380	CcmEDLEKQNR	6	TPR-M-cHis	396	389	LLHDQIEKLSDK	8	8.28	4	692.603	2766.38	692.604	2766.39	-0.807101	0	TRUE	17873	E221121_25_Lumos_JZ_CO_160_DC_Tamo_TPRM_BS3_GTW_T2	16097	6852	5 ppm	Self	4001.31
TPR-M-cHis	209	188	TSTSNVEQYQAMVTSLEESLNKEK	22	TPR-M-cHis	108	99	NLDVQLLDTKR	10	7.92	4	1042.78	4167.09	1042.78	4167.09	1.28559	0	TRUE	17873	E221121_25_Lumos_JZ_CO_160_DC_Tamo_TPRM_BS3_GTW_T2	35944	21931	5 ppm	Self	6842.78
TPR-M-cHis	136	131	EIATLKQHLSNMEVQVASQSSQR	6	TPR-M-cHis	187	186	LKTSTSNVEQYQAMVTSLEESLNK	2	7.87	5	1085.55	5422.72	1085.15	5420.71	0.887168	2	TRUE	17873	E221121_25_Lumos_JZ_CO_160_DC_Tamo_TPRM_BS3_GTW_T2	33738	20105	5 ppm	Self	6567.57
sp|GST-SPOCD1-TFIISM_WT|GST-SPOCD1-TFIISM	130	126	LPASKLTHK	5	sp|GST-SPOCD1-TFIISM_WT|GST-SPOCD1-TFIISM	130	126	LPASKLTHK	5	7.69	4	532.323	2125.26	532.323	2125.26	-0.376693	0	TRUE	17873	E221121_25_Lumos_JZ_CO_160_DC_Tamo_TPRM_BS3_GTW_T2	11501	4047	5 ppm	Self	3142.98
sp|GST-SPOCD1-TFIISM_WT|GST-SPOCD1-TFIISM	130	126	LPASKLTHK	5	sp|GST-SPOCD1-TFIISM_WT|GST-SPOCD1-TFIISM	130	126	LPASKLTHK	5	6.94	4	532.323	2125.26	532.323	2125.26	-0.230631	0	TRUE	17873	E221121_27_Lumos_JZ_CO_160_DC_Tamo_TPRM_BS3_GTW_T4	11873	4331	5 ppm	Self	3179.6
sp|GST-SPOCD1-TFIISM_WT|GST-SPOCD1-TFIISM	56	55	YKNKbs3nh2YR	2	sp|GST-SPOCD1-TFIISM_WT|GST-SPOCD1-TFIISM	130	126	LPASKLTHK	5	7.65	4	540.314	2157.23	540.315	2157.23	-1.7152	0	TRUE	17873	E221121_25_Lumos_JZ_CO_160_DC_Tamo_TPRM_BS3_GTW_T2	12771	4821	5 ppm	Self	3383.3
sp|GST-SPOCD1-TFIISM_WT|GST-SPOCD1-TFIISM	130	126	LPASKLTHK	5	sp|GST-SPOCD1-TFIISM_WT|GST-SPOCD1-TFIISM	56	55	YKNKbs3nh2YR	2	6.91	4	540.315	2157.23	540.315	2157.23	0.462482	0	TRUE	17873	E221121_27_Lumos_JZ_CO_160_DC_Tamo_TPRM_BS3_GTW_T4	13057	5058	5 ppm	Self	3401.42
TPR-M-cHis	641	637	VRTEKETIQK	5	TPR-M-cHis	636	632	EDLNKVRTEK	5	7.53	4	650.862	2599.42	650.862	2599.42	-0.143539	0	TRUE	17873	E221121_27_Lumos_JZ_CO_160_DC_Tamo_TPRM_BS3_GTW_T4	10505	3484	5 ppm	Self	2929.67
TPR-M-cHis	336	332	EQVSKMASVR	5	TPR-M-cHis	361	360	ASWEER	2	7.23	4	513.007	2048	513.007	2048	-0.517687	0	TRUE	17873	E221121_25_Lumos_JZ_CO_160_DC_Tamo_TPRM_BS3_GTW_T2	15017	6184	5 ppm	Self	3801.55
TPR-M-cHis	359	342	QHLEETTQKAESQLLECcmKASWEERER	18	TPR-M-cHis	353	351	AESQLLECcmK	3	7.13	4	1108.54	4430.12	1108.29	4429.12	-0.76293	1	TRUE	17873	E221121_27_Lumos_JZ_CO_160_DC_Tamo_TPRM_BS3_GTW_T4	21834	10766	5 ppm	Self	4921.41
TPR-M-cHis	140	137	QHLSNMoxEVQVASQSSQR	4	TPR-M-cHis	126	123	ELLKNAQKbs3ohEIATLK	4	7.12	5	768.609	3838.01	768.207	3836	0.807875	2	TRUE	17873	E221121_25_Lumos_JZ_CO_160_DC_Tamo_TPRM_BS3_GTW_T2	24319	12639	5 ppm	Self	5301.66
